# Supplementary material for: Dataset of Jaccard similarity indices from 1,597 European political manifestos across 27 countries (1945–2017)
Source: Data Brief. 2019 Apr 9;24:103907. doi: 10.1016/j.dib.2019.103907 (PMC6479077; doi:10.1016/j.dib.2019.103907)
Supplement: Multimedia component 2 [file mmc2.zip]

Archive with 4 entries (4 files):
- assessManifestoText.R
- completeDataForOneCountry.R
- jaccardSimilarity.R
- transformRawData.R
