# Supplementary material for: Dataset of Jaccard similarity indices from 1,597 European political manifestos across 27 countries (1945–2017)
Source: Data Brief. 2019 Apr 9;24:103907. doi: 10.1016/j.dib.2019.103907 (PMC6479077; doi:10.1016/j.dib.2019.103907)
Supplement: Multimedia component 2 [file mmc2.zip › assessManifestoText.R]

## Jaccard Similarity of 1,597 European Political Manifestos across 27 Countries (1945-2017)
## William Sanger and Thierry Warin

# Load the ManifestoR library
library(manifestoR)

# Load API key from the Manifesto Project (https://manifesto-project.wzb.eu/)
mp_setapikey("manifesto_apikey.txt")

# Set your country name, for example "Greece"
countryName <- "Greece"

# Download all political manifestos into a corpus of text under the variable "my_corpus"
my_corpus <- mp_corpus(countryname == countryName & edate > as.Date("1945-01-01"))

# List of all political manifestos
politicalParties <- names(my_corpus)
  
# Access raw text for the first political manifesto listed (note: for the second one, use [2], the third one, [3], ...)
politicalManifesto <- as.data.frame(paste(unlist(as.data.frame(content(my_corpus[[politicalParties[1]]]))), collapse =" "))
colnames(politicalManifesto) <- "text"
