# Supplementary material for: Dataset of Jaccard similarity indices from 1,597 European political manifestos across 27 countries (1945–2017)
Source: Data Brief. 2019 Apr 9;24:103907. doi: 10.1016/j.dib.2019.103907 (PMC6479077; doi:10.1016/j.dib.2019.103907)
Supplement: Multimedia component 2 [file mmc2.zip › completeDataForOneCountry.R]

## Jaccard Similarity of 1,597 European Political Manifestos across 27 Countries (1945-2017)
## William Sanger and Thierry Warin

# Load the ManifestoR library
library(manifestoR)

# Load API key from the Manifesto Project (https://manifesto-project.wzb.eu/)
mp_setapikey("manifesto_apikey.txt")

# Select the country name
countryName <- "Name of the country"

my_corpus <- mp_corpus(countryname == listUniqueCountries[countryName])
politicalParties <- names(my_corpus)

# Generating text as data n-gram and building the .RData database
for (nbParty in 1:length(politicalParties)){
  
  # assign to the "manifestoVariable" the content of a political manifesto
  assign("manifestoVariable", 
         as.data.frame(paste(unlist(as.data.frame(content(my_corpus[[politicalParties[nbParty]]]))), collapse =" ")))
  colnames(manifestoVariable) <- "text"
  manifestoVariable <- data.frame(lapply(manifestoVariable, as.character), stringsAsFactors=FALSE)
  
  # text modification
  manifestoVariable$text <- tolower(lapply(manifestoVariable$text, as.character, stringAsFactors=FALSE))
  
  
  manifestoVariable <- c(substring(manifestoVariable, seq(1,nchar(manifestoVariable),5),seq(5,nchar(manifestoVariable),5)),
                         substring(manifestoVariable, seq(2,nchar(manifestoVariable),5),seq(6,nchar(manifestoVariable),5)),
                         substring(manifestoVariable, seq(3,nchar(manifestoVariable),5),seq(7,nchar(manifestoVariable),5)),
                         substring(manifestoVariable, seq(4,nchar(manifestoVariable),5),seq(8,nchar(manifestoVariable),5)),
                         substring(manifestoVariable, seq(5,nchar(manifestoVariable),5),seq(9,nchar(manifestoVariable),5)))
  
  # saving data in a folder of the name of the country concerned
  save(manifestoVariable, file = gsub(" #","",paste0(tolower(listUniqueCountries[countryName]),"/",politicalParties[nbParty],".RData")))
}

# Number of files in the folder
files <- list.files(gsub(" ","",paste0(tolower(listUniqueCountries[countryName]),"/")))

# Filling the Jaccard Matrix
jaccardMatrix <- as.data.frame(matrix(NA, length(files), length(files)))

for (i in 1:length(files)){
  load(gsub(" ","",paste0(tolower(listUniqueCountries[countryName]),"/", files[i])))
  textFile1 <- manifestoVariable  
  
  for (j in 1:length(files)){
    load(gsub(" ","",paste0(tolower(listUniqueCountries[countryName]),"/", files[j])))    
    textFile2 <- manifestoVariable  
    
    jaccardMatrix[i,j] <- jaccard_similarity(textFile1,
                                             textFile2)
    
  }
  
}

# Renaming columns of the Jaccard matrix, erasing the .RData extension from the name
colnames(jaccardMatrix) <- gsub(".RData", "", files)
rownames(jaccardMatrix) <- gsub(".RData", "", files)

rownames(jaccardMatrix) <- paste0(substr(rownames(jaccardMatrix), 1, 5),
                                  " (",
                                  substr(rownames(jaccardMatrix), 7, 10),
                                  "/",
                                  substr(rownames(jaccardMatrix), 11, 12),
                                  ")")

colnames(jaccardMatrix) <- rownames(jaccardMatrix)

# Reorder the correlation matrix
reorder_cormat <- function(cormat){
  # Use correlation between variables as distance
  dd <- as.dist((1-cormat)/2)
  hc <- hclust(dd)
  cormat <-cormat[hc$order, hc$order]
}

jaccardMatrix <- reorder_cormat(jaccardMatrix)
jaccardMatrixM <- melt(jaccardMatrix)
jaccardMatrixM$v2 <- rep(rownames(jaccardMatrix), each = 1)
colnames(jaccardMatrixM) <- c("referenceParty", "Jaccard Similarity", "comparedParty")

# Save .csv file
jaccardMatrixCsv <- jaccardMatrixM[,c(1,3,2)]
write.csv(jaccardMatrixCsv, file=paste0(tolower(listUniqueCountries[countryName]),".csv"))

# Heatmap
ggplot(data = jaccardMatrixM, aes(x=referenceParty, y=comparedParty, fill=`Jaccard Similarity`)) + 
  geom_tile()+
  scale_y_discrete(limits = rownames(jaccardMatrix))+
  xlab("")+
  ylab("") +
  labs(title=paste("Jaccard Similarity of Political Manifestos in", listUniqueCountries[countryName]),
       subtitle=paste("Based on uncapitalized n-gram 5 characters"),
       caption="Source: Manifesto Project, WZB Berlin Social Science Center")+
  theme(axis.text.x=element_text(angle = -45, hjust = 0))+
  #geom_text(aes(label = round(`Jaccard Similarity`, 2)))  +
  scale_fill_gradient2(low=muted("blue"), high=muted("red"))

# Save heatmap
ggsave(gsub(" ", "", paste(tolower(listUniqueCountries[countryName]),".png")), width = 12, height = 9)
