# Supplementary material for: Dataset of Jaccard similarity indices from 1,597 European political manifestos across 27 countries (1945–2017)
Source: Data Brief. 2019 Apr 9;24:103907. doi: 10.1016/j.dib.2019.103907 (PMC6479077; doi:10.1016/j.dib.2019.103907)
Supplement: Multimedia component 2 [file mmc2.zip › jaccardSimilarity.R]

## Jaccard Similarity of 1,597 European Political Manifestos across 27 Countries (1945-2017)
## William Sanger and Thierry Warin

# Load library
library(textreuse)

# Provide the Jaccard coefficient between two texts
jaccardCoefficient <- jaccard_similarity(unigram5charA, unigram5charB)
