# Supplementary material for: Dataset of Jaccard similarity indices from 1,597 European political manifestos across 27 countries (1945–2017)
Source: Data Brief. 2019 Apr 9;24:103907. doi: 10.1016/j.dib.2019.103907 (PMC6479077; doi:10.1016/j.dib.2019.103907)
Supplement: Multimedia component 2 [file mmc2.zip › transformRawData.R]

## Jaccard Similarity of 1,597 European Political Manifestos across 27 Countries (1945-2017)
## William Sanger and Thierry Warin

# Transform data into text data
politicalManifesto$text <- data.frame(lapply(politicalManifesto$text, as.character), stringsAsFactors=FALSE)

# Uncapitalized text data
politicalManifesto$text <- tolower(lapply(politicalManifesto$text, as.character, stringAsFactors=FALSE))

# Transform text data into unigram 5-character
unigram5char <- c(substring(politicalManifesto$text, 
                            seq(1,nchar(politicalManifesto$text),5), 
                            seq(5,nchar(politicalManifesto$text),5)),
                  
                  substring(politicalManifesto$text, 
                            seq(2,nchar(politicalManifesto$text),5), 
                            seq(6,nchar(politicalManifesto$text),5)),
                  
                  substring(politicalManifesto$text, 
                            seq(3,nchar(politicalManifesto$text),5), 
                            seq(7,nchar(politicalManifesto$text),5)),
                  
                  substring(politicalManifesto$text, 
                            seq(4,nchar(politicalManifesto$text),5), 
                            seq(8,nchar(politicalManifesto$text),5)),
                  
                  substring(politicalManifesto$text, 
                            seq(5,nchar(politicalManifesto$text),5), 
                            seq(9,nchar(politicalManifesto$text),5))
                  )
