# Supplementary material for: Dataset of Jaccard similarity indices from 1,597 European political manifestos across 27 countries (1945–2017)
Source: Data Brief. 2019 Apr 9;24:103907. doi: 10.1016/j.dib.2019.103907 (PMC6479077; doi:10.1016/j.dib.2019.103907)
Supplement: Multimedia component 3 [file mmc3.zip]

Archive with 27 entries (27 files):
- Slovenia.csv
- Slovakia.csv
- Romania.csv
- Poland.csv
- Lithuania.csv
- Latvia.csv
- Hungary.csv
- Estonia.csv
- Czech Republic.csv
- Croatia.csv
- Bulgaria.csv
- Cyprus.csv
- Ireland.csv
- United Kingdom.csv
- Austria.csv
- Germany.csv
- Portugal.csv
- Greece.csv
- Spain.csv
- Italy.csv
- France.csv
- Luxembourg.csv
- Netherlands.csv
- Belgium.csv
- Finland.csv
- Denmark.csv
- Sweden.csv
