# Supplementary material for: Dataset of Jaccard similarity indices from 1,597 European political manifestos across 27 countries (1945–2017)
Source: Data Brief. 2019 Apr 9;24:103907. doi: 10.1016/j.dib.2019.103907 (PMC6479077; doi:10.1016/j.dib.2019.103907)
Supplement: Multimedia component 3 [file mmc3.zip › Slovenia.csv]

	referenceParty	comparedParty	Jaccard Similarity
1	97340 (2011/12)	97340 (2011/12)	1
2	97340 (2011/12)	97710 (2004/10)	0.215107787579599
3	97340 (2011/12)	97710 (2008/09)	0.204727733220768
4	97340 (2011/12)	97710 (2011/12)	0.203528247189422
5	97340 (2011/12)	97521 (2004/10)	0.225500705218618
6	97340 (2011/12)	97450 (2011/12)	0.225597897503285
7	97340 (2011/12)	97521 (2011/12)	0.211172556003374
8	97340 (2011/12)	97440 (2008/09)	0.224366396500708
9	97340 (2011/12)	97322 (2011/12)	0.216882067851373
10	97340 (2011/12)	97421 (2011/12)	0.208169677926159
11	97340 (2011/12)	97951 (2011/12)	0.226848081253294
12	97340 (2011/12)	97951 (2004/10)	0.232450914365643
13	97340 (2011/12)	97951 (2008/09)	0.229217110573043
14	97340 (2011/12)	97330 (2011/12)	0.111639270255198
15	97340 (2011/12)	97440 (2011/12)	0.157800500474588
16	97340 (2011/12)	97330 (2004/10)	0.135663920692544
17	97340 (2011/12)	97330 (2008/09)	0.150488225157955
18	97340 (2011/12)	97421 (2004/10)	0.139313790032142
19	97340 (2011/12)	97421 (2008/09)	0.109129175165318
20	97340 (2011/12)	97522 (2004/10)	0.164930085701398
21	97340 (2011/12)	97522 (2008/09)	0.160147618288266
22	97340 (2011/12)	97521 (2008/09)	0.195744158950144
23	97340 (2011/12)	97522 (2011/12)	0.183818429011404
24	97710 (2004/10)	97340 (2011/12)	0.215107787579599
25	97710 (2004/10)	97710 (2004/10)	1
26	97710 (2004/10)	97710 (2008/09)	0.316258211217787
27	97710 (2004/10)	97710 (2011/12)	0.252431016541677
28	97710 (2004/10)	97521 (2004/10)	0.235123605338
29	97710 (2004/10)	97450 (2011/12)	0.219202259089305
30	97710 (2004/10)	97521 (2011/12)	0.215797860232188
31	97710 (2004/10)	97440 (2008/09)	0.231348907309721
32	97710 (2004/10)	97322 (2011/12)	0.229356471438901
33	97710 (2004/10)	97421 (2011/12)	0.220157491904622
34	97710 (2004/10)	97951 (2011/12)	0.234388844844471
35	97710 (2004/10)	97951 (2004/10)	0.252846106932303
36	97710 (2004/10)	97951 (2008/09)	0.250552852720035
37	97710 (2004/10)	97330 (2011/12)	0.114031656627291
38	97710 (2004/10)	97440 (2011/12)	0.174676345776878
39	97710 (2004/10)	97330 (2004/10)	0.150550581993962
40	97710 (2004/10)	97330 (2008/09)	0.166284356695203
41	97710 (2004/10)	97421 (2004/10)	0.151858926125292
42	97710 (2004/10)	97421 (2008/09)	0.119108181063123
43	97710 (2004/10)	97522 (2004/10)	0.186488929055581
44	97710 (2004/10)	97522 (2008/09)	0.177294323580895
45	97710 (2004/10)	97521 (2008/09)	0.215472814320129
46	97710 (2004/10)	97522 (2011/12)	0.20409969847022
47	97710 (2008/09)	97340 (2011/12)	0.204727733220768
48	97710 (2008/09)	97710 (2004/10)	0.316258211217787
49	97710 (2008/09)	97710 (2008/09)	1
50	97710 (2008/09)	97710 (2011/12)	0.323097826086957
51	97710 (2008/09)	97521 (2004/10)	0.229074889867841
52	97710 (2008/09)	97450 (2011/12)	0.227119890721866
53	97710 (2008/09)	97521 (2011/12)	0.218414611184334
54	97710 (2008/09)	97440 (2008/09)	0.223406076166025
55	97710 (2008/09)	97322 (2011/12)	0.223922986131602
56	97710 (2008/09)	97421 (2011/12)	0.220071684587814
57	97710 (2008/09)	97951 (2011/12)	0.234917425008426
58	97710 (2008/09)	97951 (2004/10)	0.241081193687829
59	97710 (2008/09)	97951 (2008/09)	0.23361042462368
60	97710 (2008/09)	97330 (2011/12)	0.112819695641782
61	97710 (2008/09)	97440 (2011/12)	0.166615986099044
62	97710 (2008/09)	97330 (2004/10)	0.140462427745665
63	97710 (2008/09)	97330 (2008/09)	0.155528103767758
64	97710 (2008/09)	97421 (2004/10)	0.142100669188246
65	97710 (2008/09)	97421 (2008/09)	0.112974473241859
66	97710 (2008/09)	97522 (2004/10)	0.173587304470225
67	97710 (2008/09)	97522 (2008/09)	0.16658655496807
68	97710 (2008/09)	97521 (2008/09)	0.213415392266567
69	97710 (2008/09)	97522 (2011/12)	0.19517519310422
70	97710 (2011/12)	97340 (2011/12)	0.203528247189422
71	97710 (2011/12)	97710 (2004/10)	0.252431016541677
72	97710 (2011/12)	97710 (2008/09)	0.323097826086957
73	97710 (2011/12)	97710 (2011/12)	1
74	97710 (2011/12)	97521 (2004/10)	0.238360236424596
75	97710 (2011/12)	97450 (2011/12)	0.257670979667283
76	97710 (2011/12)	97521 (2011/12)	0.264889339201469
77	97710 (2011/12)	97440 (2008/09)	0.289246206854863
78	97710 (2011/12)	97322 (2011/12)	0.314525776924575
79	97710 (2011/12)	97421 (2011/12)	0.300240977359336
80	97710 (2011/12)	97951 (2011/12)	0.294975054618972
81	97710 (2011/12)	97951 (2004/10)	0.273310708645543
82	97710 (2011/12)	97951 (2008/09)	0.298077223698609
83	97710 (2011/12)	97330 (2011/12)	0.176299970574635
84	97710 (2011/12)	97440 (2011/12)	0.301307528368182
85	97710 (2011/12)	97330 (2004/10)	0.272443830156536
86	97710 (2011/12)	97330 (2008/09)	0.282154796046983
87	97710 (2011/12)	97421 (2004/10)	0.261997854745511
88	97710 (2011/12)	97421 (2008/09)	0.236980850534693
89	97710 (2011/12)	97522 (2004/10)	0.319673282626583
90	97710 (2011/12)	97522 (2008/09)	0.30332484918933
91	97710 (2011/12)	97521 (2008/09)	0.328637910328263
92	97710 (2011/12)	97522 (2011/12)	0.324413857459466
93	97521 (2004/10)	97340 (2011/12)	0.225500705218618
94	97521 (2004/10)	97710 (2004/10)	0.235123605338
95	97521 (2004/10)	97710 (2008/09)	0.229074889867841
96	97521 (2004/10)	97710 (2011/12)	0.238360236424596
97	97521 (2004/10)	97521 (2004/10)	1
98	97521 (2004/10)	97450 (2011/12)	0.250859620272089
99	97521 (2004/10)	97521 (2011/12)	0.245458233782626
100	97521 (2004/10)	97440 (2008/09)	0.260806317539485
101	97521 (2004/10)	97322 (2011/12)	0.258630630630631
102	97521 (2004/10)	97421 (2011/12)	0.24952339052647
103	97521 (2004/10)	97951 (2011/12)	0.2598656977279
104	97521 (2004/10)	97951 (2004/10)	0.269622201260984
105	97521 (2004/10)	97951 (2008/09)	0.272743123665054
106	97521 (2004/10)	97330 (2011/12)	0.128681889885955
107	97521 (2004/10)	97440 (2011/12)	0.194713143891247
108	97521 (2004/10)	97330 (2004/10)	0.166637582018707
109	97521 (2004/10)	97330 (2008/09)	0.183806231205122
110	97521 (2004/10)	97421 (2004/10)	0.169960245474546
111	97521 (2004/10)	97421 (2008/09)	0.132924308796194
112	97521 (2004/10)	97522 (2004/10)	0.209775644653732
113	97521 (2004/10)	97522 (2008/09)	0.19697072915957
114	97521 (2004/10)	97521 (2008/09)	0.24941025091143
115	97521 (2004/10)	97522 (2011/12)	0.227019267929112
116	97450 (2011/12)	97340 (2011/12)	0.225597897503285
117	97450 (2011/12)	97710 (2004/10)	0.219202259089305
118	97450 (2011/12)	97710 (2008/09)	0.227119890721866
119	97450 (2011/12)	97710 (2011/12)	0.257670979667283
120	97450 (2011/12)	97521 (2004/10)	0.250859620272089
121	97450 (2011/12)	97450 (2011/12)	1
122	97450 (2011/12)	97521 (2011/12)	0.273333333333333
123	97450 (2011/12)	97440 (2008/09)	0.27287223440303
124	97450 (2011/12)	97322 (2011/12)	0.279677645409951
125	97450 (2011/12)	97421 (2011/12)	0.258625555633952
126	97450 (2011/12)	97951 (2011/12)	0.28653854689095
127	97450 (2011/12)	97951 (2004/10)	0.269401485773022
128	97450 (2011/12)	97951 (2008/09)	0.277558810106626
129	97450 (2011/12)	97330 (2011/12)	0.142655081834714
130	97450 (2011/12)	97440 (2011/12)	0.215666219182169
131	97450 (2011/12)	97330 (2004/10)	0.183545726488337
132	97450 (2011/12)	97330 (2008/09)	0.201175662572721
133	97450 (2011/12)	97421 (2004/10)	0.185978689743248
134	97450 (2011/12)	97421 (2008/09)	0.146207591274812
135	97450 (2011/12)	97522 (2004/10)	0.221955768718359
136	97450 (2011/12)	97522 (2008/09)	0.213081064176737
137	97450 (2011/12)	97521 (2008/09)	0.256247591379361
138	97450 (2011/12)	97522 (2011/12)	0.240336179726854
139	97521 (2011/12)	97340 (2011/12)	0.211172556003374
140	97521 (2011/12)	97710 (2004/10)	0.215797860232188
141	97521 (2011/12)	97710 (2008/09)	0.218414611184334
142	97521 (2011/12)	97710 (2011/12)	0.264889339201469
143	97521 (2011/12)	97521 (2004/10)	0.245458233782626
144	97521 (2011/12)	97450 (2011/12)	0.273333333333333
145	97521 (2011/12)	97521 (2011/12)	1
146	97521 (2011/12)	97440 (2008/09)	0.276894571057995
147	97521 (2011/12)	97322 (2011/12)	0.291943755169562
148	97521 (2011/12)	97421 (2011/12)	0.269109391090589
149	97521 (2011/12)	97951 (2011/12)	0.286285714285714
150	97521 (2011/12)	97951 (2004/10)	0.260976645435244
151	97521 (2011/12)	97951 (2008/09)	0.275113849450844
152	97521 (2011/12)	97330 (2011/12)	0.147665841762572
153	97521 (2011/12)	97440 (2011/12)	0.229938685769731
154	97521 (2011/12)	97330 (2004/10)	0.200382228085308
155	97521 (2011/12)	97330 (2008/09)	0.218955854881526
156	97521 (2011/12)	97421 (2004/10)	0.198641168521021
157	97521 (2011/12)	97421 (2008/09)	0.164852413828307
158	97521 (2011/12)	97522 (2004/10)	0.236418705561403
159	97521 (2011/12)	97522 (2008/09)	0.229938538781163
160	97521 (2011/12)	97521 (2008/09)	0.273149985823646
161	97521 (2011/12)	97522 (2011/12)	0.261970952739744
162	97440 (2008/09)	97340 (2011/12)	0.224366396500708
163	97440 (2008/09)	97710 (2004/10)	0.231348907309721
164	97440 (2008/09)	97710 (2008/09)	0.223406076166025
165	97440 (2008/09)	97710 (2011/12)	0.289246206854863
166	97440 (2008/09)	97521 (2004/10)	0.260806317539485
167	97440 (2008/09)	97450 (2011/12)	0.27287223440303
168	97440 (2008/09)	97521 (2011/12)	0.276894571057995
169	97440 (2008/09)	97440 (2008/09)	1
170	97440 (2008/09)	97322 (2011/12)	0.319721871049305
171	97440 (2008/09)	97421 (2011/12)	0.297731958762887
172	97440 (2008/09)	97951 (2011/12)	0.29116359794748
173	97440 (2008/09)	97951 (2004/10)	0.282271468144044
174	97440 (2008/09)	97951 (2008/09)	0.301177405374169
175	97440 (2008/09)	97330 (2011/12)	0.16390720841212
176	97440 (2008/09)	97440 (2011/12)	0.319129108776686
177	97440 (2008/09)	97330 (2004/10)	0.235818992989165
178	97440 (2008/09)	97330 (2008/09)	0.255837878758468
179	97440 (2008/09)	97421 (2004/10)	0.236621629053843
180	97440 (2008/09)	97421 (2008/09)	0.196496543646803
181	97440 (2008/09)	97522 (2004/10)	0.278501421358564
182	97440 (2008/09)	97522 (2008/09)	0.267752581709784
183	97440 (2008/09)	97521 (2008/09)	0.306666300738261
184	97440 (2008/09)	97522 (2011/12)	0.299452637980842
185	97322 (2011/12)	97340 (2011/12)	0.216882067851373
186	97322 (2011/12)	97710 (2004/10)	0.229356471438901
187	97322 (2011/12)	97710 (2008/09)	0.223922986131602
188	97322 (2011/12)	97710 (2011/12)	0.314525776924575
189	97322 (2011/12)	97521 (2004/10)	0.258630630630631
190	97322 (2011/12)	97450 (2011/12)	0.279677645409951
191	97322 (2011/12)	97521 (2011/12)	0.291943755169562
192	97322 (2011/12)	97440 (2008/09)	0.319721871049305
193	97322 (2011/12)	97322 (2011/12)	1
194	97322 (2011/12)	97421 (2011/12)	0.325960894017542
195	97322 (2011/12)	97951 (2011/12)	0.30591164496484
196	97322 (2011/12)	97951 (2004/10)	0.286648349737419
197	97322 (2011/12)	97951 (2008/09)	0.312916154890426
198	97322 (2011/12)	97330 (2011/12)	0.186562661610067
199	97322 (2011/12)	97440 (2011/12)	0.319443622373483
200	97322 (2011/12)	97330 (2004/10)	0.287507196315486
201	97322 (2011/12)	97330 (2008/09)	0.31221710887639
202	97322 (2011/12)	97421 (2004/10)	0.288261063924899
203	97322 (2011/12)	97421 (2008/09)	0.24388643533123
204	97322 (2011/12)	97522 (2004/10)	0.334856343129991
205	97322 (2011/12)	97522 (2008/09)	0.315204462491284
206	97322 (2011/12)	97521 (2008/09)	0.343429924339904
207	97322 (2011/12)	97522 (2011/12)	0.34768555370625
208	97421 (2011/12)	97340 (2011/12)	0.208169677926159
209	97421 (2011/12)	97710 (2004/10)	0.220157491904622
210	97421 (2011/12)	97710 (2008/09)	0.220071684587814
211	97421 (2011/12)	97710 (2011/12)	0.300240977359336
212	97421 (2011/12)	97521 (2004/10)	0.24952339052647
213	97421 (2011/12)	97450 (2011/12)	0.258625555633952
214	97421 (2011/12)	97521 (2011/12)	0.269109391090589
215	97421 (2011/12)	97440 (2008/09)	0.297731958762887
216	97421 (2011/12)	97322 (2011/12)	0.325960894017542
217	97421 (2011/12)	97421 (2011/12)	1
218	97421 (2011/12)	97951 (2011/12)	0.286091728202696
219	97421 (2011/12)	97951 (2004/10)	0.27275287821709
220	97421 (2011/12)	97951 (2008/09)	0.297217964189035
221	97421 (2011/12)	97330 (2011/12)	0.176517814520679
222	97421 (2011/12)	97440 (2011/12)	0.293381387969365
223	97421 (2011/12)	97330 (2004/10)	0.263095218675062
224	97421 (2011/12)	97330 (2008/09)	0.282106998351566
225	97421 (2011/12)	97421 (2004/10)	0.260507028290196
226	97421 (2011/12)	97421 (2008/09)	0.232570751147657
227	97421 (2011/12)	97522 (2004/10)	0.304683678460786
228	97421 (2011/12)	97522 (2008/09)	0.288311212441984
229	97421 (2011/12)	97521 (2008/09)	0.324274147800526
230	97421 (2011/12)	97522 (2011/12)	0.315750460295067
231	97951 (2011/12)	97340 (2011/12)	0.226848081253294
232	97951 (2011/12)	97710 (2004/10)	0.234388844844471
233	97951 (2011/12)	97710 (2008/09)	0.234917425008426
234	97951 (2011/12)	97710 (2011/12)	0.294975054618972
235	97951 (2011/12)	97521 (2004/10)	0.2598656977279
236	97951 (2011/12)	97450 (2011/12)	0.28653854689095
237	97951 (2011/12)	97521 (2011/12)	0.286285714285714
238	97951 (2011/12)	97440 (2008/09)	0.29116359794748
239	97951 (2011/12)	97322 (2011/12)	0.30591164496484
240	97951 (2011/12)	97421 (2011/12)	0.286091728202696
241	97951 (2011/12)	97951 (2011/12)	1
242	97951 (2011/12)	97951 (2004/10)	0.289390756302521
243	97951 (2011/12)	97951 (2008/09)	0.308133328061366
244	97951 (2011/12)	97330 (2011/12)	0.155937644397967
245	97951 (2011/12)	97440 (2011/12)	0.247262332639721
246	97951 (2011/12)	97330 (2004/10)	0.214465981080571
247	97951 (2011/12)	97330 (2008/09)	0.230379948596362
248	97951 (2011/12)	97421 (2004/10)	0.215812287975876
249	97951 (2011/12)	97421 (2008/09)	0.174793862988245
250	97951 (2011/12)	97522 (2004/10)	0.259320283837518
251	97951 (2011/12)	97522 (2008/09)	0.248720324772747
252	97951 (2011/12)	97521 (2008/09)	0.292776105579995
253	97951 (2011/12)	97522 (2011/12)	0.275457160197377
254	97951 (2004/10)	97340 (2011/12)	0.232450914365643
255	97951 (2004/10)	97710 (2004/10)	0.252846106932303
256	97951 (2004/10)	97710 (2008/09)	0.241081193687829
257	97951 (2004/10)	97710 (2011/12)	0.273310708645543
258	97951 (2004/10)	97521 (2004/10)	0.269622201260984
259	97951 (2004/10)	97450 (2011/12)	0.269401485773022
260	97951 (2004/10)	97521 (2011/12)	0.260976645435244
261	97951 (2004/10)	97440 (2008/09)	0.282271468144044
262	97951 (2004/10)	97322 (2011/12)	0.286648349737419
263	97951 (2004/10)	97421 (2011/12)	0.27275287821709
264	97951 (2004/10)	97951 (2011/12)	0.289390756302521
265	97951 (2004/10)	97951 (2004/10)	1
266	97951 (2004/10)	97951 (2008/09)	0.467405078143333
267	97951 (2004/10)	97330 (2011/12)	0.140174095228594
268	97951 (2004/10)	97440 (2011/12)	0.224440707550182
269	97951 (2004/10)	97330 (2004/10)	0.195901511339383
270	97951 (2004/10)	97330 (2008/09)	0.212150628968976
271	97951 (2004/10)	97421 (2004/10)	0.196705352370772
272	97951 (2004/10)	97421 (2008/09)	0.155869055484306
273	97951 (2004/10)	97522 (2004/10)	0.242723446175891
274	97951 (2004/10)	97522 (2008/09)	0.230850466239748
275	97951 (2004/10)	97521 (2008/09)	0.273175659614928
276	97951 (2004/10)	97522 (2011/12)	0.260172292355204
277	97951 (2008/09)	97340 (2011/12)	0.229217110573043
278	97951 (2008/09)	97710 (2004/10)	0.250552852720035
279	97951 (2008/09)	97710 (2008/09)	0.23361042462368
280	97951 (2008/09)	97710 (2011/12)	0.298077223698609
281	97951 (2008/09)	97521 (2004/10)	0.272743123665054
282	97951 (2008/09)	97450 (2011/12)	0.277558810106626
283	97951 (2008/09)	97521 (2011/12)	0.275113849450844
284	97951 (2008/09)	97440 (2008/09)	0.301177405374169
285	97951 (2008/09)	97322 (2011/12)	0.312916154890426
286	97951 (2008/09)	97421 (2011/12)	0.297217964189035
287	97951 (2008/09)	97951 (2011/12)	0.308133328061366
288	97951 (2008/09)	97951 (2004/10)	0.467405078143333
289	97951 (2008/09)	97951 (2008/09)	1
290	97951 (2008/09)	97330 (2011/12)	0.155081591084681
291	97951 (2008/09)	97440 (2011/12)	0.265119069786688
292	97951 (2008/09)	97330 (2004/10)	0.235165920351421
293	97951 (2008/09)	97330 (2008/09)	0.251082591921896
294	97951 (2008/09)	97421 (2004/10)	0.234149064855308
295	97951 (2008/09)	97421 (2008/09)	0.190768717777721
296	97951 (2008/09)	97522 (2004/10)	0.287035827782857
297	97951 (2008/09)	97522 (2008/09)	0.270901336118727
298	97951 (2008/09)	97521 (2008/09)	0.308315973199707
299	97951 (2008/09)	97522 (2011/12)	0.295023115266407
300	97330 (2011/12)	97340 (2011/12)	0.111639270255198
301	97330 (2011/12)	97710 (2004/10)	0.114031656627291
302	97330 (2011/12)	97710 (2008/09)	0.112819695641782
303	97330 (2011/12)	97710 (2011/12)	0.176299970574635
304	97330 (2011/12)	97521 (2004/10)	0.128681889885955
305	97330 (2011/12)	97450 (2011/12)	0.142655081834714
306	97330 (2011/12)	97521 (2011/12)	0.147665841762572
307	97330 (2011/12)	97440 (2008/09)	0.16390720841212
308	97330 (2011/12)	97322 (2011/12)	0.186562661610067
309	97330 (2011/12)	97421 (2011/12)	0.176517814520679
310	97330 (2011/12)	97951 (2011/12)	0.155937644397967
311	97330 (2011/12)	97951 (2004/10)	0.140174095228594
312	97330 (2011/12)	97951 (2008/09)	0.155081591084681
313	97330 (2011/12)	97330 (2011/12)	1
314	97330 (2011/12)	97440 (2011/12)	0.1939350864724
315	97330 (2011/12)	97330 (2004/10)	0.189357687785404
316	97330 (2011/12)	97330 (2008/09)	0.195949468003557
317	97330 (2011/12)	97421 (2004/10)	0.176083410997204
318	97330 (2011/12)	97421 (2008/09)	0.170446487984204
319	97330 (2011/12)	97522 (2004/10)	0.197604010677778
320	97330 (2011/12)	97522 (2008/09)	0.185150238331517
321	97330 (2011/12)	97521 (2008/09)	0.191282582764622
322	97330 (2011/12)	97522 (2011/12)	0.19691269944221
323	97440 (2011/12)	97340 (2011/12)	0.157800500474588
324	97440 (2011/12)	97710 (2004/10)	0.174676345776878
325	97440 (2011/12)	97710 (2008/09)	0.166615986099044
326	97440 (2011/12)	97710 (2011/12)	0.301307528368182
327	97440 (2011/12)	97521 (2004/10)	0.194713143891247
328	97440 (2011/12)	97450 (2011/12)	0.215666219182169
329	97440 (2011/12)	97521 (2011/12)	0.229938685769731
330	97440 (2011/12)	97440 (2008/09)	0.319129108776686
331	97440 (2011/12)	97322 (2011/12)	0.319443622373483
332	97440 (2011/12)	97421 (2011/12)	0.293381387969365
333	97440 (2011/12)	97951 (2011/12)	0.247262332639721
334	97440 (2011/12)	97951 (2004/10)	0.224440707550182
335	97440 (2011/12)	97951 (2008/09)	0.265119069786688
336	97440 (2011/12)	97330 (2011/12)	0.1939350864724
337	97440 (2011/12)	97440 (2011/12)	1
338	97440 (2011/12)	97330 (2004/10)	0.374770412422775
339	97440 (2011/12)	97330 (2008/09)	0.36647446332669
340	97440 (2011/12)	97421 (2004/10)	0.353816905527932
341	97440 (2011/12)	97421 (2008/09)	0.355618533820466
342	97440 (2011/12)	97522 (2004/10)	0.393374673629243
343	97440 (2011/12)	97522 (2008/09)	0.360196654938063
344	97440 (2011/12)	97521 (2008/09)	0.354193043866835
345	97440 (2011/12)	97522 (2011/12)	0.357094642603382
346	97330 (2004/10)	97340 (2011/12)	0.135663920692544
347	97330 (2004/10)	97710 (2004/10)	0.150550581993962
348	97330 (2004/10)	97710 (2008/09)	0.140462427745665
349	97330 (2004/10)	97710 (2011/12)	0.272443830156536
350	97330 (2004/10)	97521 (2004/10)	0.166637582018707
351	97330 (2004/10)	97450 (2011/12)	0.183545726488337
352	97330 (2004/10)	97521 (2011/12)	0.200382228085308
353	97330 (2004/10)	97440 (2008/09)	0.235818992989165
354	97330 (2004/10)	97322 (2011/12)	0.287507196315486
355	97330 (2004/10)	97421 (2011/12)	0.263095218675062
356	97330 (2004/10)	97951 (2011/12)	0.214465981080571
357	97330 (2004/10)	97951 (2004/10)	0.195901511339383
358	97330 (2004/10)	97951 (2008/09)	0.235165920351421
359	97330 (2004/10)	97330 (2011/12)	0.189357687785404
360	97330 (2004/10)	97440 (2011/12)	0.374770412422775
361	97330 (2004/10)	97330 (2004/10)	1
362	97330 (2004/10)	97330 (2008/09)	0.402141689524284
363	97330 (2004/10)	97421 (2004/10)	0.37187945321159
364	97330 (2004/10)	97421 (2008/09)	0.385289840457715
365	97330 (2004/10)	97522 (2004/10)	0.389117735708237
366	97330 (2004/10)	97522 (2008/09)	0.350874725769252
367	97330 (2004/10)	97521 (2008/09)	0.325993758471771
368	97330 (2004/10)	97522 (2011/12)	0.346744999386428
369	97330 (2008/09)	97340 (2011/12)	0.150488225157955
370	97330 (2008/09)	97710 (2004/10)	0.166284356695203
371	97330 (2008/09)	97710 (2008/09)	0.155528103767758
372	97330 (2008/09)	97710 (2011/12)	0.282154796046983
373	97330 (2008/09)	97521 (2004/10)	0.183806231205122
374	97330 (2008/09)	97450 (2011/12)	0.201175662572721
375	97330 (2008/09)	97521 (2011/12)	0.218955854881526
376	97330 (2008/09)	97440 (2008/09)	0.255837878758468
377	97330 (2008/09)	97322 (2011/12)	0.31221710887639
378	97330 (2008/09)	97421 (2011/12)	0.282106998351566
379	97330 (2008/09)	97951 (2011/12)	0.230379948596362
380	97330 (2008/09)	97951 (2004/10)	0.212150628968976
381	97330 (2008/09)	97951 (2008/09)	0.251082591921896
382	97330 (2008/09)	97330 (2011/12)	0.195949468003557
383	97330 (2008/09)	97440 (2011/12)	0.36647446332669
384	97330 (2008/09)	97330 (2004/10)	0.402141689524284
385	97330 (2008/09)	97330 (2008/09)	1
386	97330 (2008/09)	97421 (2004/10)	0.364716531134163
387	97330 (2008/09)	97421 (2008/09)	0.355164992026408
388	97330 (2008/09)	97522 (2004/10)	0.375922646565639
389	97330 (2008/09)	97522 (2008/09)	0.347691498088502
390	97330 (2008/09)	97521 (2008/09)	0.334564700031968
391	97330 (2008/09)	97522 (2011/12)	0.36698234294238
392	97421 (2004/10)	97340 (2011/12)	0.139313790032142
393	97421 (2004/10)	97710 (2004/10)	0.151858926125292
394	97421 (2004/10)	97710 (2008/09)	0.142100669188246
395	97421 (2004/10)	97710 (2011/12)	0.261997854745511
396	97421 (2004/10)	97521 (2004/10)	0.169960245474546
397	97421 (2004/10)	97450 (2011/12)	0.185978689743248
398	97421 (2004/10)	97521 (2011/12)	0.198641168521021
399	97421 (2004/10)	97440 (2008/09)	0.236621629053843
400	97421 (2004/10)	97322 (2011/12)	0.288261063924899
401	97421 (2004/10)	97421 (2011/12)	0.260507028290196
402	97421 (2004/10)	97951 (2011/12)	0.215812287975876
403	97421 (2004/10)	97951 (2004/10)	0.196705352370772
404	97421 (2004/10)	97951 (2008/09)	0.234149064855308
405	97421 (2004/10)	97330 (2011/12)	0.176083410997204
406	97421 (2004/10)	97440 (2011/12)	0.353816905527932
407	97421 (2004/10)	97330 (2004/10)	0.37187945321159
408	97421 (2004/10)	97330 (2008/09)	0.364716531134163
409	97421 (2004/10)	97421 (2004/10)	1
410	97421 (2004/10)	97421 (2008/09)	0.358267028066801
411	97421 (2004/10)	97522 (2004/10)	0.363630887844838
412	97421 (2004/10)	97522 (2008/09)	0.33387779345163
413	97421 (2004/10)	97521 (2008/09)	0.314895771795088
414	97421 (2004/10)	97522 (2011/12)	0.342898536408686
415	97421 (2008/09)	97340 (2011/12)	0.109129175165318
416	97421 (2008/09)	97710 (2004/10)	0.119108181063123
417	97421 (2008/09)	97710 (2008/09)	0.112974473241859
418	97421 (2008/09)	97710 (2011/12)	0.236980850534693
419	97421 (2008/09)	97521 (2004/10)	0.132924308796194
420	97421 (2008/09)	97450 (2011/12)	0.146207591274812
421	97421 (2008/09)	97521 (2011/12)	0.164852413828307
422	97421 (2008/09)	97440 (2008/09)	0.196496543646803
423	97421 (2008/09)	97322 (2011/12)	0.24388643533123
424	97421 (2008/09)	97421 (2011/12)	0.232570751147657
425	97421 (2008/09)	97951 (2011/12)	0.174793862988245
426	97421 (2008/09)	97951 (2004/10)	0.155869055484306
427	97421 (2008/09)	97951 (2008/09)	0.190768717777721
428	97421 (2008/09)	97330 (2011/12)	0.170446487984204
429	97421 (2008/09)	97440 (2011/12)	0.355618533820466
430	97421 (2008/09)	97330 (2004/10)	0.385289840457715
431	97421 (2008/09)	97330 (2008/09)	0.355164992026408
432	97421 (2008/09)	97421 (2004/10)	0.358267028066801
433	97421 (2008/09)	97421 (2008/09)	1
434	97421 (2008/09)	97522 (2004/10)	0.363898984251235
435	97421 (2008/09)	97522 (2008/09)	0.327651320668606
436	97421 (2008/09)	97521 (2008/09)	0.283544117104827
437	97421 (2008/09)	97522 (2011/12)	0.308681282762127
438	97522 (2004/10)	97340 (2011/12)	0.164930085701398
439	97522 (2004/10)	97710 (2004/10)	0.186488929055581
440	97522 (2004/10)	97710 (2008/09)	0.173587304470225
441	97522 (2004/10)	97710 (2011/12)	0.319673282626583
442	97522 (2004/10)	97521 (2004/10)	0.209775644653732
443	97522 (2004/10)	97450 (2011/12)	0.221955768718359
444	97522 (2004/10)	97521 (2011/12)	0.236418705561403
445	97522 (2004/10)	97440 (2008/09)	0.278501421358564
446	97522 (2004/10)	97322 (2011/12)	0.334856343129991
447	97522 (2004/10)	97421 (2011/12)	0.304683678460786
448	97522 (2004/10)	97951 (2011/12)	0.259320283837518
449	97522 (2004/10)	97951 (2004/10)	0.242723446175891
450	97522 (2004/10)	97951 (2008/09)	0.287035827782857
451	97522 (2004/10)	97330 (2011/12)	0.197604010677778
452	97522 (2004/10)	97440 (2011/12)	0.393374673629243
453	97522 (2004/10)	97330 (2004/10)	0.389117735708237
454	97522 (2004/10)	97330 (2008/09)	0.375922646565639
455	97522 (2004/10)	97421 (2004/10)	0.363630887844838
456	97522 (2004/10)	97421 (2008/09)	0.363898984251235
457	97522 (2004/10)	97522 (2004/10)	1
458	97522 (2004/10)	97522 (2008/09)	0.427520210046293
459	97522 (2004/10)	97521 (2008/09)	0.372348477497234
460	97522 (2004/10)	97522 (2011/12)	0.385482248630928
461	97522 (2008/09)	97340 (2011/12)	0.160147618288266
462	97522 (2008/09)	97710 (2004/10)	0.177294323580895
463	97522 (2008/09)	97710 (2008/09)	0.16658655496807
464	97522 (2008/09)	97710 (2011/12)	0.30332484918933
465	97522 (2008/09)	97521 (2004/10)	0.19697072915957
466	97522 (2008/09)	97450 (2011/12)	0.213081064176737
467	97522 (2008/09)	97521 (2011/12)	0.229938538781163
468	97522 (2008/09)	97440 (2008/09)	0.267752581709784
469	97522 (2008/09)	97322 (2011/12)	0.315204462491284
470	97522 (2008/09)	97421 (2011/12)	0.288311212441984
471	97522 (2008/09)	97951 (2011/12)	0.248720324772747
472	97522 (2008/09)	97951 (2004/10)	0.230850466239748
473	97522 (2008/09)	97951 (2008/09)	0.270901336118727
474	97522 (2008/09)	97330 (2011/12)	0.185150238331517
475	97522 (2008/09)	97440 (2011/12)	0.360196654938063
476	97522 (2008/09)	97330 (2004/10)	0.350874725769252
477	97522 (2008/09)	97330 (2008/09)	0.347691498088502
478	97522 (2008/09)	97421 (2004/10)	0.33387779345163
479	97522 (2008/09)	97421 (2008/09)	0.327651320668606
480	97522 (2008/09)	97522 (2004/10)	0.427520210046293
481	97522 (2008/09)	97522 (2008/09)	1
482	97522 (2008/09)	97521 (2008/09)	0.34453345628494
483	97522 (2008/09)	97522 (2011/12)	0.349190357561547
484	97521 (2008/09)	97340 (2011/12)	0.195744158950144
485	97521 (2008/09)	97710 (2004/10)	0.215472814320129
486	97521 (2008/09)	97710 (2008/09)	0.213415392266567
487	97521 (2008/09)	97710 (2011/12)	0.328637910328263
488	97521 (2008/09)	97521 (2004/10)	0.24941025091143
489	97521 (2008/09)	97450 (2011/12)	0.256247591379361
490	97521 (2008/09)	97521 (2011/12)	0.273149985823646
491	97521 (2008/09)	97440 (2008/09)	0.306666300738261
492	97521 (2008/09)	97322 (2011/12)	0.343429924339904
493	97521 (2008/09)	97421 (2011/12)	0.324274147800526
494	97521 (2008/09)	97951 (2011/12)	0.292776105579995
495	97521 (2008/09)	97951 (2004/10)	0.273175659614928
496	97521 (2008/09)	97951 (2008/09)	0.308315973199707
497	97521 (2008/09)	97330 (2011/12)	0.191282582764622
498	97521 (2008/09)	97440 (2011/12)	0.354193043866835
499	97521 (2008/09)	97330 (2004/10)	0.325993758471771
500	97521 (2008/09)	97330 (2008/09)	0.334564700031968
501	97521 (2008/09)	97421 (2004/10)	0.314895771795088
502	97521 (2008/09)	97421 (2008/09)	0.283544117104827
503	97521 (2008/09)	97522 (2004/10)	0.372348477497234
504	97521 (2008/09)	97522 (2008/09)	0.34453345628494
505	97521 (2008/09)	97521 (2008/09)	1
506	97521 (2008/09)	97522 (2011/12)	0.359064688009159
507	97522 (2011/12)	97340 (2011/12)	0.183818429011404
508	97522 (2011/12)	97710 (2004/10)	0.20409969847022
509	97522 (2011/12)	97710 (2008/09)	0.19517519310422
510	97522 (2011/12)	97710 (2011/12)	0.324413857459466
511	97522 (2011/12)	97521 (2004/10)	0.227019267929112
512	97522 (2011/12)	97450 (2011/12)	0.240336179726854
513	97522 (2011/12)	97521 (2011/12)	0.261970952739744
514	97522 (2011/12)	97440 (2008/09)	0.299452637980842
515	97522 (2011/12)	97322 (2011/12)	0.34768555370625
516	97522 (2011/12)	97421 (2011/12)	0.315750460295067
517	97522 (2011/12)	97951 (2011/12)	0.275457160197377
518	97522 (2011/12)	97951 (2004/10)	0.260172292355204
519	97522 (2011/12)	97951 (2008/09)	0.295023115266407
520	97522 (2011/12)	97330 (2011/12)	0.19691269944221
521	97522 (2011/12)	97440 (2011/12)	0.357094642603382
522	97522 (2011/12)	97330 (2004/10)	0.346744999386428
523	97522 (2011/12)	97330 (2008/09)	0.36698234294238
524	97522 (2011/12)	97421 (2004/10)	0.342898536408686
525	97522 (2011/12)	97421 (2008/09)	0.308681282762127
526	97522 (2011/12)	97522 (2004/10)	0.385482248630928
527	97522 (2011/12)	97522 (2008/09)	0.349190357561547
528	97522 (2011/12)	97521 (2008/09)	0.359064688009159
529	97522 (2011/12)	97522 (2011/12)	1
