# Supplementary material for: Dataset of Jaccard similarity indices from 1,597 European political manifestos across 27 countries (1945–2017)
Source: Data Brief. 2019 Apr 9;24:103907. doi: 10.1016/j.dib.2019.103907 (PMC6479077; doi:10.1016/j.dib.2019.103907)
Supplement: Multimedia component 3 [file mmc3.zip › Slovakia.csv]

	referenceParty	comparedParty	Jaccard Similarity
1	96952 (1990/06)	96952 (1990/06)	1
2	96952 (1990/06)	96955 (2016/03)	0.00718155007958934
3	96952 (1990/06)	96522 (1998/09)	0.00766335036300081
4	96952 (1990/06)	96710 (2006/06)	0.00821283979178716
5	96952 (1990/06)	96952 (2006/06)	0.00844519134633794
6	96952 (1990/06)	96440 (2010/06)	0.00815530192176373
7	96952 (1990/06)	96620 (2016/03)	0.00785974848804838
8	96952 (1990/06)	96440 (2012/03)	0.00863570261584589
9	96952 (1990/06)	96440 (2016/03)	0.0086080469297966
10	96952 (1990/06)	96720 (2016/03)	0.00857935907141055
11	96952 (1990/06)	96710 (2012/03)	0.00962537599124966
12	96952 (1990/06)	96620 (2012/03)	0.009841508240781
13	96952 (1990/06)	96523 (2002/09)	0.0104794428820142
14	96952 (1990/06)	96630 (2016/03)	0.0085550250113688
15	96952 (1990/06)	96521 (2016/03)	0.00911598581373966
16	96952 (1990/06)	96523 (2006/06)	0.00898772295575631
17	96952 (1990/06)	96710 (2010/06)	0.00893291200777832
18	96952 (1990/06)	96725 (2016/03)	0.0103299167200512
19	96952 (1990/06)	96523 (2010/06)	0.00860641272771699
20	96952 (1990/06)	96523 (2012/03)	0.00943227696595091
21	96952 (1990/06)	96521 (2006/06)	0.0110739582209758
22	96952 (1990/06)	96521 (2010/06)	0.00970082334719165
23	96952 (1990/06)	96521 (2012/03)	0.0095692578174055
24	96952 (1990/06)	96423 (2006/06)	0.00946475195822454
25	96952 (1990/06)	96955 (2010/06)	0.00990338164251208
26	96952 (1990/06)	96423 (2010/06)	0.0106655290102389
27	96952 (1990/06)	96423 (2012/03)	0.0100324499729584
28	96952 (1990/06)	96423 (2016/03)	0.0102076733544527
29	96952 (1990/06)	96955 (2012/03)	0.0113598171674397
30	96952 (1990/06)	96610 (2010/06)	0.0112627607634265
31	96952 (1990/06)	96424 (2002/09)	0.0121247113163972
32	96952 (1990/06)	96711 (2002/09)	0.0102872477884902
33	96952 (1990/06)	96711 (2006/06)	0.0105917568501036
34	96952 (1990/06)	96710 (2016/03)	0.0106824648971405
35	96952 (1990/06)	96711 (2010/06)	0.0126923508929574
36	96955 (2016/03)	96952 (1990/06)	0.00718155007958934
37	96955 (2016/03)	96955 (2016/03)	1
38	96955 (2016/03)	96522 (1998/09)	0.242203250179689
39	96955 (2016/03)	96710 (2006/06)	0.216890059806542
40	96955 (2016/03)	96952 (2006/06)	0.215195309768984
41	96955 (2016/03)	96440 (2010/06)	0.211831950886242
42	96955 (2016/03)	96620 (2016/03)	0.245555074574003
43	96955 (2016/03)	96440 (2012/03)	0.227698823529412
44	96955 (2016/03)	96440 (2016/03)	0.225736591626116
45	96955 (2016/03)	96720 (2016/03)	0.0551077077395442
46	96955 (2016/03)	96710 (2012/03)	0.0928892189102224
47	96955 (2016/03)	96620 (2012/03)	0.131012679743006
48	96955 (2016/03)	96523 (2002/09)	0.14977047303471
49	96955 (2016/03)	96630 (2016/03)	0.157447347050697
50	96955 (2016/03)	96521 (2016/03)	0.164647634010708
51	96955 (2016/03)	96523 (2006/06)	0.188718269502401
52	96955 (2016/03)	96710 (2010/06)	0.156388873944155
53	96955 (2016/03)	96725 (2016/03)	0.140523625025792
54	96955 (2016/03)	96523 (2010/06)	0.179135754124906
55	96955 (2016/03)	96523 (2012/03)	0.151477030214534
56	96955 (2016/03)	96521 (2006/06)	0.150420800701147
57	96955 (2016/03)	96521 (2010/06)	0.178110725765522
58	96955 (2016/03)	96521 (2012/03)	0.195918836460902
59	96955 (2016/03)	96423 (2006/06)	0.158513215859031
60	96955 (2016/03)	96955 (2010/06)	0.193323734869088
61	96955 (2016/03)	96423 (2010/06)	0.183818693463002
62	96955 (2016/03)	96423 (2012/03)	0.177772853419439
63	96955 (2016/03)	96423 (2016/03)	0.177874667454922
64	96955 (2016/03)	96955 (2012/03)	0.0812096705851019
65	96955 (2016/03)	96610 (2010/06)	0.102134200836521
66	96955 (2016/03)	96424 (2002/09)	0.104762235978762
67	96955 (2016/03)	96711 (2002/09)	0.107453110731262
68	96955 (2016/03)	96711 (2006/06)	0.139354195689353
69	96955 (2016/03)	96710 (2016/03)	0.120665887850467
70	96955 (2016/03)	96711 (2010/06)	0.101700984780662
71	96522 (1998/09)	96952 (1990/06)	0.00766335036300081
72	96522 (1998/09)	96955 (2016/03)	0.242203250179689
73	96522 (1998/09)	96522 (1998/09)	1
74	96522 (1998/09)	96710 (2006/06)	0.324381650424802
75	96522 (1998/09)	96952 (2006/06)	0.31565678199464
76	96522 (1998/09)	96440 (2010/06)	0.312123595637525
77	96522 (1998/09)	96620 (2016/03)	0.345139848388663
78	96522 (1998/09)	96440 (2012/03)	0.33532775965823
79	96522 (1998/09)	96440 (2016/03)	0.321595766334215
80	96522 (1998/09)	96720 (2016/03)	0.0815117099005296
81	96522 (1998/09)	96710 (2012/03)	0.139054026621814
82	96522 (1998/09)	96620 (2012/03)	0.191765000556607
83	96522 (1998/09)	96523 (2002/09)	0.225211042045547
84	96522 (1998/09)	96630 (2016/03)	0.236081474296799
85	96522 (1998/09)	96521 (2016/03)	0.246482259452346
86	96522 (1998/09)	96523 (2006/06)	0.281010937403448
87	96522 (1998/09)	96710 (2010/06)	0.232623888602645
88	96522 (1998/09)	96725 (2016/03)	0.206762929754345
89	96522 (1998/09)	96523 (2010/06)	0.267019322223815
90	96522 (1998/09)	96523 (2012/03)	0.225370670883091
91	96522 (1998/09)	96521 (2006/06)	0.227814274579668
92	96522 (1998/09)	96521 (2010/06)	0.2641423594863
93	96522 (1998/09)	96521 (2012/03)	0.292026847712662
94	96522 (1998/09)	96423 (2006/06)	0.243375040979128
95	96522 (1998/09)	96955 (2010/06)	0.282097032352864
96	96522 (1998/09)	96423 (2010/06)	0.275474818608621
97	96522 (1998/09)	96423 (2012/03)	0.268002602472349
98	96522 (1998/09)	96423 (2016/03)	0.267914556838447
99	96522 (1998/09)	96955 (2012/03)	0.117072518062617
100	96522 (1998/09)	96610 (2010/06)	0.152794336262345
101	96522 (1998/09)	96424 (2002/09)	0.161752702799456
102	96522 (1998/09)	96711 (2002/09)	0.164316530098156
103	96522 (1998/09)	96711 (2006/06)	0.213685895635567
104	96522 (1998/09)	96710 (2016/03)	0.181193025036478
105	96522 (1998/09)	96711 (2010/06)	0.156118205898457
106	96710 (2006/06)	96952 (1990/06)	0.00821283979178716
107	96710 (2006/06)	96955 (2016/03)	0.216890059806542
108	96710 (2006/06)	96522 (1998/09)	0.324381650424802
109	96710 (2006/06)	96710 (2006/06)	1
110	96710 (2006/06)	96952 (2006/06)	0.342804792926943
111	96710 (2006/06)	96440 (2010/06)	0.323900620777548
112	96710 (2006/06)	96620 (2016/03)	0.330145367131965
113	96710 (2006/06)	96440 (2012/03)	0.342146829663255
114	96710 (2006/06)	96440 (2016/03)	0.325656040967339
115	96710 (2006/06)	96720 (2016/03)	0.0998686193438695
116	96710 (2006/06)	96710 (2012/03)	0.171350442510578
117	96710 (2006/06)	96620 (2012/03)	0.227829358788998
118	96710 (2006/06)	96523 (2002/09)	0.260690789473684
119	96710 (2006/06)	96630 (2016/03)	0.256322934403949
120	96710 (2006/06)	96521 (2016/03)	0.268113075495238
121	96710 (2006/06)	96523 (2006/06)	0.30685963228236
122	96710 (2006/06)	96710 (2010/06)	0.279548059603733
123	96710 (2006/06)	96725 (2016/03)	0.23951175566586
124	96710 (2006/06)	96523 (2010/06)	0.290640084275404
125	96710 (2006/06)	96523 (2012/03)	0.255342869884395
126	96710 (2006/06)	96521 (2006/06)	0.261517474789336
127	96710 (2006/06)	96521 (2010/06)	0.299531437978851
128	96710 (2006/06)	96521 (2012/03)	0.324022520140595
129	96710 (2006/06)	96423 (2006/06)	0.286605840653936
130	96710 (2006/06)	96955 (2010/06)	0.313955153810653
131	96710 (2006/06)	96423 (2010/06)	0.318073117997772
132	96710 (2006/06)	96423 (2012/03)	0.305334792747347
133	96710 (2006/06)	96423 (2016/03)	0.305533509000286
134	96710 (2006/06)	96955 (2012/03)	0.14644495412844
135	96710 (2006/06)	96610 (2010/06)	0.180859615995812
136	96710 (2006/06)	96424 (2002/09)	0.193868872038944
137	96710 (2006/06)	96711 (2002/09)	0.198666617690273
138	96710 (2006/06)	96711 (2006/06)	0.252020237509662
139	96710 (2006/06)	96710 (2016/03)	0.219481827336812
140	96710 (2006/06)	96711 (2010/06)	0.187560115421609
141	96952 (2006/06)	96952 (1990/06)	0.00844519134633794
142	96952 (2006/06)	96955 (2016/03)	0.215195309768984
143	96952 (2006/06)	96522 (1998/09)	0.31565678199464
144	96952 (2006/06)	96710 (2006/06)	0.342804792926943
145	96952 (2006/06)	96952 (2006/06)	1
146	96952 (2006/06)	96440 (2010/06)	0.31884391401251
147	96952 (2006/06)	96620 (2016/03)	0.320076201017433
148	96952 (2006/06)	96440 (2012/03)	0.339057346822338
149	96952 (2006/06)	96440 (2016/03)	0.318706284780722
150	96952 (2006/06)	96720 (2016/03)	0.102852661919295
151	96952 (2006/06)	96710 (2012/03)	0.174297011420428
152	96952 (2006/06)	96620 (2012/03)	0.24018755199274
153	96952 (2006/06)	96523 (2002/09)	0.2709619039001
154	96952 (2006/06)	96630 (2016/03)	0.262173724140236
155	96952 (2006/06)	96521 (2016/03)	0.276300164299774
156	96952 (2006/06)	96523 (2006/06)	0.316411847139775
157	96952 (2006/06)	96710 (2010/06)	0.277346678989311
158	96952 (2006/06)	96725 (2016/03)	0.253119361154835
159	96952 (2006/06)	96523 (2010/06)	0.299574081244423
160	96952 (2006/06)	96523 (2012/03)	0.267072333636347
161	96952 (2006/06)	96521 (2006/06)	0.267916596916095
162	96952 (2006/06)	96521 (2010/06)	0.302867171810925
163	96952 (2006/06)	96521 (2012/03)	0.328224057735918
164	96952 (2006/06)	96423 (2006/06)	0.287102857971856
165	96952 (2006/06)	96955 (2010/06)	0.33219565739375
166	96952 (2006/06)	96423 (2010/06)	0.319569809871327
167	96952 (2006/06)	96423 (2012/03)	0.307271345325564
168	96952 (2006/06)	96423 (2016/03)	0.307815854874977
169	96952 (2006/06)	96955 (2012/03)	0.158490169277678
170	96952 (2006/06)	96610 (2010/06)	0.184193948261497
171	96952 (2006/06)	96424 (2002/09)	0.201952025817116
172	96952 (2006/06)	96711 (2002/09)	0.204921468058355
173	96952 (2006/06)	96711 (2006/06)	0.259152471641565
174	96952 (2006/06)	96710 (2016/03)	0.221125116251459
175	96952 (2006/06)	96711 (2010/06)	0.195389523515488
176	96440 (2010/06)	96952 (1990/06)	0.00815530192176373
177	96440 (2010/06)	96955 (2016/03)	0.211831950886242
178	96440 (2010/06)	96522 (1998/09)	0.312123595637525
179	96440 (2010/06)	96710 (2006/06)	0.323900620777548
180	96440 (2010/06)	96952 (2006/06)	0.31884391401251
181	96440 (2010/06)	96440 (2010/06)	1
182	96440 (2010/06)	96620 (2016/03)	0.328955409394583
183	96440 (2010/06)	96440 (2012/03)	0.400052941012566
184	96440 (2010/06)	96440 (2016/03)	0.355077209864725
185	96440 (2010/06)	96720 (2016/03)	0.09801474316471
186	96440 (2010/06)	96710 (2012/03)	0.163947192761255
187	96440 (2010/06)	96620 (2012/03)	0.227346193036084
188	96440 (2010/06)	96523 (2002/09)	0.254234434454659
189	96440 (2010/06)	96630 (2016/03)	0.26677567348753
190	96440 (2010/06)	96521 (2016/03)	0.268399264029439
191	96440 (2010/06)	96523 (2006/06)	0.30094456946583
192	96440 (2010/06)	96710 (2010/06)	0.25628393161008
193	96440 (2010/06)	96725 (2016/03)	0.241755494848858
194	96440 (2010/06)	96523 (2010/06)	0.298732562774014
195	96440 (2010/06)	96523 (2012/03)	0.261929604897051
196	96440 (2010/06)	96521 (2006/06)	0.258015214144291
197	96440 (2010/06)	96521 (2010/06)	0.289546994206844
198	96440 (2010/06)	96521 (2012/03)	0.307379331683168
199	96440 (2010/06)	96423 (2006/06)	0.263590105294977
200	96440 (2010/06)	96955 (2010/06)	0.30062537697216
201	96440 (2010/06)	96423 (2010/06)	0.288577607074847
202	96440 (2010/06)	96423 (2012/03)	0.279177957738757
203	96440 (2010/06)	96423 (2016/03)	0.278936400244434
204	96440 (2010/06)	96955 (2012/03)	0.144380181222286
205	96440 (2010/06)	96610 (2010/06)	0.177689062970774
206	96440 (2010/06)	96424 (2002/09)	0.188185239731631
207	96440 (2010/06)	96711 (2002/09)	0.185243587157814
208	96440 (2010/06)	96711 (2006/06)	0.233771677057683
209	96440 (2010/06)	96710 (2016/03)	0.207323098318359
210	96440 (2010/06)	96711 (2010/06)	0.180441162548518
211	96620 (2016/03)	96952 (1990/06)	0.00785974848804838
212	96620 (2016/03)	96955 (2016/03)	0.245555074574003
213	96620 (2016/03)	96522 (1998/09)	0.345139848388663
214	96620 (2016/03)	96710 (2006/06)	0.330145367131965
215	96620 (2016/03)	96952 (2006/06)	0.320076201017433
216	96620 (2016/03)	96440 (2010/06)	0.328955409394583
217	96620 (2016/03)	96620 (2016/03)	1
218	96620 (2016/03)	96440 (2012/03)	0.361382180491205
219	96620 (2016/03)	96440 (2016/03)	0.357043086891575
220	96620 (2016/03)	96720 (2016/03)	0.0755488670704031
221	96620 (2016/03)	96710 (2012/03)	0.128045742484994
222	96620 (2016/03)	96620 (2012/03)	0.191198414548846
223	96620 (2016/03)	96523 (2002/09)	0.215098289042592
224	96620 (2016/03)	96630 (2016/03)	0.236105445364439
225	96620 (2016/03)	96521 (2016/03)	0.24541803340803
226	96620 (2016/03)	96523 (2006/06)	0.284935373167837
227	96620 (2016/03)	96710 (2010/06)	0.223170039088166
228	96620 (2016/03)	96725 (2016/03)	0.199343019285563
229	96620 (2016/03)	96523 (2010/06)	0.264879827467372
230	96620 (2016/03)	96523 (2012/03)	0.217740624637176
231	96620 (2016/03)	96521 (2006/06)	0.214206231454006
232	96620 (2016/03)	96521 (2010/06)	0.264631354331059
233	96620 (2016/03)	96521 (2012/03)	0.292806002191065
234	96620 (2016/03)	96423 (2006/06)	0.228847252370616
235	96620 (2016/03)	96955 (2010/06)	0.276391340289104
236	96620 (2016/03)	96423 (2010/06)	0.265524866865241
237	96620 (2016/03)	96423 (2012/03)	0.257898976967985
238	96620 (2016/03)	96423 (2016/03)	0.257876840873463
239	96620 (2016/03)	96955 (2012/03)	0.106956133254446
240	96620 (2016/03)	96610 (2010/06)	0.135874315958377
241	96620 (2016/03)	96424 (2002/09)	0.145990026400704
242	96620 (2016/03)	96711 (2002/09)	0.145395265321552
243	96620 (2016/03)	96711 (2006/06)	0.195002495270592
244	96620 (2016/03)	96710 (2016/03)	0.165719910344746
245	96620 (2016/03)	96711 (2010/06)	0.13787217674564
246	96440 (2012/03)	96952 (1990/06)	0.00863570261584589
247	96440 (2012/03)	96955 (2016/03)	0.227698823529412
248	96440 (2012/03)	96522 (1998/09)	0.33532775965823
249	96440 (2012/03)	96710 (2006/06)	0.342146829663255
250	96440 (2012/03)	96952 (2006/06)	0.339057346822338
251	96440 (2012/03)	96440 (2010/06)	0.400052941012566
252	96440 (2012/03)	96620 (2016/03)	0.361382180491205
253	96440 (2012/03)	96440 (2012/03)	1
254	96440 (2012/03)	96440 (2016/03)	0.4252183753131
255	96440 (2012/03)	96720 (2016/03)	0.0969784432217913
256	96440 (2012/03)	96710 (2012/03)	0.162663302688878
257	96440 (2012/03)	96620 (2012/03)	0.229479740118038
258	96440 (2012/03)	96523 (2002/09)	0.256157478812549
259	96440 (2012/03)	96630 (2016/03)	0.276014469721049
260	96440 (2012/03)	96521 (2016/03)	0.276983209146404
261	96440 (2012/03)	96523 (2006/06)	0.31506420294394
262	96440 (2012/03)	96710 (2010/06)	0.261569695012227
263	96440 (2012/03)	96725 (2016/03)	0.242016637595599
264	96440 (2012/03)	96523 (2010/06)	0.302733664686629
265	96440 (2012/03)	96523 (2012/03)	0.267293684331684
266	96440 (2012/03)	96521 (2006/06)	0.261451946093058
267	96440 (2012/03)	96521 (2010/06)	0.30269696969697
268	96440 (2012/03)	96521 (2012/03)	0.327309326772534
269	96440 (2012/03)	96423 (2006/06)	0.271483689933357
270	96440 (2012/03)	96955 (2010/06)	0.316094753828822
271	96440 (2012/03)	96423 (2010/06)	0.304189857761286
272	96440 (2012/03)	96423 (2012/03)	0.296760018660366
273	96440 (2012/03)	96423 (2016/03)	0.296572280178838
274	96440 (2012/03)	96955 (2012/03)	0.141259091152767
275	96440 (2012/03)	96610 (2010/06)	0.178931265495595
276	96440 (2012/03)	96424 (2002/09)	0.18907877714986
277	96440 (2012/03)	96711 (2002/09)	0.185865445627755
278	96440 (2012/03)	96711 (2006/06)	0.244230323499222
279	96440 (2012/03)	96710 (2016/03)	0.208960087817093
280	96440 (2012/03)	96711 (2010/06)	0.185844789356984
281	96440 (2016/03)	96952 (1990/06)	0.0086080469297966
282	96440 (2016/03)	96955 (2016/03)	0.225736591626116
283	96440 (2016/03)	96522 (1998/09)	0.321595766334215
284	96440 (2016/03)	96710 (2006/06)	0.325656040967339
285	96440 (2016/03)	96952 (2006/06)	0.318706284780722
286	96440 (2016/03)	96440 (2010/06)	0.355077209864725
287	96440 (2016/03)	96620 (2016/03)	0.357043086891575
288	96440 (2016/03)	96440 (2012/03)	0.4252183753131
289	96440 (2016/03)	96440 (2016/03)	1
290	96440 (2016/03)	96720 (2016/03)	0.088485645127679
291	96440 (2016/03)	96710 (2012/03)	0.149345531533481
292	96440 (2016/03)	96620 (2012/03)	0.210269057629737
293	96440 (2016/03)	96523 (2002/09)	0.234272852391329
294	96440 (2016/03)	96630 (2016/03)	0.25716290009766
295	96440 (2016/03)	96521 (2016/03)	0.259651981143414
296	96440 (2016/03)	96523 (2006/06)	0.29373357958536
297	96440 (2016/03)	96710 (2010/06)	0.238351976655319
298	96440 (2016/03)	96725 (2016/03)	0.222575444834496
299	96440 (2016/03)	96523 (2010/06)	0.28322440087146
300	96440 (2016/03)	96523 (2012/03)	0.245744649359107
301	96440 (2016/03)	96521 (2006/06)	0.240193039936244
302	96440 (2016/03)	96521 (2010/06)	0.278135600203249
303	96440 (2016/03)	96521 (2012/03)	0.303512817035128
304	96440 (2016/03)	96423 (2006/06)	0.250226745943767
305	96440 (2016/03)	96955 (2010/06)	0.289438134097927
306	96440 (2016/03)	96423 (2010/06)	0.278281776373726
307	96440 (2016/03)	96423 (2012/03)	0.27097670995789
308	96440 (2016/03)	96423 (2016/03)	0.271058874860244
309	96440 (2016/03)	96955 (2012/03)	0.126174454037583
310	96440 (2016/03)	96610 (2010/06)	0.159817280165199
311	96440 (2016/03)	96424 (2002/09)	0.171113309489384
312	96440 (2016/03)	96711 (2002/09)	0.167728595497013
313	96440 (2016/03)	96711 (2006/06)	0.219832700522069
314	96440 (2016/03)	96710 (2016/03)	0.191198599637626
315	96440 (2016/03)	96711 (2010/06)	0.163354887430972
316	96720 (2016/03)	96952 (1990/06)	0.00857935907141055
317	96720 (2016/03)	96955 (2016/03)	0.0551077077395442
318	96720 (2016/03)	96522 (1998/09)	0.0815117099005296
319	96720 (2016/03)	96710 (2006/06)	0.0998686193438695
320	96720 (2016/03)	96952 (2006/06)	0.102852661919295
321	96720 (2016/03)	96440 (2010/06)	0.09801474316471
322	96720 (2016/03)	96620 (2016/03)	0.0755488670704031
323	96720 (2016/03)	96440 (2012/03)	0.0969784432217913
324	96720 (2016/03)	96440 (2016/03)	0.088485645127679
325	96720 (2016/03)	96720 (2016/03)	1
326	96720 (2016/03)	96710 (2012/03)	0.145436507936508
327	96720 (2016/03)	96620 (2012/03)	0.12990902624387
328	96720 (2016/03)	96523 (2002/09)	0.12638322655795
329	96720 (2016/03)	96630 (2016/03)	0.1092492741601
330	96720 (2016/03)	96521 (2016/03)	0.111504196255649
331	96720 (2016/03)	96523 (2006/06)	0.105074873300158
332	96720 (2016/03)	96710 (2010/06)	0.114196531111046
333	96720 (2016/03)	96725 (2016/03)	0.138755433539236
334	96720 (2016/03)	96523 (2010/06)	0.123960939391494
335	96720 (2016/03)	96523 (2012/03)	0.139629180384682
336	96720 (2016/03)	96521 (2006/06)	0.13285600636436
337	96720 (2016/03)	96521 (2010/06)	0.114165355800251
338	96720 (2016/03)	96521 (2012/03)	0.11087155849627
339	96720 (2016/03)	96423 (2006/06)	0.120631519238647
340	96720 (2016/03)	96955 (2010/06)	0.113335792191369
341	96720 (2016/03)	96423 (2010/06)	0.111092669432918
342	96720 (2016/03)	96423 (2012/03)	0.105837108839954
343	96720 (2016/03)	96423 (2016/03)	0.106272420341844
344	96720 (2016/03)	96955 (2012/03)	0.12800963081862
345	96720 (2016/03)	96610 (2010/06)	0.129682712266482
346	96720 (2016/03)	96424 (2002/09)	0.125745614035088
347	96720 (2016/03)	96711 (2002/09)	0.13294902637193
348	96720 (2016/03)	96711 (2006/06)	0.122489668672515
349	96720 (2016/03)	96710 (2016/03)	0.139631635969664
350	96720 (2016/03)	96711 (2010/06)	0.141770366265303
351	96710 (2012/03)	96952 (1990/06)	0.00962537599124966
352	96710 (2012/03)	96955 (2016/03)	0.0928892189102224
353	96710 (2012/03)	96522 (1998/09)	0.139054026621814
354	96710 (2012/03)	96710 (2006/06)	0.171350442510578
355	96710 (2012/03)	96952 (2006/06)	0.174297011420428
356	96710 (2012/03)	96440 (2010/06)	0.163947192761255
357	96710 (2012/03)	96620 (2016/03)	0.128045742484994
358	96710 (2012/03)	96440 (2012/03)	0.162663302688878
359	96710 (2012/03)	96440 (2016/03)	0.149345531533481
360	96710 (2012/03)	96720 (2016/03)	0.145436507936508
361	96710 (2012/03)	96710 (2012/03)	1
362	96710 (2012/03)	96620 (2012/03)	0.212886359123701
363	96710 (2012/03)	96523 (2002/09)	0.21207316715112
364	96710 (2012/03)	96630 (2016/03)	0.196845134107492
365	96710 (2012/03)	96521 (2016/03)	0.19507132340518
366	96710 (2012/03)	96523 (2006/06)	0.192074500567042
367	96710 (2012/03)	96710 (2010/06)	0.187409551374819
368	96710 (2012/03)	96725 (2016/03)	0.203265225022353
369	96710 (2012/03)	96523 (2010/06)	0.189121916356557
370	96710 (2012/03)	96523 (2012/03)	0.207400134994171
371	96710 (2012/03)	96521 (2006/06)	0.20891382073727
372	96710 (2012/03)	96521 (2010/06)	0.192493019348143
373	96710 (2012/03)	96521 (2012/03)	0.190931674134609
374	96710 (2012/03)	96423 (2006/06)	0.199241040858252
375	96710 (2012/03)	96955 (2010/06)	0.192579721494824
376	96710 (2012/03)	96423 (2010/06)	0.192767078441904
377	96710 (2012/03)	96423 (2012/03)	0.200644281997274
378	96710 (2012/03)	96423 (2016/03)	0.200788768727056
379	96710 (2012/03)	96955 (2012/03)	0.175304535442981
380	96710 (2012/03)	96610 (2010/06)	0.186791842020071
381	96710 (2012/03)	96424 (2002/09)	0.200037341299477
382	96710 (2012/03)	96711 (2002/09)	0.217886619909327
383	96710 (2012/03)	96711 (2006/06)	0.216844363541802
384	96710 (2012/03)	96710 (2016/03)	0.210543815575587
385	96710 (2012/03)	96711 (2010/06)	0.205935921847835
386	96620 (2012/03)	96952 (1990/06)	0.009841508240781
387	96620 (2012/03)	96955 (2016/03)	0.131012679743006
388	96620 (2012/03)	96522 (1998/09)	0.191765000556607
389	96620 (2012/03)	96710 (2006/06)	0.227829358788998
390	96620 (2012/03)	96952 (2006/06)	0.24018755199274
391	96620 (2012/03)	96440 (2010/06)	0.227346193036084
392	96620 (2012/03)	96620 (2016/03)	0.191198414548846
393	96620 (2012/03)	96440 (2012/03)	0.229479740118038
394	96620 (2012/03)	96440 (2016/03)	0.210269057629737
395	96620 (2012/03)	96720 (2016/03)	0.12990902624387
396	96620 (2012/03)	96710 (2012/03)	0.212886359123701
397	96620 (2012/03)	96620 (2012/03)	1
398	96620 (2012/03)	96523 (2002/09)	0.268647712966849
399	96620 (2012/03)	96630 (2016/03)	0.258086442902681
400	96620 (2012/03)	96521 (2016/03)	0.257095900146582
401	96620 (2012/03)	96523 (2006/06)	0.26823858034834
402	96620 (2012/03)	96710 (2010/06)	0.231513873580294
403	96620 (2012/03)	96725 (2016/03)	0.246705520943987
404	96620 (2012/03)	96523 (2010/06)	0.25787021252415
405	96620 (2012/03)	96523 (2012/03)	0.259676150695706
406	96620 (2012/03)	96521 (2006/06)	0.242847941602705
407	96620 (2012/03)	96521 (2010/06)	0.246829312247978
408	96620 (2012/03)	96521 (2012/03)	0.251441431786518
409	96620 (2012/03)	96423 (2006/06)	0.246637226536724
410	96620 (2012/03)	96955 (2010/06)	0.255205756689903
411	96620 (2012/03)	96423 (2010/06)	0.254407060636485
412	96620 (2012/03)	96423 (2012/03)	0.266036015500342
413	96620 (2012/03)	96423 (2016/03)	0.266255989048597
414	96620 (2012/03)	96955 (2012/03)	0.192451205510907
415	96620 (2012/03)	96610 (2010/06)	0.20654010535732
416	96620 (2012/03)	96424 (2002/09)	0.241604152818662
417	96620 (2012/03)	96711 (2002/09)	0.244274315986691
418	96620 (2012/03)	96711 (2006/06)	0.260731679691924
419	96620 (2012/03)	96710 (2016/03)	0.233893687501935
420	96620 (2012/03)	96711 (2010/06)	0.210830686946348
421	96523 (2002/09)	96952 (1990/06)	0.0104794428820142
422	96523 (2002/09)	96955 (2016/03)	0.14977047303471
423	96523 (2002/09)	96522 (1998/09)	0.225211042045547
424	96523 (2002/09)	96710 (2006/06)	0.260690789473684
425	96523 (2002/09)	96952 (2006/06)	0.2709619039001
426	96523 (2002/09)	96440 (2010/06)	0.254234434454659
427	96523 (2002/09)	96620 (2016/03)	0.215098289042592
428	96523 (2002/09)	96440 (2012/03)	0.256157478812549
429	96523 (2002/09)	96440 (2016/03)	0.234272852391329
430	96523 (2002/09)	96720 (2016/03)	0.12638322655795
431	96523 (2002/09)	96710 (2012/03)	0.21207316715112
432	96523 (2002/09)	96620 (2012/03)	0.268647712966849
433	96523 (2002/09)	96523 (2002/09)	1
434	96523 (2002/09)	96630 (2016/03)	0.276345168775448
435	96523 (2002/09)	96521 (2016/03)	0.279365676319418
436	96523 (2002/09)	96523 (2006/06)	0.305311387725405
437	96523 (2002/09)	96710 (2010/06)	0.241733156028369
438	96523 (2002/09)	96725 (2016/03)	0.24559357179886
439	96523 (2002/09)	96523 (2010/06)	0.271434023066486
440	96523 (2002/09)	96523 (2012/03)	0.266873372193972
441	96523 (2002/09)	96521 (2006/06)	0.269234602352003
442	96523 (2002/09)	96521 (2010/06)	0.269155081571764
443	96523 (2002/09)	96521 (2012/03)	0.273611026900301
444	96523 (2002/09)	96423 (2006/06)	0.270859439650077
445	96523 (2002/09)	96955 (2010/06)	0.275935580555966
446	96523 (2002/09)	96423 (2010/06)	0.275150773533782
447	96523 (2002/09)	96423 (2012/03)	0.295191355633045
448	96523 (2002/09)	96423 (2016/03)	0.295117275840531
449	96523 (2002/09)	96955 (2012/03)	0.17954708282715
450	96523 (2002/09)	96610 (2010/06)	0.207755906670197
451	96523 (2002/09)	96424 (2002/09)	0.244523269012486
452	96523 (2002/09)	96711 (2002/09)	0.256661909893118
453	96523 (2002/09)	96711 (2006/06)	0.278613047549683
454	96523 (2002/09)	96710 (2016/03)	0.233454404303103
455	96523 (2002/09)	96711 (2010/06)	0.217203468104758
456	96630 (2016/03)	96952 (1990/06)	0.0085550250113688
457	96630 (2016/03)	96955 (2016/03)	0.157447347050697
458	96630 (2016/03)	96522 (1998/09)	0.236081474296799
459	96630 (2016/03)	96710 (2006/06)	0.256322934403949
460	96630 (2016/03)	96952 (2006/06)	0.262173724140236
461	96630 (2016/03)	96440 (2010/06)	0.26677567348753
462	96630 (2016/03)	96620 (2016/03)	0.236105445364439
463	96630 (2016/03)	96440 (2012/03)	0.276014469721049
464	96630 (2016/03)	96440 (2016/03)	0.25716290009766
465	96630 (2016/03)	96720 (2016/03)	0.1092492741601
466	96630 (2016/03)	96710 (2012/03)	0.196845134107492
467	96630 (2016/03)	96620 (2012/03)	0.258086442902681
468	96630 (2016/03)	96523 (2002/09)	0.276345168775448
469	96630 (2016/03)	96630 (2016/03)	1
470	96630 (2016/03)	96521 (2016/03)	0.283853664184
471	96630 (2016/03)	96523 (2006/06)	0.304536934248121
472	96630 (2016/03)	96710 (2010/06)	0.23033561355293
473	96630 (2016/03)	96725 (2016/03)	0.240791554274021
474	96630 (2016/03)	96523 (2010/06)	0.26838699648291
475	96630 (2016/03)	96523 (2012/03)	0.264591090574671
476	96630 (2016/03)	96521 (2006/06)	0.251384964513761
477	96630 (2016/03)	96521 (2010/06)	0.265836775056716
478	96630 (2016/03)	96521 (2012/03)	0.273956255011281
479	96630 (2016/03)	96423 (2006/06)	0.257238354764541
480	96630 (2016/03)	96955 (2010/06)	0.26618012362558
481	96630 (2016/03)	96423 (2010/06)	0.263671913770173
482	96630 (2016/03)	96423 (2012/03)	0.292331984604757
483	96630 (2016/03)	96423 (2016/03)	0.292007266121708
484	96630 (2016/03)	96955 (2012/03)	0.160604349813157
485	96630 (2016/03)	96610 (2010/06)	0.19190516598524
486	96630 (2016/03)	96424 (2002/09)	0.233032355154251
487	96630 (2016/03)	96711 (2002/09)	0.231766530238707
488	96630 (2016/03)	96711 (2006/06)	0.268553459119497
489	96630 (2016/03)	96710 (2016/03)	0.216491570974835
490	96630 (2016/03)	96711 (2010/06)	0.20404330246511
491	96521 (2016/03)	96952 (1990/06)	0.00911598581373966
492	96521 (2016/03)	96955 (2016/03)	0.164647634010708
493	96521 (2016/03)	96522 (1998/09)	0.246482259452346
494	96521 (2016/03)	96710 (2006/06)	0.268113075495238
495	96521 (2016/03)	96952 (2006/06)	0.276300164299774
496	96521 (2016/03)	96440 (2010/06)	0.268399264029439
497	96521 (2016/03)	96620 (2016/03)	0.24541803340803
498	96521 (2016/03)	96440 (2012/03)	0.276983209146404
499	96521 (2016/03)	96440 (2016/03)	0.259651981143414
500	96521 (2016/03)	96720 (2016/03)	0.111504196255649
501	96521 (2016/03)	96710 (2012/03)	0.19507132340518
502	96521 (2016/03)	96620 (2012/03)	0.257095900146582
503	96521 (2016/03)	96523 (2002/09)	0.279365676319418
504	96521 (2016/03)	96630 (2016/03)	0.283853664184
505	96521 (2016/03)	96521 (2016/03)	1
506	96521 (2016/03)	96523 (2006/06)	0.310971324149564
507	96521 (2016/03)	96710 (2010/06)	0.242348665003963
508	96521 (2016/03)	96725 (2016/03)	0.238361348235501
509	96521 (2016/03)	96523 (2010/06)	0.271832167832168
510	96521 (2016/03)	96523 (2012/03)	0.259289930776744
511	96521 (2016/03)	96521 (2006/06)	0.261845865142662
512	96521 (2016/03)	96521 (2010/06)	0.290975849799379
513	96521 (2016/03)	96521 (2012/03)	0.308383068588743
514	96521 (2016/03)	96423 (2006/06)	0.253402357889628
515	96521 (2016/03)	96955 (2010/06)	0.278285469671872
516	96521 (2016/03)	96423 (2010/06)	0.275222154129003
517	96521 (2016/03)	96423 (2012/03)	0.303510176080494
518	96521 (2016/03)	96423 (2016/03)	0.303349793140264
519	96521 (2016/03)	96955 (2012/03)	0.162183285011975
520	96521 (2016/03)	96610 (2010/06)	0.185988303530601
521	96521 (2016/03)	96424 (2002/09)	0.224620303756994
522	96521 (2016/03)	96711 (2002/09)	0.230329007231454
523	96521 (2016/03)	96711 (2006/06)	0.272642597356516
524	96521 (2016/03)	96710 (2016/03)	0.221794752943358
525	96521 (2016/03)	96711 (2010/06)	0.200714303187456
526	96523 (2006/06)	96952 (1990/06)	0.00898772295575631
527	96523 (2006/06)	96955 (2016/03)	0.188718269502401
528	96523 (2006/06)	96522 (1998/09)	0.281010937403448
529	96523 (2006/06)	96710 (2006/06)	0.30685963228236
530	96523 (2006/06)	96952 (2006/06)	0.316411847139775
531	96523 (2006/06)	96440 (2010/06)	0.30094456946583
532	96523 (2006/06)	96620 (2016/03)	0.284935373167837
533	96523 (2006/06)	96440 (2012/03)	0.31506420294394
534	96523 (2006/06)	96440 (2016/03)	0.29373357958536
535	96523 (2006/06)	96720 (2016/03)	0.105074873300158
536	96523 (2006/06)	96710 (2012/03)	0.192074500567042
537	96523 (2006/06)	96620 (2012/03)	0.26823858034834
538	96523 (2006/06)	96523 (2002/09)	0.305311387725405
539	96523 (2006/06)	96630 (2016/03)	0.304536934248121
540	96523 (2006/06)	96521 (2016/03)	0.310971324149564
541	96523 (2006/06)	96523 (2006/06)	1
542	96523 (2006/06)	96710 (2010/06)	0.255862767805443
543	96523 (2006/06)	96725 (2016/03)	0.247831650789137
544	96523 (2006/06)	96523 (2010/06)	0.307217964712172
545	96523 (2006/06)	96523 (2012/03)	0.276131076131076
546	96523 (2006/06)	96521 (2006/06)	0.265947605644891
547	96523 (2006/06)	96521 (2010/06)	0.292912913971482
548	96523 (2006/06)	96521 (2012/03)	0.308699078356803
549	96523 (2006/06)	96423 (2006/06)	0.274550011392117
550	96523 (2006/06)	96955 (2010/06)	0.302844739349875
551	96523 (2006/06)	96423 (2010/06)	0.303454291061727
552	96523 (2006/06)	96423 (2012/03)	0.331203619909502
553	96523 (2006/06)	96423 (2016/03)	0.33128078817734
554	96523 (2006/06)	96955 (2012/03)	0.157821008156533
555	96523 (2006/06)	96610 (2010/06)	0.186815822757207
556	96523 (2006/06)	96424 (2002/09)	0.230600528929885
557	96523 (2006/06)	96711 (2002/09)	0.234726196457046
558	96523 (2006/06)	96711 (2006/06)	0.282997189109337
559	96523 (2006/06)	96710 (2016/03)	0.221326354003968
560	96523 (2006/06)	96711 (2010/06)	0.196786794076755
561	96710 (2010/06)	96952 (1990/06)	0.00893291200777832
562	96710 (2010/06)	96955 (2016/03)	0.156388873944155
563	96710 (2010/06)	96522 (1998/09)	0.232623888602645
564	96710 (2010/06)	96710 (2006/06)	0.279548059603733
565	96710 (2010/06)	96952 (2006/06)	0.277346678989311
566	96710 (2010/06)	96440 (2010/06)	0.25628393161008
567	96710 (2010/06)	96620 (2016/03)	0.223170039088166
568	96710 (2010/06)	96440 (2012/03)	0.261569695012227
569	96710 (2010/06)	96440 (2016/03)	0.238351976655319
570	96710 (2010/06)	96720 (2016/03)	0.114196531111046
571	96710 (2010/06)	96710 (2012/03)	0.187409551374819
572	96710 (2010/06)	96620 (2012/03)	0.231513873580294
573	96710 (2010/06)	96523 (2002/09)	0.241733156028369
574	96710 (2010/06)	96630 (2016/03)	0.23033561355293
575	96710 (2010/06)	96521 (2016/03)	0.242348665003963
576	96710 (2010/06)	96523 (2006/06)	0.255862767805443
577	96710 (2010/06)	96710 (2010/06)	1
578	96710 (2010/06)	96725 (2016/03)	0.241946072114566
579	96710 (2010/06)	96523 (2010/06)	0.255075408921563
580	96710 (2010/06)	96523 (2012/03)	0.243540823832291
581	96710 (2010/06)	96521 (2006/06)	0.252570500174075
582	96710 (2010/06)	96521 (2010/06)	0.266106667738435
583	96710 (2010/06)	96521 (2012/03)	0.278347721729705
584	96710 (2010/06)	96423 (2006/06)	0.26472422703377
585	96710 (2010/06)	96955 (2010/06)	0.281106827860415
586	96710 (2010/06)	96423 (2010/06)	0.283691651330099
587	96710 (2010/06)	96423 (2012/03)	0.27095567532781
588	96710 (2010/06)	96423 (2016/03)	0.271000201247736
589	96710 (2010/06)	96955 (2012/03)	0.174483729212741
590	96710 (2010/06)	96610 (2010/06)	0.190550798238742
591	96710 (2010/06)	96424 (2002/09)	0.201117032178725
592	96710 (2010/06)	96711 (2002/09)	0.213439150658292
593	96710 (2010/06)	96711 (2006/06)	0.249012614596548
594	96710 (2010/06)	96710 (2016/03)	0.233277092796885
595	96710 (2010/06)	96711 (2010/06)	0.209593383873191
596	96725 (2016/03)	96952 (1990/06)	0.0103299167200512
597	96725 (2016/03)	96955 (2016/03)	0.140523625025792
598	96725 (2016/03)	96522 (1998/09)	0.206762929754345
599	96725 (2016/03)	96710 (2006/06)	0.23951175566586
600	96725 (2016/03)	96952 (2006/06)	0.253119361154835
601	96725 (2016/03)	96440 (2010/06)	0.241755494848858
602	96725 (2016/03)	96620 (2016/03)	0.199343019285563
603	96725 (2016/03)	96440 (2012/03)	0.242016637595599
604	96725 (2016/03)	96440 (2016/03)	0.222575444834496
605	96725 (2016/03)	96720 (2016/03)	0.138755433539236
606	96725 (2016/03)	96710 (2012/03)	0.203265225022353
607	96725 (2016/03)	96620 (2012/03)	0.246705520943987
608	96725 (2016/03)	96523 (2002/09)	0.24559357179886
609	96725 (2016/03)	96630 (2016/03)	0.240791554274021
610	96725 (2016/03)	96521 (2016/03)	0.238361348235501
611	96725 (2016/03)	96523 (2006/06)	0.247831650789137
612	96725 (2016/03)	96710 (2010/06)	0.241946072114566
613	96725 (2016/03)	96725 (2016/03)	1
614	96725 (2016/03)	96523 (2010/06)	0.26057273768614
615	96725 (2016/03)	96523 (2012/03)	0.264584932558395
616	96725 (2016/03)	96521 (2006/06)	0.258344276646969
617	96725 (2016/03)	96521 (2010/06)	0.260467246907925
618	96725 (2016/03)	96521 (2012/03)	0.267599484839886
619	96725 (2016/03)	96423 (2006/06)	0.260531549448563
620	96725 (2016/03)	96955 (2010/06)	0.26898806529791
621	96725 (2016/03)	96423 (2010/06)	0.263968761093362
622	96725 (2016/03)	96423 (2012/03)	0.254771425974734
623	96725 (2016/03)	96423 (2016/03)	0.255465817313161
624	96725 (2016/03)	96955 (2012/03)	0.196351346440382
625	96725 (2016/03)	96610 (2010/06)	0.218804861580013
626	96725 (2016/03)	96424 (2002/09)	0.219519839528615
627	96725 (2016/03)	96711 (2002/09)	0.224062800384492
628	96725 (2016/03)	96711 (2006/06)	0.255980453434854
629	96725 (2016/03)	96710 (2016/03)	0.243709109209864
630	96725 (2016/03)	96711 (2010/06)	0.230879983545302
631	96523 (2010/06)	96952 (1990/06)	0.00860641272771699
632	96523 (2010/06)	96955 (2016/03)	0.179135754124906
633	96523 (2010/06)	96522 (1998/09)	0.267019322223815
634	96523 (2010/06)	96710 (2006/06)	0.290640084275404
635	96523 (2010/06)	96952 (2006/06)	0.299574081244423
636	96523 (2010/06)	96440 (2010/06)	0.298732562774014
637	96523 (2010/06)	96620 (2016/03)	0.264879827467372
638	96523 (2010/06)	96440 (2012/03)	0.302733664686629
639	96523 (2010/06)	96440 (2016/03)	0.28322440087146
640	96523 (2010/06)	96720 (2016/03)	0.123960939391494
641	96523 (2010/06)	96710 (2012/03)	0.189121916356557
642	96523 (2010/06)	96620 (2012/03)	0.25787021252415
643	96523 (2010/06)	96523 (2002/09)	0.271434023066486
644	96523 (2010/06)	96630 (2016/03)	0.26838699648291
645	96523 (2010/06)	96521 (2016/03)	0.271832167832168
646	96523 (2010/06)	96523 (2006/06)	0.307217964712172
647	96523 (2010/06)	96710 (2010/06)	0.255075408921563
648	96523 (2010/06)	96725 (2016/03)	0.26057273768614
649	96523 (2010/06)	96523 (2010/06)	1
650	96523 (2010/06)	96523 (2012/03)	0.339031536207811
651	96523 (2010/06)	96521 (2006/06)	0.274449823943662
652	96523 (2010/06)	96521 (2010/06)	0.297316151535704
653	96523 (2010/06)	96521 (2012/03)	0.305879499188327
654	96523 (2010/06)	96423 (2006/06)	0.277240218763147
655	96523 (2010/06)	96955 (2010/06)	0.29671872595784
656	96523 (2010/06)	96423 (2010/06)	0.2890717499408
657	96523 (2010/06)	96423 (2012/03)	0.277440590574402
658	96523 (2010/06)	96423 (2016/03)	0.277438269842176
659	96523 (2010/06)	96955 (2012/03)	0.172213652644514
660	96523 (2010/06)	96610 (2010/06)	0.200785235570671
661	96523 (2010/06)	96424 (2002/09)	0.210834762721555
662	96523 (2010/06)	96711 (2002/09)	0.212536894566217
663	96523 (2010/06)	96711 (2006/06)	0.252628054904587
664	96523 (2010/06)	96710 (2016/03)	0.227071111747031
665	96523 (2010/06)	96711 (2010/06)	0.211051458670989
666	96523 (2012/03)	96952 (1990/06)	0.00943227696595091
667	96523 (2012/03)	96955 (2016/03)	0.151477030214534
668	96523 (2012/03)	96522 (1998/09)	0.225370670883091
669	96523 (2012/03)	96710 (2006/06)	0.255342869884395
670	96523 (2012/03)	96952 (2006/06)	0.267072333636347
671	96523 (2012/03)	96440 (2010/06)	0.261929604897051
672	96523 (2012/03)	96620 (2016/03)	0.217740624637176
673	96523 (2012/03)	96440 (2012/03)	0.267293684331684
674	96523 (2012/03)	96440 (2016/03)	0.245744649359107
675	96523 (2012/03)	96720 (2016/03)	0.139629180384682
676	96523 (2012/03)	96710 (2012/03)	0.207400134994171
677	96523 (2012/03)	96620 (2012/03)	0.259676150695706
678	96523 (2012/03)	96523 (2002/09)	0.266873372193972
679	96523 (2012/03)	96630 (2016/03)	0.264591090574671
680	96523 (2012/03)	96521 (2016/03)	0.259289930776744
681	96523 (2012/03)	96523 (2006/06)	0.276131076131076
682	96523 (2012/03)	96710 (2010/06)	0.243540823832291
683	96523 (2012/03)	96725 (2016/03)	0.264584932558395
684	96523 (2012/03)	96523 (2010/06)	0.339031536207811
685	96523 (2012/03)	96523 (2012/03)	1
686	96523 (2012/03)	96521 (2006/06)	0.272727272727273
687	96523 (2012/03)	96521 (2010/06)	0.274641547548471
688	96523 (2012/03)	96521 (2012/03)	0.28443472593091
689	96523 (2012/03)	96423 (2006/06)	0.267344892519136
690	96523 (2012/03)	96955 (2010/06)	0.28197152245345
691	96523 (2012/03)	96423 (2010/06)	0.274460204173819
692	96523 (2012/03)	96423 (2012/03)	0.265183769224085
693	96523 (2012/03)	96423 (2016/03)	0.265447667087011
694	96523 (2012/03)	96955 (2012/03)	0.191453388144808
695	96523 (2012/03)	96610 (2010/06)	0.21479365276527
696	96523 (2012/03)	96424 (2002/09)	0.227286032080553
697	96523 (2012/03)	96711 (2002/09)	0.220741530443023
698	96523 (2012/03)	96711 (2006/06)	0.257240975401981
699	96523 (2012/03)	96710 (2016/03)	0.248723666451499
700	96523 (2012/03)	96711 (2010/06)	0.233365019011407
701	96521 (2006/06)	96952 (1990/06)	0.0110739582209758
702	96521 (2006/06)	96955 (2016/03)	0.150420800701147
703	96521 (2006/06)	96522 (1998/09)	0.227814274579668
704	96521 (2006/06)	96710 (2006/06)	0.261517474789336
705	96521 (2006/06)	96952 (2006/06)	0.267916596916095
706	96521 (2006/06)	96440 (2010/06)	0.258015214144291
707	96521 (2006/06)	96620 (2016/03)	0.214206231454006
708	96521 (2006/06)	96440 (2012/03)	0.261451946093058
709	96521 (2006/06)	96440 (2016/03)	0.240193039936244
710	96521 (2006/06)	96720 (2016/03)	0.13285600636436
711	96521 (2006/06)	96710 (2012/03)	0.20891382073727
712	96521 (2006/06)	96620 (2012/03)	0.242847941602705
713	96521 (2006/06)	96523 (2002/09)	0.269234602352003
714	96521 (2006/06)	96630 (2016/03)	0.251384964513761
715	96521 (2006/06)	96521 (2016/03)	0.261845865142662
716	96521 (2006/06)	96523 (2006/06)	0.265947605644891
717	96521 (2006/06)	96710 (2010/06)	0.252570500174075
718	96521 (2006/06)	96725 (2016/03)	0.258344276646969
719	96521 (2006/06)	96523 (2010/06)	0.274449823943662
720	96521 (2006/06)	96523 (2012/03)	0.272727272727273
721	96521 (2006/06)	96521 (2006/06)	1
722	96521 (2006/06)	96521 (2010/06)	0.327686594535118
723	96521 (2006/06)	96521 (2012/03)	0.318131689912423
724	96521 (2006/06)	96423 (2006/06)	0.283515010056365
725	96521 (2006/06)	96955 (2010/06)	0.2806790516088
726	96521 (2006/06)	96423 (2010/06)	0.287001051620868
727	96521 (2006/06)	96423 (2012/03)	0.273408567985099
728	96521 (2006/06)	96423 (2016/03)	0.273570629646687
729	96521 (2006/06)	96955 (2012/03)	0.191620353422743
730	96521 (2006/06)	96610 (2010/06)	0.228394089290778
731	96521 (2006/06)	96424 (2002/09)	0.230988985097485
732	96521 (2006/06)	96711 (2002/09)	0.23460128598041
733	96521 (2006/06)	96711 (2006/06)	0.268723060344828
734	96521 (2006/06)	96710 (2016/03)	0.250279955207167
735	96521 (2006/06)	96711 (2010/06)	0.242449476347564
736	96521 (2010/06)	96952 (1990/06)	0.00970082334719165
737	96521 (2010/06)	96955 (2016/03)	0.178110725765522
738	96521 (2010/06)	96522 (1998/09)	0.2641423594863
739	96521 (2010/06)	96710 (2006/06)	0.299531437978851
740	96521 (2010/06)	96952 (2006/06)	0.302867171810925
741	96521 (2010/06)	96440 (2010/06)	0.289546994206844
742	96521 (2010/06)	96620 (2016/03)	0.264631354331059
743	96521 (2010/06)	96440 (2012/03)	0.30269696969697
744	96521 (2010/06)	96440 (2016/03)	0.278135600203249
745	96521 (2010/06)	96720 (2016/03)	0.114165355800251
746	96521 (2010/06)	96710 (2012/03)	0.192493019348143
747	96521 (2010/06)	96620 (2012/03)	0.246829312247978
748	96521 (2010/06)	96523 (2002/09)	0.269155081571764
749	96521 (2010/06)	96630 (2016/03)	0.265836775056716
750	96521 (2010/06)	96521 (2016/03)	0.290975849799379
751	96521 (2010/06)	96523 (2006/06)	0.292912913971482
752	96521 (2010/06)	96710 (2010/06)	0.266106667738435
753	96521 (2010/06)	96725 (2016/03)	0.260467246907925
754	96521 (2010/06)	96523 (2010/06)	0.297316151535704
755	96521 (2010/06)	96523 (2012/03)	0.274641547548471
756	96521 (2010/06)	96521 (2006/06)	0.327686594535118
757	96521 (2010/06)	96521 (2010/06)	1
758	96521 (2010/06)	96521 (2012/03)	0.496973715165644
759	96521 (2010/06)	96423 (2006/06)	0.289834756382482
760	96521 (2010/06)	96955 (2010/06)	0.30672480620155
761	96521 (2010/06)	96423 (2010/06)	0.313226130653266
762	96521 (2010/06)	96423 (2012/03)	0.301185908615277
763	96521 (2010/06)	96423 (2016/03)	0.30132443910101
764	96521 (2010/06)	96955 (2012/03)	0.177471445450965
765	96521 (2010/06)	96610 (2010/06)	0.20872344709554
766	96521 (2010/06)	96424 (2002/09)	0.220914593140551
767	96521 (2010/06)	96711 (2002/09)	0.224431471213269
768	96521 (2010/06)	96711 (2006/06)	0.271565784704603
769	96521 (2010/06)	96710 (2016/03)	0.239618460352635
770	96521 (2010/06)	96711 (2010/06)	0.224432327266211
771	96521 (2012/03)	96952 (1990/06)	0.0095692578174055
772	96521 (2012/03)	96955 (2016/03)	0.195918836460902
773	96521 (2012/03)	96522 (1998/09)	0.292026847712662
774	96521 (2012/03)	96710 (2006/06)	0.324022520140595
775	96521 (2012/03)	96952 (2006/06)	0.328224057735918
776	96521 (2012/03)	96440 (2010/06)	0.307379331683168
777	96521 (2012/03)	96620 (2016/03)	0.292806002191065
778	96521 (2012/03)	96440 (2012/03)	0.327309326772534
779	96521 (2012/03)	96440 (2016/03)	0.303512817035128
780	96521 (2012/03)	96720 (2016/03)	0.11087155849627
781	96521 (2012/03)	96710 (2012/03)	0.190931674134609
782	96521 (2012/03)	96620 (2012/03)	0.251441431786518
783	96521 (2012/03)	96523 (2002/09)	0.273611026900301
784	96521 (2012/03)	96630 (2016/03)	0.273956255011281
785	96521 (2012/03)	96521 (2016/03)	0.308383068588743
786	96521 (2012/03)	96523 (2006/06)	0.308699078356803
787	96521 (2012/03)	96710 (2010/06)	0.278347721729705
788	96521 (2012/03)	96725 (2016/03)	0.267599484839886
789	96521 (2012/03)	96523 (2010/06)	0.305879499188327
790	96521 (2012/03)	96523 (2012/03)	0.28443472593091
791	96521 (2012/03)	96521 (2006/06)	0.318131689912423
792	96521 (2012/03)	96521 (2010/06)	0.496973715165644
793	96521 (2012/03)	96521 (2012/03)	1
794	96521 (2012/03)	96423 (2006/06)	0.304968893254748
795	96521 (2012/03)	96955 (2010/06)	0.326375032940556
796	96521 (2012/03)	96423 (2010/06)	0.33425053177995
797	96521 (2012/03)	96423 (2012/03)	0.318684828558008
798	96521 (2012/03)	96423 (2016/03)	0.318558619522923
799	96521 (2012/03)	96955 (2012/03)	0.177011381234483
800	96521 (2012/03)	96610 (2010/06)	0.210052370909263
801	96521 (2012/03)	96424 (2002/09)	0.220259128386337
802	96521 (2012/03)	96711 (2002/09)	0.222521155261221
803	96521 (2012/03)	96711 (2006/06)	0.279379013600294
804	96521 (2012/03)	96710 (2016/03)	0.245304574327103
805	96521 (2012/03)	96711 (2010/06)	0.22479052297024
806	96423 (2006/06)	96952 (1990/06)	0.00946475195822454
807	96423 (2006/06)	96955 (2016/03)	0.158513215859031
808	96423 (2006/06)	96522 (1998/09)	0.243375040979128
809	96423 (2006/06)	96710 (2006/06)	0.286605840653936
810	96423 (2006/06)	96952 (2006/06)	0.287102857971856
811	96423 (2006/06)	96440 (2010/06)	0.263590105294977
812	96423 (2006/06)	96620 (2016/03)	0.228847252370616
813	96423 (2006/06)	96440 (2012/03)	0.271483689933357
814	96423 (2006/06)	96440 (2016/03)	0.250226745943767
815	96423 (2006/06)	96720 (2016/03)	0.120631519238647
816	96423 (2006/06)	96710 (2012/03)	0.199241040858252
817	96423 (2006/06)	96620 (2012/03)	0.246637226536724
818	96423 (2006/06)	96523 (2002/09)	0.270859439650077
819	96423 (2006/06)	96630 (2016/03)	0.257238354764541
820	96423 (2006/06)	96521 (2016/03)	0.253402357889628
821	96423 (2006/06)	96523 (2006/06)	0.274550011392117
822	96423 (2006/06)	96710 (2010/06)	0.26472422703377
823	96423 (2006/06)	96725 (2016/03)	0.260531549448563
824	96423 (2006/06)	96523 (2010/06)	0.277240218763147
825	96423 (2006/06)	96523 (2012/03)	0.267344892519136
826	96423 (2006/06)	96521 (2006/06)	0.283515010056365
827	96423 (2006/06)	96521 (2010/06)	0.289834756382482
828	96423 (2006/06)	96521 (2012/03)	0.304968893254748
829	96423 (2006/06)	96423 (2006/06)	1
830	96423 (2006/06)	96955 (2010/06)	0.297386105870132
831	96423 (2006/06)	96423 (2010/06)	0.312919276733751
832	96423 (2006/06)	96423 (2012/03)	0.297046988439183
833	96423 (2006/06)	96423 (2016/03)	0.297389451251998
834	96423 (2006/06)	96955 (2012/03)	0.195060811438121
835	96423 (2006/06)	96610 (2010/06)	0.227482305952835
836	96423 (2006/06)	96424 (2002/09)	0.228950848578356
837	96423 (2006/06)	96711 (2002/09)	0.238929811192956
838	96423 (2006/06)	96711 (2006/06)	0.276219215916937
839	96423 (2006/06)	96710 (2016/03)	0.250580559548822
840	96423 (2006/06)	96711 (2010/06)	0.235360494120442
841	96955 (2010/06)	96952 (1990/06)	0.00990338164251208
842	96955 (2010/06)	96955 (2016/03)	0.193323734869088
843	96955 (2010/06)	96522 (1998/09)	0.282097032352864
844	96955 (2010/06)	96710 (2006/06)	0.313955153810653
845	96955 (2010/06)	96952 (2006/06)	0.33219565739375
846	96955 (2010/06)	96440 (2010/06)	0.30062537697216
847	96955 (2010/06)	96620 (2016/03)	0.276391340289104
848	96955 (2010/06)	96440 (2012/03)	0.316094753828822
849	96955 (2010/06)	96440 (2016/03)	0.289438134097927
850	96955 (2010/06)	96720 (2016/03)	0.113335792191369
851	96955 (2010/06)	96710 (2012/03)	0.192579721494824
852	96955 (2010/06)	96620 (2012/03)	0.255205756689903
853	96955 (2010/06)	96523 (2002/09)	0.275935580555966
854	96955 (2010/06)	96630 (2016/03)	0.26618012362558
855	96955 (2010/06)	96521 (2016/03)	0.278285469671872
856	96955 (2010/06)	96523 (2006/06)	0.302844739349875
857	96955 (2010/06)	96710 (2010/06)	0.281106827860415
858	96955 (2010/06)	96725 (2016/03)	0.26898806529791
859	96955 (2010/06)	96523 (2010/06)	0.29671872595784
860	96955 (2010/06)	96523 (2012/03)	0.28197152245345
861	96955 (2010/06)	96521 (2006/06)	0.2806790516088
862	96955 (2010/06)	96521 (2010/06)	0.30672480620155
863	96955 (2010/06)	96521 (2012/03)	0.326375032940556
864	96955 (2010/06)	96423 (2006/06)	0.297386105870132
865	96955 (2010/06)	96955 (2010/06)	1
866	96955 (2010/06)	96423 (2010/06)	0.326158806932688
867	96955 (2010/06)	96423 (2012/03)	0.313494298867543
868	96955 (2010/06)	96423 (2016/03)	0.31376970780925
869	96955 (2010/06)	96955 (2012/03)	0.182696072034451
870	96955 (2010/06)	96610 (2010/06)	0.212006098018144
871	96955 (2010/06)	96424 (2002/09)	0.223995610268155
872	96955 (2010/06)	96711 (2002/09)	0.22685611755007
873	96955 (2010/06)	96711 (2006/06)	0.275991884580703
874	96955 (2010/06)	96710 (2016/03)	0.245145049148885
875	96955 (2010/06)	96711 (2010/06)	0.219414289320879
876	96423 (2010/06)	96952 (1990/06)	0.0106655290102389
877	96423 (2010/06)	96955 (2016/03)	0.183818693463002
878	96423 (2010/06)	96522 (1998/09)	0.275474818608621
879	96423 (2010/06)	96710 (2006/06)	0.318073117997772
880	96423 (2010/06)	96952 (2006/06)	0.319569809871327
881	96423 (2010/06)	96440 (2010/06)	0.288577607074847
882	96423 (2010/06)	96620 (2016/03)	0.265524866865241
883	96423 (2010/06)	96440 (2012/03)	0.304189857761286
884	96423 (2010/06)	96440 (2016/03)	0.278281776373726
885	96423 (2010/06)	96720 (2016/03)	0.111092669432918
886	96423 (2010/06)	96710 (2012/03)	0.192767078441904
887	96423 (2010/06)	96620 (2012/03)	0.254407060636485
888	96423 (2010/06)	96523 (2002/09)	0.275150773533782
889	96423 (2010/06)	96630 (2016/03)	0.263671913770173
890	96423 (2010/06)	96521 (2016/03)	0.275222154129003
891	96423 (2010/06)	96523 (2006/06)	0.303454291061727
892	96423 (2010/06)	96710 (2010/06)	0.283691651330099
893	96423 (2010/06)	96725 (2016/03)	0.263968761093362
894	96423 (2010/06)	96523 (2010/06)	0.2890717499408
895	96423 (2010/06)	96523 (2012/03)	0.274460204173819
896	96423 (2010/06)	96521 (2006/06)	0.287001051620868
897	96423 (2010/06)	96521 (2010/06)	0.313226130653266
898	96423 (2010/06)	96521 (2012/03)	0.33425053177995
899	96423 (2010/06)	96423 (2006/06)	0.312919276733751
900	96423 (2010/06)	96955 (2010/06)	0.326158806932688
901	96423 (2010/06)	96423 (2010/06)	1
902	96423 (2010/06)	96423 (2012/03)	0.611598907990851
903	96423 (2010/06)	96423 (2016/03)	0.610748985364654
904	96423 (2010/06)	96955 (2012/03)	0.18797757132648
905	96423 (2010/06)	96610 (2010/06)	0.21649538590604
906	96423 (2010/06)	96424 (2002/09)	0.229383696819806
907	96423 (2010/06)	96711 (2002/09)	0.24057496547138
908	96423 (2010/06)	96711 (2006/06)	0.288111160999126
909	96423 (2010/06)	96710 (2016/03)	0.249993730093045
910	96423 (2010/06)	96711 (2010/06)	0.233831775700935
911	96423 (2012/03)	96952 (1990/06)	0.0100324499729584
912	96423 (2012/03)	96955 (2016/03)	0.177772853419439
913	96423 (2012/03)	96522 (1998/09)	0.268002602472349
914	96423 (2012/03)	96710 (2006/06)	0.305334792747347
915	96423 (2012/03)	96952 (2006/06)	0.307271345325564
916	96423 (2012/03)	96440 (2010/06)	0.279177957738757
917	96423 (2012/03)	96620 (2016/03)	0.257898976967985
918	96423 (2012/03)	96440 (2012/03)	0.296760018660366
919	96423 (2012/03)	96440 (2016/03)	0.27097670995789
920	96423 (2012/03)	96720 (2016/03)	0.105837108839954
921	96423 (2012/03)	96710 (2012/03)	0.200644281997274
922	96423 (2012/03)	96620 (2012/03)	0.266036015500342
923	96423 (2012/03)	96523 (2002/09)	0.295191355633045
924	96423 (2012/03)	96630 (2016/03)	0.292331984604757
925	96423 (2012/03)	96521 (2016/03)	0.303510176080494
926	96423 (2012/03)	96523 (2006/06)	0.331203619909502
927	96423 (2012/03)	96710 (2010/06)	0.27095567532781
928	96423 (2012/03)	96725 (2016/03)	0.254771425974734
929	96423 (2012/03)	96523 (2010/06)	0.277440590574402
930	96423 (2012/03)	96523 (2012/03)	0.265183769224085
931	96423 (2012/03)	96521 (2006/06)	0.273408567985099
932	96423 (2012/03)	96521 (2010/06)	0.301185908615277
933	96423 (2012/03)	96521 (2012/03)	0.318684828558008
934	96423 (2012/03)	96423 (2006/06)	0.297046988439183
935	96423 (2012/03)	96955 (2010/06)	0.313494298867543
936	96423 (2012/03)	96423 (2010/06)	0.611598907990851
937	96423 (2012/03)	96423 (2012/03)	1
938	96423 (2012/03)	96423 (2016/03)	0.98803651079668
939	96423 (2012/03)	96955 (2012/03)	0.176453685805339
940	96423 (2012/03)	96610 (2010/06)	0.202773828232183
941	96423 (2012/03)	96424 (2002/09)	0.247359929598123
942	96423 (2012/03)	96711 (2002/09)	0.262988805782842
943	96423 (2012/03)	96711 (2006/06)	0.308514345452434
944	96423 (2012/03)	96710 (2016/03)	0.241904075009016
945	96423 (2012/03)	96711 (2010/06)	0.224358157203682
946	96423 (2016/03)	96952 (1990/06)	0.0102076733544527
947	96423 (2016/03)	96955 (2016/03)	0.177874667454922
948	96423 (2016/03)	96522 (1998/09)	0.267914556838447
949	96423 (2016/03)	96710 (2006/06)	0.305533509000286
950	96423 (2016/03)	96952 (2006/06)	0.307815854874977
951	96423 (2016/03)	96440 (2010/06)	0.278936400244434
952	96423 (2016/03)	96620 (2016/03)	0.257876840873463
953	96423 (2016/03)	96440 (2012/03)	0.296572280178838
954	96423 (2016/03)	96440 (2016/03)	0.271058874860244
955	96423 (2016/03)	96720 (2016/03)	0.106272420341844
956	96423 (2016/03)	96710 (2012/03)	0.200788768727056
957	96423 (2016/03)	96620 (2012/03)	0.266255989048597
958	96423 (2016/03)	96523 (2002/09)	0.295117275840531
959	96423 (2016/03)	96630 (2016/03)	0.292007266121708
960	96423 (2016/03)	96521 (2016/03)	0.303349793140264
961	96423 (2016/03)	96523 (2006/06)	0.33128078817734
962	96423 (2016/03)	96710 (2010/06)	0.271000201247736
963	96423 (2016/03)	96725 (2016/03)	0.255465817313161
964	96423 (2016/03)	96523 (2010/06)	0.277438269842176
965	96423 (2016/03)	96523 (2012/03)	0.265447667087011
966	96423 (2016/03)	96521 (2006/06)	0.273570629646687
967	96423 (2016/03)	96521 (2010/06)	0.30132443910101
968	96423 (2016/03)	96521 (2012/03)	0.318558619522923
969	96423 (2016/03)	96423 (2006/06)	0.297389451251998
970	96423 (2016/03)	96955 (2010/06)	0.31376970780925
971	96423 (2016/03)	96423 (2010/06)	0.610748985364654
972	96423 (2016/03)	96423 (2012/03)	0.98803651079668
973	96423 (2016/03)	96423 (2016/03)	1
974	96423 (2016/03)	96955 (2012/03)	0.176642870217829
975	96423 (2016/03)	96610 (2010/06)	0.203041502272387
976	96423 (2016/03)	96424 (2002/09)	0.248646927730022
977	96423 (2016/03)	96711 (2002/09)	0.262942402853483
978	96423 (2016/03)	96711 (2006/06)	0.308838918215008
979	96423 (2016/03)	96710 (2016/03)	0.242531474928384
980	96423 (2016/03)	96711 (2010/06)	0.224624180087287
981	96955 (2012/03)	96952 (1990/06)	0.0113598171674397
982	96955 (2012/03)	96955 (2016/03)	0.0812096705851019
983	96955 (2012/03)	96522 (1998/09)	0.117072518062617
984	96955 (2012/03)	96710 (2006/06)	0.14644495412844
985	96955 (2012/03)	96952 (2006/06)	0.158490169277678
986	96955 (2012/03)	96440 (2010/06)	0.144380181222286
987	96955 (2012/03)	96620 (2016/03)	0.106956133254446
988	96955 (2012/03)	96440 (2012/03)	0.141259091152767
989	96955 (2012/03)	96440 (2016/03)	0.126174454037583
990	96955 (2012/03)	96720 (2016/03)	0.12800963081862
991	96955 (2012/03)	96710 (2012/03)	0.175304535442981
992	96955 (2012/03)	96620 (2012/03)	0.192451205510907
993	96955 (2012/03)	96523 (2002/09)	0.17954708282715
994	96955 (2012/03)	96630 (2016/03)	0.160604349813157
995	96955 (2012/03)	96521 (2016/03)	0.162183285011975
996	96955 (2012/03)	96523 (2006/06)	0.157821008156533
997	96955 (2012/03)	96710 (2010/06)	0.174483729212741
998	96955 (2012/03)	96725 (2016/03)	0.196351346440382
999	96955 (2012/03)	96523 (2010/06)	0.172213652644514
1000	96955 (2012/03)	96523 (2012/03)	0.191453388144808
1001	96955 (2012/03)	96521 (2006/06)	0.191620353422743
1002	96955 (2012/03)	96521 (2010/06)	0.177471445450965
1003	96955 (2012/03)	96521 (2012/03)	0.177011381234483
1004	96955 (2012/03)	96423 (2006/06)	0.195060811438121
1005	96955 (2012/03)	96955 (2010/06)	0.182696072034451
1006	96955 (2012/03)	96423 (2010/06)	0.18797757132648
1007	96955 (2012/03)	96423 (2012/03)	0.176453685805339
1008	96955 (2012/03)	96423 (2016/03)	0.176642870217829
1009	96955 (2012/03)	96955 (2012/03)	1
1010	96955 (2012/03)	96610 (2010/06)	0.192279377933192
1011	96955 (2012/03)	96424 (2002/09)	0.186614335881016
1012	96955 (2012/03)	96711 (2002/09)	0.197171061065766
1013	96955 (2012/03)	96711 (2006/06)	0.197676465411019
1014	96955 (2012/03)	96710 (2016/03)	0.196380533137686
1015	96955 (2012/03)	96711 (2010/06)	0.210315779566097
1016	96610 (2010/06)	96952 (1990/06)	0.0112627607634265
1017	96610 (2010/06)	96955 (2016/03)	0.102134200836521
1018	96610 (2010/06)	96522 (1998/09)	0.152794336262345
1019	96610 (2010/06)	96710 (2006/06)	0.180859615995812
1020	96610 (2010/06)	96952 (2006/06)	0.184193948261497
1021	96610 (2010/06)	96440 (2010/06)	0.177689062970774
1022	96610 (2010/06)	96620 (2016/03)	0.135874315958377
1023	96610 (2010/06)	96440 (2012/03)	0.178931265495595
1024	96610 (2010/06)	96440 (2016/03)	0.159817280165199
1025	96610 (2010/06)	96720 (2016/03)	0.129682712266482
1026	96610 (2010/06)	96710 (2012/03)	0.186791842020071
1027	96610 (2010/06)	96620 (2012/03)	0.20654010535732
1028	96610 (2010/06)	96523 (2002/09)	0.207755906670197
1029	96610 (2010/06)	96630 (2016/03)	0.19190516598524
1030	96610 (2010/06)	96521 (2016/03)	0.185988303530601
1031	96610 (2010/06)	96523 (2006/06)	0.186815822757207
1032	96610 (2010/06)	96710 (2010/06)	0.190550798238742
1033	96610 (2010/06)	96725 (2016/03)	0.218804861580013
1034	96610 (2010/06)	96523 (2010/06)	0.200785235570671
1035	96610 (2010/06)	96523 (2012/03)	0.21479365276527
1036	96610 (2010/06)	96521 (2006/06)	0.228394089290778
1037	96610 (2010/06)	96521 (2010/06)	0.20872344709554
1038	96610 (2010/06)	96521 (2012/03)	0.210052370909263
1039	96610 (2010/06)	96423 (2006/06)	0.227482305952835
1040	96610 (2010/06)	96955 (2010/06)	0.212006098018144
1041	96610 (2010/06)	96423 (2010/06)	0.21649538590604
1042	96610 (2010/06)	96423 (2012/03)	0.202773828232183
1043	96610 (2010/06)	96423 (2016/03)	0.203041502272387
1044	96610 (2010/06)	96955 (2012/03)	0.192279377933192
1045	96610 (2010/06)	96610 (2010/06)	1
1046	96610 (2010/06)	96424 (2002/09)	0.206983958837772
1047	96610 (2010/06)	96711 (2002/09)	0.204060365124088
1048	96610 (2010/06)	96711 (2006/06)	0.216872199142979
1049	96610 (2010/06)	96710 (2016/03)	0.21705136358535
1050	96610 (2010/06)	96711 (2010/06)	0.217107479784367
1051	96424 (2002/09)	96952 (1990/06)	0.0121247113163972
1052	96424 (2002/09)	96955 (2016/03)	0.104762235978762
1053	96424 (2002/09)	96522 (1998/09)	0.161752702799456
1054	96424 (2002/09)	96710 (2006/06)	0.193868872038944
1055	96424 (2002/09)	96952 (2006/06)	0.201952025817116
1056	96424 (2002/09)	96440 (2010/06)	0.188185239731631
1057	96424 (2002/09)	96620 (2016/03)	0.145990026400704
1058	96424 (2002/09)	96440 (2012/03)	0.18907877714986
1059	96424 (2002/09)	96440 (2016/03)	0.171113309489384
1060	96424 (2002/09)	96720 (2016/03)	0.125745614035088
1061	96424 (2002/09)	96710 (2012/03)	0.200037341299477
1062	96424 (2002/09)	96620 (2012/03)	0.241604152818662
1063	96424 (2002/09)	96523 (2002/09)	0.244523269012486
1064	96424 (2002/09)	96630 (2016/03)	0.233032355154251
1065	96424 (2002/09)	96521 (2016/03)	0.224620303756994
1066	96424 (2002/09)	96523 (2006/06)	0.230600528929885
1067	96424 (2002/09)	96710 (2010/06)	0.201117032178725
1068	96424 (2002/09)	96725 (2016/03)	0.219519839528615
1069	96424 (2002/09)	96523 (2010/06)	0.210834762721555
1070	96424 (2002/09)	96523 (2012/03)	0.227286032080553
1071	96424 (2002/09)	96521 (2006/06)	0.230988985097485
1072	96424 (2002/09)	96521 (2010/06)	0.220914593140551
1073	96424 (2002/09)	96521 (2012/03)	0.220259128386337
1074	96424 (2002/09)	96423 (2006/06)	0.228950848578356
1075	96424 (2002/09)	96955 (2010/06)	0.223995610268155
1076	96424 (2002/09)	96423 (2010/06)	0.229383696819806
1077	96424 (2002/09)	96423 (2012/03)	0.247359929598123
1078	96424 (2002/09)	96423 (2016/03)	0.248646927730022
1079	96424 (2002/09)	96955 (2012/03)	0.186614335881016
1080	96424 (2002/09)	96610 (2010/06)	0.206983958837772
1081	96424 (2002/09)	96424 (2002/09)	1
1082	96424 (2002/09)	96711 (2002/09)	0.258605374194981
1083	96424 (2002/09)	96711 (2006/06)	0.264178963000411
1084	96424 (2002/09)	96710 (2016/03)	0.226811996667592
1085	96424 (2002/09)	96711 (2010/06)	0.226188174330021
1086	96711 (2002/09)	96952 (1990/06)	0.0102872477884902
1087	96711 (2002/09)	96955 (2016/03)	0.107453110731262
1088	96711 (2002/09)	96522 (1998/09)	0.164316530098156
1089	96711 (2002/09)	96710 (2006/06)	0.198666617690273
1090	96711 (2002/09)	96952 (2006/06)	0.204921468058355
1091	96711 (2002/09)	96440 (2010/06)	0.185243587157814
1092	96711 (2002/09)	96620 (2016/03)	0.145395265321552
1093	96711 (2002/09)	96440 (2012/03)	0.185865445627755
1094	96711 (2002/09)	96440 (2016/03)	0.167728595497013
1095	96711 (2002/09)	96720 (2016/03)	0.13294902637193
1096	96711 (2002/09)	96710 (2012/03)	0.217886619909327
1097	96711 (2002/09)	96620 (2012/03)	0.244274315986691
1098	96711 (2002/09)	96523 (2002/09)	0.256661909893118
1099	96711 (2002/09)	96630 (2016/03)	0.231766530238707
1100	96711 (2002/09)	96521 (2016/03)	0.230329007231454
1101	96711 (2002/09)	96523 (2006/06)	0.234726196457046
1102	96711 (2002/09)	96710 (2010/06)	0.213439150658292
1103	96711 (2002/09)	96725 (2016/03)	0.224062800384492
1104	96711 (2002/09)	96523 (2010/06)	0.212536894566217
1105	96711 (2002/09)	96523 (2012/03)	0.220741530443023
1106	96711 (2002/09)	96521 (2006/06)	0.23460128598041
1107	96711 (2002/09)	96521 (2010/06)	0.224431471213269
1108	96711 (2002/09)	96521 (2012/03)	0.222521155261221
1109	96711 (2002/09)	96423 (2006/06)	0.238929811192956
1110	96711 (2002/09)	96955 (2010/06)	0.22685611755007
1111	96711 (2002/09)	96423 (2010/06)	0.24057496547138
1112	96711 (2002/09)	96423 (2012/03)	0.262988805782842
1113	96711 (2002/09)	96423 (2016/03)	0.262942402853483
1114	96711 (2002/09)	96955 (2012/03)	0.197171061065766
1115	96711 (2002/09)	96610 (2010/06)	0.204060365124088
1116	96711 (2002/09)	96424 (2002/09)	0.258605374194981
1117	96711 (2002/09)	96711 (2002/09)	1
1118	96711 (2002/09)	96711 (2006/06)	0.282776853030451
1119	96711 (2002/09)	96710 (2016/03)	0.228888731195004
1120	96711 (2002/09)	96711 (2010/06)	0.232595125442328
1121	96711 (2006/06)	96952 (1990/06)	0.0105917568501036
1122	96711 (2006/06)	96955 (2016/03)	0.139354195689353
1123	96711 (2006/06)	96522 (1998/09)	0.213685895635567
1124	96711 (2006/06)	96710 (2006/06)	0.252020237509662
1125	96711 (2006/06)	96952 (2006/06)	0.259152471641565
1126	96711 (2006/06)	96440 (2010/06)	0.233771677057683
1127	96711 (2006/06)	96620 (2016/03)	0.195002495270592
1128	96711 (2006/06)	96440 (2012/03)	0.244230323499222
1129	96711 (2006/06)	96440 (2016/03)	0.219832700522069
1130	96711 (2006/06)	96720 (2016/03)	0.122489668672515
1131	96711 (2006/06)	96710 (2012/03)	0.216844363541802
1132	96711 (2006/06)	96620 (2012/03)	0.260731679691924
1133	96711 (2006/06)	96523 (2002/09)	0.278613047549683
1134	96711 (2006/06)	96630 (2016/03)	0.268553459119497
1135	96711 (2006/06)	96521 (2016/03)	0.272642597356516
1136	96711 (2006/06)	96523 (2006/06)	0.282997189109337
1137	96711 (2006/06)	96710 (2010/06)	0.249012614596548
1138	96711 (2006/06)	96725 (2016/03)	0.255980453434854
1139	96711 (2006/06)	96523 (2010/06)	0.252628054904587
1140	96711 (2006/06)	96523 (2012/03)	0.257240975401981
1141	96711 (2006/06)	96521 (2006/06)	0.268723060344828
1142	96711 (2006/06)	96521 (2010/06)	0.271565784704603
1143	96711 (2006/06)	96521 (2012/03)	0.279379013600294
1144	96711 (2006/06)	96423 (2006/06)	0.276219215916937
1145	96711 (2006/06)	96955 (2010/06)	0.275991884580703
1146	96711 (2006/06)	96423 (2010/06)	0.288111160999126
1147	96711 (2006/06)	96423 (2012/03)	0.308514345452434
1148	96711 (2006/06)	96423 (2016/03)	0.308838918215008
1149	96711 (2006/06)	96955 (2012/03)	0.197676465411019
1150	96711 (2006/06)	96610 (2010/06)	0.216872199142979
1151	96711 (2006/06)	96424 (2002/09)	0.264178963000411
1152	96711 (2006/06)	96711 (2002/09)	0.282776853030451
1153	96711 (2006/06)	96711 (2006/06)	1
1154	96711 (2006/06)	96710 (2016/03)	0.253585860143743
1155	96711 (2006/06)	96711 (2010/06)	0.250709747194809
1156	96710 (2016/03)	96952 (1990/06)	0.0106824648971405
1157	96710 (2016/03)	96955 (2016/03)	0.120665887850467
1158	96710 (2016/03)	96522 (1998/09)	0.181193025036478
1159	96710 (2016/03)	96710 (2006/06)	0.219481827336812
1160	96710 (2016/03)	96952 (2006/06)	0.221125116251459
1161	96710 (2016/03)	96440 (2010/06)	0.207323098318359
1162	96710 (2016/03)	96620 (2016/03)	0.165719910344746
1163	96710 (2016/03)	96440 (2012/03)	0.208960087817093
1164	96710 (2016/03)	96440 (2016/03)	0.191198599637626
1165	96710 (2016/03)	96720 (2016/03)	0.139631635969664
1166	96710 (2016/03)	96710 (2012/03)	0.210543815575587
1167	96710 (2016/03)	96620 (2012/03)	0.233893687501935
1168	96710 (2016/03)	96523 (2002/09)	0.233454404303103
1169	96710 (2016/03)	96630 (2016/03)	0.216491570974835
1170	96710 (2016/03)	96521 (2016/03)	0.221794752943358
1171	96710 (2016/03)	96523 (2006/06)	0.221326354003968
1172	96710 (2016/03)	96710 (2010/06)	0.233277092796885
1173	96710 (2016/03)	96725 (2016/03)	0.243709109209864
1174	96710 (2016/03)	96523 (2010/06)	0.227071111747031
1175	96710 (2016/03)	96523 (2012/03)	0.248723666451499
1176	96710 (2016/03)	96521 (2006/06)	0.250279955207167
1177	96710 (2016/03)	96521 (2010/06)	0.239618460352635
1178	96710 (2016/03)	96521 (2012/03)	0.245304574327103
1179	96710 (2016/03)	96423 (2006/06)	0.250580559548822
1180	96710 (2016/03)	96955 (2010/06)	0.245145049148885
1181	96710 (2016/03)	96423 (2010/06)	0.249993730093045
1182	96710 (2016/03)	96423 (2012/03)	0.241904075009016
1183	96710 (2016/03)	96423 (2016/03)	0.242531474928384
1184	96710 (2016/03)	96955 (2012/03)	0.196380533137686
1185	96710 (2016/03)	96610 (2010/06)	0.21705136358535
1186	96710 (2016/03)	96424 (2002/09)	0.226811996667592
1187	96710 (2016/03)	96711 (2002/09)	0.228888731195004
1188	96710 (2016/03)	96711 (2006/06)	0.253585860143743
1189	96710 (2016/03)	96710 (2016/03)	1
1190	96710 (2016/03)	96711 (2010/06)	0.24511011858925
1191	96711 (2010/06)	96952 (1990/06)	0.0126923508929574
1192	96711 (2010/06)	96955 (2016/03)	0.101700984780662
1193	96711 (2010/06)	96522 (1998/09)	0.156118205898457
1194	96711 (2010/06)	96710 (2006/06)	0.187560115421609
1195	96711 (2010/06)	96952 (2006/06)	0.195389523515488
1196	96711 (2010/06)	96440 (2010/06)	0.180441162548518
1197	96711 (2010/06)	96620 (2016/03)	0.13787217674564
1198	96711 (2010/06)	96440 (2012/03)	0.185844789356984
1199	96711 (2010/06)	96440 (2016/03)	0.163354887430972
1200	96711 (2010/06)	96720 (2016/03)	0.141770366265303
1201	96711 (2010/06)	96710 (2012/03)	0.205935921847835
1202	96711 (2010/06)	96620 (2012/03)	0.210830686946348
1203	96711 (2010/06)	96523 (2002/09)	0.217203468104758
1204	96711 (2010/06)	96630 (2016/03)	0.20404330246511
1205	96711 (2010/06)	96521 (2016/03)	0.200714303187456
1206	96711 (2010/06)	96523 (2006/06)	0.196786794076755
1207	96711 (2010/06)	96710 (2010/06)	0.209593383873191
1208	96711 (2010/06)	96725 (2016/03)	0.230879983545302
1209	96711 (2010/06)	96523 (2010/06)	0.211051458670989
1210	96711 (2010/06)	96523 (2012/03)	0.233365019011407
1211	96711 (2010/06)	96521 (2006/06)	0.242449476347564
1212	96711 (2010/06)	96521 (2010/06)	0.224432327266211
1213	96711 (2010/06)	96521 (2012/03)	0.22479052297024
1214	96711 (2010/06)	96423 (2006/06)	0.235360494120442
1215	96711 (2010/06)	96955 (2010/06)	0.219414289320879
1216	96711 (2010/06)	96423 (2010/06)	0.233831775700935
1217	96711 (2010/06)	96423 (2012/03)	0.224358157203682
1218	96711 (2010/06)	96423 (2016/03)	0.224624180087287
1219	96711 (2010/06)	96955 (2012/03)	0.210315779566097
1220	96711 (2010/06)	96610 (2010/06)	0.217107479784367
1221	96711 (2010/06)	96424 (2002/09)	0.226188174330021
1222	96711 (2010/06)	96711 (2002/09)	0.232595125442328
1223	96711 (2010/06)	96711 (2006/06)	0.250709747194809
1224	96711 (2010/06)	96710 (2016/03)	0.24511011858925
1225	96711 (2010/06)	96711 (2010/06)	1
