# Supplementary material for: Dataset of Jaccard similarity indices from 1,597 European political manifestos across 27 countries (1945–2017)
Source: Data Brief. 2019 Apr 9;24:103907. doi: 10.1016/j.dib.2019.103907 (PMC6479077; doi:10.1016/j.dib.2019.103907)
Supplement: Multimedia component 3 [file mmc3.zip › Romania.csv]

	referenceParty	comparedParty	Jaccard Similarity
1	93420 (2016/12)	93420 (2016/12)	1
2	93420 (2016/12)	93061 (2012/12)	0.101463691914168
3	93420 (2016/12)	93951 (2016/12)	0.0909405854841503
4	93420 (2016/12)	93981 (2012/12)	0.080022621235685
5	93420 (2016/12)	93223 (2016/12)	0.0540072702094513
6	93420 (2016/12)	93430 (2016/12)	0.0882061446977205
7	93420 (2016/12)	93031 (2012/12)	0.0613134142545907
8	93420 (2016/12)	93440 (2016/12)	0.0548294829482948
9	93420 (2016/12)	93540 (2016/12)	0.0667515112949411
10	93061 (2012/12)	93420 (2016/12)	0.101463691914168
11	93061 (2012/12)	93061 (2012/12)	1
12	93061 (2012/12)	93951 (2016/12)	0.152434802677129
13	93061 (2012/12)	93981 (2012/12)	0.143780290791599
14	93061 (2012/12)	93223 (2016/12)	0.109375
15	93061 (2012/12)	93430 (2016/12)	0.172646363509943
16	93061 (2012/12)	93031 (2012/12)	0.153688133002102
17	93061 (2012/12)	93440 (2016/12)	0.156257837973414
18	93061 (2012/12)	93540 (2016/12)	0.16395401775552
19	93951 (2016/12)	93420 (2016/12)	0.0909405854841503
20	93951 (2016/12)	93061 (2012/12)	0.152434802677129
21	93951 (2016/12)	93951 (2016/12)	1
22	93951 (2016/12)	93981 (2012/12)	0.123435722411832
23	93951 (2016/12)	93223 (2016/12)	0.0961253091508656
24	93951 (2016/12)	93430 (2016/12)	0.140615748963884
25	93951 (2016/12)	93031 (2012/12)	0.120679439067746
26	93951 (2016/12)	93440 (2016/12)	0.116236476701593
27	93951 (2016/12)	93540 (2016/12)	0.138952164009112
28	93981 (2012/12)	93420 (2016/12)	0.080022621235685
29	93981 (2012/12)	93061 (2012/12)	0.143780290791599
30	93981 (2012/12)	93951 (2016/12)	0.123435722411832
31	93981 (2012/12)	93981 (2012/12)	1
32	93981 (2012/12)	93223 (2016/12)	0.134980293364756
33	93981 (2012/12)	93430 (2016/12)	0.190012785907089
34	93981 (2012/12)	93031 (2012/12)	0.146475245635791
35	93981 (2012/12)	93440 (2016/12)	0.143829928583292
36	93981 (2012/12)	93540 (2016/12)	0.180077739745895
37	93223 (2016/12)	93420 (2016/12)	0.0540072702094513
38	93223 (2016/12)	93061 (2012/12)	0.109375
39	93223 (2016/12)	93951 (2016/12)	0.0961253091508656
40	93223 (2016/12)	93981 (2012/12)	0.134980293364756
41	93223 (2016/12)	93223 (2016/12)	1
42	93223 (2016/12)	93430 (2016/12)	0.202745436251258
43	93223 (2016/12)	93031 (2012/12)	0.202502139211
44	93223 (2016/12)	93440 (2016/12)	0.221979902826855
45	93223 (2016/12)	93540 (2016/12)	0.22041824468961
46	93430 (2016/12)	93420 (2016/12)	0.0882061446977205
47	93430 (2016/12)	93061 (2012/12)	0.172646363509943
48	93430 (2016/12)	93951 (2016/12)	0.140615748963884
49	93430 (2016/12)	93981 (2012/12)	0.190012785907089
50	93430 (2016/12)	93223 (2016/12)	0.202745436251258
51	93430 (2016/12)	93430 (2016/12)	1
52	93430 (2016/12)	93031 (2012/12)	0.229381443298969
53	93430 (2016/12)	93440 (2016/12)	0.237238697131745
54	93430 (2016/12)	93540 (2016/12)	0.250809608970951
55	93031 (2012/12)	93420 (2016/12)	0.0613134142545907
56	93031 (2012/12)	93061 (2012/12)	0.153688133002102
57	93031 (2012/12)	93951 (2016/12)	0.120679439067746
58	93031 (2012/12)	93981 (2012/12)	0.146475245635791
59	93031 (2012/12)	93223 (2016/12)	0.202502139211
60	93031 (2012/12)	93430 (2016/12)	0.229381443298969
61	93031 (2012/12)	93031 (2012/12)	1
62	93031 (2012/12)	93440 (2016/12)	0.264653362989881
63	93031 (2012/12)	93540 (2016/12)	0.239700934579439
64	93440 (2016/12)	93420 (2016/12)	0.0548294829482948
65	93440 (2016/12)	93061 (2012/12)	0.156257837973414
66	93440 (2016/12)	93951 (2016/12)	0.116236476701593
67	93440 (2016/12)	93981 (2012/12)	0.143829928583292
68	93440 (2016/12)	93223 (2016/12)	0.221979902826855
69	93440 (2016/12)	93430 (2016/12)	0.237238697131745
70	93440 (2016/12)	93031 (2012/12)	0.264653362989881
71	93440 (2016/12)	93440 (2016/12)	1
72	93440 (2016/12)	93540 (2016/12)	0.283080260303688
73	93540 (2016/12)	93420 (2016/12)	0.0667515112949411
74	93540 (2016/12)	93061 (2012/12)	0.16395401775552
75	93540 (2016/12)	93951 (2016/12)	0.138952164009112
76	93540 (2016/12)	93981 (2012/12)	0.180077739745895
77	93540 (2016/12)	93223 (2016/12)	0.22041824468961
78	93540 (2016/12)	93430 (2016/12)	0.250809608970951
79	93540 (2016/12)	93031 (2012/12)	0.239700934579439
80	93540 (2016/12)	93440 (2016/12)	0.283080260303688
81	93540 (2016/12)	93540 (2016/12)	1
