# Supplementary material for: Dataset of Jaccard similarity indices from 1,597 European political manifestos across 27 countries (1945–2017)
Source: Data Brief. 2019 Apr 9;24:103907. doi: 10.1016/j.dib.2019.103907 (PMC6479077; doi:10.1016/j.dib.2019.103907)
Supplement: Multimedia component 3 [file mmc3.zip › Poland.csv]

	referenceParty	comparedParty	Jaccard Similarity
1	92210 (2011/10)	92210 (2011/10)	1
2	92210 (2011/10)	92436 (2011/10)	0.365691094466625
3	92210 (2011/10)	92435 (2011/10)	0.296664578766051
4	92210 (2011/10)	92436 (2007/10)	0.270856789359728
5	92210 (2011/10)	92021 (2007/10)	0.299809399729782
6	92210 (2011/10)	92435 (2007/10)	0.316475937041324
7	92210 (2011/10)	92953 (2011/10)	0.0139999426819133
8	92210 (2011/10)	92622 (2001/09)	0.0359775584120446
9	92210 (2011/10)	92431 (1991/10)	0.110408861817104
10	92210 (2011/10)	92440 (2011/10)	0.134430072646486
11	92210 (2011/10)	92212 (2001/09)	0.208187445916262
12	92210 (2011/10)	92811 (2011/10)	0.132245123806889
13	92210 (2011/10)	92953 (2001/09)	0.0716238764950853
14	92210 (2011/10)	92953 (2007/10)	0.0786767804466919
15	92210 (2011/10)	92811 (2001/09)	0.100194185607913
16	92210 (2011/10)	92811 (2007/10)	0.0910700484788871
17	92436 (2011/10)	92210 (2011/10)	0.365691094466625
18	92436 (2011/10)	92436 (2011/10)	1
19	92436 (2011/10)	92435 (2011/10)	0.26510547809917
20	92436 (2011/10)	92436 (2007/10)	0.253160129417137
21	92436 (2011/10)	92021 (2007/10)	0.271029544268981
22	92436 (2011/10)	92435 (2007/10)	0.301655373531178
23	92436 (2011/10)	92953 (2011/10)	0.0103929103273038
24	92436 (2011/10)	92622 (2001/09)	0.0281284331405593
25	92436 (2011/10)	92431 (1991/10)	0.0975747719720003
26	92436 (2011/10)	92440 (2011/10)	0.113887221640098
27	92436 (2011/10)	92212 (2001/09)	0.17413030172284
28	92436 (2011/10)	92811 (2011/10)	0.106412591849684
29	92436 (2011/10)	92953 (2001/09)	0.058814431395193
30	92436 (2011/10)	92953 (2007/10)	0.0643552085269877
31	92436 (2011/10)	92811 (2001/09)	0.0828856326757891
32	92436 (2011/10)	92811 (2007/10)	0.0732634405825544
33	92435 (2011/10)	92210 (2011/10)	0.296664578766051
34	92435 (2011/10)	92436 (2011/10)	0.26510547809917
35	92435 (2011/10)	92435 (2011/10)	1
36	92435 (2011/10)	92436 (2007/10)	0.284289922631187
37	92435 (2011/10)	92021 (2007/10)	0.289769340120145
38	92435 (2011/10)	92435 (2007/10)	0.293509468767201
39	92435 (2011/10)	92953 (2011/10)	0.0189417557137021
40	92435 (2011/10)	92622 (2001/09)	0.0468657599053814
41	92435 (2011/10)	92431 (1991/10)	0.132366482504604
42	92435 (2011/10)	92440 (2011/10)	0.156734299516908
43	92435 (2011/10)	92212 (2001/09)	0.224726453160784
44	92435 (2011/10)	92811 (2011/10)	0.168575025478089
45	92435 (2011/10)	92953 (2001/09)	0.0917808782977322
46	92435 (2011/10)	92953 (2007/10)	0.103422634416376
47	92435 (2011/10)	92811 (2001/09)	0.124416291062655
48	92435 (2011/10)	92811 (2007/10)	0.118726167164794
49	92436 (2007/10)	92210 (2011/10)	0.270856789359728
50	92436 (2007/10)	92436 (2011/10)	0.253160129417137
51	92436 (2007/10)	92435 (2011/10)	0.284289922631187
52	92436 (2007/10)	92436 (2007/10)	1
53	92436 (2007/10)	92021 (2007/10)	0.320885688301565
54	92436 (2007/10)	92435 (2007/10)	0.341257571072591
55	92436 (2007/10)	92953 (2011/10)	0.0257164291072768
56	92436 (2007/10)	92622 (2001/09)	0.0624178136232138
57	92436 (2007/10)	92431 (1991/10)	0.169841188786192
58	92436 (2007/10)	92440 (2011/10)	0.200952503539709
59	92436 (2007/10)	92212 (2001/09)	0.286501377410468
60	92436 (2007/10)	92811 (2011/10)	0.207849729181675
61	92436 (2007/10)	92953 (2001/09)	0.121734234234234
62	92436 (2007/10)	92953 (2007/10)	0.138674142667006
63	92436 (2007/10)	92811 (2001/09)	0.165648580668344
64	92436 (2007/10)	92811 (2007/10)	0.155556180881898
65	92021 (2007/10)	92210 (2011/10)	0.299809399729782
66	92021 (2007/10)	92436 (2011/10)	0.271029544268981
67	92021 (2007/10)	92435 (2011/10)	0.289769340120145
68	92021 (2007/10)	92436 (2007/10)	0.320885688301565
69	92021 (2007/10)	92021 (2007/10)	1
70	92021 (2007/10)	92435 (2007/10)	0.355350997935306
71	92021 (2007/10)	92953 (2011/10)	0.0241048810425426
72	92021 (2007/10)	92622 (2001/09)	0.0566504978299719
73	92021 (2007/10)	92431 (1991/10)	0.161834258688053
74	92021 (2007/10)	92440 (2011/10)	0.189892943478761
75	92021 (2007/10)	92212 (2001/09)	0.28188805889358
76	92021 (2007/10)	92811 (2011/10)	0.198070739549839
77	92021 (2007/10)	92953 (2001/09)	0.113963013528609
78	92021 (2007/10)	92953 (2007/10)	0.124276235680028
79	92021 (2007/10)	92811 (2001/09)	0.157074222963036
80	92021 (2007/10)	92811 (2007/10)	0.144925736426407
81	92435 (2007/10)	92210 (2011/10)	0.316475937041324
82	92435 (2007/10)	92436 (2011/10)	0.301655373531178
83	92435 (2007/10)	92435 (2011/10)	0.293509468767201
84	92435 (2007/10)	92436 (2007/10)	0.341257571072591
85	92435 (2007/10)	92021 (2007/10)	0.355350997935306
86	92435 (2007/10)	92435 (2007/10)	1
87	92435 (2007/10)	92953 (2011/10)	0.0224620127725171
88	92435 (2007/10)	92622 (2001/09)	0.0556369312042262
89	92435 (2007/10)	92431 (1991/10)	0.160184159662953
90	92435 (2007/10)	92440 (2011/10)	0.189720199982458
91	92435 (2007/10)	92212 (2001/09)	0.290489022581521
92	92435 (2007/10)	92811 (2011/10)	0.192359732996572
93	92435 (2007/10)	92953 (2001/09)	0.10965855940131
94	92435 (2007/10)	92953 (2007/10)	0.123393557784931
95	92435 (2007/10)	92811 (2001/09)	0.155535436543863
96	92435 (2007/10)	92811 (2007/10)	0.145661692010734
97	92953 (2011/10)	92210 (2011/10)	0.0139999426819133
98	92953 (2011/10)	92436 (2011/10)	0.0103929103273038
99	92953 (2011/10)	92435 (2011/10)	0.0189417557137021
100	92953 (2011/10)	92436 (2007/10)	0.0257164291072768
101	92953 (2011/10)	92021 (2007/10)	0.0241048810425426
102	92953 (2011/10)	92435 (2007/10)	0.0224620127725171
103	92953 (2011/10)	92953 (2011/10)	1
104	92953 (2011/10)	92622 (2001/09)	0.0767913915382734
105	92953 (2011/10)	92431 (1991/10)	0.0391245690301304
106	92953 (2011/10)	92440 (2011/10)	0.0399066015707918
107	92953 (2011/10)	92212 (2001/09)	0.0370612397311426
108	92953 (2011/10)	92811 (2011/10)	0.0541524819887578
109	92953 (2011/10)	92953 (2001/09)	0.063199029780353
110	92953 (2011/10)	92953 (2007/10)	0.0680465717981889
111	92953 (2011/10)	92811 (2001/09)	0.0617206982543641
112	92953 (2011/10)	92811 (2007/10)	0.0681125439624853
113	92622 (2001/09)	92210 (2011/10)	0.0359775584120446
114	92622 (2001/09)	92436 (2011/10)	0.0281284331405593
115	92622 (2001/09)	92435 (2011/10)	0.0468657599053814
116	92622 (2001/09)	92436 (2007/10)	0.0624178136232138
117	92622 (2001/09)	92021 (2007/10)	0.0566504978299719
118	92622 (2001/09)	92435 (2007/10)	0.0556369312042262
119	92622 (2001/09)	92953 (2011/10)	0.0767913915382734
120	92622 (2001/09)	92622 (2001/09)	1
121	92622 (2001/09)	92431 (1991/10)	0.0778897849462366
122	92622 (2001/09)	92440 (2011/10)	0.0887971089313371
123	92622 (2001/09)	92212 (2001/09)	0.0869352107655289
124	92622 (2001/09)	92811 (2011/10)	0.105402126596732
125	92622 (2001/09)	92953 (2001/09)	0.0924780201888636
126	92622 (2001/09)	92953 (2007/10)	0.0974224092582851
127	92622 (2001/09)	92811 (2001/09)	0.112178048999372
128	92622 (2001/09)	92811 (2007/10)	0.123767798466594
129	92431 (1991/10)	92210 (2011/10)	0.110408861817104
130	92431 (1991/10)	92436 (2011/10)	0.0975747719720003
131	92431 (1991/10)	92435 (2011/10)	0.132366482504604
132	92431 (1991/10)	92436 (2007/10)	0.169841188786192
133	92431 (1991/10)	92021 (2007/10)	0.161834258688053
134	92431 (1991/10)	92435 (2007/10)	0.160184159662953
135	92431 (1991/10)	92953 (2011/10)	0.0391245690301304
136	92431 (1991/10)	92622 (2001/09)	0.0778897849462366
137	92431 (1991/10)	92431 (1991/10)	1
138	92431 (1991/10)	92440 (2011/10)	0.17974105102818
139	92431 (1991/10)	92212 (2001/09)	0.17691639144794
140	92431 (1991/10)	92811 (2011/10)	0.173667623124324
141	92431 (1991/10)	92953 (2001/09)	0.144280356305673
142	92431 (1991/10)	92953 (2007/10)	0.14710800991869
143	92431 (1991/10)	92811 (2001/09)	0.16704047847912
144	92431 (1991/10)	92811 (2007/10)	0.151459651459651
145	92440 (2011/10)	92210 (2011/10)	0.134430072646486
146	92440 (2011/10)	92436 (2011/10)	0.113887221640098
147	92440 (2011/10)	92435 (2011/10)	0.156734299516908
148	92440 (2011/10)	92436 (2007/10)	0.200952503539709
149	92440 (2011/10)	92021 (2007/10)	0.189892943478761
150	92440 (2011/10)	92435 (2007/10)	0.189720199982458
151	92440 (2011/10)	92953 (2011/10)	0.0399066015707918
152	92440 (2011/10)	92622 (2001/09)	0.0887971089313371
153	92440 (2011/10)	92431 (1991/10)	0.17974105102818
154	92440 (2011/10)	92440 (2011/10)	1
155	92440 (2011/10)	92212 (2001/09)	0.202280683511837
156	92440 (2011/10)	92811 (2011/10)	0.196473317865429
157	92440 (2011/10)	92953 (2001/09)	0.142608598046919
158	92440 (2011/10)	92953 (2007/10)	0.161780368854756
159	92440 (2011/10)	92811 (2001/09)	0.17989390472228
160	92440 (2011/10)	92811 (2007/10)	0.168950761063864
161	92212 (2001/09)	92210 (2011/10)	0.208187445916262
162	92212 (2001/09)	92436 (2011/10)	0.17413030172284
163	92212 (2001/09)	92435 (2011/10)	0.224726453160784
164	92212 (2001/09)	92436 (2007/10)	0.286501377410468
165	92212 (2001/09)	92021 (2007/10)	0.28188805889358
166	92212 (2001/09)	92435 (2007/10)	0.290489022581521
167	92212 (2001/09)	92953 (2011/10)	0.0370612397311426
168	92212 (2001/09)	92622 (2001/09)	0.0869352107655289
169	92212 (2001/09)	92431 (1991/10)	0.17691639144794
170	92212 (2001/09)	92440 (2011/10)	0.202280683511837
171	92212 (2001/09)	92212 (2001/09)	1
172	92212 (2001/09)	92811 (2011/10)	0.23681669637552
173	92212 (2001/09)	92953 (2001/09)	0.143325815050236
174	92212 (2001/09)	92953 (2007/10)	0.164063465897383
175	92212 (2001/09)	92811 (2001/09)	0.20499421596394
176	92212 (2001/09)	92811 (2007/10)	0.194769470788685
177	92811 (2011/10)	92210 (2011/10)	0.132245123806889
178	92811 (2011/10)	92436 (2011/10)	0.106412591849684
179	92811 (2011/10)	92435 (2011/10)	0.168575025478089
180	92811 (2011/10)	92436 (2007/10)	0.207849729181675
181	92811 (2011/10)	92021 (2007/10)	0.198070739549839
182	92811 (2011/10)	92435 (2007/10)	0.192359732996572
183	92811 (2011/10)	92953 (2011/10)	0.0541524819887578
184	92811 (2011/10)	92622 (2001/09)	0.105402126596732
185	92811 (2011/10)	92431 (1991/10)	0.173667623124324
186	92811 (2011/10)	92440 (2011/10)	0.196473317865429
187	92811 (2011/10)	92212 (2001/09)	0.23681669637552
188	92811 (2011/10)	92811 (2011/10)	1
189	92811 (2011/10)	92953 (2001/09)	0.155654345045978
190	92811 (2011/10)	92953 (2007/10)	0.177440954467981
191	92811 (2011/10)	92811 (2001/09)	0.217846118669258
192	92811 (2011/10)	92811 (2007/10)	0.21447898502796
193	92953 (2001/09)	92210 (2011/10)	0.0716238764950853
194	92953 (2001/09)	92436 (2011/10)	0.058814431395193
195	92953 (2001/09)	92435 (2011/10)	0.0917808782977322
196	92953 (2001/09)	92436 (2007/10)	0.121734234234234
197	92953 (2001/09)	92021 (2007/10)	0.113963013528609
198	92953 (2001/09)	92435 (2007/10)	0.10965855940131
199	92953 (2001/09)	92953 (2011/10)	0.063199029780353
200	92953 (2001/09)	92622 (2001/09)	0.0924780201888636
201	92953 (2001/09)	92431 (1991/10)	0.144280356305673
202	92953 (2001/09)	92440 (2011/10)	0.142608598046919
203	92953 (2001/09)	92212 (2001/09)	0.143325815050236
204	92953 (2001/09)	92811 (2011/10)	0.155654345045978
205	92953 (2001/09)	92953 (2001/09)	1
206	92953 (2001/09)	92953 (2007/10)	0.214167320945651
207	92953 (2001/09)	92811 (2001/09)	0.170055997642205
208	92953 (2001/09)	92811 (2007/10)	0.162770562770563
209	92953 (2007/10)	92210 (2011/10)	0.0786767804466919
210	92953 (2007/10)	92436 (2011/10)	0.0643552085269877
211	92953 (2007/10)	92435 (2011/10)	0.103422634416376
212	92953 (2007/10)	92436 (2007/10)	0.138674142667006
213	92953 (2007/10)	92021 (2007/10)	0.124276235680028
214	92953 (2007/10)	92435 (2007/10)	0.123393557784931
215	92953 (2007/10)	92953 (2011/10)	0.0680465717981889
216	92953 (2007/10)	92622 (2001/09)	0.0974224092582851
217	92953 (2007/10)	92431 (1991/10)	0.14710800991869
218	92953 (2007/10)	92440 (2011/10)	0.161780368854756
219	92953 (2007/10)	92212 (2001/09)	0.164063465897383
220	92953 (2007/10)	92811 (2011/10)	0.177440954467981
221	92953 (2007/10)	92953 (2001/09)	0.214167320945651
222	92953 (2007/10)	92953 (2007/10)	1
223	92953 (2007/10)	92811 (2001/09)	0.175797930086126
224	92953 (2007/10)	92811 (2007/10)	0.177399284492145
225	92811 (2001/09)	92210 (2011/10)	0.100194185607913
226	92811 (2001/09)	92436 (2011/10)	0.0828856326757891
227	92811 (2001/09)	92435 (2011/10)	0.124416291062655
228	92811 (2001/09)	92436 (2007/10)	0.165648580668344
229	92811 (2001/09)	92021 (2007/10)	0.157074222963036
230	92811 (2001/09)	92435 (2007/10)	0.155535436543863
231	92811 (2001/09)	92953 (2011/10)	0.0617206982543641
232	92811 (2001/09)	92622 (2001/09)	0.112178048999372
233	92811 (2001/09)	92431 (1991/10)	0.16704047847912
234	92811 (2001/09)	92440 (2011/10)	0.17989390472228
235	92811 (2001/09)	92212 (2001/09)	0.20499421596394
236	92811 (2001/09)	92811 (2011/10)	0.217846118669258
237	92811 (2001/09)	92953 (2001/09)	0.170055997642205
238	92811 (2001/09)	92953 (2007/10)	0.175797930086126
239	92811 (2001/09)	92811 (2001/09)	1
240	92811 (2001/09)	92811 (2007/10)	0.207868342986297
241	92811 (2007/10)	92210 (2011/10)	0.0910700484788871
242	92811 (2007/10)	92436 (2011/10)	0.0732634405825544
243	92811 (2007/10)	92435 (2011/10)	0.118726167164794
244	92811 (2007/10)	92436 (2007/10)	0.155556180881898
245	92811 (2007/10)	92021 (2007/10)	0.144925736426407
246	92811 (2007/10)	92435 (2007/10)	0.145661692010734
247	92811 (2007/10)	92953 (2011/10)	0.0681125439624853
248	92811 (2007/10)	92622 (2001/09)	0.123767798466594
249	92811 (2007/10)	92431 (1991/10)	0.151459651459651
250	92811 (2007/10)	92440 (2011/10)	0.168950761063864
251	92811 (2007/10)	92212 (2001/09)	0.194769470788685
252	92811 (2007/10)	92811 (2011/10)	0.21447898502796
253	92811 (2007/10)	92953 (2001/09)	0.162770562770563
254	92811 (2007/10)	92953 (2007/10)	0.177399284492145
255	92811 (2007/10)	92811 (2001/09)	0.207868342986297
256	92811 (2007/10)	92811 (2007/10)	1
