# Supplementary material for: Dataset of Jaccard similarity indices from 1,597 European political manifestos across 27 countries (1945–2017)
Source: Data Brief. 2019 Apr 9;24:103907. doi: 10.1016/j.dib.2019.103907 (PMC6479077; doi:10.1016/j.dib.2019.103907)
Supplement: Multimedia component 3 [file mmc3.zip › Lithuania.csv]

	referenceParty	comparedParty	Jaccard Similarity
1	88621 (2008/10)	88621 (2008/10)	1
2	88621 (2008/10)	88621 (2012/10)	0.448711682827651
3	88621 (2008/10)	88630 (2008/10)	0.0771368731641134
4	88621 (2008/10)	88951 (2012/10)	0.175453206072641
5	88621 (2008/10)	88620 (2004/10)	0.209903682431574
6	88621 (2008/10)	88952 (2012/10)	0.254674339911577
7	88621 (2008/10)	88320 (2008/10)	0.297520257736991
8	88621 (2008/10)	88320 (2012/10)	0.323363659803308
9	88621 (2008/10)	88031 (2004/10)	0.23093233709028
10	88621 (2008/10)	88440 (2012/10)	0.236184909670563
11	88621 (2008/10)	88820 (2004/10)	0.245188021846946
12	88621 (2008/10)	88042 (2008/10)	0.14209167709637
13	88621 (2008/10)	88440 (2004/10)	0.107879643057788
14	88621 (2008/10)	88820 (2012/10)	0.135457550092956
15	88621 (2008/10)	88450 (2008/10)	0.161407467932506
16	88621 (2008/10)	88450 (2012/10)	0.216235449600976
17	88621 (2008/10)	88430 (2004/10)	0.189822387656006
18	88621 (2008/10)	88430 (2008/10)	0.187349622367185
19	88621 (2008/10)	88460 (2012/10)	0.174761770220635
20	88621 (2008/10)	88041 (2004/10)	0.144283086076643
21	88621 (2008/10)	88460 (2008/10)	0.157043040078963
22	88621 (2012/10)	88621 (2008/10)	0.448711682827651
23	88621 (2012/10)	88621 (2012/10)	1
24	88621 (2012/10)	88630 (2008/10)	0.0784492495271272
25	88621 (2012/10)	88951 (2012/10)	0.177396582437158
26	88621 (2012/10)	88620 (2004/10)	0.203875425335723
27	88621 (2012/10)	88952 (2012/10)	0.252449276278364
28	88621 (2012/10)	88320 (2008/10)	0.29317304098667
29	88621 (2012/10)	88320 (2012/10)	0.328290029906495
30	88621 (2012/10)	88031 (2004/10)	0.238457126469745
31	88621 (2012/10)	88440 (2012/10)	0.239463027825159
32	88621 (2012/10)	88820 (2004/10)	0.247364005936633
33	88621 (2012/10)	88042 (2008/10)	0.144975709537203
34	88621 (2012/10)	88440 (2004/10)	0.110129127143686
35	88621 (2012/10)	88820 (2012/10)	0.138222322891823
36	88621 (2012/10)	88450 (2008/10)	0.164490058072631
37	88621 (2012/10)	88450 (2012/10)	0.220316121681966
38	88621 (2012/10)	88430 (2004/10)	0.191640033418648
39	88621 (2012/10)	88430 (2008/10)	0.190606305792469
40	88621 (2012/10)	88460 (2012/10)	0.176471366221399
41	88621 (2012/10)	88041 (2004/10)	0.145250420168067
42	88621 (2012/10)	88460 (2008/10)	0.158067234759809
43	88630 (2008/10)	88621 (2008/10)	0.0771368731641134
44	88630 (2008/10)	88621 (2012/10)	0.0784492495271272
45	88630 (2008/10)	88630 (2008/10)	1
46	88630 (2008/10)	88951 (2012/10)	0.179090579897574
47	88630 (2008/10)	88620 (2004/10)	0.16607460035524
48	88630 (2008/10)	88952 (2012/10)	0.15593568494121
49	88630 (2008/10)	88320 (2008/10)	0.144541778975741
50	88630 (2008/10)	88320 (2012/10)	0.144832669910069
51	88630 (2008/10)	88031 (2004/10)	0.170079449586371
52	88630 (2008/10)	88440 (2012/10)	0.16908566085295
53	88630 (2008/10)	88820 (2004/10)	0.166145652425611
54	88630 (2008/10)	88042 (2008/10)	0.207251537714471
55	88630 (2008/10)	88440 (2004/10)	0.208714896214896
56	88630 (2008/10)	88820 (2012/10)	0.179052585832247
57	88630 (2008/10)	88450 (2008/10)	0.201762577331621
58	88630 (2008/10)	88450 (2012/10)	0.175351493848858
59	88630 (2008/10)	88430 (2004/10)	0.195
60	88630 (2008/10)	88430 (2008/10)	0.192484662576687
61	88630 (2008/10)	88460 (2012/10)	0.187042015920713
62	88630 (2008/10)	88041 (2004/10)	0.208849329205366
63	88630 (2008/10)	88460 (2008/10)	0.208898763059926
64	88951 (2012/10)	88621 (2008/10)	0.175453206072641
65	88951 (2012/10)	88621 (2012/10)	0.177396582437158
66	88951 (2012/10)	88630 (2008/10)	0.179090579897574
67	88951 (2012/10)	88951 (2012/10)	1
68	88951 (2012/10)	88620 (2004/10)	0.256963474279371
69	88951 (2012/10)	88952 (2012/10)	0.261052257797242
70	88951 (2012/10)	88320 (2008/10)	0.264226014045769
71	88951 (2012/10)	88320 (2012/10)	0.272262773722628
72	88951 (2012/10)	88031 (2004/10)	0.274314049586777
73	88951 (2012/10)	88440 (2012/10)	0.278823296354992
74	88951 (2012/10)	88820 (2004/10)	0.278159384341411
75	88951 (2012/10)	88042 (2008/10)	0.260925110132159
76	88951 (2012/10)	88440 (2004/10)	0.228806701889666
77	88951 (2012/10)	88820 (2012/10)	0.242142275202607
78	88951 (2012/10)	88450 (2008/10)	0.257838860999095
79	88951 (2012/10)	88450 (2012/10)	0.271833229448023
80	88951 (2012/10)	88430 (2004/10)	0.271277405602923
81	88951 (2012/10)	88430 (2008/10)	0.274815296864832
82	88951 (2012/10)	88460 (2012/10)	0.265244139864497
83	88951 (2012/10)	88041 (2004/10)	0.25476232086683
84	88951 (2012/10)	88460 (2008/10)	0.261099011559725
85	88620 (2004/10)	88621 (2008/10)	0.209903682431574
86	88620 (2004/10)	88621 (2012/10)	0.203875425335723
87	88620 (2004/10)	88630 (2008/10)	0.16607460035524
88	88620 (2004/10)	88951 (2012/10)	0.256963474279371
89	88620 (2004/10)	88620 (2004/10)	1
90	88620 (2004/10)	88952 (2012/10)	0.278272447366231
91	88620 (2004/10)	88320 (2008/10)	0.295372848948375
92	88620 (2004/10)	88320 (2012/10)	0.285752939440154
93	88620 (2004/10)	88031 (2004/10)	0.286593581577658
94	88620 (2004/10)	88440 (2012/10)	0.286546141885918
95	88620 (2004/10)	88820 (2004/10)	0.29015100026595
96	88620 (2004/10)	88042 (2008/10)	0.245246410554909
97	88620 (2004/10)	88440 (2004/10)	0.213652188328912
98	88620 (2004/10)	88820 (2012/10)	0.22632235623275
99	88620 (2004/10)	88450 (2008/10)	0.254515296719499
100	88620 (2004/10)	88450 (2012/10)	0.273565476379075
101	88620 (2004/10)	88430 (2004/10)	0.281448781674719
102	88620 (2004/10)	88430 (2008/10)	0.283968292768097
103	88620 (2004/10)	88460 (2012/10)	0.260860418638898
104	88620 (2004/10)	88041 (2004/10)	0.252763506149774
105	88620 (2004/10)	88460 (2008/10)	0.265289972491239
106	88952 (2012/10)	88621 (2008/10)	0.254674339911577
107	88952 (2012/10)	88621 (2012/10)	0.252449276278364
108	88952 (2012/10)	88630 (2008/10)	0.15593568494121
109	88952 (2012/10)	88951 (2012/10)	0.261052257797242
110	88952 (2012/10)	88620 (2004/10)	0.278272447366231
111	88952 (2012/10)	88952 (2012/10)	1
112	88952 (2012/10)	88320 (2008/10)	0.321731493679077
113	88952 (2012/10)	88320 (2012/10)	0.33092790523521
114	88952 (2012/10)	88031 (2004/10)	0.290437843315023
115	88952 (2012/10)	88440 (2012/10)	0.304729675288051
116	88952 (2012/10)	88820 (2004/10)	0.303947882736156
117	88952 (2012/10)	88042 (2008/10)	0.240535311189939
118	88952 (2012/10)	88440 (2004/10)	0.200579046593051
119	88952 (2012/10)	88820 (2012/10)	0.221180468160081
120	88952 (2012/10)	88450 (2008/10)	0.257045101088647
121	88952 (2012/10)	88450 (2012/10)	0.29081788198775
122	88952 (2012/10)	88430 (2004/10)	0.288894849785408
123	88952 (2012/10)	88430 (2008/10)	0.287538792074481
124	88952 (2012/10)	88460 (2012/10)	0.2635034318114
125	88952 (2012/10)	88041 (2004/10)	0.247170299463165
126	88952 (2012/10)	88460 (2008/10)	0.260203116129439
127	88320 (2008/10)	88621 (2008/10)	0.297520257736991
128	88320 (2008/10)	88621 (2012/10)	0.29317304098667
129	88320 (2008/10)	88630 (2008/10)	0.144541778975741
130	88320 (2008/10)	88951 (2012/10)	0.264226014045769
131	88320 (2008/10)	88620 (2004/10)	0.295372848948375
132	88320 (2008/10)	88952 (2012/10)	0.321731493679077
133	88320 (2008/10)	88320 (2008/10)	1
134	88320 (2008/10)	88320 (2012/10)	0.379191782908624
135	88320 (2008/10)	88031 (2004/10)	0.325763058723702
136	88320 (2008/10)	88440 (2012/10)	0.329285322427809
137	88320 (2008/10)	88820 (2004/10)	0.336106367406685
138	88320 (2008/10)	88042 (2008/10)	0.238552627806291
139	88320 (2008/10)	88440 (2004/10)	0.193170068831054
140	88320 (2008/10)	88820 (2012/10)	0.225361625485451
141	88320 (2008/10)	88450 (2008/10)	0.252865587965918
142	88320 (2008/10)	88450 (2012/10)	0.302048171366209
143	88320 (2008/10)	88430 (2004/10)	0.298814165042235
144	88320 (2008/10)	88430 (2008/10)	0.2916070898643
145	88320 (2008/10)	88460 (2012/10)	0.266562617727786
146	88320 (2008/10)	88041 (2004/10)	0.25127893869765
147	88320 (2008/10)	88460 (2008/10)	0.265441363880944
148	88320 (2012/10)	88621 (2008/10)	0.323363659803308
149	88320 (2012/10)	88621 (2012/10)	0.328290029906495
150	88320 (2012/10)	88630 (2008/10)	0.144832669910069
151	88320 (2012/10)	88951 (2012/10)	0.272262773722628
152	88320 (2012/10)	88620 (2004/10)	0.285752939440154
153	88320 (2012/10)	88952 (2012/10)	0.33092790523521
154	88320 (2012/10)	88320 (2008/10)	0.379191782908624
155	88320 (2012/10)	88320 (2012/10)	1
156	88320 (2012/10)	88031 (2004/10)	0.350772124331815
157	88320 (2012/10)	88440 (2012/10)	0.378167543219507
158	88320 (2012/10)	88820 (2004/10)	0.35958506625399
159	88320 (2012/10)	88042 (2008/10)	0.261675377878231
160	88320 (2012/10)	88440 (2004/10)	0.200172067679954
161	88320 (2012/10)	88820 (2012/10)	0.235334486260946
162	88320 (2012/10)	88450 (2008/10)	0.270536274162327
163	88320 (2012/10)	88450 (2012/10)	0.328984156570363
164	88320 (2012/10)	88430 (2004/10)	0.303750395611351
165	88320 (2012/10)	88430 (2008/10)	0.312616399723301
166	88320 (2012/10)	88460 (2012/10)	0.277792406129865
167	88320 (2012/10)	88041 (2004/10)	0.25636562701777
168	88320 (2012/10)	88460 (2008/10)	0.271359691417551
169	88031 (2004/10)	88621 (2008/10)	0.23093233709028
170	88031 (2004/10)	88621 (2012/10)	0.238457126469745
171	88031 (2004/10)	88630 (2008/10)	0.170079449586371
172	88031 (2004/10)	88951 (2012/10)	0.274314049586777
173	88031 (2004/10)	88620 (2004/10)	0.286593581577658
174	88031 (2004/10)	88952 (2012/10)	0.290437843315023
175	88031 (2004/10)	88320 (2008/10)	0.325763058723702
176	88031 (2004/10)	88320 (2012/10)	0.350772124331815
177	88031 (2004/10)	88031 (2004/10)	1
178	88031 (2004/10)	88440 (2012/10)	0.346533155856728
179	88031 (2004/10)	88820 (2004/10)	0.341435658009921
180	88031 (2004/10)	88042 (2008/10)	0.280132474974882
181	88031 (2004/10)	88440 (2004/10)	0.227046760913469
182	88031 (2004/10)	88820 (2012/10)	0.250350858253266
183	88031 (2004/10)	88450 (2008/10)	0.278708133971292
184	88031 (2004/10)	88450 (2012/10)	0.317892909186742
185	88031 (2004/10)	88430 (2004/10)	0.306030603060306
186	88031 (2004/10)	88430 (2008/10)	0.314850952156652
187	88031 (2004/10)	88460 (2012/10)	0.274756020384372
188	88031 (2004/10)	88041 (2004/10)	0.2756822720213
189	88031 (2004/10)	88460 (2008/10)	0.286769451416278
190	88440 (2012/10)	88621 (2008/10)	0.236184909670563
191	88440 (2012/10)	88621 (2012/10)	0.239463027825159
192	88440 (2012/10)	88630 (2008/10)	0.16908566085295
193	88440 (2012/10)	88951 (2012/10)	0.278823296354992
194	88440 (2012/10)	88620 (2004/10)	0.286546141885918
195	88440 (2012/10)	88952 (2012/10)	0.304729675288051
196	88440 (2012/10)	88320 (2008/10)	0.329285322427809
197	88440 (2012/10)	88320 (2012/10)	0.378167543219507
198	88440 (2012/10)	88031 (2004/10)	0.346533155856728
199	88440 (2012/10)	88440 (2012/10)	1
200	88440 (2012/10)	88820 (2004/10)	0.348880706061137
201	88440 (2012/10)	88042 (2008/10)	0.316358377102839
202	88440 (2012/10)	88440 (2004/10)	0.23841627372277
203	88440 (2012/10)	88820 (2012/10)	0.272902849646527
204	88440 (2012/10)	88450 (2008/10)	0.289845349904668
205	88440 (2012/10)	88450 (2012/10)	0.337311656172665
206	88440 (2012/10)	88430 (2004/10)	0.311236217062527
207	88440 (2012/10)	88430 (2008/10)	0.328180495890133
208	88440 (2012/10)	88460 (2012/10)	0.294630533580205
209	88440 (2012/10)	88041 (2004/10)	0.283045392327328
210	88440 (2012/10)	88460 (2008/10)	0.294609532012633
211	88820 (2004/10)	88621 (2008/10)	0.245188021846946
212	88820 (2004/10)	88621 (2012/10)	0.247364005936633
213	88820 (2004/10)	88630 (2008/10)	0.166145652425611
214	88820 (2004/10)	88951 (2012/10)	0.278159384341411
215	88820 (2004/10)	88620 (2004/10)	0.29015100026595
216	88820 (2004/10)	88952 (2012/10)	0.303947882736156
217	88820 (2004/10)	88320 (2008/10)	0.336106367406685
218	88820 (2004/10)	88320 (2012/10)	0.35958506625399
219	88820 (2004/10)	88031 (2004/10)	0.341435658009921
220	88820 (2004/10)	88440 (2012/10)	0.348880706061137
221	88820 (2004/10)	88820 (2004/10)	1
222	88820 (2004/10)	88042 (2008/10)	0.27407040859607
223	88820 (2004/10)	88440 (2004/10)	0.229343886382129
224	88820 (2004/10)	88820 (2012/10)	0.250334993987287
225	88820 (2004/10)	88450 (2008/10)	0.277953444564047
226	88820 (2004/10)	88450 (2012/10)	0.322757504943376
227	88820 (2004/10)	88430 (2004/10)	0.317688831504196
228	88820 (2004/10)	88430 (2008/10)	0.318046475500032
229	88820 (2004/10)	88460 (2012/10)	0.277180520893326
230	88820 (2004/10)	88041 (2004/10)	0.280042500442713
231	88820 (2004/10)	88460 (2008/10)	0.28855396868992
232	88042 (2008/10)	88621 (2008/10)	0.14209167709637
233	88042 (2008/10)	88621 (2012/10)	0.144975709537203
234	88042 (2008/10)	88630 (2008/10)	0.207251537714471
235	88042 (2008/10)	88951 (2012/10)	0.260925110132159
236	88042 (2008/10)	88620 (2004/10)	0.245246410554909
237	88042 (2008/10)	88952 (2012/10)	0.240535311189939
238	88042 (2008/10)	88320 (2008/10)	0.238552627806291
239	88042 (2008/10)	88320 (2012/10)	0.261675377878231
240	88042 (2008/10)	88031 (2004/10)	0.280132474974882
241	88042 (2008/10)	88440 (2012/10)	0.316358377102839
242	88042 (2008/10)	88820 (2004/10)	0.27407040859607
243	88042 (2008/10)	88042 (2008/10)	1
244	88042 (2008/10)	88440 (2004/10)	0.303790613718412
245	88042 (2008/10)	88820 (2012/10)	0.262191711161963
246	88042 (2008/10)	88450 (2008/10)	0.274960189161801
247	88042 (2008/10)	88450 (2012/10)	0.275835062849982
248	88042 (2008/10)	88430 (2004/10)	0.280511293994047
249	88042 (2008/10)	88430 (2008/10)	0.294914501443482
250	88042 (2008/10)	88460 (2012/10)	0.263685805991441
251	88042 (2008/10)	88041 (2004/10)	0.28232961068782
252	88042 (2008/10)	88460 (2008/10)	0.28199683981829
253	88440 (2004/10)	88621 (2008/10)	0.107879643057788
254	88440 (2004/10)	88621 (2012/10)	0.110129127143686
255	88440 (2004/10)	88630 (2008/10)	0.208714896214896
256	88440 (2004/10)	88951 (2012/10)	0.228806701889666
257	88440 (2004/10)	88620 (2004/10)	0.213652188328912
258	88440 (2004/10)	88952 (2012/10)	0.200579046593051
259	88440 (2004/10)	88320 (2008/10)	0.193170068831054
260	88440 (2004/10)	88320 (2012/10)	0.200172067679954
261	88440 (2004/10)	88031 (2004/10)	0.227046760913469
262	88440 (2004/10)	88440 (2012/10)	0.23841627372277
263	88440 (2004/10)	88820 (2004/10)	0.229343886382129
264	88440 (2004/10)	88042 (2008/10)	0.303790613718412
265	88440 (2004/10)	88440 (2004/10)	1
266	88440 (2004/10)	88820 (2012/10)	0.229420306042667
267	88440 (2004/10)	88450 (2008/10)	0.236335078534031
268	88440 (2004/10)	88450 (2012/10)	0.228553744584279
269	88440 (2004/10)	88430 (2004/10)	0.244236379034535
270	88440 (2004/10)	88430 (2008/10)	0.251627001092585
271	88440 (2004/10)	88460 (2012/10)	0.232030873130728
272	88440 (2004/10)	88041 (2004/10)	0.25823794658342
273	88440 (2004/10)	88460 (2008/10)	0.25120224779813
274	88820 (2012/10)	88621 (2008/10)	0.135457550092956
275	88820 (2012/10)	88621 (2012/10)	0.138222322891823
276	88820 (2012/10)	88630 (2008/10)	0.179052585832247
277	88820 (2012/10)	88951 (2012/10)	0.242142275202607
278	88820 (2012/10)	88620 (2004/10)	0.22632235623275
279	88820 (2012/10)	88952 (2012/10)	0.221180468160081
280	88820 (2012/10)	88320 (2008/10)	0.225361625485451
281	88820 (2012/10)	88320 (2012/10)	0.235334486260946
282	88820 (2012/10)	88031 (2004/10)	0.250350858253266
283	88820 (2012/10)	88440 (2012/10)	0.272902849646527
284	88820 (2012/10)	88820 (2004/10)	0.250334993987287
285	88820 (2012/10)	88042 (2008/10)	0.262191711161963
286	88820 (2012/10)	88440 (2004/10)	0.229420306042667
287	88820 (2012/10)	88820 (2012/10)	1
288	88820 (2012/10)	88450 (2008/10)	0.264276604789571
289	88820 (2012/10)	88450 (2012/10)	0.270734437111651
290	88820 (2012/10)	88430 (2004/10)	0.273646613305792
291	88820 (2012/10)	88430 (2008/10)	0.262572223411085
292	88820 (2012/10)	88460 (2012/10)	0.255282845517784
293	88820 (2012/10)	88041 (2004/10)	0.248221621080052
294	88820 (2012/10)	88460 (2008/10)	0.250142558448964
295	88450 (2008/10)	88621 (2008/10)	0.161407467932506
296	88450 (2008/10)	88621 (2012/10)	0.164490058072631
297	88450 (2008/10)	88630 (2008/10)	0.201762577331621
298	88450 (2008/10)	88951 (2012/10)	0.257838860999095
299	88450 (2008/10)	88620 (2004/10)	0.254515296719499
300	88450 (2008/10)	88952 (2012/10)	0.257045101088647
301	88450 (2008/10)	88320 (2008/10)	0.252865587965918
302	88450 (2008/10)	88320 (2012/10)	0.270536274162327
303	88450 (2008/10)	88031 (2004/10)	0.278708133971292
304	88450 (2008/10)	88440 (2012/10)	0.289845349904668
305	88450 (2008/10)	88820 (2004/10)	0.277953444564047
306	88450 (2008/10)	88042 (2008/10)	0.274960189161801
307	88450 (2008/10)	88440 (2004/10)	0.236335078534031
308	88450 (2008/10)	88820 (2012/10)	0.264276604789571
309	88450 (2008/10)	88450 (2008/10)	1
310	88450 (2008/10)	88450 (2012/10)	0.386307970287091
311	88450 (2008/10)	88430 (2004/10)	0.309422875131165
312	88450 (2008/10)	88430 (2008/10)	0.308812389529501
313	88450 (2008/10)	88460 (2012/10)	0.265171448857704
314	88450 (2008/10)	88041 (2004/10)	0.274488128424493
315	88450 (2008/10)	88460 (2008/10)	0.277604834279436
316	88450 (2012/10)	88621 (2008/10)	0.216235449600976
317	88450 (2012/10)	88621 (2012/10)	0.220316121681966
318	88450 (2012/10)	88630 (2008/10)	0.175351493848858
319	88450 (2012/10)	88951 (2012/10)	0.271833229448023
320	88450 (2012/10)	88620 (2004/10)	0.273565476379075
321	88450 (2012/10)	88952 (2012/10)	0.29081788198775
322	88450 (2012/10)	88320 (2008/10)	0.302048171366209
323	88450 (2012/10)	88320 (2012/10)	0.328984156570363
324	88450 (2012/10)	88031 (2004/10)	0.317892909186742
325	88450 (2012/10)	88440 (2012/10)	0.337311656172665
326	88450 (2012/10)	88820 (2004/10)	0.322757504943376
327	88450 (2012/10)	88042 (2008/10)	0.275835062849982
328	88450 (2012/10)	88440 (2004/10)	0.228553744584279
329	88450 (2012/10)	88820 (2012/10)	0.270734437111651
330	88450 (2012/10)	88450 (2008/10)	0.386307970287091
331	88450 (2012/10)	88450 (2012/10)	1
332	88450 (2012/10)	88430 (2004/10)	0.330377492877493
333	88450 (2012/10)	88430 (2008/10)	0.318098202914957
334	88450 (2012/10)	88460 (2012/10)	0.285059578368469
335	88450 (2012/10)	88041 (2004/10)	0.266599480600023
336	88450 (2012/10)	88460 (2008/10)	0.274236983842011
337	88430 (2004/10)	88621 (2008/10)	0.189822387656006
338	88430 (2004/10)	88621 (2012/10)	0.191640033418648
339	88430 (2004/10)	88630 (2008/10)	0.195
340	88430 (2004/10)	88951 (2012/10)	0.271277405602923
341	88430 (2004/10)	88620 (2004/10)	0.281448781674719
342	88430 (2004/10)	88952 (2012/10)	0.288894849785408
343	88430 (2004/10)	88320 (2008/10)	0.298814165042235
344	88430 (2004/10)	88320 (2012/10)	0.303750395611351
345	88430 (2004/10)	88031 (2004/10)	0.306030603060306
346	88430 (2004/10)	88440 (2012/10)	0.311236217062527
347	88430 (2004/10)	88820 (2004/10)	0.317688831504196
348	88430 (2004/10)	88042 (2008/10)	0.280511293994047
349	88430 (2004/10)	88440 (2004/10)	0.244236379034535
350	88430 (2004/10)	88820 (2012/10)	0.273646613305792
351	88430 (2004/10)	88450 (2008/10)	0.309422875131165
352	88430 (2004/10)	88450 (2012/10)	0.330377492877493
353	88430 (2004/10)	88430 (2004/10)	1
354	88430 (2004/10)	88430 (2008/10)	0.384656192613752
355	88430 (2004/10)	88460 (2012/10)	0.284185631760555
356	88430 (2004/10)	88041 (2004/10)	0.283084859878459
357	88430 (2004/10)	88460 (2008/10)	0.289982794074447
358	88430 (2008/10)	88621 (2008/10)	0.187349622367185
359	88430 (2008/10)	88621 (2012/10)	0.190606305792469
360	88430 (2008/10)	88630 (2008/10)	0.192484662576687
361	88430 (2008/10)	88951 (2012/10)	0.274815296864832
362	88430 (2008/10)	88620 (2004/10)	0.283968292768097
363	88430 (2008/10)	88952 (2012/10)	0.287538792074481
364	88430 (2008/10)	88320 (2008/10)	0.2916070898643
365	88430 (2008/10)	88320 (2012/10)	0.312616399723301
366	88430 (2008/10)	88031 (2004/10)	0.314850952156652
367	88430 (2008/10)	88440 (2012/10)	0.328180495890133
368	88430 (2008/10)	88820 (2004/10)	0.318046475500032
369	88430 (2008/10)	88042 (2008/10)	0.294914501443482
370	88430 (2008/10)	88440 (2004/10)	0.251627001092585
371	88430 (2008/10)	88820 (2012/10)	0.262572223411085
372	88430 (2008/10)	88450 (2008/10)	0.308812389529501
373	88430 (2008/10)	88450 (2012/10)	0.318098202914957
374	88430 (2008/10)	88430 (2004/10)	0.384656192613752
375	88430 (2008/10)	88430 (2008/10)	1
376	88430 (2008/10)	88460 (2012/10)	0.281617447320424
377	88430 (2008/10)	88041 (2004/10)	0.288476786186239
378	88430 (2008/10)	88460 (2008/10)	0.298940228910555
379	88460 (2012/10)	88621 (2008/10)	0.174761770220635
380	88460 (2012/10)	88621 (2012/10)	0.176471366221399
381	88460 (2012/10)	88630 (2008/10)	0.187042015920713
382	88460 (2012/10)	88951 (2012/10)	0.265244139864497
383	88460 (2012/10)	88620 (2004/10)	0.260860418638898
384	88460 (2012/10)	88952 (2012/10)	0.2635034318114
385	88460 (2012/10)	88320 (2008/10)	0.266562617727786
386	88460 (2012/10)	88320 (2012/10)	0.277792406129865
387	88460 (2012/10)	88031 (2004/10)	0.274756020384372
388	88460 (2012/10)	88440 (2012/10)	0.294630533580205
389	88460 (2012/10)	88820 (2004/10)	0.277180520893326
390	88460 (2012/10)	88042 (2008/10)	0.263685805991441
391	88460 (2012/10)	88440 (2004/10)	0.232030873130728
392	88460 (2012/10)	88820 (2012/10)	0.255282845517784
393	88460 (2012/10)	88450 (2008/10)	0.265171448857704
394	88460 (2012/10)	88450 (2012/10)	0.285059578368469
395	88460 (2012/10)	88430 (2004/10)	0.284185631760555
396	88460 (2012/10)	88430 (2008/10)	0.281617447320424
397	88460 (2012/10)	88460 (2012/10)	1
398	88460 (2012/10)	88041 (2004/10)	0.26779585469133
399	88460 (2012/10)	88460 (2008/10)	0.27664855149985
400	88041 (2004/10)	88621 (2008/10)	0.144283086076643
401	88041 (2004/10)	88621 (2012/10)	0.145250420168067
402	88041 (2004/10)	88630 (2008/10)	0.208849329205366
403	88041 (2004/10)	88951 (2012/10)	0.25476232086683
404	88041 (2004/10)	88620 (2004/10)	0.252763506149774
405	88041 (2004/10)	88952 (2012/10)	0.247170299463165
406	88041 (2004/10)	88320 (2008/10)	0.25127893869765
407	88041 (2004/10)	88320 (2012/10)	0.25636562701777
408	88041 (2004/10)	88031 (2004/10)	0.2756822720213
409	88041 (2004/10)	88440 (2012/10)	0.283045392327328
410	88041 (2004/10)	88820 (2004/10)	0.280042500442713
411	88041 (2004/10)	88042 (2008/10)	0.28232961068782
412	88041 (2004/10)	88440 (2004/10)	0.25823794658342
413	88041 (2004/10)	88820 (2012/10)	0.248221621080052
414	88041 (2004/10)	88450 (2008/10)	0.274488128424493
415	88041 (2004/10)	88450 (2012/10)	0.266599480600023
416	88041 (2004/10)	88430 (2004/10)	0.283084859878459
417	88041 (2004/10)	88430 (2008/10)	0.288476786186239
418	88041 (2004/10)	88460 (2012/10)	0.26779585469133
419	88041 (2004/10)	88041 (2004/10)	1
420	88041 (2004/10)	88460 (2008/10)	0.640375173108397
421	88460 (2008/10)	88621 (2008/10)	0.157043040078963
422	88460 (2008/10)	88621 (2012/10)	0.158067234759809
423	88460 (2008/10)	88630 (2008/10)	0.208898763059926
424	88460 (2008/10)	88951 (2012/10)	0.261099011559725
425	88460 (2008/10)	88620 (2004/10)	0.265289972491239
426	88460 (2008/10)	88952 (2012/10)	0.260203116129439
427	88460 (2008/10)	88320 (2008/10)	0.265441363880944
428	88460 (2008/10)	88320 (2012/10)	0.271359691417551
429	88460 (2008/10)	88031 (2004/10)	0.286769451416278
430	88460 (2008/10)	88440 (2012/10)	0.294609532012633
431	88460 (2008/10)	88820 (2004/10)	0.28855396868992
432	88460 (2008/10)	88042 (2008/10)	0.28199683981829
433	88460 (2008/10)	88440 (2004/10)	0.25120224779813
434	88460 (2008/10)	88820 (2012/10)	0.250142558448964
435	88460 (2008/10)	88450 (2008/10)	0.277604834279436
436	88460 (2008/10)	88450 (2012/10)	0.274236983842011
437	88460 (2008/10)	88430 (2004/10)	0.289982794074447
438	88460 (2008/10)	88430 (2008/10)	0.298940228910555
439	88460 (2008/10)	88460 (2012/10)	0.27664855149985
440	88460 (2008/10)	88041 (2004/10)	0.640375173108397
441	88460 (2008/10)	88460 (2008/10)	1
