# Supplementary material for: Dataset of Jaccard similarity indices from 1,597 European political manifestos across 27 countries (1945–2017)
Source: Data Brief. 2019 Apr 9;24:103907. doi: 10.1016/j.dib.2019.103907 (PMC6479077; doi:10.1016/j.dib.2019.103907)
Supplement: Multimedia component 3 [file mmc3.zip › Latvia.csv]

	referenceParty	comparedParty	Jaccard Similarity
1	87061 (2010/10)	87061 (2010/10)	1
2	87061 (2010/10)	87610 (2006/10)	0.0809368514675363
3	87061 (2010/10)	87021 (2011/09)	0.0851609228140131
4	87061 (2010/10)	87021 (2010/10)	0.0933544303797468
5	87061 (2010/10)	87340 (2014/10)	0.0675105485232067
6	87061 (2010/10)	87723 (2006/10)	0.0652061855670103
7	87061 (2010/10)	87071 (2014/10)	0.0811976655671149
8	87061 (2010/10)	87071 (2010/10)	0.0798722044728434
9	87061 (2010/10)	87071 (2011/09)	0.0811088295687885
10	87061 (2010/10)	87021 (2006/10)	0.0895995390377413
11	87061 (2010/10)	87422 (2006/10)	0.0803747534516765
12	87061 (2010/10)	87062 (2010/10)	0.0915049816465653
13	87061 (2010/10)	87901 (2014/10)	0.0920344456404736
14	87061 (2010/10)	87041 (2006/10)	0.0747169811320755
15	87061 (2010/10)	87423 (2006/10)	0.0755716675962075
16	87061 (2010/10)	87630 (2014/10)	0.0788863109048724
17	87061 (2010/10)	87110 (2014/10)	0.0748647879305437
18	87061 (2010/10)	87110 (2006/10)	0.0802585510368974
19	87061 (2010/10)	87110 (2010/10)	0.0953663793103448
20	87061 (2010/10)	87110 (2011/09)	0.0910526315789474
21	87061 (2010/10)	87620 (2011/09)	0.080557707203718
22	87061 (2010/10)	87062 (2011/09)	0.0837222870478413
23	87061 (2010/10)	87062 (2014/10)	0.0850726552179657
24	87610 (2006/10)	87061 (2010/10)	0.0809368514675363
25	87610 (2006/10)	87610 (2006/10)	1
26	87610 (2006/10)	87021 (2011/09)	0.115274949083503
27	87610 (2006/10)	87021 (2010/10)	0.122441096948629
28	87610 (2006/10)	87340 (2014/10)	0.11973349010386
29	87610 (2006/10)	87723 (2006/10)	0.0985035044516007
30	87610 (2006/10)	87071 (2014/10)	0.115355664283026
31	87610 (2006/10)	87071 (2010/10)	0.117462659044809
32	87610 (2006/10)	87071 (2011/09)	0.120045731707317
33	87610 (2006/10)	87021 (2006/10)	0.129821650767316
34	87610 (2006/10)	87422 (2006/10)	0.111764705882353
35	87610 (2006/10)	87062 (2010/10)	0.126594511016622
36	87610 (2006/10)	87901 (2014/10)	0.130331753554502
37	87610 (2006/10)	87041 (2006/10)	0.129111998478798
38	87610 (2006/10)	87423 (2006/10)	0.134319162045595
39	87610 (2006/10)	87630 (2014/10)	0.131283836040217
40	87610 (2006/10)	87110 (2014/10)	0.121137206427689
41	87610 (2006/10)	87110 (2006/10)	0.140646976090014
42	87610 (2006/10)	87110 (2010/10)	0.137978955727616
43	87610 (2006/10)	87110 (2011/09)	0.15020779734811
44	87610 (2006/10)	87620 (2011/09)	0.113627712219262
45	87610 (2006/10)	87062 (2011/09)	0.131888935633151
46	87610 (2006/10)	87062 (2014/10)	0.135746606334842
47	87021 (2011/09)	87061 (2010/10)	0.0851609228140131
48	87021 (2011/09)	87610 (2006/10)	0.115274949083503
49	87021 (2011/09)	87021 (2011/09)	1
50	87021 (2011/09)	87021 (2010/10)	0.126484448633365
51	87021 (2011/09)	87340 (2014/10)	0.120900076277651
52	87021 (2011/09)	87723 (2006/10)	0.118971664477388
53	87021 (2011/09)	87071 (2014/10)	0.132366610894218
54	87021 (2011/09)	87071 (2010/10)	0.123262948926187
55	87021 (2011/09)	87071 (2011/09)	0.138281838733986
56	87021 (2011/09)	87021 (2006/10)	0.135113268608414
57	87021 (2011/09)	87422 (2006/10)	0.12049062049062
58	87021 (2011/09)	87062 (2010/10)	0.114562023433141
59	87021 (2011/09)	87901 (2014/10)	0.135145556198188
60	87021 (2011/09)	87041 (2006/10)	0.113706880817667
61	87021 (2011/09)	87423 (2006/10)	0.107929086304305
62	87021 (2011/09)	87630 (2014/10)	0.126615471061997
63	87021 (2011/09)	87110 (2014/10)	0.114291393361161
64	87021 (2011/09)	87110 (2006/10)	0.124566807855218
65	87021 (2011/09)	87110 (2010/10)	0.137126325940212
66	87021 (2011/09)	87110 (2011/09)	0.132032581928396
67	87021 (2011/09)	87620 (2011/09)	0.126615471061997
68	87021 (2011/09)	87062 (2011/09)	0.125659764514819
69	87021 (2011/09)	87062 (2014/10)	0.116397141782625
70	87021 (2010/10)	87061 (2010/10)	0.0933544303797468
71	87021 (2010/10)	87610 (2006/10)	0.122441096948629
72	87021 (2010/10)	87021 (2011/09)	0.126484448633365
73	87021 (2010/10)	87021 (2010/10)	1
74	87021 (2010/10)	87340 (2014/10)	0.142069472523433
75	87021 (2010/10)	87723 (2006/10)	0.111130710883754
76	87021 (2010/10)	87071 (2014/10)	0.123601398601399
77	87021 (2010/10)	87071 (2010/10)	0.148258358130579
78	87021 (2010/10)	87071 (2011/09)	0.128849557522124
79	87021 (2010/10)	87021 (2006/10)	0.13924535529592
80	87021 (2010/10)	87422 (2006/10)	0.135228848821082
81	87021 (2010/10)	87062 (2010/10)	0.141182834475298
82	87021 (2010/10)	87901 (2014/10)	0.143277002204262
83	87021 (2010/10)	87041 (2006/10)	0.13464927740571
84	87021 (2010/10)	87423 (2006/10)	0.143969610636277
85	87021 (2010/10)	87630 (2014/10)	0.137356733524355
86	87021 (2010/10)	87110 (2014/10)	0.12070916635232
87	87021 (2010/10)	87110 (2006/10)	0.142619311875694
88	87021 (2010/10)	87110 (2010/10)	0.143276463034306
89	87021 (2010/10)	87110 (2011/09)	0.130372492836676
90	87021 (2010/10)	87620 (2011/09)	0.139806173725772
91	87021 (2010/10)	87062 (2011/09)	0.136205564142195
92	87021 (2010/10)	87062 (2014/10)	0.133947939262473
93	87340 (2014/10)	87061 (2010/10)	0.0675105485232067
94	87340 (2014/10)	87610 (2006/10)	0.11973349010386
95	87340 (2014/10)	87021 (2011/09)	0.120900076277651
96	87340 (2014/10)	87021 (2010/10)	0.142069472523433
97	87340 (2014/10)	87340 (2014/10)	1
98	87340 (2014/10)	87723 (2006/10)	0.133223684210526
99	87340 (2014/10)	87071 (2014/10)	0.123757102272727
100	87340 (2014/10)	87071 (2010/10)	0.128733624454148
101	87340 (2014/10)	87071 (2011/09)	0.118432769367765
102	87340 (2014/10)	87021 (2006/10)	0.139018691588785
103	87340 (2014/10)	87422 (2006/10)	0.118044721788872
104	87340 (2014/10)	87062 (2010/10)	0.124120512357929
105	87340 (2014/10)	87901 (2014/10)	0.134444444444444
106	87340 (2014/10)	87041 (2006/10)	0.134168157423971
107	87340 (2014/10)	87423 (2006/10)	0.146034816247582
108	87340 (2014/10)	87630 (2014/10)	0.145867692871541
109	87340 (2014/10)	87110 (2014/10)	0.13233869405154
110	87340 (2014/10)	87110 (2006/10)	0.132029795158287
111	87340 (2014/10)	87110 (2010/10)	0.131316857248248
112	87340 (2014/10)	87110 (2011/09)	0.125724637681159
113	87340 (2014/10)	87620 (2011/09)	0.140018231540565
114	87340 (2014/10)	87062 (2011/09)	0.122912621359223
115	87340 (2014/10)	87062 (2014/10)	0.136572795877048
116	87723 (2006/10)	87061 (2010/10)	0.0652061855670103
117	87723 (2006/10)	87610 (2006/10)	0.0985035044516007
118	87723 (2006/10)	87021 (2011/09)	0.118971664477388
119	87723 (2006/10)	87021 (2010/10)	0.111130710883754
120	87723 (2006/10)	87340 (2014/10)	0.133223684210526
121	87723 (2006/10)	87723 (2006/10)	1
122	87723 (2006/10)	87071 (2014/10)	0.144743887203284
123	87723 (2006/10)	87071 (2010/10)	0.133679653679654
124	87723 (2006/10)	87071 (2011/09)	0.130550621669627
125	87723 (2006/10)	87021 (2006/10)	0.111215128253136
126	87723 (2006/10)	87422 (2006/10)	0.116903093488293
127	87723 (2006/10)	87062 (2010/10)	0.116492840728301
128	87723 (2006/10)	87901 (2014/10)	0.113281950170281
129	87723 (2006/10)	87041 (2006/10)	0.128777231201687
130	87723 (2006/10)	87423 (2006/10)	0.121896583908904
131	87723 (2006/10)	87630 (2014/10)	0.135638774413188
132	87723 (2006/10)	87110 (2014/10)	0.121005861221403
133	87723 (2006/10)	87110 (2006/10)	0.133088235294118
134	87723 (2006/10)	87110 (2010/10)	0.138177159590044
135	87723 (2006/10)	87110 (2011/09)	0.124018558172734
136	87723 (2006/10)	87620 (2011/09)	0.123559652543875
137	87723 (2006/10)	87062 (2011/09)	0.109892188386609
138	87723 (2006/10)	87062 (2014/10)	0.126507108151881
139	87071 (2014/10)	87061 (2010/10)	0.0811976655671149
140	87071 (2014/10)	87610 (2006/10)	0.115355664283026
141	87071 (2014/10)	87021 (2011/09)	0.132366610894218
142	87071 (2014/10)	87021 (2010/10)	0.123601398601399
143	87071 (2014/10)	87340 (2014/10)	0.123757102272727
144	87071 (2014/10)	87723 (2006/10)	0.144743887203284
145	87071 (2014/10)	87071 (2014/10)	1
146	87071 (2014/10)	87071 (2010/10)	0.157849089332177
147	87071 (2014/10)	87071 (2011/09)	0.155955136193698
148	87071 (2014/10)	87021 (2006/10)	0.129260569938536
149	87071 (2014/10)	87422 (2006/10)	0.134707084468665
150	87071 (2014/10)	87062 (2010/10)	0.133708655876144
151	87071 (2014/10)	87901 (2014/10)	0.140313005936319
152	87071 (2014/10)	87041 (2006/10)	0.131192818919385
153	87071 (2014/10)	87423 (2006/10)	0.14089219330855
154	87071 (2014/10)	87630 (2014/10)	0.14381744206616
155	87071 (2014/10)	87110 (2014/10)	0.135119940029985
156	87071 (2014/10)	87110 (2006/10)	0.143376340178085
157	87071 (2014/10)	87110 (2010/10)	0.155050045495905
158	87071 (2014/10)	87110 (2011/09)	0.153238830073569
159	87071 (2014/10)	87620 (2011/09)	0.137579169598874
160	87071 (2014/10)	87062 (2011/09)	0.127067669172932
161	87071 (2014/10)	87062 (2014/10)	0.138477989663162
162	87071 (2010/10)	87061 (2010/10)	0.0798722044728434
163	87071 (2010/10)	87610 (2006/10)	0.117462659044809
164	87071 (2010/10)	87021 (2011/09)	0.123262948926187
165	87071 (2010/10)	87021 (2010/10)	0.148258358130579
166	87071 (2010/10)	87340 (2014/10)	0.128733624454148
167	87071 (2010/10)	87723 (2006/10)	0.133679653679654
168	87071 (2010/10)	87071 (2014/10)	0.157849089332177
169	87071 (2010/10)	87071 (2010/10)	1
170	87071 (2010/10)	87071 (2011/09)	0.170257859413635
171	87071 (2010/10)	87021 (2006/10)	0.128186453022578
172	87071 (2010/10)	87422 (2006/10)	0.148749154834348
173	87071 (2010/10)	87062 (2010/10)	0.134161062252112
174	87071 (2010/10)	87901 (2014/10)	0.140641522735284
175	87071 (2010/10)	87041 (2006/10)	0.166230594802023
176	87071 (2010/10)	87423 (2006/10)	0.153817847286109
177	87071 (2010/10)	87630 (2014/10)	0.161795774647887
178	87071 (2010/10)	87110 (2014/10)	0.167263812936074
179	87071 (2010/10)	87110 (2006/10)	0.167757179207561
180	87071 (2010/10)	87110 (2010/10)	0.162957645369706
181	87071 (2010/10)	87110 (2011/09)	0.161061946902655
182	87071 (2010/10)	87620 (2011/09)	0.137170429088403
183	87071 (2010/10)	87062 (2011/09)	0.141128281511823
184	87071 (2010/10)	87062 (2014/10)	0.138244021644266
185	87071 (2011/09)	87061 (2010/10)	0.0811088295687885
186	87071 (2011/09)	87610 (2006/10)	0.120045731707317
187	87071 (2011/09)	87021 (2011/09)	0.138281838733986
188	87071 (2011/09)	87021 (2010/10)	0.128849557522124
189	87071 (2011/09)	87340 (2014/10)	0.118432769367765
190	87071 (2011/09)	87723 (2006/10)	0.130550621669627
191	87071 (2011/09)	87071 (2014/10)	0.155955136193698
192	87071 (2011/09)	87071 (2010/10)	0.170257859413635
193	87071 (2011/09)	87071 (2011/09)	1
194	87071 (2011/09)	87021 (2006/10)	0.117220880549879
195	87071 (2011/09)	87422 (2006/10)	0.124829931972789
196	87071 (2011/09)	87062 (2010/10)	0.123704094183799
197	87071 (2011/09)	87901 (2014/10)	0.148019711626209
198	87071 (2011/09)	87041 (2006/10)	0.123510105372258
199	87071 (2011/09)	87423 (2006/10)	0.128428465530022
200	87071 (2011/09)	87630 (2014/10)	0.136556854410202
201	87071 (2011/09)	87110 (2014/10)	0.12341062079282
202	87071 (2011/09)	87110 (2006/10)	0.139025725232622
203	87071 (2011/09)	87110 (2010/10)	0.144466654552063
204	87071 (2011/09)	87110 (2011/09)	0.143830703012912
205	87071 (2011/09)	87620 (2011/09)	0.132345156167284
206	87071 (2011/09)	87062 (2011/09)	0.135140293949227
207	87071 (2011/09)	87062 (2014/10)	0.127133712660028
208	87021 (2006/10)	87061 (2010/10)	0.0895995390377413
209	87021 (2006/10)	87610 (2006/10)	0.129821650767316
210	87021 (2006/10)	87021 (2011/09)	0.135113268608414
211	87021 (2006/10)	87021 (2010/10)	0.13924535529592
212	87021 (2006/10)	87340 (2014/10)	0.139018691588785
213	87021 (2006/10)	87723 (2006/10)	0.111215128253136
214	87021 (2006/10)	87071 (2014/10)	0.129260569938536
215	87021 (2006/10)	87071 (2010/10)	0.128186453022578
216	87021 (2006/10)	87071 (2011/09)	0.117220880549879
217	87021 (2006/10)	87021 (2006/10)	1
218	87021 (2006/10)	87422 (2006/10)	0.156320119670905
219	87021 (2006/10)	87062 (2010/10)	0.14206394792265
220	87021 (2006/10)	87901 (2014/10)	0.140521603736863
221	87021 (2006/10)	87041 (2006/10)	0.136601796407186
222	87021 (2006/10)	87423 (2006/10)	0.15020325203252
223	87021 (2006/10)	87630 (2014/10)	0.143430099312452
224	87021 (2006/10)	87110 (2014/10)	0.131440162271805
225	87021 (2006/10)	87110 (2006/10)	0.147906793048973
226	87021 (2006/10)	87110 (2010/10)	0.146765683017393
227	87021 (2006/10)	87110 (2011/09)	0.145167500962649
228	87021 (2006/10)	87620 (2011/09)	0.128132654983983
229	87021 (2006/10)	87062 (2011/09)	0.122939141054346
230	87021 (2006/10)	87062 (2014/10)	0.146933229813665
231	87422 (2006/10)	87061 (2010/10)	0.0803747534516765
232	87422 (2006/10)	87610 (2006/10)	0.111764705882353
233	87422 (2006/10)	87021 (2011/09)	0.12049062049062
234	87422 (2006/10)	87021 (2010/10)	0.135228848821082
235	87422 (2006/10)	87340 (2014/10)	0.118044721788872
236	87422 (2006/10)	87723 (2006/10)	0.116903093488293
237	87422 (2006/10)	87071 (2014/10)	0.134707084468665
238	87422 (2006/10)	87071 (2010/10)	0.148749154834348
239	87422 (2006/10)	87071 (2011/09)	0.124829931972789
240	87422 (2006/10)	87021 (2006/10)	0.156320119670905
241	87422 (2006/10)	87422 (2006/10)	1
242	87422 (2006/10)	87062 (2010/10)	0.124721603563474
243	87422 (2006/10)	87901 (2014/10)	0.133333333333333
244	87422 (2006/10)	87041 (2006/10)	0.141440054728921
245	87422 (2006/10)	87423 (2006/10)	0.141320204230489
246	87422 (2006/10)	87630 (2014/10)	0.14956369982548
247	87422 (2006/10)	87110 (2014/10)	0.12470416894229
248	87422 (2006/10)	87110 (2006/10)	0.138671875
249	87422 (2006/10)	87110 (2010/10)	0.139133497710461
250	87422 (2006/10)	87110 (2011/09)	0.146559271581159
251	87422 (2006/10)	87620 (2011/09)	0.135885497499569
252	87422 (2006/10)	87062 (2011/09)	0.126726837354946
253	87422 (2006/10)	87062 (2014/10)	0.129446468853028
254	87062 (2010/10)	87061 (2010/10)	0.0915049816465653
255	87062 (2010/10)	87610 (2006/10)	0.126594511016622
256	87062 (2010/10)	87021 (2011/09)	0.114562023433141
257	87062 (2010/10)	87021 (2010/10)	0.141182834475298
258	87062 (2010/10)	87340 (2014/10)	0.124120512357929
259	87062 (2010/10)	87723 (2006/10)	0.116492840728301
260	87062 (2010/10)	87071 (2014/10)	0.133708655876144
261	87062 (2010/10)	87071 (2010/10)	0.134161062252112
262	87062 (2010/10)	87071 (2011/09)	0.123704094183799
263	87062 (2010/10)	87021 (2006/10)	0.14206394792265
264	87062 (2010/10)	87422 (2006/10)	0.124721603563474
265	87062 (2010/10)	87062 (2010/10)	1
266	87062 (2010/10)	87901 (2014/10)	0.146821021683205
267	87062 (2010/10)	87041 (2006/10)	0.141265912305516
268	87062 (2010/10)	87423 (2006/10)	0.135765325310267
269	87062 (2010/10)	87630 (2014/10)	0.146354635463546
270	87062 (2010/10)	87110 (2014/10)	0.135913076629813
271	87062 (2010/10)	87110 (2006/10)	0.158840037418148
272	87062 (2010/10)	87110 (2010/10)	0.164988814317673
273	87062 (2010/10)	87110 (2011/09)	0.164275202354673
274	87062 (2010/10)	87620 (2011/09)	0.134913562644805
275	87062 (2010/10)	87062 (2011/09)	0.158970328158774
276	87062 (2010/10)	87062 (2014/10)	0.148858447488584
277	87901 (2014/10)	87061 (2010/10)	0.0920344456404736
278	87901 (2014/10)	87610 (2006/10)	0.130331753554502
279	87901 (2014/10)	87021 (2011/09)	0.135145556198188
280	87901 (2014/10)	87021 (2010/10)	0.143277002204262
281	87901 (2014/10)	87340 (2014/10)	0.134444444444444
282	87901 (2014/10)	87723 (2006/10)	0.113281950170281
283	87901 (2014/10)	87071 (2014/10)	0.140313005936319
284	87901 (2014/10)	87071 (2010/10)	0.140641522735284
285	87901 (2014/10)	87071 (2011/09)	0.148019711626209
286	87901 (2014/10)	87021 (2006/10)	0.140521603736863
287	87901 (2014/10)	87422 (2006/10)	0.133333333333333
288	87901 (2014/10)	87062 (2010/10)	0.146821021683205
289	87901 (2014/10)	87901 (2014/10)	1
290	87901 (2014/10)	87041 (2006/10)	0.137788926715642
291	87901 (2014/10)	87423 (2006/10)	0.13784509202454
292	87901 (2014/10)	87630 (2014/10)	0.16067457375834
293	87901 (2014/10)	87110 (2014/10)	0.140241527074406
294	87901 (2014/10)	87110 (2006/10)	0.158926532165969
295	87901 (2014/10)	87110 (2010/10)	0.155321549454682
296	87901 (2014/10)	87110 (2011/09)	0.154730983302412
297	87901 (2014/10)	87620 (2011/09)	0.135218415805691
298	87901 (2014/10)	87062 (2011/09)	0.147583201267829
299	87901 (2014/10)	87062 (2014/10)	0.163031214742384
300	87041 (2006/10)	87061 (2010/10)	0.0747169811320755
301	87041 (2006/10)	87610 (2006/10)	0.129111998478798
302	87041 (2006/10)	87021 (2011/09)	0.113706880817667
303	87041 (2006/10)	87021 (2010/10)	0.13464927740571
304	87041 (2006/10)	87340 (2014/10)	0.134168157423971
305	87041 (2006/10)	87723 (2006/10)	0.128777231201687
306	87041 (2006/10)	87071 (2014/10)	0.131192818919385
307	87041 (2006/10)	87071 (2010/10)	0.166230594802023
308	87041 (2006/10)	87071 (2011/09)	0.123510105372258
309	87041 (2006/10)	87021 (2006/10)	0.136601796407186
310	87041 (2006/10)	87422 (2006/10)	0.141440054728921
311	87041 (2006/10)	87062 (2010/10)	0.141265912305516
312	87041 (2006/10)	87901 (2014/10)	0.137788926715642
313	87041 (2006/10)	87041 (2006/10)	1
314	87041 (2006/10)	87423 (2006/10)	0.156261752538548
315	87041 (2006/10)	87630 (2014/10)	0.160960745653343
316	87041 (2006/10)	87110 (2014/10)	0.162229457958246
317	87041 (2006/10)	87110 (2006/10)	0.174399105645612
318	87041 (2006/10)	87110 (2010/10)	0.143936667866139
319	87041 (2006/10)	87110 (2011/09)	0.161674485745218
320	87041 (2006/10)	87620 (2011/09)	0.14434628975265
321	87041 (2006/10)	87062 (2011/09)	0.149225176965755
322	87041 (2006/10)	87062 (2014/10)	0.142066749955381
323	87423 (2006/10)	87061 (2010/10)	0.0755716675962075
324	87423 (2006/10)	87610 (2006/10)	0.134319162045595
325	87423 (2006/10)	87021 (2011/09)	0.107929086304305
326	87423 (2006/10)	87021 (2010/10)	0.143969610636277
327	87423 (2006/10)	87340 (2014/10)	0.146034816247582
328	87423 (2006/10)	87723 (2006/10)	0.121896583908904
329	87423 (2006/10)	87071 (2014/10)	0.14089219330855
330	87423 (2006/10)	87071 (2010/10)	0.153817847286109
331	87423 (2006/10)	87071 (2011/09)	0.128428465530022
332	87423 (2006/10)	87021 (2006/10)	0.15020325203252
333	87423 (2006/10)	87422 (2006/10)	0.141320204230489
334	87423 (2006/10)	87062 (2010/10)	0.135765325310267
335	87423 (2006/10)	87901 (2014/10)	0.13784509202454
336	87423 (2006/10)	87041 (2006/10)	0.156261752538548
337	87423 (2006/10)	87423 (2006/10)	1
338	87423 (2006/10)	87630 (2014/10)	0.181446111869031
339	87423 (2006/10)	87110 (2014/10)	0.161734484175915
340	87423 (2006/10)	87110 (2006/10)	0.174546179932176
341	87423 (2006/10)	87110 (2010/10)	0.163696886626199
342	87423 (2006/10)	87110 (2011/09)	0.169287516986993
343	87423 (2006/10)	87620 (2011/09)	0.15642884395269
344	87423 (2006/10)	87062 (2011/09)	0.15394139496492
345	87423 (2006/10)	87062 (2014/10)	0.146140586094618
346	87630 (2014/10)	87061 (2010/10)	0.0788863109048724
347	87630 (2014/10)	87610 (2006/10)	0.131283836040217
348	87630 (2014/10)	87021 (2011/09)	0.126615471061997
349	87630 (2014/10)	87021 (2010/10)	0.137356733524355
350	87630 (2014/10)	87340 (2014/10)	0.145867692871541
351	87630 (2014/10)	87723 (2006/10)	0.135638774413188
352	87630 (2014/10)	87071 (2014/10)	0.14381744206616
353	87630 (2014/10)	87071 (2010/10)	0.161795774647887
354	87630 (2014/10)	87071 (2011/09)	0.136556854410202
355	87630 (2014/10)	87021 (2006/10)	0.143430099312452
356	87630 (2014/10)	87422 (2006/10)	0.14956369982548
357	87630 (2014/10)	87062 (2010/10)	0.146354635463546
358	87630 (2014/10)	87901 (2014/10)	0.16067457375834
359	87630 (2014/10)	87041 (2006/10)	0.160960745653343
360	87630 (2014/10)	87423 (2006/10)	0.181446111869031
361	87630 (2014/10)	87630 (2014/10)	1
362	87630 (2014/10)	87110 (2014/10)	0.172055653537135
363	87630 (2014/10)	87110 (2006/10)	0.189665071770335
364	87630 (2014/10)	87110 (2010/10)	0.171492620960209
365	87630 (2014/10)	87110 (2011/09)	0.183122205663189
366	87630 (2014/10)	87620 (2011/09)	0.173769287288758
367	87630 (2014/10)	87062 (2011/09)	0.166042938743352
368	87630 (2014/10)	87062 (2014/10)	0.176733780760626
369	87110 (2014/10)	87061 (2010/10)	0.0748647879305437
370	87110 (2014/10)	87610 (2006/10)	0.121137206427689
371	87110 (2014/10)	87021 (2011/09)	0.114291393361161
372	87110 (2014/10)	87021 (2010/10)	0.12070916635232
373	87110 (2014/10)	87340 (2014/10)	0.13233869405154
374	87110 (2014/10)	87723 (2006/10)	0.121005861221403
375	87110 (2014/10)	87071 (2014/10)	0.135119940029985
376	87110 (2014/10)	87071 (2010/10)	0.167263812936074
377	87110 (2014/10)	87071 (2011/09)	0.12341062079282
378	87110 (2014/10)	87021 (2006/10)	0.131440162271805
379	87110 (2014/10)	87422 (2006/10)	0.12470416894229
380	87110 (2014/10)	87062 (2010/10)	0.135913076629813
381	87110 (2014/10)	87901 (2014/10)	0.140241527074406
382	87110 (2014/10)	87041 (2006/10)	0.162229457958246
383	87110 (2014/10)	87423 (2006/10)	0.161734484175915
384	87110 (2014/10)	87630 (2014/10)	0.172055653537135
385	87110 (2014/10)	87110 (2014/10)	1
386	87110 (2014/10)	87110 (2006/10)	0.187768459807732
387	87110 (2014/10)	87110 (2010/10)	0.179002413515688
388	87110 (2014/10)	87110 (2011/09)	0.18225228810187
389	87110 (2014/10)	87620 (2011/09)	0.158435018400155
390	87110 (2014/10)	87062 (2011/09)	0.15365292024283
391	87110 (2014/10)	87062 (2014/10)	0.169142404436522
392	87110 (2006/10)	87061 (2010/10)	0.0802585510368974
393	87110 (2006/10)	87610 (2006/10)	0.140646976090014
394	87110 (2006/10)	87021 (2011/09)	0.124566807855218
395	87110 (2006/10)	87021 (2010/10)	0.142619311875694
396	87110 (2006/10)	87340 (2014/10)	0.132029795158287
397	87110 (2006/10)	87723 (2006/10)	0.133088235294118
398	87110 (2006/10)	87071 (2014/10)	0.143376340178085
399	87110 (2006/10)	87071 (2010/10)	0.167757179207561
400	87110 (2006/10)	87071 (2011/09)	0.139025725232622
401	87110 (2006/10)	87021 (2006/10)	0.147906793048973
402	87110 (2006/10)	87422 (2006/10)	0.138671875
403	87110 (2006/10)	87062 (2010/10)	0.158840037418148
404	87110 (2006/10)	87901 (2014/10)	0.158926532165969
405	87110 (2006/10)	87041 (2006/10)	0.174399105645612
406	87110 (2006/10)	87423 (2006/10)	0.174546179932176
407	87110 (2006/10)	87630 (2014/10)	0.189665071770335
408	87110 (2006/10)	87110 (2014/10)	0.187768459807732
409	87110 (2006/10)	87110 (2006/10)	1
410	87110 (2006/10)	87110 (2010/10)	0.197368421052632
411	87110 (2006/10)	87110 (2011/09)	0.199184624344787
412	87110 (2006/10)	87620 (2011/09)	0.162956033676333
413	87110 (2006/10)	87062 (2011/09)	0.167174487101361
414	87110 (2006/10)	87062 (2014/10)	0.170034311856653
415	87110 (2010/10)	87061 (2010/10)	0.0953663793103448
416	87110 (2010/10)	87610 (2006/10)	0.137978955727616
417	87110 (2010/10)	87021 (2011/09)	0.137126325940212
418	87110 (2010/10)	87021 (2010/10)	0.143276463034306
419	87110 (2010/10)	87340 (2014/10)	0.131316857248248
420	87110 (2010/10)	87723 (2006/10)	0.138177159590044
421	87110 (2010/10)	87071 (2014/10)	0.155050045495905
422	87110 (2010/10)	87071 (2010/10)	0.162957645369706
423	87110 (2010/10)	87071 (2011/09)	0.144466654552063
424	87110 (2010/10)	87021 (2006/10)	0.146765683017393
425	87110 (2010/10)	87422 (2006/10)	0.139133497710461
426	87110 (2010/10)	87062 (2010/10)	0.164988814317673
427	87110 (2010/10)	87901 (2014/10)	0.155321549454682
428	87110 (2010/10)	87041 (2006/10)	0.143936667866139
429	87110 (2010/10)	87423 (2006/10)	0.163696886626199
430	87110 (2010/10)	87630 (2014/10)	0.171492620960209
431	87110 (2010/10)	87110 (2014/10)	0.179002413515688
432	87110 (2010/10)	87110 (2006/10)	0.197368421052632
433	87110 (2010/10)	87110 (2010/10)	1
434	87110 (2010/10)	87110 (2011/09)	0.289201489449731
435	87110 (2010/10)	87620 (2011/09)	0.153393415486482
436	87110 (2010/10)	87062 (2011/09)	0.163691073219659
437	87110 (2010/10)	87062 (2014/10)	0.158869760479042
438	87110 (2011/09)	87061 (2010/10)	0.0910526315789474
439	87110 (2011/09)	87610 (2006/10)	0.15020779734811
440	87110 (2011/09)	87021 (2011/09)	0.132032581928396
441	87110 (2011/09)	87021 (2010/10)	0.130372492836676
442	87110 (2011/09)	87340 (2014/10)	0.125724637681159
443	87110 (2011/09)	87723 (2006/10)	0.124018558172734
444	87110 (2011/09)	87071 (2014/10)	0.153238830073569
445	87110 (2011/09)	87071 (2010/10)	0.161061946902655
446	87110 (2011/09)	87071 (2011/09)	0.143830703012912
447	87110 (2011/09)	87021 (2006/10)	0.145167500962649
448	87110 (2011/09)	87422 (2006/10)	0.146559271581159
449	87110 (2011/09)	87062 (2010/10)	0.164275202354673
450	87110 (2011/09)	87901 (2014/10)	0.154730983302412
451	87110 (2011/09)	87041 (2006/10)	0.161674485745218
452	87110 (2011/09)	87423 (2006/10)	0.169287516986993
453	87110 (2011/09)	87630 (2014/10)	0.183122205663189
454	87110 (2011/09)	87110 (2014/10)	0.18225228810187
455	87110 (2011/09)	87110 (2006/10)	0.199184624344787
456	87110 (2011/09)	87110 (2010/10)	0.289201489449731
457	87110 (2011/09)	87110 (2011/09)	1
458	87110 (2011/09)	87620 (2011/09)	0.161909989023052
459	87110 (2011/09)	87062 (2011/09)	0.18139815186822
460	87110 (2011/09)	87062 (2014/10)	0.165985130111524
461	87620 (2011/09)	87061 (2010/10)	0.080557707203718
462	87620 (2011/09)	87610 (2006/10)	0.113627712219262
463	87620 (2011/09)	87021 (2011/09)	0.126615471061997
464	87620 (2011/09)	87021 (2010/10)	0.139806173725772
465	87620 (2011/09)	87340 (2014/10)	0.140018231540565
466	87620 (2011/09)	87723 (2006/10)	0.123559652543875
467	87620 (2011/09)	87071 (2014/10)	0.137579169598874
468	87620 (2011/09)	87071 (2010/10)	0.137170429088403
469	87620 (2011/09)	87071 (2011/09)	0.132345156167284
470	87620 (2011/09)	87021 (2006/10)	0.128132654983983
471	87620 (2011/09)	87422 (2006/10)	0.135885497499569
472	87620 (2011/09)	87062 (2010/10)	0.134913562644805
473	87620 (2011/09)	87901 (2014/10)	0.135218415805691
474	87620 (2011/09)	87041 (2006/10)	0.14434628975265
475	87620 (2011/09)	87423 (2006/10)	0.15642884395269
476	87620 (2011/09)	87630 (2014/10)	0.173769287288758
477	87620 (2011/09)	87110 (2014/10)	0.158435018400155
478	87620 (2011/09)	87110 (2006/10)	0.162956033676333
479	87620 (2011/09)	87110 (2010/10)	0.153393415486482
480	87620 (2011/09)	87110 (2011/09)	0.161909989023052
481	87620 (2011/09)	87620 (2011/09)	1
482	87620 (2011/09)	87062 (2011/09)	0.163750737173187
483	87620 (2011/09)	87062 (2014/10)	0.160720853254873
484	87062 (2011/09)	87061 (2010/10)	0.0837222870478413
485	87062 (2011/09)	87610 (2006/10)	0.131888935633151
486	87062 (2011/09)	87021 (2011/09)	0.125659764514819
487	87062 (2011/09)	87021 (2010/10)	0.136205564142195
488	87062 (2011/09)	87340 (2014/10)	0.122912621359223
489	87062 (2011/09)	87723 (2006/10)	0.109892188386609
490	87062 (2011/09)	87071 (2014/10)	0.127067669172932
491	87062 (2011/09)	87071 (2010/10)	0.141128281511823
492	87062 (2011/09)	87071 (2011/09)	0.135140293949227
493	87062 (2011/09)	87021 (2006/10)	0.122939141054346
494	87062 (2011/09)	87422 (2006/10)	0.126726837354946
495	87062 (2011/09)	87062 (2010/10)	0.158970328158774
496	87062 (2011/09)	87901 (2014/10)	0.147583201267829
497	87062 (2011/09)	87041 (2006/10)	0.149225176965755
498	87062 (2011/09)	87423 (2006/10)	0.15394139496492
499	87062 (2011/09)	87630 (2014/10)	0.166042938743352
500	87062 (2011/09)	87110 (2014/10)	0.15365292024283
501	87062 (2011/09)	87110 (2006/10)	0.167174487101361
502	87062 (2011/09)	87110 (2010/10)	0.163691073219659
503	87062 (2011/09)	87110 (2011/09)	0.18139815186822
504	87062 (2011/09)	87620 (2011/09)	0.163750737173187
505	87062 (2011/09)	87062 (2011/09)	1
506	87062 (2011/09)	87062 (2014/10)	0.168166366726655
507	87062 (2014/10)	87061 (2010/10)	0.0850726552179657
508	87062 (2014/10)	87610 (2006/10)	0.135746606334842
509	87062 (2014/10)	87021 (2011/09)	0.116397141782625
510	87062 (2014/10)	87021 (2010/10)	0.133947939262473
511	87062 (2014/10)	87340 (2014/10)	0.136572795877048
512	87062 (2014/10)	87723 (2006/10)	0.126507108151881
513	87062 (2014/10)	87071 (2014/10)	0.138477989663162
514	87062 (2014/10)	87071 (2010/10)	0.138244021644266
515	87062 (2014/10)	87071 (2011/09)	0.127133712660028
516	87062 (2014/10)	87021 (2006/10)	0.146933229813665
517	87062 (2014/10)	87422 (2006/10)	0.129446468853028
518	87062 (2014/10)	87062 (2010/10)	0.148858447488584
519	87062 (2014/10)	87901 (2014/10)	0.163031214742384
520	87062 (2014/10)	87041 (2006/10)	0.142066749955381
521	87062 (2014/10)	87423 (2006/10)	0.146140586094618
522	87062 (2014/10)	87630 (2014/10)	0.176733780760626
523	87062 (2014/10)	87110 (2014/10)	0.169142404436522
524	87062 (2014/10)	87110 (2006/10)	0.170034311856653
525	87062 (2014/10)	87110 (2010/10)	0.158869760479042
526	87062 (2014/10)	87110 (2011/09)	0.165985130111524
527	87062 (2014/10)	87620 (2011/09)	0.160720853254873
528	87062 (2014/10)	87062 (2011/09)	0.168166366726655
529	87062 (2014/10)	87062 (2014/10)	1
