# Supplementary material for: Dataset of Jaccard similarity indices from 1,597 European political manifestos across 27 countries (1945–2017)
Source: Data Brief. 2019 Apr 9;24:103907. doi: 10.1016/j.dib.2019.103907 (PMC6479077; doi:10.1016/j.dib.2019.103907)
Supplement: Multimedia component 3 [file mmc3.zip › Hungary.csv]

	referenceParty	comparedParty	Jaccard Similarity
1	86710 (2010/04)	86710 (2010/04)	1
2	86710 (2010/04)	86710 (2014/04)	0.426177053176901
3	86710 (2010/04)	86110 (2010/04)	0.353255719507242
4	86710 (2010/04)	86422 (2002/04)	0.367214047638403
5	86710 (2010/04)	86220 (2010/04)	0.336711872472044
6	86710 (2010/04)	86110 (2014/04)	0.360673980486489
7	86710 (2010/04)	86221 (2014/04)	0.354641839430543
8	86710 (2010/04)	86421 (2010/04)	0.316811306719564
9	86710 (2010/04)	86220 (2014/04)	0.307729855565846
10	86710 (2010/04)	86340 (2014/04)	0.314432358273311
11	86710 (2010/04)	86521 (2006/04)	0.293333663943267
12	86710 (2010/04)	86521 (2002/04)	0.285185464036541
13	86710 (2010/04)	86522 (1998/05)	0.312923145599286
14	86710 (2010/04)	86320 (1994/05)	0.213580263639196
15	86710 (2010/04)	86320 (2006/04)	0.226906559257382
16	86710 (2010/04)	86220 (2006/04)	0.232853967488819
17	86710 (2010/04)	86421 (2006/04)	0.248685849118437
18	86710 (2010/04)	86320 (2010/04)	0.026503011052503
19	86710 (2010/04)	86061 (2014/04)	0.116949337405246
20	86710 (2010/04)	86220 (2002/04)	0.0713625833226737
21	86710 (2010/04)	86810 (2002/04)	0.0897304721992516
22	86710 (2014/04)	86710 (2010/04)	0.426177053176901
23	86710 (2014/04)	86710 (2014/04)	1
24	86710 (2014/04)	86110 (2010/04)	0.369227695872788
25	86710 (2014/04)	86422 (2002/04)	0.383987608082489
26	86710 (2014/04)	86220 (2010/04)	0.322873358058207
27	86710 (2014/04)	86110 (2014/04)	0.351112335138774
28	86710 (2014/04)	86221 (2014/04)	0.340272575946733
29	86710 (2014/04)	86421 (2010/04)	0.298284730347248
30	86710 (2014/04)	86220 (2014/04)	0.289806684250943
31	86710 (2014/04)	86340 (2014/04)	0.295752971610072
32	86710 (2014/04)	86521 (2006/04)	0.273502580524468
33	86710 (2014/04)	86521 (2002/04)	0.263270628710948
34	86710 (2014/04)	86522 (1998/05)	0.29019129019129
35	86710 (2014/04)	86320 (1994/05)	0.192827866432005
36	86710 (2014/04)	86320 (2006/04)	0.206663554673824
37	86710 (2014/04)	86220 (2006/04)	0.212135410565773
38	86710 (2014/04)	86421 (2006/04)	0.2302369034163
39	86710 (2014/04)	86320 (2010/04)	0.0231233864891239
40	86710 (2014/04)	86061 (2014/04)	0.108927595466103
41	86710 (2014/04)	86220 (2002/04)	0.0638782990303639
42	86710 (2014/04)	86810 (2002/04)	0.0799970927767616
43	86110 (2010/04)	86710 (2010/04)	0.353255719507242
44	86110 (2010/04)	86710 (2014/04)	0.369227695872788
45	86110 (2010/04)	86110 (2010/04)	1
46	86110 (2010/04)	86422 (2002/04)	0.371905904805968
47	86110 (2010/04)	86220 (2010/04)	0.291341315287177
48	86110 (2010/04)	86110 (2014/04)	0.32776386704024
49	86110 (2010/04)	86221 (2014/04)	0.3114616451409
50	86110 (2010/04)	86421 (2010/04)	0.266446683908559
51	86110 (2010/04)	86220 (2014/04)	0.252155172413793
52	86110 (2010/04)	86340 (2014/04)	0.262446009343689
53	86110 (2010/04)	86521 (2006/04)	0.246113040982552
54	86110 (2010/04)	86521 (2002/04)	0.237350707921335
55	86110 (2010/04)	86522 (1998/05)	0.261107428695798
56	86110 (2010/04)	86320 (1994/05)	0.172419611689394
57	86110 (2010/04)	86320 (2006/04)	0.185391206336948
58	86110 (2010/04)	86220 (2006/04)	0.187686777705795
59	86110 (2010/04)	86421 (2006/04)	0.20244918960638
60	86110 (2010/04)	86320 (2010/04)	0.020494815952603
61	86110 (2010/04)	86061 (2014/04)	0.094166516927565
62	86110 (2010/04)	86220 (2002/04)	0.0554660629544168
63	86110 (2010/04)	86810 (2002/04)	0.0701966065176407
64	86422 (2002/04)	86710 (2010/04)	0.367214047638403
65	86422 (2002/04)	86710 (2014/04)	0.383987608082489
66	86422 (2002/04)	86110 (2010/04)	0.371905904805968
67	86422 (2002/04)	86422 (2002/04)	1
68	86422 (2002/04)	86220 (2010/04)	0.289826019121569
69	86422 (2002/04)	86110 (2014/04)	0.323206987879957
70	86422 (2002/04)	86221 (2014/04)	0.321676689704694
71	86422 (2002/04)	86421 (2010/04)	0.265292645950948
72	86422 (2002/04)	86220 (2014/04)	0.256750940359676
73	86422 (2002/04)	86340 (2014/04)	0.263279105330066
74	86422 (2002/04)	86521 (2006/04)	0.245883369089744
75	86422 (2002/04)	86521 (2002/04)	0.246305790108565
76	86422 (2002/04)	86522 (1998/05)	0.270392975492858
77	86422 (2002/04)	86320 (1994/05)	0.172139274180091
78	86422 (2002/04)	86320 (2006/04)	0.186207971021549
79	86422 (2002/04)	86220 (2006/04)	0.186303609486458
80	86422 (2002/04)	86421 (2006/04)	0.196470419436606
81	86422 (2002/04)	86320 (2010/04)	0.0196271940866658
82	86422 (2002/04)	86061 (2014/04)	0.0926271741574682
83	86422 (2002/04)	86220 (2002/04)	0.0535755415135341
84	86422 (2002/04)	86810 (2002/04)	0.0677611140336076
85	86220 (2010/04)	86710 (2010/04)	0.336711872472044
86	86220 (2010/04)	86710 (2014/04)	0.322873358058207
87	86220 (2010/04)	86110 (2010/04)	0.291341315287177
88	86220 (2010/04)	86422 (2002/04)	0.289826019121569
89	86220 (2010/04)	86220 (2010/04)	1
90	86220 (2010/04)	86110 (2014/04)	0.341844872609217
91	86220 (2010/04)	86221 (2014/04)	0.353931585961795
92	86220 (2010/04)	86421 (2010/04)	0.335386254306973
93	86220 (2010/04)	86220 (2014/04)	0.341141295062361
94	86220 (2010/04)	86340 (2014/04)	0.34007349911834
95	86220 (2010/04)	86521 (2006/04)	0.324971667315076
96	86220 (2010/04)	86521 (2002/04)	0.315349269451185
97	86220 (2010/04)	86522 (1998/05)	0.326856326706857
98	86220 (2010/04)	86320 (1994/05)	0.262031873300653
99	86220 (2010/04)	86320 (2006/04)	0.272886814649104
100	86220 (2010/04)	86220 (2006/04)	0.300379779216435
101	86220 (2010/04)	86421 (2006/04)	0.299562859983865
102	86220 (2010/04)	86320 (2010/04)	0.0385397855852973
103	86220 (2010/04)	86061 (2014/04)	0.147257885885393
104	86220 (2010/04)	86220 (2002/04)	0.104571070757671
105	86220 (2010/04)	86810 (2002/04)	0.118237988247494
106	86110 (2014/04)	86710 (2010/04)	0.360673980486489
107	86110 (2014/04)	86710 (2014/04)	0.351112335138774
108	86110 (2014/04)	86110 (2010/04)	0.32776386704024
109	86110 (2014/04)	86422 (2002/04)	0.323206987879957
110	86110 (2014/04)	86220 (2010/04)	0.341844872609217
111	86110 (2014/04)	86110 (2014/04)	1
112	86110 (2014/04)	86221 (2014/04)	0.359393881790656
113	86110 (2014/04)	86421 (2010/04)	0.327475775989489
114	86110 (2014/04)	86220 (2014/04)	0.322352156041923
115	86110 (2014/04)	86340 (2014/04)	0.330101822158512
116	86110 (2014/04)	86521 (2006/04)	0.311618232244061
117	86110 (2014/04)	86521 (2002/04)	0.30211568174517
118	86110 (2014/04)	86522 (1998/05)	0.327672776870157
119	86110 (2014/04)	86320 (1994/05)	0.241979551507861
120	86110 (2014/04)	86320 (2006/04)	0.255758431689028
121	86110 (2014/04)	86220 (2006/04)	0.258643908022759
122	86110 (2014/04)	86421 (2006/04)	0.268447857851831
123	86110 (2014/04)	86320 (2010/04)	0.033712157387069
124	86110 (2014/04)	86061 (2014/04)	0.133314627431037
125	86110 (2014/04)	86220 (2002/04)	0.0859338481386609
126	86110 (2014/04)	86810 (2002/04)	0.10508226691042
127	86221 (2014/04)	86710 (2010/04)	0.354641839430543
128	86221 (2014/04)	86710 (2014/04)	0.340272575946733
129	86221 (2014/04)	86110 (2010/04)	0.3114616451409
130	86221 (2014/04)	86422 (2002/04)	0.321676689704694
131	86221 (2014/04)	86220 (2010/04)	0.353931585961795
132	86221 (2014/04)	86110 (2014/04)	0.359393881790656
133	86221 (2014/04)	86221 (2014/04)	1
134	86221 (2014/04)	86421 (2010/04)	0.337552345551216
135	86221 (2014/04)	86220 (2014/04)	0.337688120397054
136	86221 (2014/04)	86340 (2014/04)	0.340389211334927
137	86221 (2014/04)	86521 (2006/04)	0.320527032591138
138	86221 (2014/04)	86521 (2002/04)	0.311476992902322
139	86221 (2014/04)	86522 (1998/05)	0.341857930402641
140	86221 (2014/04)	86320 (1994/05)	0.258871426213574
141	86221 (2014/04)	86320 (2006/04)	0.274857368402167
142	86221 (2014/04)	86220 (2006/04)	0.278374784358827
143	86221 (2014/04)	86421 (2006/04)	0.280901006480077
144	86221 (2014/04)	86320 (2010/04)	0.0359700420642249
145	86221 (2014/04)	86061 (2014/04)	0.140056074766355
146	86221 (2014/04)	86220 (2002/04)	0.0922385604525667
147	86221 (2014/04)	86810 (2002/04)	0.11107634543179
148	86421 (2010/04)	86710 (2010/04)	0.316811306719564
149	86421 (2010/04)	86710 (2014/04)	0.298284730347248
150	86421 (2010/04)	86110 (2010/04)	0.266446683908559
151	86421 (2010/04)	86422 (2002/04)	0.265292645950948
152	86421 (2010/04)	86220 (2010/04)	0.335386254306973
153	86421 (2010/04)	86110 (2014/04)	0.327475775989489
154	86421 (2010/04)	86221 (2014/04)	0.337552345551216
155	86421 (2010/04)	86421 (2010/04)	1
156	86421 (2010/04)	86220 (2014/04)	0.337480588626784
157	86421 (2010/04)	86340 (2014/04)	0.327898102674628
158	86421 (2010/04)	86521 (2006/04)	0.309786060353118
159	86421 (2010/04)	86521 (2002/04)	0.309990680335508
160	86421 (2010/04)	86522 (1998/05)	0.327023087581652
161	86421 (2010/04)	86320 (1994/05)	0.273755405255572
162	86421 (2010/04)	86320 (2006/04)	0.281868414289386
163	86421 (2010/04)	86220 (2006/04)	0.29184808380394
164	86421 (2010/04)	86421 (2006/04)	0.300972874927859
165	86421 (2010/04)	86320 (2010/04)	0.0426254744273695
166	86421 (2010/04)	86061 (2014/04)	0.160857096225139
167	86421 (2010/04)	86220 (2002/04)	0.105990076218732
168	86421 (2010/04)	86810 (2002/04)	0.126058511294902
169	86220 (2014/04)	86710 (2010/04)	0.307729855565846
170	86220 (2014/04)	86710 (2014/04)	0.289806684250943
171	86220 (2014/04)	86110 (2010/04)	0.252155172413793
172	86220 (2014/04)	86422 (2002/04)	0.256750940359676
173	86220 (2014/04)	86220 (2010/04)	0.341141295062361
174	86220 (2014/04)	86110 (2014/04)	0.322352156041923
175	86220 (2014/04)	86221 (2014/04)	0.337688120397054
176	86220 (2014/04)	86421 (2010/04)	0.337480588626784
177	86220 (2014/04)	86220 (2014/04)	1
178	86220 (2014/04)	86340 (2014/04)	0.358227450110045
179	86220 (2014/04)	86521 (2006/04)	0.308349428019611
180	86220 (2014/04)	86521 (2002/04)	0.303022239118038
181	86220 (2014/04)	86522 (1998/05)	0.321448887094702
182	86220 (2014/04)	86320 (1994/05)	0.274676245824372
183	86220 (2014/04)	86320 (2006/04)	0.276945384243596
184	86220 (2014/04)	86220 (2006/04)	0.314238619942197
185	86220 (2014/04)	86421 (2006/04)	0.303375796178344
186	86220 (2014/04)	86320 (2010/04)	0.0468889384478145
187	86220 (2014/04)	86061 (2014/04)	0.164558495686731
188	86220 (2014/04)	86220 (2002/04)	0.118677409792773
189	86220 (2014/04)	86810 (2002/04)	0.135897701387451
190	86340 (2014/04)	86710 (2010/04)	0.314432358273311
191	86340 (2014/04)	86710 (2014/04)	0.295752971610072
192	86340 (2014/04)	86110 (2010/04)	0.262446009343689
193	86340 (2014/04)	86422 (2002/04)	0.263279105330066
194	86340 (2014/04)	86220 (2010/04)	0.34007349911834
195	86340 (2014/04)	86110 (2014/04)	0.330101822158512
196	86340 (2014/04)	86221 (2014/04)	0.340389211334927
197	86340 (2014/04)	86421 (2010/04)	0.327898102674628
198	86340 (2014/04)	86220 (2014/04)	0.358227450110045
199	86340 (2014/04)	86340 (2014/04)	1
200	86340 (2014/04)	86521 (2006/04)	0.310417598140034
201	86340 (2014/04)	86521 (2002/04)	0.298333697154915
202	86340 (2014/04)	86522 (1998/05)	0.315710819649073
203	86340 (2014/04)	86320 (1994/05)	0.262069560342411
204	86340 (2014/04)	86320 (2006/04)	0.269164289135551
205	86340 (2014/04)	86220 (2006/04)	0.298045221534469
206	86340 (2014/04)	86421 (2006/04)	0.294275347712155
207	86340 (2014/04)	86320 (2010/04)	0.0420979273675245
208	86340 (2014/04)	86061 (2014/04)	0.156078164053624
209	86340 (2014/04)	86220 (2002/04)	0.111576360855502
210	86340 (2014/04)	86810 (2002/04)	0.126978764478764
211	86521 (2006/04)	86710 (2010/04)	0.293333663943267
212	86521 (2006/04)	86710 (2014/04)	0.273502580524468
213	86521 (2006/04)	86110 (2010/04)	0.246113040982552
214	86521 (2006/04)	86422 (2002/04)	0.245883369089744
215	86521 (2006/04)	86220 (2010/04)	0.324971667315076
216	86521 (2006/04)	86110 (2014/04)	0.311618232244061
217	86521 (2006/04)	86221 (2014/04)	0.320527032591138
218	86521 (2006/04)	86421 (2010/04)	0.309786060353118
219	86521 (2006/04)	86220 (2014/04)	0.308349428019611
220	86521 (2006/04)	86340 (2014/04)	0.310417598140034
221	86521 (2006/04)	86521 (2006/04)	1
222	86521 (2006/04)	86521 (2002/04)	0.322132859020957
223	86521 (2006/04)	86522 (1998/05)	0.324796253272855
224	86521 (2006/04)	86320 (1994/05)	0.274435572687225
225	86521 (2006/04)	86320 (2006/04)	0.283989454795188
226	86521 (2006/04)	86220 (2006/04)	0.287238289567069
227	86521 (2006/04)	86421 (2006/04)	0.285846302480415
228	86521 (2006/04)	86320 (2010/04)	0.0458181818181818
229	86521 (2006/04)	86061 (2014/04)	0.146176857724064
230	86521 (2006/04)	86220 (2002/04)	0.111538254744879
231	86521 (2006/04)	86810 (2002/04)	0.130810419307276
232	86521 (2002/04)	86710 (2010/04)	0.285185464036541
233	86521 (2002/04)	86710 (2014/04)	0.263270628710948
234	86521 (2002/04)	86110 (2010/04)	0.237350707921335
235	86521 (2002/04)	86422 (2002/04)	0.246305790108565
236	86521 (2002/04)	86220 (2010/04)	0.315349269451185
237	86521 (2002/04)	86110 (2014/04)	0.30211568174517
238	86521 (2002/04)	86221 (2014/04)	0.311476992902322
239	86521 (2002/04)	86421 (2010/04)	0.309990680335508
240	86521 (2002/04)	86220 (2014/04)	0.303022239118038
241	86521 (2002/04)	86340 (2014/04)	0.298333697154915
242	86521 (2002/04)	86521 (2006/04)	0.322132859020957
243	86521 (2002/04)	86521 (2002/04)	1
244	86521 (2002/04)	86522 (1998/05)	0.33213353901236
245	86521 (2002/04)	86320 (1994/05)	0.283096940850056
246	86521 (2002/04)	86320 (2006/04)	0.287210103329506
247	86521 (2002/04)	86220 (2006/04)	0.287326010685868
248	86521 (2002/04)	86421 (2006/04)	0.281163614374568
249	86521 (2002/04)	86320 (2010/04)	0.0475853111347267
250	86521 (2002/04)	86061 (2014/04)	0.150313883400445
251	86521 (2002/04)	86220 (2002/04)	0.11369282891022
252	86521 (2002/04)	86810 (2002/04)	0.135903077717111
253	86522 (1998/05)	86710 (2010/04)	0.312923145599286
254	86522 (1998/05)	86710 (2014/04)	0.29019129019129
255	86522 (1998/05)	86110 (2010/04)	0.261107428695798
256	86522 (1998/05)	86422 (2002/04)	0.270392975492858
257	86522 (1998/05)	86220 (2010/04)	0.326856326706857
258	86522 (1998/05)	86110 (2014/04)	0.327672776870157
259	86522 (1998/05)	86221 (2014/04)	0.341857930402641
260	86522 (1998/05)	86421 (2010/04)	0.327023087581652
261	86522 (1998/05)	86220 (2014/04)	0.321448887094702
262	86522 (1998/05)	86340 (2014/04)	0.315710819649073
263	86522 (1998/05)	86521 (2006/04)	0.324796253272855
264	86522 (1998/05)	86521 (2002/04)	0.33213353901236
265	86522 (1998/05)	86522 (1998/05)	1
266	86522 (1998/05)	86320 (1994/05)	0.292943014331318
267	86522 (1998/05)	86320 (2006/04)	0.296047904191617
268	86522 (1998/05)	86220 (2006/04)	0.290058656739032
269	86522 (1998/05)	86421 (2006/04)	0.288182191218712
270	86522 (1998/05)	86320 (2010/04)	0.0453837895866881
271	86522 (1998/05)	86061 (2014/04)	0.149310961864702
272	86522 (1998/05)	86220 (2002/04)	0.106926351089901
273	86522 (1998/05)	86810 (2002/04)	0.135210349496064
274	86320 (1994/05)	86710 (2010/04)	0.213580263639196
275	86320 (1994/05)	86710 (2014/04)	0.192827866432005
276	86320 (1994/05)	86110 (2010/04)	0.172419611689394
277	86320 (1994/05)	86422 (2002/04)	0.172139274180091
278	86320 (1994/05)	86220 (2010/04)	0.262031873300653
279	86320 (1994/05)	86110 (2014/04)	0.241979551507861
280	86320 (1994/05)	86221 (2014/04)	0.258871426213574
281	86320 (1994/05)	86421 (2010/04)	0.273755405255572
282	86320 (1994/05)	86220 (2014/04)	0.274676245824372
283	86320 (1994/05)	86340 (2014/04)	0.262069560342411
284	86320 (1994/05)	86521 (2006/04)	0.274435572687225
285	86320 (1994/05)	86521 (2002/04)	0.283096940850056
286	86320 (1994/05)	86522 (1998/05)	0.292943014331318
287	86320 (1994/05)	86320 (1994/05)	1
288	86320 (1994/05)	86320 (2006/04)	0.348424336973479
289	86320 (1994/05)	86220 (2006/04)	0.290089982718551
290	86320 (1994/05)	86421 (2006/04)	0.266712086115275
291	86320 (1994/05)	86320 (2010/04)	0.0679021077945961
292	86320 (1994/05)	86061 (2014/04)	0.16950647334815
293	86320 (1994/05)	86220 (2002/04)	0.141251662162742
294	86320 (1994/05)	86810 (2002/04)	0.164075368607127
295	86320 (2006/04)	86710 (2010/04)	0.226906559257382
296	86320 (2006/04)	86710 (2014/04)	0.206663554673824
297	86320 (2006/04)	86110 (2010/04)	0.185391206336948
298	86320 (2006/04)	86422 (2002/04)	0.186207971021549
299	86320 (2006/04)	86220 (2010/04)	0.272886814649104
300	86320 (2006/04)	86110 (2014/04)	0.255758431689028
301	86320 (2006/04)	86221 (2014/04)	0.274857368402167
302	86320 (2006/04)	86421 (2010/04)	0.281868414289386
303	86320 (2006/04)	86220 (2014/04)	0.276945384243596
304	86320 (2006/04)	86340 (2014/04)	0.269164289135551
305	86320 (2006/04)	86521 (2006/04)	0.283989454795188
306	86320 (2006/04)	86521 (2002/04)	0.287210103329506
307	86320 (2006/04)	86522 (1998/05)	0.296047904191617
308	86320 (2006/04)	86320 (1994/05)	0.348424336973479
309	86320 (2006/04)	86320 (2006/04)	1
310	86320 (2006/04)	86220 (2006/04)	0.293976108248882
311	86320 (2006/04)	86421 (2006/04)	0.267563643905221
312	86320 (2006/04)	86320 (2010/04)	0.063938184597096
313	86320 (2006/04)	86061 (2014/04)	0.157149829184968
314	86320 (2006/04)	86220 (2002/04)	0.136039774506733
315	86320 (2006/04)	86810 (2002/04)	0.154055445253327
316	86220 (2006/04)	86710 (2010/04)	0.232853967488819
317	86220 (2006/04)	86710 (2014/04)	0.212135410565773
318	86220 (2006/04)	86110 (2010/04)	0.187686777705795
319	86220 (2006/04)	86422 (2002/04)	0.186303609486458
320	86220 (2006/04)	86220 (2010/04)	0.300379779216435
321	86220 (2006/04)	86110 (2014/04)	0.258643908022759
322	86220 (2006/04)	86221 (2014/04)	0.278374784358827
323	86220 (2006/04)	86421 (2010/04)	0.29184808380394
324	86220 (2006/04)	86220 (2014/04)	0.314238619942197
325	86220 (2006/04)	86340 (2014/04)	0.298045221534469
326	86220 (2006/04)	86521 (2006/04)	0.287238289567069
327	86220 (2006/04)	86521 (2002/04)	0.287326010685868
328	86220 (2006/04)	86522 (1998/05)	0.290058656739032
329	86220 (2006/04)	86320 (1994/05)	0.290089982718551
330	86220 (2006/04)	86320 (2006/04)	0.293976108248882
331	86220 (2006/04)	86220 (2006/04)	1
332	86220 (2006/04)	86421 (2006/04)	0.305226127974842
333	86220 (2006/04)	86320 (2010/04)	0.064079231387819
334	86220 (2006/04)	86061 (2014/04)	0.177873971516373
335	86220 (2006/04)	86220 (2002/04)	0.152886177251297
336	86220 (2006/04)	86810 (2002/04)	0.160746560436723
337	86421 (2006/04)	86710 (2010/04)	0.248685849118437
338	86421 (2006/04)	86710 (2014/04)	0.2302369034163
339	86421 (2006/04)	86110 (2010/04)	0.20244918960638
340	86421 (2006/04)	86422 (2002/04)	0.196470419436606
341	86421 (2006/04)	86220 (2010/04)	0.299562859983865
342	86421 (2006/04)	86110 (2014/04)	0.268447857851831
343	86421 (2006/04)	86221 (2014/04)	0.280901006480077
344	86421 (2006/04)	86421 (2010/04)	0.300972874927859
345	86421 (2006/04)	86220 (2014/04)	0.303375796178344
346	86421 (2006/04)	86340 (2014/04)	0.294275347712155
347	86421 (2006/04)	86521 (2006/04)	0.285846302480415
348	86421 (2006/04)	86521 (2002/04)	0.281163614374568
349	86421 (2006/04)	86522 (1998/05)	0.288182191218712
350	86421 (2006/04)	86320 (1994/05)	0.266712086115275
351	86421 (2006/04)	86320 (2006/04)	0.267563643905221
352	86421 (2006/04)	86220 (2006/04)	0.305226127974842
353	86421 (2006/04)	86421 (2006/04)	1
354	86421 (2006/04)	86320 (2010/04)	0.0534047379969504
355	86421 (2006/04)	86061 (2014/04)	0.173289016467744
356	86421 (2006/04)	86220 (2002/04)	0.135481148002251
357	86421 (2006/04)	86810 (2002/04)	0.146615048640064
358	86320 (2010/04)	86710 (2010/04)	0.026503011052503
359	86320 (2010/04)	86710 (2014/04)	0.0231233864891239
360	86320 (2010/04)	86110 (2010/04)	0.020494815952603
361	86320 (2010/04)	86422 (2002/04)	0.0196271940866658
362	86320 (2010/04)	86220 (2010/04)	0.0385397855852973
363	86320 (2010/04)	86110 (2014/04)	0.033712157387069
364	86320 (2010/04)	86221 (2014/04)	0.0359700420642249
365	86320 (2010/04)	86421 (2010/04)	0.0426254744273695
366	86320 (2010/04)	86220 (2014/04)	0.0468889384478145
367	86320 (2010/04)	86340 (2014/04)	0.0420979273675245
368	86320 (2010/04)	86521 (2006/04)	0.0458181818181818
369	86320 (2010/04)	86521 (2002/04)	0.0475853111347267
370	86320 (2010/04)	86522 (1998/05)	0.0453837895866881
371	86320 (2010/04)	86320 (1994/05)	0.0679021077945961
372	86320 (2010/04)	86320 (2006/04)	0.063938184597096
373	86320 (2010/04)	86220 (2006/04)	0.064079231387819
374	86320 (2010/04)	86421 (2006/04)	0.0534047379969504
375	86320 (2010/04)	86320 (2010/04)	1
376	86320 (2010/04)	86061 (2014/04)	0.0543524117564337
377	86320 (2010/04)	86220 (2002/04)	0.102570794727913
378	86320 (2010/04)	86810 (2002/04)	0.0873454618554629
379	86061 (2014/04)	86710 (2010/04)	0.116949337405246
380	86061 (2014/04)	86710 (2014/04)	0.108927595466103
381	86061 (2014/04)	86110 (2010/04)	0.094166516927565
382	86061 (2014/04)	86422 (2002/04)	0.0926271741574682
383	86061 (2014/04)	86220 (2010/04)	0.147257885885393
384	86061 (2014/04)	86110 (2014/04)	0.133314627431037
385	86061 (2014/04)	86221 (2014/04)	0.140056074766355
386	86061 (2014/04)	86421 (2010/04)	0.160857096225139
387	86061 (2014/04)	86220 (2014/04)	0.164558495686731
388	86061 (2014/04)	86340 (2014/04)	0.156078164053624
389	86061 (2014/04)	86521 (2006/04)	0.146176857724064
390	86061 (2014/04)	86521 (2002/04)	0.150313883400445
391	86061 (2014/04)	86522 (1998/05)	0.149310961864702
392	86061 (2014/04)	86320 (1994/05)	0.16950647334815
393	86061 (2014/04)	86320 (2006/04)	0.157149829184968
394	86061 (2014/04)	86220 (2006/04)	0.177873971516373
395	86061 (2014/04)	86421 (2006/04)	0.173289016467744
396	86061 (2014/04)	86320 (2010/04)	0.0543524117564337
397	86061 (2014/04)	86061 (2014/04)	1
398	86061 (2014/04)	86220 (2002/04)	0.113761899165589
399	86061 (2014/04)	86810 (2002/04)	0.137712090491943
400	86220 (2002/04)	86710 (2010/04)	0.0713625833226737
401	86220 (2002/04)	86710 (2014/04)	0.0638782990303639
402	86220 (2002/04)	86110 (2010/04)	0.0554660629544168
403	86220 (2002/04)	86422 (2002/04)	0.0535755415135341
404	86220 (2002/04)	86220 (2010/04)	0.104571070757671
405	86220 (2002/04)	86110 (2014/04)	0.0859338481386609
406	86220 (2002/04)	86221 (2014/04)	0.0922385604525667
407	86220 (2002/04)	86421 (2010/04)	0.105990076218732
408	86220 (2002/04)	86220 (2014/04)	0.118677409792773
409	86220 (2002/04)	86340 (2014/04)	0.111576360855502
410	86220 (2002/04)	86521 (2006/04)	0.111538254744879
411	86220 (2002/04)	86521 (2002/04)	0.11369282891022
412	86220 (2002/04)	86522 (1998/05)	0.106926351089901
413	86220 (2002/04)	86320 (1994/05)	0.141251662162742
414	86220 (2002/04)	86320 (2006/04)	0.136039774506733
415	86220 (2002/04)	86220 (2006/04)	0.152886177251297
416	86220 (2002/04)	86421 (2006/04)	0.135481148002251
417	86220 (2002/04)	86320 (2010/04)	0.102570794727913
418	86220 (2002/04)	86061 (2014/04)	0.113761899165589
419	86220 (2002/04)	86220 (2002/04)	1
420	86220 (2002/04)	86810 (2002/04)	0.149245605848499
421	86810 (2002/04)	86710 (2010/04)	0.0897304721992516
422	86810 (2002/04)	86710 (2014/04)	0.0799970927767616
423	86810 (2002/04)	86110 (2010/04)	0.0701966065176407
424	86810 (2002/04)	86422 (2002/04)	0.0677611140336076
425	86810 (2002/04)	86220 (2010/04)	0.118237988247494
426	86810 (2002/04)	86110 (2014/04)	0.10508226691042
427	86810 (2002/04)	86221 (2014/04)	0.11107634543179
428	86810 (2002/04)	86421 (2010/04)	0.126058511294902
429	86810 (2002/04)	86220 (2014/04)	0.135897701387451
430	86810 (2002/04)	86340 (2014/04)	0.126978764478764
431	86810 (2002/04)	86521 (2006/04)	0.130810419307276
432	86810 (2002/04)	86521 (2002/04)	0.135903077717111
433	86810 (2002/04)	86522 (1998/05)	0.135210349496064
434	86810 (2002/04)	86320 (1994/05)	0.164075368607127
435	86810 (2002/04)	86320 (2006/04)	0.154055445253327
436	86810 (2002/04)	86220 (2006/04)	0.160746560436723
437	86810 (2002/04)	86421 (2006/04)	0.146615048640064
438	86810 (2002/04)	86320 (2010/04)	0.0873454618554629
439	86810 (2002/04)	86061 (2014/04)	0.137712090491943
440	86810 (2002/04)	86220 (2002/04)	0.149245605848499
441	86810 (2002/04)	86810 (2002/04)	1
