# Supplementary material for: Dataset of Jaccard similarity indices from 1,597 European political manifestos across 27 countries (1945–2017)
Source: Data Brief. 2019 Apr 9;24:103907. doi: 10.1016/j.dib.2019.103907 (PMC6479077; doi:10.1016/j.dib.2019.103907)
Supplement: Multimedia component 3 [file mmc3.zip › Estonia.csv]

	referenceParty	comparedParty	Jaccard Similarity
1	83411 (2007/03)	83411 (2007/03)	1
2	83411 (2007/03)	83430 (2007/03)	0.277477355684737
3	83411 (2007/03)	83430 (2011/03)	0.261566078276716
4	83411 (2007/03)	83430 (2015/03)	0.253409945226077
5	83411 (2007/03)	83611 (2015/03)	0.244218168534965
6	83411 (2007/03)	83440 (2015/03)	0.262949179427735
7	83411 (2007/03)	83611 (2007/03)	0.288810465903825
8	83411 (2007/03)	83410 (2015/03)	0.280187537810042
9	83411 (2007/03)	83410 (2007/03)	0.290345268542199
10	83411 (2007/03)	83410 (2011/03)	0.287521489506633
11	83411 (2007/03)	83611 (2011/03)	0.271521928002115
12	83411 (2007/03)	83110 (2011/03)	0.25633535660091
13	83411 (2007/03)	83720 (2015/03)	0.281577826810669
14	83411 (2007/03)	83411 (2011/03)	0.321205528022886
15	83411 (2007/03)	83411 (2015/03)	0.294891769151722
16	83411 (2007/03)	83612 (2007/03)	0.22537343560759
17	83411 (2007/03)	83411 (1999/03)	0.241094453428909
18	83411 (2007/03)	83110 (2007/03)	0.225770333213902
19	83411 (2007/03)	83612 (2011/03)	0.249483357516599
20	83430 (2007/03)	83411 (2007/03)	0.277477355684737
21	83430 (2007/03)	83430 (2007/03)	1
22	83430 (2007/03)	83430 (2011/03)	0.339148440533195
23	83430 (2007/03)	83430 (2015/03)	0.329721718242915
24	83430 (2007/03)	83611 (2015/03)	0.312428734321551
25	83430 (2007/03)	83440 (2015/03)	0.306909660107335
26	83430 (2007/03)	83611 (2007/03)	0.332851684166586
27	83430 (2007/03)	83410 (2015/03)	0.328531223005545
28	83430 (2007/03)	83410 (2007/03)	0.322380029504498
29	83430 (2007/03)	83410 (2011/03)	0.322694306603635
30	83430 (2007/03)	83611 (2011/03)	0.290221237474784
31	83430 (2007/03)	83110 (2011/03)	0.28382166455316
32	83430 (2007/03)	83720 (2015/03)	0.304381740487011
33	83430 (2007/03)	83411 (2011/03)	0.294762567462068
34	83430 (2007/03)	83411 (2015/03)	0.316254259890354
35	83430 (2007/03)	83612 (2007/03)	0.198430991952768
36	83430 (2007/03)	83411 (1999/03)	0.238495412844037
37	83430 (2007/03)	83110 (2007/03)	0.237445167145666
38	83430 (2007/03)	83612 (2011/03)	0.257952767637637
39	83430 (2011/03)	83411 (2007/03)	0.261566078276716
40	83430 (2011/03)	83430 (2007/03)	0.339148440533195
41	83430 (2011/03)	83430 (2011/03)	1
42	83430 (2011/03)	83430 (2015/03)	0.368875039515874
43	83430 (2011/03)	83611 (2015/03)	0.367556550235792
44	83430 (2011/03)	83440 (2015/03)	0.336763285024155
45	83430 (2011/03)	83611 (2007/03)	0.327723297111052
46	83430 (2011/03)	83410 (2015/03)	0.360455556630235
47	83430 (2011/03)	83410 (2007/03)	0.342713021116661
48	83430 (2011/03)	83410 (2011/03)	0.346852163431355
49	83430 (2011/03)	83611 (2011/03)	0.293294571537249
50	83430 (2011/03)	83110 (2011/03)	0.288597404019935
51	83430 (2011/03)	83720 (2015/03)	0.300431201282547
52	83430 (2011/03)	83411 (2011/03)	0.292411084683887
53	83430 (2011/03)	83411 (2015/03)	0.338594807556319
54	83430 (2011/03)	83612 (2007/03)	0.170981281210747
55	83430 (2011/03)	83411 (1999/03)	0.220767611522824
56	83430 (2011/03)	83110 (2007/03)	0.221148161286508
57	83430 (2011/03)	83612 (2011/03)	0.236809063567612
58	83430 (2015/03)	83411 (2007/03)	0.253409945226077
59	83430 (2015/03)	83430 (2007/03)	0.329721718242915
60	83430 (2015/03)	83430 (2011/03)	0.368875039515874
61	83430 (2015/03)	83430 (2015/03)	1
62	83430 (2015/03)	83611 (2015/03)	0.375105029408234
63	83430 (2015/03)	83440 (2015/03)	0.330018645121193
64	83430 (2015/03)	83611 (2007/03)	0.323519369665135
65	83430 (2015/03)	83410 (2015/03)	0.367462888641748
66	83430 (2015/03)	83410 (2007/03)	0.338891613536047
67	83430 (2015/03)	83410 (2011/03)	0.340633389678831
68	83430 (2015/03)	83611 (2011/03)	0.285223644315651
69	83430 (2015/03)	83110 (2011/03)	0.283229005771888
70	83430 (2015/03)	83720 (2015/03)	0.303623547552178
71	83430 (2015/03)	83411 (2011/03)	0.285296529106313
72	83430 (2015/03)	83411 (2015/03)	0.342526824845096
73	83430 (2015/03)	83612 (2007/03)	0.174211248285322
74	83430 (2015/03)	83411 (1999/03)	0.220701503221188
75	83430 (2015/03)	83110 (2007/03)	0.219467159060934
76	83430 (2015/03)	83612 (2011/03)	0.238350994338801
77	83611 (2015/03)	83411 (2007/03)	0.244218168534965
78	83611 (2015/03)	83430 (2007/03)	0.312428734321551
79	83611 (2015/03)	83430 (2011/03)	0.367556550235792
80	83611 (2015/03)	83430 (2015/03)	0.375105029408234
81	83611 (2015/03)	83611 (2015/03)	1
82	83611 (2015/03)	83440 (2015/03)	0.354016856929478
83	83611 (2015/03)	83611 (2007/03)	0.329883481836875
84	83611 (2015/03)	83410 (2015/03)	0.371036098392078
85	83611 (2015/03)	83410 (2007/03)	0.339312919769114
86	83611 (2015/03)	83410 (2011/03)	0.339792132271573
87	83611 (2015/03)	83611 (2011/03)	0.29509530450953
88	83611 (2015/03)	83110 (2011/03)	0.274274759793052
89	83611 (2015/03)	83720 (2015/03)	0.290617688348152
90	83611 (2015/03)	83411 (2011/03)	0.279303025355135
91	83611 (2015/03)	83411 (2015/03)	0.336650336803429
92	83611 (2015/03)	83612 (2007/03)	0.153641229926553
93	83611 (2015/03)	83411 (1999/03)	0.208069923371648
94	83611 (2015/03)	83110 (2007/03)	0.202857281931464
95	83611 (2015/03)	83612 (2011/03)	0.218311729065585
96	83440 (2015/03)	83411 (2007/03)	0.262949179427735
97	83440 (2015/03)	83430 (2007/03)	0.306909660107335
98	83440 (2015/03)	83430 (2011/03)	0.336763285024155
99	83440 (2015/03)	83430 (2015/03)	0.330018645121193
100	83440 (2015/03)	83611 (2015/03)	0.354016856929478
101	83440 (2015/03)	83440 (2015/03)	1
102	83440 (2015/03)	83611 (2007/03)	0.341052318668252
103	83440 (2015/03)	83410 (2015/03)	0.351313605101584
104	83440 (2015/03)	83410 (2007/03)	0.338580540100421
105	83440 (2015/03)	83410 (2011/03)	0.340137178745558
106	83440 (2015/03)	83611 (2011/03)	0.297540035316325
107	83440 (2015/03)	83110 (2011/03)	0.308790593505039
108	83440 (2015/03)	83720 (2015/03)	0.3225492045526
109	83440 (2015/03)	83411 (2011/03)	0.308910208176574
110	83440 (2015/03)	83411 (2015/03)	0.341256319302852
111	83440 (2015/03)	83612 (2007/03)	0.189138911744714
112	83440 (2015/03)	83411 (1999/03)	0.252405699916178
113	83440 (2015/03)	83110 (2007/03)	0.24224600759156
114	83440 (2015/03)	83612 (2011/03)	0.251046025104602
115	83611 (2007/03)	83411 (2007/03)	0.288810465903825
116	83611 (2007/03)	83430 (2007/03)	0.332851684166586
117	83611 (2007/03)	83430 (2011/03)	0.327723297111052
118	83611 (2007/03)	83430 (2015/03)	0.323519369665135
119	83611 (2007/03)	83611 (2015/03)	0.329883481836875
120	83611 (2007/03)	83440 (2015/03)	0.341052318668252
121	83611 (2007/03)	83611 (2007/03)	1
122	83611 (2007/03)	83410 (2015/03)	0.344765132040196
123	83611 (2007/03)	83410 (2007/03)	0.346315982404692
124	83611 (2007/03)	83410 (2011/03)	0.342156529268066
125	83611 (2007/03)	83611 (2011/03)	0.331480689753456
126	83611 (2007/03)	83110 (2011/03)	0.310791571753986
127	83611 (2007/03)	83720 (2015/03)	0.33563084959733
128	83611 (2007/03)	83411 (2011/03)	0.323639264604562
129	83611 (2007/03)	83411 (2015/03)	0.339408172851104
130	83611 (2007/03)	83612 (2007/03)	0.216981132075472
131	83611 (2007/03)	83411 (1999/03)	0.261235072281584
132	83611 (2007/03)	83110 (2007/03)	0.257739468253005
133	83611 (2007/03)	83612 (2011/03)	0.269630507804782
134	83410 (2015/03)	83411 (2007/03)	0.280187537810042
135	83410 (2015/03)	83430 (2007/03)	0.328531223005545
136	83410 (2015/03)	83430 (2011/03)	0.360455556630235
137	83410 (2015/03)	83430 (2015/03)	0.367462888641748
138	83410 (2015/03)	83611 (2015/03)	0.371036098392078
139	83410 (2015/03)	83440 (2015/03)	0.351313605101584
140	83410 (2015/03)	83611 (2007/03)	0.344765132040196
141	83410 (2015/03)	83410 (2015/03)	1
142	83410 (2015/03)	83410 (2007/03)	0.36132336205495
143	83410 (2015/03)	83410 (2011/03)	0.404703882119581
144	83410 (2015/03)	83611 (2011/03)	0.307389724649431
145	83410 (2015/03)	83110 (2011/03)	0.303857350800582
146	83410 (2015/03)	83720 (2015/03)	0.328984387076828
147	83410 (2015/03)	83411 (2011/03)	0.316528339144118
148	83410 (2015/03)	83411 (2015/03)	0.36089870144315
149	83410 (2015/03)	83612 (2007/03)	0.192980618124673
150	83410 (2015/03)	83411 (1999/03)	0.242541310911275
151	83410 (2015/03)	83110 (2007/03)	0.238668484586479
152	83410 (2015/03)	83612 (2011/03)	0.255236159821692
153	83410 (2007/03)	83411 (2007/03)	0.290345268542199
154	83410 (2007/03)	83430 (2007/03)	0.322380029504498
155	83410 (2007/03)	83430 (2011/03)	0.342713021116661
156	83410 (2007/03)	83430 (2015/03)	0.338891613536047
157	83410 (2007/03)	83611 (2015/03)	0.339312919769114
158	83410 (2007/03)	83440 (2015/03)	0.338580540100421
159	83410 (2007/03)	83611 (2007/03)	0.346315982404692
160	83410 (2007/03)	83410 (2015/03)	0.36132336205495
161	83410 (2007/03)	83410 (2007/03)	1
162	83410 (2007/03)	83410 (2011/03)	0.41771134204806
163	83410 (2007/03)	83611 (2011/03)	0.305586083461551
164	83410 (2007/03)	83110 (2011/03)	0.301541486932251
165	83410 (2007/03)	83720 (2015/03)	0.323429788057679
166	83410 (2007/03)	83411 (2011/03)	0.312050794469333
167	83410 (2007/03)	83411 (2015/03)	0.346083319007507
168	83410 (2007/03)	83612 (2007/03)	0.203288490284006
169	83410 (2007/03)	83411 (1999/03)	0.249114237556328
170	83410 (2007/03)	83110 (2007/03)	0.241800394144144
171	83410 (2007/03)	83612 (2011/03)	0.260625195156646
172	83410 (2011/03)	83411 (2007/03)	0.287521489506633
173	83410 (2011/03)	83430 (2007/03)	0.322694306603635
174	83410 (2011/03)	83430 (2011/03)	0.346852163431355
175	83410 (2011/03)	83430 (2015/03)	0.340633389678831
176	83410 (2011/03)	83611 (2015/03)	0.339792132271573
177	83410 (2011/03)	83440 (2015/03)	0.340137178745558
178	83410 (2011/03)	83611 (2007/03)	0.342156529268066
179	83410 (2011/03)	83410 (2015/03)	0.404703882119581
180	83410 (2011/03)	83410 (2007/03)	0.41771134204806
181	83410 (2011/03)	83410 (2011/03)	1
182	83410 (2011/03)	83611 (2011/03)	0.307488254658187
183	83410 (2011/03)	83110 (2011/03)	0.306512169860176
184	83410 (2011/03)	83720 (2015/03)	0.329424166556859
185	83410 (2011/03)	83411 (2011/03)	0.31914473033967
186	83410 (2011/03)	83411 (2015/03)	0.348238719068413
187	83410 (2011/03)	83612 (2007/03)	0.209196195735542
188	83410 (2011/03)	83411 (1999/03)	0.25049115913556
189	83410 (2011/03)	83110 (2007/03)	0.241277923195525
190	83410 (2011/03)	83612 (2011/03)	0.264572401077861
191	83611 (2011/03)	83411 (2007/03)	0.271521928002115
192	83611 (2011/03)	83430 (2007/03)	0.290221237474784
193	83611 (2011/03)	83430 (2011/03)	0.293294571537249
194	83611 (2011/03)	83430 (2015/03)	0.285223644315651
195	83611 (2011/03)	83611 (2015/03)	0.29509530450953
196	83611 (2011/03)	83440 (2015/03)	0.297540035316325
197	83611 (2011/03)	83611 (2007/03)	0.331480689753456
198	83611 (2011/03)	83410 (2015/03)	0.307389724649431
199	83611 (2011/03)	83410 (2007/03)	0.305586083461551
200	83611 (2011/03)	83410 (2011/03)	0.307488254658187
201	83611 (2011/03)	83611 (2011/03)	1
202	83611 (2011/03)	83110 (2011/03)	0.288958966850621
203	83611 (2011/03)	83720 (2015/03)	0.297056267241054
204	83611 (2011/03)	83411 (2011/03)	0.29519747115055
205	83611 (2011/03)	83411 (2015/03)	0.308514439788195
206	83611 (2011/03)	83612 (2007/03)	0.21446942274719
207	83611 (2011/03)	83411 (1999/03)	0.245300475209218
208	83611 (2011/03)	83110 (2007/03)	0.252673093777388
209	83611 (2011/03)	83612 (2011/03)	0.259895412610008
210	83110 (2011/03)	83411 (2007/03)	0.25633535660091
211	83110 (2011/03)	83430 (2007/03)	0.28382166455316
212	83110 (2011/03)	83430 (2011/03)	0.288597404019935
213	83110 (2011/03)	83430 (2015/03)	0.283229005771888
214	83110 (2011/03)	83611 (2015/03)	0.274274759793052
215	83110 (2011/03)	83440 (2015/03)	0.308790593505039
216	83110 (2011/03)	83611 (2007/03)	0.310791571753986
217	83110 (2011/03)	83410 (2015/03)	0.303857350800582
218	83110 (2011/03)	83410 (2007/03)	0.301541486932251
219	83110 (2011/03)	83410 (2011/03)	0.306512169860176
220	83110 (2011/03)	83611 (2011/03)	0.288958966850621
221	83110 (2011/03)	83110 (2011/03)	1
222	83110 (2011/03)	83720 (2015/03)	0.309099364439622
223	83110 (2011/03)	83411 (2011/03)	0.297808803567966
224	83110 (2011/03)	83411 (2015/03)	0.304359243697479
225	83110 (2011/03)	83612 (2007/03)	0.207013301088271
226	83110 (2011/03)	83411 (1999/03)	0.257701626860505
227	83110 (2011/03)	83110 (2007/03)	0.276725550901475
228	83110 (2011/03)	83612 (2011/03)	0.26853305424734
229	83720 (2015/03)	83411 (2007/03)	0.281577826810669
230	83720 (2015/03)	83430 (2007/03)	0.304381740487011
231	83720 (2015/03)	83430 (2011/03)	0.300431201282547
232	83720 (2015/03)	83430 (2015/03)	0.303623547552178
233	83720 (2015/03)	83611 (2015/03)	0.290617688348152
234	83720 (2015/03)	83440 (2015/03)	0.3225492045526
235	83720 (2015/03)	83611 (2007/03)	0.33563084959733
236	83720 (2015/03)	83410 (2015/03)	0.328984387076828
237	83720 (2015/03)	83410 (2007/03)	0.323429788057679
238	83720 (2015/03)	83410 (2011/03)	0.329424166556859
239	83720 (2015/03)	83611 (2011/03)	0.297056267241054
240	83720 (2015/03)	83110 (2011/03)	0.309099364439622
241	83720 (2015/03)	83720 (2015/03)	1
242	83720 (2015/03)	83411 (2011/03)	0.316102128329203
243	83720 (2015/03)	83411 (2015/03)	0.326986672011224
244	83720 (2015/03)	83612 (2007/03)	0.229968936442976
245	83720 (2015/03)	83411 (1999/03)	0.271073006430165
246	83720 (2015/03)	83110 (2007/03)	0.271061938877301
247	83720 (2015/03)	83612 (2011/03)	0.302108986701294
248	83411 (2011/03)	83411 (2007/03)	0.321205528022886
249	83411 (2011/03)	83430 (2007/03)	0.294762567462068
250	83411 (2011/03)	83430 (2011/03)	0.292411084683887
251	83411 (2011/03)	83430 (2015/03)	0.285296529106313
252	83411 (2011/03)	83611 (2015/03)	0.279303025355135
253	83411 (2011/03)	83440 (2015/03)	0.308910208176574
254	83411 (2011/03)	83611 (2007/03)	0.323639264604562
255	83411 (2011/03)	83410 (2015/03)	0.316528339144118
256	83411 (2011/03)	83410 (2007/03)	0.312050794469333
257	83411 (2011/03)	83410 (2011/03)	0.31914473033967
258	83411 (2011/03)	83611 (2011/03)	0.29519747115055
259	83411 (2011/03)	83110 (2011/03)	0.297808803567966
260	83411 (2011/03)	83720 (2015/03)	0.316102128329203
261	83411 (2011/03)	83411 (2011/03)	1
262	83411 (2011/03)	83411 (2015/03)	0.355599889928453
263	83411 (2011/03)	83612 (2007/03)	0.228501596169194
264	83411 (2011/03)	83411 (1999/03)	0.264496260448746
265	83411 (2011/03)	83110 (2007/03)	0.249481561626544
266	83411 (2011/03)	83612 (2011/03)	0.276924442866021
267	83411 (2015/03)	83411 (2007/03)	0.294891769151722
268	83411 (2015/03)	83430 (2007/03)	0.316254259890354
269	83411 (2015/03)	83430 (2011/03)	0.338594807556319
270	83411 (2015/03)	83430 (2015/03)	0.342526824845096
271	83411 (2015/03)	83611 (2015/03)	0.336650336803429
272	83411 (2015/03)	83440 (2015/03)	0.341256319302852
273	83411 (2015/03)	83611 (2007/03)	0.339408172851104
274	83411 (2015/03)	83410 (2015/03)	0.36089870144315
275	83411 (2015/03)	83410 (2007/03)	0.346083319007507
276	83411 (2015/03)	83410 (2011/03)	0.348238719068413
277	83411 (2015/03)	83611 (2011/03)	0.308514439788195
278	83411 (2015/03)	83110 (2011/03)	0.304359243697479
279	83411 (2015/03)	83720 (2015/03)	0.326986672011224
280	83411 (2015/03)	83411 (2011/03)	0.355599889928453
281	83411 (2015/03)	83411 (2015/03)	1
282	83411 (2015/03)	83612 (2007/03)	0.210522192188663
283	83411 (2015/03)	83411 (1999/03)	0.250232093122902
284	83411 (2015/03)	83110 (2007/03)	0.246671312768221
285	83411 (2015/03)	83612 (2011/03)	0.265020219526285
286	83612 (2007/03)	83411 (2007/03)	0.22537343560759
287	83612 (2007/03)	83430 (2007/03)	0.198430991952768
288	83612 (2007/03)	83430 (2011/03)	0.170981281210747
289	83612 (2007/03)	83430 (2015/03)	0.174211248285322
290	83612 (2007/03)	83611 (2015/03)	0.153641229926553
291	83612 (2007/03)	83440 (2015/03)	0.189138911744714
292	83612 (2007/03)	83611 (2007/03)	0.216981132075472
293	83612 (2007/03)	83410 (2015/03)	0.192980618124673
294	83612 (2007/03)	83410 (2007/03)	0.203288490284006
295	83612 (2007/03)	83410 (2011/03)	0.209196195735542
296	83612 (2007/03)	83611 (2011/03)	0.21446942274719
297	83612 (2007/03)	83110 (2011/03)	0.207013301088271
298	83612 (2007/03)	83720 (2015/03)	0.229968936442976
299	83612 (2007/03)	83411 (2011/03)	0.228501596169194
300	83612 (2007/03)	83411 (2015/03)	0.210522192188663
301	83612 (2007/03)	83612 (2007/03)	1
302	83612 (2007/03)	83411 (1999/03)	0.212282804074296
303	83612 (2007/03)	83110 (2007/03)	0.213635789207633
304	83612 (2007/03)	83612 (2011/03)	0.237022108220349
305	83411 (1999/03)	83411 (2007/03)	0.241094453428909
306	83411 (1999/03)	83430 (2007/03)	0.238495412844037
307	83411 (1999/03)	83430 (2011/03)	0.220767611522824
308	83411 (1999/03)	83430 (2015/03)	0.220701503221188
309	83411 (1999/03)	83611 (2015/03)	0.208069923371648
310	83411 (1999/03)	83440 (2015/03)	0.252405699916178
311	83411 (1999/03)	83611 (2007/03)	0.261235072281584
312	83411 (1999/03)	83410 (2015/03)	0.242541310911275
313	83411 (1999/03)	83410 (2007/03)	0.249114237556328
314	83411 (1999/03)	83410 (2011/03)	0.25049115913556
315	83411 (1999/03)	83611 (2011/03)	0.245300475209218
316	83411 (1999/03)	83110 (2011/03)	0.257701626860505
317	83411 (1999/03)	83720 (2015/03)	0.271073006430165
318	83411 (1999/03)	83411 (2011/03)	0.264496260448746
319	83411 (1999/03)	83411 (2015/03)	0.250232093122902
320	83411 (1999/03)	83612 (2007/03)	0.212282804074296
321	83411 (1999/03)	83411 (1999/03)	1
322	83411 (1999/03)	83110 (2007/03)	0.24016166773027
323	83411 (1999/03)	83612 (2011/03)	0.247529821328009
324	83110 (2007/03)	83411 (2007/03)	0.225770333213902
325	83110 (2007/03)	83430 (2007/03)	0.237445167145666
326	83110 (2007/03)	83430 (2011/03)	0.221148161286508
327	83110 (2007/03)	83430 (2015/03)	0.219467159060934
328	83110 (2007/03)	83611 (2015/03)	0.202857281931464
329	83110 (2007/03)	83440 (2015/03)	0.24224600759156
330	83110 (2007/03)	83611 (2007/03)	0.257739468253005
331	83110 (2007/03)	83410 (2015/03)	0.238668484586479
332	83110 (2007/03)	83410 (2007/03)	0.241800394144144
333	83110 (2007/03)	83410 (2011/03)	0.241277923195525
334	83110 (2007/03)	83611 (2011/03)	0.252673093777388
335	83110 (2007/03)	83110 (2011/03)	0.276725550901475
336	83110 (2007/03)	83720 (2015/03)	0.271061938877301
337	83110 (2007/03)	83411 (2011/03)	0.249481561626544
338	83110 (2007/03)	83411 (2015/03)	0.246671312768221
339	83110 (2007/03)	83612 (2007/03)	0.213635789207633
340	83110 (2007/03)	83411 (1999/03)	0.24016166773027
341	83110 (2007/03)	83110 (2007/03)	1
342	83110 (2007/03)	83612 (2011/03)	0.255823962984882
343	83612 (2011/03)	83411 (2007/03)	0.249483357516599
344	83612 (2011/03)	83430 (2007/03)	0.257952767637637
345	83612 (2011/03)	83430 (2011/03)	0.236809063567612
346	83612 (2011/03)	83430 (2015/03)	0.238350994338801
347	83612 (2011/03)	83611 (2015/03)	0.218311729065585
348	83612 (2011/03)	83440 (2015/03)	0.251046025104602
349	83612 (2011/03)	83611 (2007/03)	0.269630507804782
350	83612 (2011/03)	83410 (2015/03)	0.255236159821692
351	83612 (2011/03)	83410 (2007/03)	0.260625195156646
352	83612 (2011/03)	83410 (2011/03)	0.264572401077861
353	83612 (2011/03)	83611 (2011/03)	0.259895412610008
354	83612 (2011/03)	83110 (2011/03)	0.26853305424734
355	83612 (2011/03)	83720 (2015/03)	0.302108986701294
356	83612 (2011/03)	83411 (2011/03)	0.276924442866021
357	83612 (2011/03)	83411 (2015/03)	0.265020219526285
358	83612 (2011/03)	83612 (2007/03)	0.237022108220349
359	83612 (2011/03)	83411 (1999/03)	0.247529821328009
360	83612 (2011/03)	83110 (2007/03)	0.255823962984882
361	83612 (2011/03)	83612 (2011/03)	1
