# Supplementary material for: Dataset of Jaccard similarity indices from 1,597 European political manifestos across 27 countries (1945–2017)
Source: Data Brief. 2019 Apr 9;24:103907. doi: 10.1016/j.dib.2019.103907 (PMC6479077; doi:10.1016/j.dib.2019.103907)
Supplement: Multimedia component 3 [file mmc3.zip › Czech Republic.csv]

	referenceParty	comparedParty	Jaccard Similarity
1	82413 (2006/06)	82413 (2006/06)	1
2	82413 (2006/06)	82320 (2017/10)	0.191102140223864
3	82413 (2006/06)	82523 (2010/05)	0.236930154746968
4	82413 (2006/06)	82320 (2006/06)	0.265436546056143
5	82413 (2006/06)	82523 (2006/06)	0.253482808120856
6	82413 (2006/06)	82430 (2017/10)	0.246132888029531
7	82413 (2006/06)	82530 (2017/10)	0.24807526507646
8	82413 (2006/06)	82320 (2010/05)	0.235457376599487
9	82413 (2006/06)	82952 (2010/05)	0.242430664890396
10	82413 (2006/06)	82430 (2013/10)	0.220958963841023
11	82413 (2006/06)	82530 (2010/05)	0.223469122989102
12	82413 (2006/06)	82530 (2013/10)	0.213253229001261
13	82413 (2006/06)	82710 (2002/06)	0.192443709038998
14	82413 (2006/06)	82413 (2010/05)	0.225381299734748
15	82413 (2006/06)	82110 (2006/06)	0.230085059824233
16	82413 (2006/06)	82110 (2010/05)	0.236511722089727
17	82413 (2006/06)	82413 (2013/10)	0.203028710648259
18	82413 (2006/06)	82610 (2017/10)	0.20868051592284
19	82413 (2006/06)	82720 (2013/10)	0.131533774734499
20	82413 (2006/06)	82721 (2017/10)	0.103606582889157
21	82413 (2006/06)	82320 (2002/06)	0.137509179816941
22	82413 (2006/06)	82220 (2013/10)	0.130495185171088
23	82413 (2006/06)	82220 (2017/10)	0.150932626268206
24	82413 (2006/06)	82220 (2006/06)	0.178408192721399
25	82413 (2006/06)	82220 (2010/05)	0.142077513643511
26	82413 (2006/06)	82413 (2017/10)	0.158226913707832
27	82413 (2006/06)	82320 (2013/10)	0.184984963482744
28	82413 (2006/06)	82523 (2013/10)	0.160269775368494
29	82413 (2006/06)	82953 (2017/10)	0.152663568108688
30	82413 (2006/06)	82110 (2013/10)	0.15461937716263
31	82413 (2006/06)	82523 (2017/10)	0.148389974132548
32	82320 (2017/10)	82413 (2006/06)	0.191102140223864
33	82320 (2017/10)	82320 (2017/10)	1
34	82320 (2017/10)	82523 (2010/05)	0.244028405422853
35	82320 (2017/10)	82320 (2006/06)	0.252513243701593
36	82320 (2017/10)	82523 (2006/06)	0.241213681100578
37	82320 (2017/10)	82430 (2017/10)	0.263562091503268
38	82320 (2017/10)	82530 (2017/10)	0.267054073108723
39	82320 (2017/10)	82320 (2010/05)	0.273886262713078
40	82320 (2017/10)	82952 (2010/05)	0.255369063106486
41	82320 (2017/10)	82430 (2013/10)	0.258883736575287
42	82320 (2017/10)	82530 (2010/05)	0.253738149525981
43	82320 (2017/10)	82530 (2013/10)	0.249588846068877
44	82320 (2017/10)	82710 (2002/06)	0.222446350888279
45	82320 (2017/10)	82413 (2010/05)	0.230686836418303
46	82320 (2017/10)	82110 (2006/06)	0.205831344588886
47	82320 (2017/10)	82110 (2010/05)	0.209870514036948
48	82320 (2017/10)	82413 (2013/10)	0.240802199886213
49	82320 (2017/10)	82610 (2017/10)	0.220764528421721
50	82320 (2017/10)	82720 (2013/10)	0.197700924840432
51	82320 (2017/10)	82721 (2017/10)	0.172284775159102
52	82320 (2017/10)	82320 (2002/06)	0.196455079864616
53	82320 (2017/10)	82220 (2013/10)	0.190227220413666
54	82320 (2017/10)	82220 (2017/10)	0.220655381270384
55	82320 (2017/10)	82220 (2006/06)	0.227950529079051
56	82320 (2017/10)	82220 (2010/05)	0.21393912659903
57	82320 (2017/10)	82413 (2017/10)	0.222569079557396
58	82320 (2017/10)	82320 (2013/10)	0.258113605103743
59	82320 (2017/10)	82523 (2013/10)	0.230578936253658
60	82320 (2017/10)	82953 (2017/10)	0.214197458225465
61	82320 (2017/10)	82110 (2013/10)	0.210983141378735
62	82320 (2017/10)	82523 (2017/10)	0.208099779897285
63	82523 (2010/05)	82413 (2006/06)	0.236930154746968
64	82523 (2010/05)	82320 (2017/10)	0.244028405422853
65	82523 (2010/05)	82523 (2010/05)	1
66	82523 (2010/05)	82320 (2006/06)	0.317311536582115
67	82523 (2010/05)	82523 (2006/06)	0.334261188691568
68	82523 (2010/05)	82430 (2017/10)	0.292178652437134
69	82523 (2010/05)	82530 (2017/10)	0.295941146626078
70	82523 (2010/05)	82320 (2010/05)	0.293368467281511
71	82523 (2010/05)	82952 (2010/05)	0.291752856997525
72	82523 (2010/05)	82430 (2013/10)	0.2767929089444
73	82523 (2010/05)	82530 (2010/05)	0.285914998243765
74	82523 (2010/05)	82530 (2013/10)	0.267278366983042
75	82523 (2010/05)	82710 (2002/06)	0.23247124865584
76	82523 (2010/05)	82413 (2010/05)	0.286155805429583
77	82523 (2010/05)	82110 (2006/06)	0.268949818668176
78	82523 (2010/05)	82110 (2010/05)	0.279515404956645
79	82523 (2010/05)	82413 (2013/10)	0.250094209270192
80	82523 (2010/05)	82610 (2017/10)	0.252625891849804
81	82523 (2010/05)	82720 (2013/10)	0.167807110324433
82	82523 (2010/05)	82721 (2017/10)	0.134724391876813
83	82523 (2010/05)	82320 (2002/06)	0.175962774750505
84	82523 (2010/05)	82220 (2013/10)	0.173614613714612
85	82523 (2010/05)	82220 (2017/10)	0.196656522106687
86	82523 (2010/05)	82220 (2006/06)	0.235949297218444
87	82523 (2010/05)	82220 (2010/05)	0.188120918161125
88	82523 (2010/05)	82413 (2017/10)	0.202168583023334
89	82523 (2010/05)	82320 (2013/10)	0.236048775489292
90	82523 (2010/05)	82523 (2013/10)	0.220507004389557
91	82523 (2010/05)	82953 (2017/10)	0.188539553752536
92	82523 (2010/05)	82110 (2013/10)	0.19898331133135
93	82523 (2010/05)	82523 (2017/10)	0.189892989380315
94	82320 (2006/06)	82413 (2006/06)	0.265436546056143
95	82320 (2006/06)	82320 (2017/10)	0.252513243701593
96	82320 (2006/06)	82523 (2010/05)	0.317311536582115
97	82320 (2006/06)	82320 (2006/06)	1
98	82320 (2006/06)	82523 (2006/06)	0.338697463082166
99	82320 (2006/06)	82430 (2017/10)	0.321866865005578
100	82320 (2006/06)	82530 (2017/10)	0.323592450415867
101	82320 (2006/06)	82320 (2010/05)	0.318557178910502
102	82320 (2006/06)	82952 (2010/05)	0.30945335369734
103	82320 (2006/06)	82430 (2013/10)	0.287016138612181
104	82320 (2006/06)	82530 (2010/05)	0.28963601663145
105	82320 (2006/06)	82530 (2013/10)	0.282378102416392
106	82320 (2006/06)	82710 (2002/06)	0.242276203631953
107	82320 (2006/06)	82413 (2010/05)	0.285466502854665
108	82320 (2006/06)	82110 (2006/06)	0.312060999887316
109	82320 (2006/06)	82110 (2010/05)	0.315998231843542
110	82320 (2006/06)	82413 (2013/10)	0.258422861697358
111	82320 (2006/06)	82610 (2017/10)	0.274086627872098
112	82320 (2006/06)	82720 (2013/10)	0.161552259532856
113	82320 (2006/06)	82721 (2017/10)	0.128948515714795
114	82320 (2006/06)	82320 (2002/06)	0.171810945456551
115	82320 (2006/06)	82220 (2013/10)	0.173623000177106
116	82320 (2006/06)	82220 (2017/10)	0.197865556807117
117	82320 (2006/06)	82220 (2006/06)	0.245912917534172
118	82320 (2006/06)	82220 (2010/05)	0.189664439837211
119	82320 (2006/06)	82413 (2017/10)	0.199295640586332
120	82320 (2006/06)	82320 (2013/10)	0.244124421805652
121	82320 (2006/06)	82523 (2013/10)	0.209657068605111
122	82320 (2006/06)	82953 (2017/10)	0.188580139212841
123	82320 (2006/06)	82110 (2013/10)	0.198382450301501
124	82320 (2006/06)	82523 (2017/10)	0.189651997790462
125	82523 (2006/06)	82413 (2006/06)	0.253482808120856
126	82523 (2006/06)	82320 (2017/10)	0.241213681100578
127	82523 (2006/06)	82523 (2010/05)	0.334261188691568
128	82523 (2006/06)	82320 (2006/06)	0.338697463082166
129	82523 (2006/06)	82523 (2006/06)	1
130	82523 (2006/06)	82430 (2017/10)	0.305972878014658
131	82523 (2006/06)	82530 (2017/10)	0.30895993684626
132	82523 (2006/06)	82320 (2010/05)	0.299677026526182
133	82523 (2006/06)	82952 (2010/05)	0.301422346460577
134	82523 (2006/06)	82430 (2013/10)	0.281793971887621
135	82523 (2006/06)	82530 (2010/05)	0.288557213930348
136	82523 (2006/06)	82530 (2013/10)	0.272249624705125
137	82523 (2006/06)	82710 (2002/06)	0.23727803390187
138	82523 (2006/06)	82413 (2010/05)	0.285754972942993
139	82523 (2006/06)	82110 (2006/06)	0.288634173555815
140	82523 (2006/06)	82110 (2010/05)	0.293908500526068
141	82523 (2006/06)	82413 (2013/10)	0.254079535839478
142	82523 (2006/06)	82610 (2017/10)	0.261743516961572
143	82523 (2006/06)	82720 (2013/10)	0.162916768566072
144	82523 (2006/06)	82721 (2017/10)	0.129115517784073
145	82523 (2006/06)	82320 (2002/06)	0.173410292664975
146	82523 (2006/06)	82220 (2013/10)	0.168805099126692
147	82523 (2006/06)	82220 (2017/10)	0.194123777457111
148	82523 (2006/06)	82220 (2006/06)	0.241129657284361
149	82523 (2006/06)	82220 (2010/05)	0.186040414633163
150	82523 (2006/06)	82413 (2017/10)	0.201493885910487
151	82523 (2006/06)	82320 (2013/10)	0.236158324541867
152	82523 (2006/06)	82523 (2013/10)	0.208839713392186
153	82523 (2006/06)	82953 (2017/10)	0.18884468307003
154	82523 (2006/06)	82110 (2013/10)	0.196590973016558
155	82523 (2006/06)	82523 (2017/10)	0.191518653532925
156	82430 (2017/10)	82413 (2006/06)	0.246132888029531
157	82430 (2017/10)	82320 (2017/10)	0.263562091503268
158	82430 (2017/10)	82523 (2010/05)	0.292178652437134
159	82430 (2017/10)	82320 (2006/06)	0.321866865005578
160	82430 (2017/10)	82523 (2006/06)	0.305972878014658
161	82430 (2017/10)	82430 (2017/10)	1
162	82430 (2017/10)	82530 (2017/10)	0.317928157338679
163	82430 (2017/10)	82320 (2010/05)	0.306728013569103
164	82430 (2017/10)	82952 (2010/05)	0.306041235257045
165	82430 (2017/10)	82430 (2013/10)	0.296084124617437
166	82430 (2017/10)	82530 (2010/05)	0.287106476056558
167	82430 (2017/10)	82530 (2013/10)	0.280132424074221
168	82430 (2017/10)	82710 (2002/06)	0.23988215227167
169	82430 (2017/10)	82413 (2010/05)	0.273594619815297
170	82430 (2017/10)	82110 (2006/06)	0.27158973809938
171	82430 (2017/10)	82110 (2010/05)	0.27842732691426
172	82430 (2017/10)	82413 (2013/10)	0.26974051205109
173	82430 (2017/10)	82610 (2017/10)	0.272491832692926
174	82430 (2017/10)	82720 (2013/10)	0.181179610854855
175	82430 (2017/10)	82721 (2017/10)	0.146045314359261
176	82430 (2017/10)	82320 (2002/06)	0.177804452204278
177	82430 (2017/10)	82220 (2013/10)	0.180213017751479
178	82430 (2017/10)	82220 (2017/10)	0.209209414880259
179	82430 (2017/10)	82220 (2006/06)	0.240378151260504
180	82430 (2017/10)	82220 (2010/05)	0.193733562035449
181	82430 (2017/10)	82413 (2017/10)	0.221159140969163
182	82430 (2017/10)	82320 (2013/10)	0.251800627457912
183	82430 (2017/10)	82523 (2013/10)	0.227526823550627
184	82430 (2017/10)	82953 (2017/10)	0.208370906371654
185	82430 (2017/10)	82110 (2013/10)	0.207116326186054
186	82430 (2017/10)	82523 (2017/10)	0.210169715963011
187	82530 (2017/10)	82413 (2006/06)	0.24807526507646
188	82530 (2017/10)	82320 (2017/10)	0.267054073108723
189	82530 (2017/10)	82523 (2010/05)	0.295941146626078
190	82530 (2017/10)	82320 (2006/06)	0.323592450415867
191	82530 (2017/10)	82523 (2006/06)	0.30895993684626
192	82530 (2017/10)	82430 (2017/10)	0.317928157338679
193	82530 (2017/10)	82530 (2017/10)	1
194	82530 (2017/10)	82320 (2010/05)	0.307024835276229
195	82530 (2017/10)	82952 (2010/05)	0.305874888026276
196	82530 (2017/10)	82430 (2013/10)	0.294423382658677
197	82530 (2017/10)	82530 (2010/05)	0.298593743593949
198	82530 (2017/10)	82530 (2013/10)	0.303720832457431
199	82530 (2017/10)	82710 (2002/06)	0.249587954013633
200	82530 (2017/10)	82413 (2010/05)	0.277253476506486
201	82530 (2017/10)	82110 (2006/06)	0.270700768247598
202	82530 (2017/10)	82110 (2010/05)	0.276157177894902
203	82530 (2017/10)	82413 (2013/10)	0.273466193027876
204	82530 (2017/10)	82610 (2017/10)	0.272972688707359
205	82530 (2017/10)	82720 (2013/10)	0.186041904007133
206	82530 (2017/10)	82721 (2017/10)	0.151094721097558
207	82530 (2017/10)	82320 (2002/06)	0.182736328709136
208	82530 (2017/10)	82220 (2013/10)	0.186025522099932
209	82530 (2017/10)	82220 (2017/10)	0.214669526035517
210	82530 (2017/10)	82220 (2006/06)	0.249281196089707
211	82530 (2017/10)	82220 (2010/05)	0.200807973293338
212	82530 (2017/10)	82413 (2017/10)	0.227611940298507
213	82530 (2017/10)	82320 (2013/10)	0.258595821895501
214	82530 (2017/10)	82523 (2013/10)	0.230173026783598
215	82530 (2017/10)	82953 (2017/10)	0.21349147516679
216	82530 (2017/10)	82110 (2013/10)	0.214487341912827
217	82530 (2017/10)	82523 (2017/10)	0.215037768739105
218	82320 (2010/05)	82413 (2006/06)	0.235457376599487
219	82320 (2010/05)	82320 (2017/10)	0.273886262713078
220	82320 (2010/05)	82523 (2010/05)	0.293368467281511
221	82320 (2010/05)	82320 (2006/06)	0.318557178910502
222	82320 (2010/05)	82523 (2006/06)	0.299677026526182
223	82320 (2010/05)	82430 (2017/10)	0.306728013569103
224	82320 (2010/05)	82530 (2017/10)	0.307024835276229
225	82320 (2010/05)	82320 (2010/05)	1
226	82320 (2010/05)	82952 (2010/05)	0.307192878580616
227	82320 (2010/05)	82430 (2013/10)	0.298222663298448
228	82320 (2010/05)	82530 (2010/05)	0.302509757647272
229	82320 (2010/05)	82530 (2013/10)	0.29426836868955
230	82320 (2010/05)	82710 (2002/06)	0.246617217352214
231	82320 (2010/05)	82413 (2010/05)	0.276430842607313
232	82320 (2010/05)	82110 (2006/06)	0.257116700815206
233	82320 (2010/05)	82110 (2010/05)	0.259870270566778
234	82320 (2010/05)	82413 (2013/10)	0.272437599575146
235	82320 (2010/05)	82610 (2017/10)	0.26049800533172
236	82320 (2010/05)	82720 (2013/10)	0.201747851002865
237	82320 (2010/05)	82721 (2017/10)	0.17194268577141
238	82320 (2010/05)	82320 (2002/06)	0.199688605056209
239	82320 (2010/05)	82220 (2013/10)	0.215089461468402
240	82320 (2010/05)	82220 (2017/10)	0.238123085491507
241	82320 (2010/05)	82220 (2006/06)	0.266407718331036
242	82320 (2010/05)	82220 (2010/05)	0.22931907709623
243	82320 (2010/05)	82413 (2017/10)	0.235822462967057
244	82320 (2010/05)	82320 (2013/10)	0.281687516635614
245	82320 (2010/05)	82523 (2013/10)	0.24676452234311
246	82320 (2010/05)	82953 (2017/10)	0.220624572840545
247	82320 (2010/05)	82110 (2013/10)	0.228944246737841
248	82320 (2010/05)	82523 (2017/10)	0.22363381844114
249	82952 (2010/05)	82413 (2006/06)	0.242430664890396
250	82952 (2010/05)	82320 (2017/10)	0.255369063106486
251	82952 (2010/05)	82523 (2010/05)	0.291752856997525
252	82952 (2010/05)	82320 (2006/06)	0.30945335369734
253	82952 (2010/05)	82523 (2006/06)	0.301422346460577
254	82952 (2010/05)	82430 (2017/10)	0.306041235257045
255	82952 (2010/05)	82530 (2017/10)	0.305874888026276
256	82952 (2010/05)	82320 (2010/05)	0.307192878580616
257	82952 (2010/05)	82952 (2010/05)	1
258	82952 (2010/05)	82430 (2013/10)	0.290899042004422
259	82952 (2010/05)	82530 (2010/05)	0.292459420587631
260	82952 (2010/05)	82530 (2013/10)	0.276965511520355
261	82952 (2010/05)	82710 (2002/06)	0.240578707471919
262	82952 (2010/05)	82413 (2010/05)	0.274205691913868
263	82952 (2010/05)	82110 (2006/06)	0.271993364666851
264	82952 (2010/05)	82110 (2010/05)	0.274154715796085
265	82952 (2010/05)	82413 (2013/10)	0.262629501232391
266	82952 (2010/05)	82610 (2017/10)	0.262246629007153
267	82952 (2010/05)	82720 (2013/10)	0.189868338557994
268	82952 (2010/05)	82721 (2017/10)	0.15146303968316
269	82952 (2010/05)	82320 (2002/06)	0.177805509336291
270	82952 (2010/05)	82220 (2013/10)	0.193596862105853
271	82952 (2010/05)	82220 (2017/10)	0.211531933465884
272	82952 (2010/05)	82220 (2006/06)	0.248045787586576
273	82952 (2010/05)	82220 (2010/05)	0.204578844270323
274	82952 (2010/05)	82413 (2017/10)	0.215558137283377
275	82952 (2010/05)	82320 (2013/10)	0.258366361014048
276	82952 (2010/05)	82523 (2013/10)	0.23253251574888
277	82952 (2010/05)	82953 (2017/10)	0.209848361323985
278	82952 (2010/05)	82110 (2013/10)	0.213573971651851
279	82952 (2010/05)	82523 (2017/10)	0.207159159718664
280	82430 (2013/10)	82413 (2006/06)	0.220958963841023
281	82430 (2013/10)	82320 (2017/10)	0.258883736575287
282	82430 (2013/10)	82523 (2010/05)	0.2767929089444
283	82430 (2013/10)	82320 (2006/06)	0.287016138612181
284	82430 (2013/10)	82523 (2006/06)	0.281793971887621
285	82430 (2013/10)	82430 (2017/10)	0.296084124617437
286	82430 (2013/10)	82530 (2017/10)	0.294423382658677
287	82430 (2013/10)	82320 (2010/05)	0.298222663298448
288	82430 (2013/10)	82952 (2010/05)	0.290899042004422
289	82430 (2013/10)	82430 (2013/10)	1
290	82430 (2013/10)	82530 (2010/05)	0.287222881123985
291	82430 (2013/10)	82530 (2013/10)	0.279475272811702
292	82430 (2013/10)	82710 (2002/06)	0.240440640932265
293	82430 (2013/10)	82413 (2010/05)	0.254789341015484
294	82430 (2013/10)	82110 (2006/06)	0.239750742699804
295	82430 (2013/10)	82110 (2010/05)	0.241434404402627
296	82430 (2013/10)	82413 (2013/10)	0.260859869770761
297	82430 (2013/10)	82610 (2017/10)	0.25029969744829
298	82430 (2013/10)	82720 (2013/10)	0.201166608043147
299	82430 (2013/10)	82721 (2017/10)	0.161519751223868
300	82430 (2013/10)	82320 (2002/06)	0.190863596221265
301	82430 (2013/10)	82220 (2013/10)	0.199655510349538
302	82430 (2013/10)	82220 (2017/10)	0.226602374305614
303	82430 (2013/10)	82220 (2006/06)	0.246235450866035
304	82430 (2013/10)	82220 (2010/05)	0.212107457944455
305	82430 (2013/10)	82413 (2017/10)	0.233125722176817
306	82430 (2013/10)	82320 (2013/10)	0.266600461645821
307	82430 (2013/10)	82523 (2013/10)	0.242371524038329
308	82430 (2013/10)	82953 (2017/10)	0.217320305180029
309	82430 (2013/10)	82110 (2013/10)	0.214658353480087
310	82430 (2013/10)	82523 (2017/10)	0.216474941678063
311	82530 (2010/05)	82413 (2006/06)	0.223469122989102
312	82530 (2010/05)	82320 (2017/10)	0.253738149525981
313	82530 (2010/05)	82523 (2010/05)	0.285914998243765
314	82530 (2010/05)	82320 (2006/06)	0.28963601663145
315	82530 (2010/05)	82523 (2006/06)	0.288557213930348
316	82530 (2010/05)	82430 (2017/10)	0.287106476056558
317	82530 (2010/05)	82530 (2017/10)	0.298593743593949
318	82530 (2010/05)	82320 (2010/05)	0.302509757647272
319	82530 (2010/05)	82952 (2010/05)	0.292459420587631
320	82530 (2010/05)	82430 (2013/10)	0.287222881123985
321	82530 (2010/05)	82530 (2010/05)	1
322	82530 (2010/05)	82530 (2013/10)	0.299344983328998
323	82530 (2010/05)	82710 (2002/06)	0.238230870892768
324	82530 (2010/05)	82413 (2010/05)	0.266451742163452
325	82530 (2010/05)	82110 (2006/06)	0.241855730075625
326	82530 (2010/05)	82110 (2010/05)	0.244548671110014
327	82530 (2010/05)	82413 (2013/10)	0.26209875990509
328	82530 (2010/05)	82610 (2017/10)	0.254843403017076
329	82530 (2010/05)	82720 (2013/10)	0.194440380395026
330	82530 (2010/05)	82721 (2017/10)	0.15930132082459
331	82530 (2010/05)	82320 (2002/06)	0.190783113116339
332	82530 (2010/05)	82220 (2013/10)	0.201319639338389
333	82530 (2010/05)	82220 (2017/10)	0.220226364097078
334	82530 (2010/05)	82220 (2006/06)	0.251900081070126
335	82530 (2010/05)	82220 (2010/05)	0.216604744212632
336	82530 (2010/05)	82413 (2017/10)	0.229615004935834
337	82530 (2010/05)	82320 (2013/10)	0.260033220811231
338	82530 (2010/05)	82523 (2013/10)	0.240241237170443
339	82530 (2010/05)	82953 (2017/10)	0.209340805978116
340	82530 (2010/05)	82110 (2013/10)	0.217708493318999
341	82530 (2010/05)	82523 (2017/10)	0.214425789120215
342	82530 (2013/10)	82413 (2006/06)	0.213253229001261
343	82530 (2013/10)	82320 (2017/10)	0.249588846068877
344	82530 (2013/10)	82523 (2010/05)	0.267278366983042
345	82530 (2013/10)	82320 (2006/06)	0.282378102416392
346	82530 (2013/10)	82523 (2006/06)	0.272249624705125
347	82530 (2013/10)	82430 (2017/10)	0.280132424074221
348	82530 (2013/10)	82530 (2017/10)	0.303720832457431
349	82530 (2013/10)	82320 (2010/05)	0.29426836868955
350	82530 (2013/10)	82952 (2010/05)	0.276965511520355
351	82530 (2013/10)	82430 (2013/10)	0.279475272811702
352	82530 (2013/10)	82530 (2010/05)	0.299344983328998
353	82530 (2013/10)	82530 (2013/10)	1
354	82530 (2013/10)	82710 (2002/06)	0.252386127386127
355	82530 (2013/10)	82413 (2010/05)	0.263140348927659
356	82530 (2013/10)	82110 (2006/06)	0.248218104062723
357	82530 (2013/10)	82110 (2010/05)	0.246462872356738
358	82530 (2013/10)	82413 (2013/10)	0.274286507881397
359	82530 (2013/10)	82610 (2017/10)	0.264432543120422
360	82530 (2013/10)	82720 (2013/10)	0.19826435246996
361	82530 (2013/10)	82721 (2017/10)	0.16634479206901
362	82530 (2013/10)	82320 (2002/06)	0.187924653372369
363	82530 (2013/10)	82220 (2013/10)	0.201204075331893
364	82530 (2013/10)	82220 (2017/10)	0.221789204281061
365	82530 (2013/10)	82220 (2006/06)	0.256565709357932
366	82530 (2013/10)	82220 (2010/05)	0.212733421555654
367	82530 (2013/10)	82413 (2017/10)	0.233899690547089
368	82530 (2013/10)	82320 (2013/10)	0.259077635131412
369	82530 (2013/10)	82523 (2013/10)	0.232742008614827
370	82530 (2013/10)	82953 (2017/10)	0.212582361536129
371	82530 (2013/10)	82110 (2013/10)	0.221626334143506
372	82530 (2013/10)	82523 (2017/10)	0.224793434569004
373	82710 (2002/06)	82413 (2006/06)	0.192443709038998
374	82710 (2002/06)	82320 (2017/10)	0.222446350888279
375	82710 (2002/06)	82523 (2010/05)	0.23247124865584
376	82710 (2002/06)	82320 (2006/06)	0.242276203631953
377	82710 (2002/06)	82523 (2006/06)	0.23727803390187
378	82710 (2002/06)	82430 (2017/10)	0.23988215227167
379	82710 (2002/06)	82530 (2017/10)	0.249587954013633
380	82710 (2002/06)	82320 (2010/05)	0.246617217352214
381	82710 (2002/06)	82952 (2010/05)	0.240578707471919
382	82710 (2002/06)	82430 (2013/10)	0.240440640932265
383	82710 (2002/06)	82530 (2010/05)	0.238230870892768
384	82710 (2002/06)	82530 (2013/10)	0.252386127386127
385	82710 (2002/06)	82710 (2002/06)	1
386	82710 (2002/06)	82413 (2010/05)	0.228530924556079
387	82710 (2002/06)	82110 (2006/06)	0.22327435833541
388	82710 (2002/06)	82110 (2010/05)	0.222932128939868
389	82710 (2002/06)	82413 (2013/10)	0.240227790432802
390	82710 (2002/06)	82610 (2017/10)	0.222512636211635
391	82710 (2002/06)	82720 (2013/10)	0.182932765439611
392	82710 (2002/06)	82721 (2017/10)	0.158402965178659
393	82710 (2002/06)	82320 (2002/06)	0.177207107162687
394	82710 (2002/06)	82220 (2013/10)	0.174198295419707
395	82710 (2002/06)	82220 (2017/10)	0.195167715489868
396	82710 (2002/06)	82220 (2006/06)	0.229331192874343
397	82710 (2002/06)	82220 (2010/05)	0.187341106338213
398	82710 (2002/06)	82413 (2017/10)	0.196032270104218
399	82710 (2002/06)	82320 (2013/10)	0.21924511977505
400	82710 (2002/06)	82523 (2013/10)	0.197286886618657
401	82710 (2002/06)	82953 (2017/10)	0.182804788263845
402	82710 (2002/06)	82110 (2013/10)	0.189531579907724
403	82710 (2002/06)	82523 (2017/10)	0.186845136869823
404	82413 (2010/05)	82413 (2006/06)	0.225381299734748
405	82413 (2010/05)	82320 (2017/10)	0.230686836418303
406	82413 (2010/05)	82523 (2010/05)	0.286155805429583
407	82413 (2010/05)	82320 (2006/06)	0.285466502854665
408	82413 (2010/05)	82523 (2006/06)	0.285754972942993
409	82413 (2010/05)	82430 (2017/10)	0.273594619815297
410	82413 (2010/05)	82530 (2017/10)	0.277253476506486
411	82413 (2010/05)	82320 (2010/05)	0.276430842607313
412	82413 (2010/05)	82952 (2010/05)	0.274205691913868
413	82413 (2010/05)	82430 (2013/10)	0.254789341015484
414	82413 (2010/05)	82530 (2010/05)	0.266451742163452
415	82413 (2010/05)	82530 (2013/10)	0.263140348927659
416	82413 (2010/05)	82710 (2002/06)	0.228530924556079
417	82413 (2010/05)	82413 (2010/05)	1
418	82413 (2010/05)	82110 (2006/06)	0.283057152519445
419	82413 (2010/05)	82110 (2010/05)	0.287544721888656
420	82413 (2010/05)	82413 (2013/10)	0.275800157558214
421	82413 (2010/05)	82610 (2017/10)	0.267137275080802
422	82413 (2010/05)	82720 (2013/10)	0.159813825794136
423	82413 (2010/05)	82721 (2017/10)	0.132378172419172
424	82413 (2010/05)	82320 (2002/06)	0.166673418952315
425	82413 (2010/05)	82220 (2013/10)	0.157964237779798
426	82413 (2010/05)	82220 (2017/10)	0.180689712724011
427	82413 (2010/05)	82220 (2006/06)	0.224362606232295
428	82413 (2010/05)	82220 (2010/05)	0.172850659719304
429	82413 (2010/05)	82413 (2017/10)	0.189430077830781
430	82413 (2010/05)	82320 (2013/10)	0.221650320175083
431	82413 (2010/05)	82523 (2013/10)	0.194009908113553
432	82413 (2010/05)	82953 (2017/10)	0.179474786531336
433	82413 (2010/05)	82110 (2013/10)	0.20450314863955
434	82413 (2010/05)	82523 (2017/10)	0.200184766988298
435	82110 (2006/06)	82413 (2006/06)	0.230085059824233
436	82110 (2006/06)	82320 (2017/10)	0.205831344588886
437	82110 (2006/06)	82523 (2010/05)	0.268949818668176
438	82110 (2006/06)	82320 (2006/06)	0.312060999887316
439	82110 (2006/06)	82523 (2006/06)	0.288634173555815
440	82110 (2006/06)	82430 (2017/10)	0.27158973809938
441	82110 (2006/06)	82530 (2017/10)	0.270700768247598
442	82110 (2006/06)	82320 (2010/05)	0.257116700815206
443	82110 (2006/06)	82952 (2010/05)	0.271993364666851
444	82110 (2006/06)	82430 (2013/10)	0.239750742699804
445	82110 (2006/06)	82530 (2010/05)	0.241855730075625
446	82110 (2006/06)	82530 (2013/10)	0.248218104062723
447	82110 (2006/06)	82710 (2002/06)	0.22327435833541
448	82110 (2006/06)	82413 (2010/05)	0.283057152519445
449	82110 (2006/06)	82110 (2006/06)	1
450	82110 (2006/06)	82110 (2010/05)	0.377470809965983
451	82110 (2006/06)	82413 (2013/10)	0.260988200589971
452	82110 (2006/06)	82610 (2017/10)	0.284657664382167
453	82110 (2006/06)	82720 (2013/10)	0.136237347068094
454	82110 (2006/06)	82721 (2017/10)	0.109561686690851
455	82110 (2006/06)	82320 (2002/06)	0.139408981617932
456	82110 (2006/06)	82220 (2013/10)	0.136850215570237
457	82110 (2006/06)	82220 (2017/10)	0.158657305976236
458	82110 (2006/06)	82220 (2006/06)	0.212584928968499
459	82110 (2006/06)	82220 (2010/05)	0.150097872476976
460	82110 (2006/06)	82413 (2017/10)	0.16119140780963
461	82110 (2006/06)	82320 (2013/10)	0.198212374897715
462	82110 (2006/06)	82523 (2013/10)	0.169799082423667
463	82110 (2006/06)	82953 (2017/10)	0.158579679011193
464	82110 (2006/06)	82110 (2013/10)	0.207416154936231
465	82110 (2006/06)	82523 (2017/10)	0.182030728122912
466	82110 (2010/05)	82413 (2006/06)	0.236511722089727
467	82110 (2010/05)	82320 (2017/10)	0.209870514036948
468	82110 (2010/05)	82523 (2010/05)	0.279515404956645
469	82110 (2010/05)	82320 (2006/06)	0.315998231843542
470	82110 (2010/05)	82523 (2006/06)	0.293908500526068
471	82110 (2010/05)	82430 (2017/10)	0.27842732691426
472	82110 (2010/05)	82530 (2017/10)	0.276157177894902
473	82110 (2010/05)	82320 (2010/05)	0.259870270566778
474	82110 (2010/05)	82952 (2010/05)	0.274154715796085
475	82110 (2010/05)	82430 (2013/10)	0.241434404402627
476	82110 (2010/05)	82530 (2010/05)	0.244548671110014
477	82110 (2010/05)	82530 (2013/10)	0.246462872356738
478	82110 (2010/05)	82710 (2002/06)	0.222932128939868
479	82110 (2010/05)	82413 (2010/05)	0.287544721888656
480	82110 (2010/05)	82110 (2006/06)	0.377470809965983
481	82110 (2010/05)	82110 (2010/05)	1
482	82110 (2010/05)	82413 (2013/10)	0.257038892040345
483	82110 (2010/05)	82610 (2017/10)	0.27924079450548
484	82110 (2010/05)	82720 (2013/10)	0.134667550786666
485	82110 (2010/05)	82721 (2017/10)	0.106370561494041
486	82110 (2010/05)	82320 (2002/06)	0.13939569177389
487	82110 (2010/05)	82220 (2013/10)	0.132555142878799
488	82110 (2010/05)	82220 (2017/10)	0.156110244409776
489	82110 (2010/05)	82220 (2006/06)	0.207319881408134
490	82110 (2010/05)	82220 (2010/05)	0.148271801827314
491	82110 (2010/05)	82413 (2017/10)	0.16068986024383
492	82110 (2010/05)	82320 (2013/10)	0.194320296587196
493	82110 (2010/05)	82523 (2013/10)	0.166992862923994
494	82110 (2010/05)	82953 (2017/10)	0.159292678319748
495	82110 (2010/05)	82110 (2013/10)	0.200564847739877
496	82110 (2010/05)	82523 (2017/10)	0.173579403187321
497	82413 (2013/10)	82413 (2006/06)	0.203028710648259
498	82413 (2013/10)	82320 (2017/10)	0.240802199886213
499	82413 (2013/10)	82523 (2010/05)	0.250094209270192
500	82413 (2013/10)	82320 (2006/06)	0.258422861697358
501	82413 (2013/10)	82523 (2006/06)	0.254079535839478
502	82413 (2013/10)	82430 (2017/10)	0.26974051205109
503	82413 (2013/10)	82530 (2017/10)	0.273466193027876
504	82413 (2013/10)	82320 (2010/05)	0.272437599575146
505	82413 (2013/10)	82952 (2010/05)	0.262629501232391
506	82413 (2013/10)	82430 (2013/10)	0.260859869770761
507	82413 (2013/10)	82530 (2010/05)	0.26209875990509
508	82413 (2013/10)	82530 (2013/10)	0.274286507881397
509	82413 (2013/10)	82710 (2002/06)	0.240227790432802
510	82413 (2013/10)	82413 (2010/05)	0.275800157558214
511	82413 (2013/10)	82110 (2006/06)	0.260988200589971
512	82413 (2013/10)	82110 (2010/05)	0.257038892040345
513	82413 (2013/10)	82413 (2013/10)	1
514	82413 (2013/10)	82610 (2017/10)	0.276550651370795
515	82413 (2013/10)	82720 (2013/10)	0.186919953596288
516	82413 (2013/10)	82721 (2017/10)	0.161358941949009
517	82413 (2013/10)	82320 (2002/06)	0.180289993626514
518	82413 (2013/10)	82220 (2013/10)	0.177971793149765
519	82413 (2013/10)	82220 (2017/10)	0.20093432109686
520	82413 (2013/10)	82220 (2006/06)	0.234820337630601
521	82413 (2013/10)	82220 (2010/05)	0.190913403845617
522	82413 (2013/10)	82413 (2017/10)	0.223329507600146
523	82413 (2013/10)	82320 (2013/10)	0.241558236316704
524	82413 (2013/10)	82523 (2013/10)	0.214847657411663
525	82413 (2013/10)	82953 (2017/10)	0.196433275380644
526	82413 (2013/10)	82110 (2013/10)	0.231683372946161
527	82413 (2013/10)	82523 (2017/10)	0.228966639544345
528	82610 (2017/10)	82413 (2006/06)	0.20868051592284
529	82610 (2017/10)	82320 (2017/10)	0.220764528421721
530	82610 (2017/10)	82523 (2010/05)	0.252625891849804
531	82610 (2017/10)	82320 (2006/06)	0.274086627872098
532	82610 (2017/10)	82523 (2006/06)	0.261743516961572
533	82610 (2017/10)	82430 (2017/10)	0.272491832692926
534	82610 (2017/10)	82530 (2017/10)	0.272972688707359
535	82610 (2017/10)	82320 (2010/05)	0.26049800533172
536	82610 (2017/10)	82952 (2010/05)	0.262246629007153
537	82610 (2017/10)	82430 (2013/10)	0.25029969744829
538	82610 (2017/10)	82530 (2010/05)	0.254843403017076
539	82610 (2017/10)	82530 (2013/10)	0.264432543120422
540	82610 (2017/10)	82710 (2002/06)	0.222512636211635
541	82610 (2017/10)	82413 (2010/05)	0.267137275080802
542	82610 (2017/10)	82110 (2006/06)	0.284657664382167
543	82610 (2017/10)	82110 (2010/05)	0.27924079450548
544	82610 (2017/10)	82413 (2013/10)	0.276550651370795
545	82610 (2017/10)	82610 (2017/10)	1
546	82610 (2017/10)	82720 (2013/10)	0.15924923048439
547	82610 (2017/10)	82721 (2017/10)	0.133851405330816
548	82610 (2017/10)	82320 (2002/06)	0.156983770718232
549	82610 (2017/10)	82220 (2013/10)	0.162217996572529
550	82610 (2017/10)	82220 (2017/10)	0.184749808584426
551	82610 (2017/10)	82220 (2006/06)	0.227462873875758
552	82610 (2017/10)	82220 (2010/05)	0.171979562307831
553	82610 (2017/10)	82413 (2017/10)	0.188747976254722
554	82610 (2017/10)	82320 (2013/10)	0.221301518438178
555	82610 (2017/10)	82523 (2013/10)	0.197507636460224
556	82610 (2017/10)	82953 (2017/10)	0.182700641358988
557	82610 (2017/10)	82110 (2013/10)	0.219476089335135
558	82610 (2017/10)	82523 (2017/10)	0.217907444668008
559	82720 (2013/10)	82413 (2006/06)	0.131533774734499
560	82720 (2013/10)	82320 (2017/10)	0.197700924840432
561	82720 (2013/10)	82523 (2010/05)	0.167807110324433
562	82720 (2013/10)	82320 (2006/06)	0.161552259532856
563	82720 (2013/10)	82523 (2006/06)	0.162916768566072
564	82720 (2013/10)	82430 (2017/10)	0.181179610854855
565	82720 (2013/10)	82530 (2017/10)	0.186041904007133
566	82720 (2013/10)	82320 (2010/05)	0.201747851002865
567	82720 (2013/10)	82952 (2010/05)	0.189868338557994
568	82720 (2013/10)	82430 (2013/10)	0.201166608043147
569	82720 (2013/10)	82530 (2010/05)	0.194440380395026
570	82720 (2013/10)	82530 (2013/10)	0.19826435246996
571	82720 (2013/10)	82710 (2002/06)	0.182932765439611
572	82720 (2013/10)	82413 (2010/05)	0.159813825794136
573	82720 (2013/10)	82110 (2006/06)	0.136237347068094
574	82720 (2013/10)	82110 (2010/05)	0.134667550786666
575	82720 (2013/10)	82413 (2013/10)	0.186919953596288
576	82720 (2013/10)	82610 (2017/10)	0.15924923048439
577	82720 (2013/10)	82720 (2013/10)	1
578	82720 (2013/10)	82721 (2017/10)	0.19399438323612
579	82720 (2013/10)	82320 (2002/06)	0.175642121545162
580	82720 (2013/10)	82220 (2013/10)	0.191527216772456
581	82720 (2013/10)	82220 (2017/10)	0.19619031275473
582	82720 (2013/10)	82220 (2006/06)	0.184656712252303
583	82720 (2013/10)	82220 (2010/05)	0.193843850455766
584	82720 (2013/10)	82413 (2017/10)	0.19971007077684
585	82720 (2013/10)	82320 (2013/10)	0.211681633279607
586	82720 (2013/10)	82523 (2013/10)	0.20425566807429
587	82720 (2013/10)	82953 (2017/10)	0.189529463325232
588	82720 (2013/10)	82110 (2013/10)	0.177551244912178
589	82720 (2013/10)	82523 (2017/10)	0.182627708209104
590	82721 (2017/10)	82413 (2006/06)	0.103606582889157
591	82721 (2017/10)	82320 (2017/10)	0.172284775159102
592	82721 (2017/10)	82523 (2010/05)	0.134724391876813
593	82721 (2017/10)	82320 (2006/06)	0.128948515714795
594	82721 (2017/10)	82523 (2006/06)	0.129115517784073
595	82721 (2017/10)	82430 (2017/10)	0.146045314359261
596	82721 (2017/10)	82530 (2017/10)	0.151094721097558
597	82721 (2017/10)	82320 (2010/05)	0.17194268577141
598	82721 (2017/10)	82952 (2010/05)	0.15146303968316
599	82721 (2017/10)	82430 (2013/10)	0.161519751223868
600	82721 (2017/10)	82530 (2010/05)	0.15930132082459
601	82721 (2017/10)	82530 (2013/10)	0.16634479206901
602	82721 (2017/10)	82710 (2002/06)	0.158402965178659
603	82721 (2017/10)	82413 (2010/05)	0.132378172419172
604	82721 (2017/10)	82110 (2006/06)	0.109561686690851
605	82721 (2017/10)	82110 (2010/05)	0.106370561494041
606	82721 (2017/10)	82413 (2013/10)	0.161358941949009
607	82721 (2017/10)	82610 (2017/10)	0.133851405330816
608	82721 (2017/10)	82720 (2013/10)	0.19399438323612
609	82721 (2017/10)	82721 (2017/10)	1
610	82721 (2017/10)	82320 (2002/06)	0.151095939633489
611	82721 (2017/10)	82220 (2013/10)	0.178612495208892
612	82721 (2017/10)	82220 (2017/10)	0.188552676029149
613	82721 (2017/10)	82220 (2006/06)	0.171825502843403
614	82721 (2017/10)	82220 (2010/05)	0.178065280726878
615	82721 (2017/10)	82413 (2017/10)	0.186138519471853
616	82721 (2017/10)	82320 (2013/10)	0.191718565897997
617	82721 (2017/10)	82523 (2013/10)	0.184911309712834
618	82721 (2017/10)	82953 (2017/10)	0.172049169493766
619	82721 (2017/10)	82110 (2013/10)	0.162403834534982
620	82721 (2017/10)	82523 (2017/10)	0.171205021660331
621	82320 (2002/06)	82413 (2006/06)	0.137509179816941
622	82320 (2002/06)	82320 (2017/10)	0.196455079864616
623	82320 (2002/06)	82523 (2010/05)	0.175962774750505
624	82320 (2002/06)	82320 (2006/06)	0.171810945456551
625	82320 (2002/06)	82523 (2006/06)	0.173410292664975
626	82320 (2002/06)	82430 (2017/10)	0.177804452204278
627	82320 (2002/06)	82530 (2017/10)	0.182736328709136
628	82320 (2002/06)	82320 (2010/05)	0.199688605056209
629	82320 (2002/06)	82952 (2010/05)	0.177805509336291
630	82320 (2002/06)	82430 (2013/10)	0.190863596221265
631	82320 (2002/06)	82530 (2010/05)	0.190783113116339
632	82320 (2002/06)	82530 (2013/10)	0.187924653372369
633	82320 (2002/06)	82710 (2002/06)	0.177207107162687
634	82320 (2002/06)	82413 (2010/05)	0.166673418952315
635	82320 (2002/06)	82110 (2006/06)	0.139408981617932
636	82320 (2002/06)	82110 (2010/05)	0.13939569177389
637	82320 (2002/06)	82413 (2013/10)	0.180289993626514
638	82320 (2002/06)	82610 (2017/10)	0.156983770718232
639	82320 (2002/06)	82720 (2013/10)	0.175642121545162
640	82320 (2002/06)	82721 (2017/10)	0.151095939633489
641	82320 (2002/06)	82320 (2002/06)	1
642	82320 (2002/06)	82220 (2013/10)	0.174134926562111
643	82320 (2002/06)	82220 (2017/10)	0.181948208370973
644	82320 (2002/06)	82220 (2006/06)	0.189821575973078
645	82320 (2002/06)	82220 (2010/05)	0.18074936396577
646	82320 (2002/06)	82413 (2017/10)	0.186715147880196
647	82320 (2002/06)	82320 (2013/10)	0.199056990569906
648	82320 (2002/06)	82523 (2013/10)	0.183499442305617
649	82320 (2002/06)	82953 (2017/10)	0.173806006893156
650	82320 (2002/06)	82110 (2013/10)	0.162615419752684
651	82320 (2002/06)	82523 (2017/10)	0.170207527259937
652	82220 (2013/10)	82413 (2006/06)	0.130495185171088
653	82220 (2013/10)	82320 (2017/10)	0.190227220413666
654	82220 (2013/10)	82523 (2010/05)	0.173614613714612
655	82220 (2013/10)	82320 (2006/06)	0.173623000177106
656	82220 (2013/10)	82523 (2006/06)	0.168805099126692
657	82220 (2013/10)	82430 (2017/10)	0.180213017751479
658	82220 (2013/10)	82530 (2017/10)	0.186025522099932
659	82220 (2013/10)	82320 (2010/05)	0.215089461468402
660	82220 (2013/10)	82952 (2010/05)	0.193596862105853
661	82220 (2013/10)	82430 (2013/10)	0.199655510349538
662	82220 (2013/10)	82530 (2010/05)	0.201319639338389
663	82220 (2013/10)	82530 (2013/10)	0.201204075331893
664	82220 (2013/10)	82710 (2002/06)	0.174198295419707
665	82220 (2013/10)	82413 (2010/05)	0.157964237779798
666	82220 (2013/10)	82110 (2006/06)	0.136850215570237
667	82220 (2013/10)	82110 (2010/05)	0.132555142878799
668	82220 (2013/10)	82413 (2013/10)	0.177971793149765
669	82220 (2013/10)	82610 (2017/10)	0.162217996572529
670	82220 (2013/10)	82720 (2013/10)	0.191527216772456
671	82220 (2013/10)	82721 (2017/10)	0.178612495208892
672	82220 (2013/10)	82320 (2002/06)	0.174134926562111
673	82220 (2013/10)	82220 (2013/10)	1
674	82220 (2013/10)	82220 (2017/10)	0.306422281776417
675	82220 (2013/10)	82220 (2006/06)	0.271342044112605
676	82220 (2013/10)	82220 (2010/05)	0.291214407398394
677	82220 (2013/10)	82413 (2017/10)	0.215429403202329
678	82220 (2013/10)	82320 (2013/10)	0.239144342263095
679	82220 (2013/10)	82523 (2013/10)	0.228976351062922
680	82220 (2013/10)	82953 (2017/10)	0.191218360869211
681	82220 (2013/10)	82110 (2013/10)	0.197038724373576
682	82220 (2013/10)	82523 (2017/10)	0.199259868421053
683	82220 (2017/10)	82413 (2006/06)	0.150932626268206
684	82220 (2017/10)	82320 (2017/10)	0.220655381270384
685	82220 (2017/10)	82523 (2010/05)	0.196656522106687
686	82220 (2017/10)	82320 (2006/06)	0.197865556807117
687	82220 (2017/10)	82523 (2006/06)	0.194123777457111
688	82220 (2017/10)	82430 (2017/10)	0.209209414880259
689	82220 (2017/10)	82530 (2017/10)	0.214669526035517
690	82220 (2017/10)	82320 (2010/05)	0.238123085491507
691	82220 (2017/10)	82952 (2010/05)	0.211531933465884
692	82220 (2017/10)	82430 (2013/10)	0.226602374305614
693	82220 (2017/10)	82530 (2010/05)	0.220226364097078
694	82220 (2017/10)	82530 (2013/10)	0.221789204281061
695	82220 (2017/10)	82710 (2002/06)	0.195167715489868
696	82220 (2017/10)	82413 (2010/05)	0.180689712724011
697	82220 (2017/10)	82110 (2006/06)	0.158657305976236
698	82220 (2017/10)	82110 (2010/05)	0.156110244409776
699	82220 (2017/10)	82413 (2013/10)	0.20093432109686
700	82220 (2017/10)	82610 (2017/10)	0.184749808584426
701	82220 (2017/10)	82720 (2013/10)	0.19619031275473
702	82220 (2017/10)	82721 (2017/10)	0.188552676029149
703	82220 (2017/10)	82320 (2002/06)	0.181948208370973
704	82220 (2017/10)	82220 (2013/10)	0.306422281776417
705	82220 (2017/10)	82220 (2017/10)	1
706	82220 (2017/10)	82220 (2006/06)	0.248699164726825
707	82220 (2017/10)	82220 (2010/05)	0.253797655820251
708	82220 (2017/10)	82413 (2017/10)	0.22710534742235
709	82220 (2017/10)	82320 (2013/10)	0.250651113312058
710	82220 (2017/10)	82523 (2013/10)	0.236785977430488
711	82220 (2017/10)	82953 (2017/10)	0.208330223184295
712	82220 (2017/10)	82110 (2013/10)	0.205171033858788
713	82220 (2017/10)	82523 (2017/10)	0.21070798784377
714	82220 (2006/06)	82413 (2006/06)	0.178408192721399
715	82220 (2006/06)	82320 (2017/10)	0.227950529079051
716	82220 (2006/06)	82523 (2010/05)	0.235949297218444
717	82220 (2006/06)	82320 (2006/06)	0.245912917534172
718	82220 (2006/06)	82523 (2006/06)	0.241129657284361
719	82220 (2006/06)	82430 (2017/10)	0.240378151260504
720	82220 (2006/06)	82530 (2017/10)	0.249281196089707
721	82220 (2006/06)	82320 (2010/05)	0.266407718331036
722	82220 (2006/06)	82952 (2010/05)	0.248045787586576
723	82220 (2006/06)	82430 (2013/10)	0.246235450866035
724	82220 (2006/06)	82530 (2010/05)	0.251900081070126
725	82220 (2006/06)	82530 (2013/10)	0.256565709357932
726	82220 (2006/06)	82710 (2002/06)	0.229331192874343
727	82220 (2006/06)	82413 (2010/05)	0.224362606232295
728	82220 (2006/06)	82110 (2006/06)	0.212584928968499
729	82220 (2006/06)	82110 (2010/05)	0.207319881408134
730	82220 (2006/06)	82413 (2013/10)	0.234820337630601
731	82220 (2006/06)	82610 (2017/10)	0.227462873875758
732	82220 (2006/06)	82720 (2013/10)	0.184656712252303
733	82220 (2006/06)	82721 (2017/10)	0.171825502843403
734	82220 (2006/06)	82320 (2002/06)	0.189821575973078
735	82220 (2006/06)	82220 (2013/10)	0.271342044112605
736	82220 (2006/06)	82220 (2017/10)	0.248699164726825
737	82220 (2006/06)	82220 (2006/06)	1
738	82220 (2006/06)	82220 (2010/05)	0.28498938352467
739	82220 (2006/06)	82413 (2017/10)	0.231246229134544
740	82220 (2006/06)	82320 (2013/10)	0.253909786171375
741	82220 (2006/06)	82523 (2013/10)	0.240095371852239
742	82220 (2006/06)	82953 (2017/10)	0.20373790814889
743	82220 (2006/06)	82110 (2013/10)	0.221765359104415
744	82220 (2006/06)	82523 (2017/10)	0.221963733707256
745	82220 (2010/05)	82413 (2006/06)	0.142077513643511
746	82220 (2010/05)	82320 (2017/10)	0.21393912659903
747	82220 (2010/05)	82523 (2010/05)	0.188120918161125
748	82220 (2010/05)	82320 (2006/06)	0.189664439837211
749	82220 (2010/05)	82523 (2006/06)	0.186040414633163
750	82220 (2010/05)	82430 (2017/10)	0.193733562035449
751	82220 (2010/05)	82530 (2017/10)	0.200807973293338
752	82220 (2010/05)	82320 (2010/05)	0.22931907709623
753	82220 (2010/05)	82952 (2010/05)	0.204578844270323
754	82220 (2010/05)	82430 (2013/10)	0.212107457944455
755	82220 (2010/05)	82530 (2010/05)	0.216604744212632
756	82220 (2010/05)	82530 (2013/10)	0.212733421555654
757	82220 (2010/05)	82710 (2002/06)	0.187341106338213
758	82220 (2010/05)	82413 (2010/05)	0.172850659719304
759	82220 (2010/05)	82110 (2006/06)	0.150097872476976
760	82220 (2010/05)	82110 (2010/05)	0.148271801827314
761	82220 (2010/05)	82413 (2013/10)	0.190913403845617
762	82220 (2010/05)	82610 (2017/10)	0.171979562307831
763	82220 (2010/05)	82720 (2013/10)	0.193843850455766
764	82220 (2010/05)	82721 (2017/10)	0.178065280726878
765	82220 (2010/05)	82320 (2002/06)	0.18074936396577
766	82220 (2010/05)	82220 (2013/10)	0.291214407398394
767	82220 (2010/05)	82220 (2017/10)	0.253797655820251
768	82220 (2010/05)	82220 (2006/06)	0.28498938352467
769	82220 (2010/05)	82220 (2010/05)	1
770	82220 (2010/05)	82413 (2017/10)	0.219628647214854
771	82220 (2010/05)	82320 (2013/10)	0.244695950993575
772	82220 (2010/05)	82523 (2013/10)	0.224889798488665
773	82220 (2010/05)	82953 (2017/10)	0.193046695103998
774	82220 (2010/05)	82110 (2013/10)	0.20065241286388
775	82220 (2010/05)	82523 (2017/10)	0.20299430928465
776	82413 (2017/10)	82413 (2006/06)	0.158226913707832
777	82413 (2017/10)	82320 (2017/10)	0.222569079557396
778	82413 (2017/10)	82523 (2010/05)	0.202168583023334
779	82413 (2017/10)	82320 (2006/06)	0.199295640586332
780	82413 (2017/10)	82523 (2006/06)	0.201493885910487
781	82413 (2017/10)	82430 (2017/10)	0.221159140969163
782	82413 (2017/10)	82530 (2017/10)	0.227611940298507
783	82413 (2017/10)	82320 (2010/05)	0.235822462967057
784	82413 (2017/10)	82952 (2010/05)	0.215558137283377
785	82413 (2017/10)	82430 (2013/10)	0.233125722176817
786	82413 (2017/10)	82530 (2010/05)	0.229615004935834
787	82413 (2017/10)	82530 (2013/10)	0.233899690547089
788	82413 (2017/10)	82710 (2002/06)	0.196032270104218
789	82413 (2017/10)	82413 (2010/05)	0.189430077830781
790	82413 (2017/10)	82110 (2006/06)	0.16119140780963
791	82413 (2017/10)	82110 (2010/05)	0.16068986024383
792	82413 (2017/10)	82413 (2013/10)	0.223329507600146
793	82413 (2017/10)	82610 (2017/10)	0.188747976254722
794	82413 (2017/10)	82720 (2013/10)	0.19971007077684
795	82413 (2017/10)	82721 (2017/10)	0.186138519471853
796	82413 (2017/10)	82320 (2002/06)	0.186715147880196
797	82413 (2017/10)	82220 (2013/10)	0.215429403202329
798	82413 (2017/10)	82220 (2017/10)	0.22710534742235
799	82413 (2017/10)	82220 (2006/06)	0.231246229134544
800	82413 (2017/10)	82220 (2010/05)	0.219628647214854
801	82413 (2017/10)	82413 (2017/10)	1
802	82413 (2017/10)	82320 (2013/10)	0.24325889463969
803	82413 (2017/10)	82523 (2013/10)	0.236880578639581
804	82413 (2017/10)	82953 (2017/10)	0.213897775463135
805	82413 (2017/10)	82110 (2013/10)	0.202944522980381
806	82413 (2017/10)	82523 (2017/10)	0.214752567693744
807	82320 (2013/10)	82413 (2006/06)	0.184984963482744
808	82320 (2013/10)	82320 (2017/10)	0.258113605103743
809	82320 (2013/10)	82523 (2010/05)	0.236048775489292
810	82320 (2013/10)	82320 (2006/06)	0.244124421805652
811	82320 (2013/10)	82523 (2006/06)	0.236158324541867
812	82320 (2013/10)	82430 (2017/10)	0.251800627457912
813	82320 (2013/10)	82530 (2017/10)	0.258595821895501
814	82320 (2013/10)	82320 (2010/05)	0.281687516635614
815	82320 (2013/10)	82952 (2010/05)	0.258366361014048
816	82320 (2013/10)	82430 (2013/10)	0.266600461645821
817	82320 (2013/10)	82530 (2010/05)	0.260033220811231
818	82320 (2013/10)	82530 (2013/10)	0.259077635131412
819	82320 (2013/10)	82710 (2002/06)	0.21924511977505
820	82320 (2013/10)	82413 (2010/05)	0.221650320175083
821	82320 (2013/10)	82110 (2006/06)	0.198212374897715
822	82320 (2013/10)	82110 (2010/05)	0.194320296587196
823	82320 (2013/10)	82413 (2013/10)	0.241558236316704
824	82320 (2013/10)	82610 (2017/10)	0.221301518438178
825	82320 (2013/10)	82720 (2013/10)	0.211681633279607
826	82320 (2013/10)	82721 (2017/10)	0.191718565897997
827	82320 (2013/10)	82320 (2002/06)	0.199056990569906
828	82320 (2013/10)	82220 (2013/10)	0.239144342263095
829	82320 (2013/10)	82220 (2017/10)	0.250651113312058
830	82320 (2013/10)	82220 (2006/06)	0.253909786171375
831	82320 (2013/10)	82220 (2010/05)	0.244695950993575
832	82320 (2013/10)	82413 (2017/10)	0.24325889463969
833	82320 (2013/10)	82320 (2013/10)	1
834	82320 (2013/10)	82523 (2013/10)	0.265154477903793
835	82320 (2013/10)	82953 (2017/10)	0.23090574022251
836	82320 (2013/10)	82110 (2013/10)	0.23473694384484
837	82320 (2013/10)	82523 (2017/10)	0.237687145069695
838	82523 (2013/10)	82413 (2006/06)	0.160269775368494
839	82523 (2013/10)	82320 (2017/10)	0.230578936253658
840	82523 (2013/10)	82523 (2010/05)	0.220507004389557
841	82523 (2013/10)	82320 (2006/06)	0.209657068605111
842	82523 (2013/10)	82523 (2006/06)	0.208839713392186
843	82523 (2013/10)	82430 (2017/10)	0.227526823550627
844	82523 (2013/10)	82530 (2017/10)	0.230173026783598
845	82523 (2013/10)	82320 (2010/05)	0.24676452234311
846	82523 (2013/10)	82952 (2010/05)	0.23253251574888
847	82523 (2013/10)	82430 (2013/10)	0.242371524038329
848	82523 (2013/10)	82530 (2010/05)	0.240241237170443
849	82523 (2013/10)	82530 (2013/10)	0.232742008614827
850	82523 (2013/10)	82710 (2002/06)	0.197286886618657
851	82523 (2013/10)	82413 (2010/05)	0.194009908113553
852	82523 (2013/10)	82110 (2006/06)	0.169799082423667
853	82523 (2013/10)	82110 (2010/05)	0.166992862923994
854	82523 (2013/10)	82413 (2013/10)	0.214847657411663
855	82523 (2013/10)	82610 (2017/10)	0.197507636460224
856	82523 (2013/10)	82720 (2013/10)	0.20425566807429
857	82523 (2013/10)	82721 (2017/10)	0.184911309712834
858	82523 (2013/10)	82320 (2002/06)	0.183499442305617
859	82523 (2013/10)	82220 (2013/10)	0.228976351062922
860	82523 (2013/10)	82220 (2017/10)	0.236785977430488
861	82523 (2013/10)	82220 (2006/06)	0.240095371852239
862	82523 (2013/10)	82220 (2010/05)	0.224889798488665
863	82523 (2013/10)	82413 (2017/10)	0.236880578639581
864	82523 (2013/10)	82320 (2013/10)	0.265154477903793
865	82523 (2013/10)	82523 (2013/10)	1
866	82523 (2013/10)	82953 (2017/10)	0.222988588762097
867	82523 (2013/10)	82110 (2013/10)	0.223422630135131
868	82523 (2013/10)	82523 (2017/10)	0.229514167091558
869	82953 (2017/10)	82413 (2006/06)	0.152663568108688
870	82953 (2017/10)	82320 (2017/10)	0.214197458225465
871	82953 (2017/10)	82523 (2010/05)	0.188539553752536
872	82953 (2017/10)	82320 (2006/06)	0.188580139212841
873	82953 (2017/10)	82523 (2006/06)	0.18884468307003
874	82953 (2017/10)	82430 (2017/10)	0.208370906371654
875	82953 (2017/10)	82530 (2017/10)	0.21349147516679
876	82953 (2017/10)	82320 (2010/05)	0.220624572840545
877	82953 (2017/10)	82952 (2010/05)	0.209848361323985
878	82953 (2017/10)	82430 (2013/10)	0.217320305180029
879	82953 (2017/10)	82530 (2010/05)	0.209340805978116
880	82953 (2017/10)	82530 (2013/10)	0.212582361536129
881	82953 (2017/10)	82710 (2002/06)	0.182804788263845
882	82953 (2017/10)	82413 (2010/05)	0.179474786531336
883	82953 (2017/10)	82110 (2006/06)	0.158579679011193
884	82953 (2017/10)	82110 (2010/05)	0.159292678319748
885	82953 (2017/10)	82413 (2013/10)	0.196433275380644
886	82953 (2017/10)	82610 (2017/10)	0.182700641358988
887	82953 (2017/10)	82720 (2013/10)	0.189529463325232
888	82953 (2017/10)	82721 (2017/10)	0.172049169493766
889	82953 (2017/10)	82320 (2002/06)	0.173806006893156
890	82953 (2017/10)	82220 (2013/10)	0.191218360869211
891	82953 (2017/10)	82220 (2017/10)	0.208330223184295
892	82953 (2017/10)	82220 (2006/06)	0.20373790814889
893	82953 (2017/10)	82220 (2010/05)	0.193046695103998
894	82953 (2017/10)	82413 (2017/10)	0.213897775463135
895	82953 (2017/10)	82320 (2013/10)	0.23090574022251
896	82953 (2017/10)	82523 (2013/10)	0.222988588762097
897	82953 (2017/10)	82953 (2017/10)	1
898	82953 (2017/10)	82110 (2013/10)	0.20303000427224
899	82953 (2017/10)	82523 (2017/10)	0.202436968888265
900	82110 (2013/10)	82413 (2006/06)	0.15461937716263
901	82110 (2013/10)	82320 (2017/10)	0.210983141378735
902	82110 (2013/10)	82523 (2010/05)	0.19898331133135
903	82110 (2013/10)	82320 (2006/06)	0.198382450301501
904	82110 (2013/10)	82523 (2006/06)	0.196590973016558
905	82110 (2013/10)	82430 (2017/10)	0.207116326186054
906	82110 (2013/10)	82530 (2017/10)	0.214487341912827
907	82110 (2013/10)	82320 (2010/05)	0.228944246737841
908	82110 (2013/10)	82952 (2010/05)	0.213573971651851
909	82110 (2013/10)	82430 (2013/10)	0.214658353480087
910	82110 (2013/10)	82530 (2010/05)	0.217708493318999
911	82110 (2013/10)	82530 (2013/10)	0.221626334143506
912	82110 (2013/10)	82710 (2002/06)	0.189531579907724
913	82110 (2013/10)	82413 (2010/05)	0.20450314863955
914	82110 (2013/10)	82110 (2006/06)	0.207416154936231
915	82110 (2013/10)	82110 (2010/05)	0.200564847739877
916	82110 (2013/10)	82413 (2013/10)	0.231683372946161
917	82110 (2013/10)	82610 (2017/10)	0.219476089335135
918	82110 (2013/10)	82720 (2013/10)	0.177551244912178
919	82110 (2013/10)	82721 (2017/10)	0.162403834534982
920	82110 (2013/10)	82320 (2002/06)	0.162615419752684
921	82110 (2013/10)	82220 (2013/10)	0.197038724373576
922	82110 (2013/10)	82220 (2017/10)	0.205171033858788
923	82110 (2013/10)	82220 (2006/06)	0.221765359104415
924	82110 (2013/10)	82220 (2010/05)	0.20065241286388
925	82110 (2013/10)	82413 (2017/10)	0.202944522980381
926	82110 (2013/10)	82320 (2013/10)	0.23473694384484
927	82110 (2013/10)	82523 (2013/10)	0.223422630135131
928	82110 (2013/10)	82953 (2017/10)	0.20303000427224
929	82110 (2013/10)	82110 (2013/10)	1
930	82110 (2013/10)	82523 (2017/10)	0.2377916440586
931	82523 (2017/10)	82413 (2006/06)	0.148389974132548
932	82523 (2017/10)	82320 (2017/10)	0.208099779897285
933	82523 (2017/10)	82523 (2010/05)	0.189892989380315
934	82523 (2017/10)	82320 (2006/06)	0.189651997790462
935	82523 (2017/10)	82523 (2006/06)	0.191518653532925
936	82523 (2017/10)	82430 (2017/10)	0.210169715963011
937	82523 (2017/10)	82530 (2017/10)	0.215037768739105
938	82523 (2017/10)	82320 (2010/05)	0.22363381844114
939	82523 (2017/10)	82952 (2010/05)	0.207159159718664
940	82523 (2017/10)	82430 (2013/10)	0.216474941678063
941	82523 (2017/10)	82530 (2010/05)	0.214425789120215
942	82523 (2017/10)	82530 (2013/10)	0.224793434569004
943	82523 (2017/10)	82710 (2002/06)	0.186845136869823
944	82523 (2017/10)	82413 (2010/05)	0.200184766988298
945	82523 (2017/10)	82110 (2006/06)	0.182030728122912
946	82523 (2017/10)	82110 (2010/05)	0.173579403187321
947	82523 (2017/10)	82413 (2013/10)	0.228966639544345
948	82523 (2017/10)	82610 (2017/10)	0.217907444668008
949	82523 (2017/10)	82720 (2013/10)	0.182627708209104
950	82523 (2017/10)	82721 (2017/10)	0.171205021660331
951	82523 (2017/10)	82320 (2002/06)	0.170207527259937
952	82523 (2017/10)	82220 (2013/10)	0.199259868421053
953	82523 (2017/10)	82220 (2017/10)	0.21070798784377
954	82523 (2017/10)	82220 (2006/06)	0.221963733707256
955	82523 (2017/10)	82220 (2010/05)	0.20299430928465
956	82523 (2017/10)	82413 (2017/10)	0.214752567693744
957	82523 (2017/10)	82320 (2013/10)	0.237687145069695
958	82523 (2017/10)	82523 (2013/10)	0.229514167091558
959	82523 (2017/10)	82953 (2017/10)	0.202436968888265
960	82523 (2017/10)	82110 (2013/10)	0.2377916440586
961	82523 (2017/10)	82523 (2017/10)	1
