# Supplementary material for: Dataset of Jaccard similarity indices from 1,597 European political manifestos across 27 countries (1945–2017)
Source: Data Brief. 2019 Apr 9;24:103907. doi: 10.1016/j.dib.2019.103907 (PMC6479077; doi:10.1016/j.dib.2019.103907)
Supplement: Multimedia component 3 [file mmc3.zip › Croatia.csv]

	referenceParty	comparedParty	Jaccard Similarity
1	81460 (2016/09)	81460 (2016/09)	1
2	81460 (2016/09)	81960 (2015/11)	0.342359850812387
3	81460 (2016/09)	81041 (2007/11)	0.317603157043079
4	81460 (2016/09)	81810 (2011/12)	0.331615442278861
5	81460 (2016/09)	81032 (2011/12)	0.360165566747713
6	81460 (2016/09)	81032 (2016/09)	0.376599922601729
7	81460 (2016/09)	81711 (2016/09)	0.390625
8	81460 (2016/09)	81711 (2007/11)	0.344281316233234
9	81460 (2016/09)	81711 (2011/12)	0.339380256610013
10	81460 (2016/09)	81091 (2016/09)	0.11963920715585
11	81460 (2016/09)	81953 (2007/11)	0.147450070012529
12	81460 (2016/09)	81713 (2000/01)	0.145906621235841
13	81460 (2016/09)	81810 (2000/01)	0.164485841748642
14	81460 (2016/09)	81952 (2007/11)	0.148885530789573
15	81460 (2016/09)	81712 (2007/11)	0.209867735031008
16	81460 (2016/09)	81021 (2000/01)	0.21229886946834
17	81460 (2016/09)	81223 (2000/01)	0.237058384032447
18	81460 (2016/09)	81450 (2015/11)	0.229474848771435
19	81460 (2016/09)	81032 (2015/11)	0.278974184782609
20	81460 (2016/09)	81952 (2011/12)	0.305699741300175
21	81460 (2016/09)	81810 (2003/11)	0.281124704430965
22	81460 (2016/09)	81042 (2003/11)	0.317382620653526
23	81460 (2016/09)	81711 (2003/11)	0.322578027364355
24	81460 (2016/09)	81712 (2003/11)	0.257465302116921
25	81460 (2016/09)	81061 (2015/11)	0.271231107543021
26	81460 (2016/09)	81223 (2007/11)	0.251190518184063
27	81460 (2016/09)	81223 (2003/11)	0.160877855460425
28	81460 (2016/09)	81230 (2011/12)	0.175217632894981
29	81460 (2016/09)	81953 (2000/01)	0.162281031501391
30	81460 (2016/09)	81957 (2003/11)	0.16865864870443
31	81460 (2016/09)	81043 (2016/09)	0.181831742243437
32	81460 (2016/09)	81411 (2003/11)	0.200062204983717
33	81460 (2016/09)	81440 (2011/12)	0.0272661716268101
34	81460 (2016/09)	81411 (2000/01)	0.0341008452346255
35	81460 (2016/09)	81091 (2015/11)	0.036136151694125
36	81460 (2016/09)	81952 (2015/11)	0.0571827057182706
37	81460 (2016/09)	81910 (2007/11)	0.0806051070121893
38	81460 (2016/09)	81910 (2003/11)	0.0610917537746806
39	81460 (2016/09)	81910 (2011/12)	0.100518471751899
40	81460 (2016/09)	81961 (2015/11)	0.0561534136078956
41	81460 (2016/09)	81713 (2003/11)	0.0804349074481729
42	81460 (2016/09)	81460 (2015/11)	0.123406502225239
43	81460 (2016/09)	81712 (2000/01)	0.0820598135180098
44	81960 (2015/11)	81460 (2016/09)	0.342359850812387
45	81960 (2015/11)	81960 (2015/11)	1
46	81960 (2015/11)	81041 (2007/11)	0.321277534659655
47	81960 (2015/11)	81810 (2011/12)	0.324273873133306
48	81960 (2015/11)	81032 (2011/12)	0.353132666540857
49	81960 (2015/11)	81032 (2016/09)	0.355107125828629
50	81960 (2015/11)	81711 (2016/09)	0.367311310106103
51	81960 (2015/11)	81711 (2007/11)	0.34314342582039
52	81960 (2015/11)	81711 (2011/12)	0.334686024138534
53	81960 (2015/11)	81091 (2016/09)	0.132853360176817
54	81960 (2015/11)	81953 (2007/11)	0.158067472241758
55	81960 (2015/11)	81713 (2000/01)	0.165614396770176
56	81960 (2015/11)	81810 (2000/01)	0.185877330545391
57	81960 (2015/11)	81952 (2007/11)	0.159409804437429
58	81960 (2015/11)	81712 (2007/11)	0.223093251507955
59	81960 (2015/11)	81021 (2000/01)	0.234640412405983
60	81960 (2015/11)	81223 (2000/01)	0.264595992773854
61	81960 (2015/11)	81450 (2015/11)	0.249400528764372
62	81960 (2015/11)	81032 (2015/11)	0.285090229293045
63	81960 (2015/11)	81952 (2011/12)	0.309512276910466
64	81960 (2015/11)	81810 (2003/11)	0.295029551400058
65	81960 (2015/11)	81042 (2003/11)	0.333112777532716
66	81960 (2015/11)	81711 (2003/11)	0.336331262037138
67	81960 (2015/11)	81712 (2003/11)	0.275957212836149
68	81960 (2015/11)	81061 (2015/11)	0.283978949867447
69	81960 (2015/11)	81223 (2007/11)	0.279363983429453
70	81960 (2015/11)	81223 (2003/11)	0.177976423506895
71	81960 (2015/11)	81230 (2011/12)	0.201692860544659
72	81960 (2015/11)	81953 (2000/01)	0.177811284471833
73	81960 (2015/11)	81957 (2003/11)	0.18853606263395
74	81960 (2015/11)	81043 (2016/09)	0.195167166045138
75	81960 (2015/11)	81411 (2003/11)	0.220164652599945
76	81960 (2015/11)	81440 (2011/12)	0.0314249510425066
77	81960 (2015/11)	81411 (2000/01)	0.0399384502319599
78	81960 (2015/11)	81091 (2015/11)	0.039716896859754
79	81960 (2015/11)	81952 (2015/11)	0.0661591568936744
80	81960 (2015/11)	81910 (2007/11)	0.091111259367981
81	81960 (2015/11)	81910 (2003/11)	0.0700312721130361
82	81960 (2015/11)	81910 (2011/12)	0.116103182820871
83	81960 (2015/11)	81961 (2015/11)	0.0639806091649136
84	81960 (2015/11)	81713 (2003/11)	0.0909827031647136
85	81960 (2015/11)	81460 (2015/11)	0.131558185404339
86	81960 (2015/11)	81712 (2000/01)	0.0918086485748732
87	81041 (2007/11)	81460 (2016/09)	0.317603157043079
88	81041 (2007/11)	81960 (2015/11)	0.321277534659655
89	81041 (2007/11)	81041 (2007/11)	1
90	81041 (2007/11)	81810 (2011/12)	0.344139544777707
91	81041 (2007/11)	81032 (2011/12)	0.338221883084253
92	81041 (2007/11)	81032 (2016/09)	0.339939493849749
93	81041 (2007/11)	81711 (2016/09)	0.343444072783314
94	81041 (2007/11)	81711 (2007/11)	0.349693890300279
95	81041 (2007/11)	81711 (2011/12)	0.354091790280773
96	81041 (2007/11)	81091 (2016/09)	0.166790697674419
97	81041 (2007/11)	81953 (2007/11)	0.202434720186642
98	81041 (2007/11)	81713 (2000/01)	0.194790891501712
99	81041 (2007/11)	81810 (2000/01)	0.227487285683832
100	81041 (2007/11)	81952 (2007/11)	0.210409572307788
101	81041 (2007/11)	81712 (2007/11)	0.271743209306353
102	81041 (2007/11)	81021 (2000/01)	0.281428984668788
103	81041 (2007/11)	81223 (2000/01)	0.298585460614518
104	81041 (2007/11)	81450 (2015/11)	0.272537029487702
105	81041 (2007/11)	81032 (2015/11)	0.318438521747746
106	81041 (2007/11)	81952 (2011/12)	0.337836228051366
107	81041 (2007/11)	81810 (2003/11)	0.327195788519181
108	81041 (2007/11)	81042 (2003/11)	0.337846816505144
109	81041 (2007/11)	81711 (2003/11)	0.35016590154993
110	81041 (2007/11)	81712 (2003/11)	0.30955581916436
111	81041 (2007/11)	81061 (2015/11)	0.322486517468671
112	81041 (2007/11)	81223 (2007/11)	0.310043433964288
113	81041 (2007/11)	81223 (2003/11)	0.230613123424144
114	81041 (2007/11)	81230 (2011/12)	0.231566100080374
115	81041 (2007/11)	81953 (2000/01)	0.227804712349072
116	81041 (2007/11)	81957 (2003/11)	0.235534523553452
117	81041 (2007/11)	81043 (2016/09)	0.245056667470461
118	81041 (2007/11)	81411 (2003/11)	0.263171645040495
119	81041 (2007/11)	81440 (2011/12)	0.0415887373754548
120	81041 (2007/11)	81411 (2000/01)	0.0529127362477601
121	81041 (2007/11)	81091 (2015/11)	0.0569496110923233
122	81041 (2007/11)	81952 (2015/11)	0.0849302263470655
123	81041 (2007/11)	81910 (2007/11)	0.11243828635133
124	81041 (2007/11)	81910 (2003/11)	0.0933805357023579
125	81041 (2007/11)	81910 (2011/12)	0.147161628584374
126	81041 (2007/11)	81961 (2015/11)	0.0862901603058555
127	81041 (2007/11)	81713 (2003/11)	0.120549106560584
128	81041 (2007/11)	81460 (2015/11)	0.161704105344694
129	81041 (2007/11)	81712 (2000/01)	0.124813129131923
130	81810 (2011/12)	81460 (2016/09)	0.331615442278861
131	81810 (2011/12)	81960 (2015/11)	0.324273873133306
132	81810 (2011/12)	81041 (2007/11)	0.344139544777707
133	81810 (2011/12)	81810 (2011/12)	1
134	81810 (2011/12)	81032 (2011/12)	0.347826844351537
135	81810 (2011/12)	81032 (2016/09)	0.349747667839119
136	81810 (2011/12)	81711 (2016/09)	0.359133382948813
137	81810 (2011/12)	81711 (2007/11)	0.351726127512261
138	81810 (2011/12)	81711 (2011/12)	0.355560900326699
139	81810 (2011/12)	81091 (2016/09)	0.155849380464518
140	81810 (2011/12)	81953 (2007/11)	0.183349312051408
141	81810 (2011/12)	81713 (2000/01)	0.17905431607249
142	81810 (2011/12)	81810 (2000/01)	0.206923827352546
143	81810 (2011/12)	81952 (2007/11)	0.189773950484392
144	81810 (2011/12)	81712 (2007/11)	0.255832234506542
145	81810 (2011/12)	81021 (2000/01)	0.254461584996975
146	81810 (2011/12)	81223 (2000/01)	0.275544630807789
147	81810 (2011/12)	81450 (2015/11)	0.265850056888329
148	81810 (2011/12)	81032 (2015/11)	0.30537084398977
149	81810 (2011/12)	81952 (2011/12)	0.330131456817838
150	81810 (2011/12)	81810 (2003/11)	0.328467986934375
151	81810 (2011/12)	81042 (2003/11)	0.336955156387389
152	81810 (2011/12)	81711 (2003/11)	0.34009460268936
153	81810 (2011/12)	81712 (2003/11)	0.290478084852456
154	81810 (2011/12)	81061 (2015/11)	0.304859370648844
155	81810 (2011/12)	81223 (2007/11)	0.284883170939362
156	81810 (2011/12)	81223 (2003/11)	0.203089048160588
157	81810 (2011/12)	81230 (2011/12)	0.209835726831284
158	81810 (2011/12)	81953 (2000/01)	0.197680269046421
159	81810 (2011/12)	81957 (2003/11)	0.209191507386033
160	81810 (2011/12)	81043 (2016/09)	0.220106427378965
161	81810 (2011/12)	81411 (2003/11)	0.240358562710491
162	81810 (2011/12)	81440 (2011/12)	0.034682412290759
163	81810 (2011/12)	81411 (2000/01)	0.0443290734824281
164	81810 (2011/12)	81091 (2015/11)	0.0469565217391304
165	81810 (2011/12)	81952 (2015/11)	0.0745195709393485
166	81810 (2011/12)	81910 (2007/11)	0.100506756756757
167	81810 (2011/12)	81910 (2003/11)	0.0806086661387035
168	81810 (2011/12)	81910 (2011/12)	0.129881248273957
169	81810 (2011/12)	81961 (2015/11)	0.0770390600551905
170	81810 (2011/12)	81713 (2003/11)	0.108936525612472
171	81810 (2011/12)	81460 (2015/11)	0.149823359383364
172	81810 (2011/12)	81712 (2000/01)	0.107026235784259
173	81032 (2011/12)	81460 (2016/09)	0.360165566747713
174	81032 (2011/12)	81960 (2015/11)	0.353132666540857
175	81032 (2011/12)	81041 (2007/11)	0.338221883084253
176	81032 (2011/12)	81810 (2011/12)	0.347826844351537
177	81032 (2011/12)	81032 (2011/12)	1
178	81032 (2011/12)	81032 (2016/09)	0.376870450782543
179	81032 (2011/12)	81711 (2016/09)	0.393832518056216
180	81032 (2011/12)	81711 (2007/11)	0.372153613673076
181	81032 (2011/12)	81711 (2011/12)	0.375855979240251
182	81032 (2011/12)	81091 (2016/09)	0.13567718036955
183	81032 (2011/12)	81953 (2007/11)	0.165109901880972
184	81032 (2011/12)	81713 (2000/01)	0.164205653543645
185	81032 (2011/12)	81810 (2000/01)	0.191633135059482
186	81032 (2011/12)	81952 (2007/11)	0.177852946412676
187	81032 (2011/12)	81712 (2007/11)	0.239038400170195
188	81032 (2011/12)	81021 (2000/01)	0.247983440740899
189	81032 (2011/12)	81223 (2000/01)	0.277266699817669
190	81032 (2011/12)	81450 (2015/11)	0.249477737271126
191	81032 (2011/12)	81032 (2015/11)	0.301741783493608
192	81032 (2011/12)	81952 (2011/12)	0.325088072945122
193	81032 (2011/12)	81810 (2003/11)	0.311017447559302
194	81032 (2011/12)	81042 (2003/11)	0.345763026145003
195	81032 (2011/12)	81711 (2003/11)	0.362952811319357
196	81032 (2011/12)	81712 (2003/11)	0.298958587584411
197	81032 (2011/12)	81061 (2015/11)	0.31718249300288
198	81032 (2011/12)	81223 (2007/11)	0.302334228465193
199	81032 (2011/12)	81223 (2003/11)	0.189719503094684
200	81032 (2011/12)	81230 (2011/12)	0.199550891738999
201	81032 (2011/12)	81953 (2000/01)	0.188822284908322
202	81032 (2011/12)	81957 (2003/11)	0.193461327482172
203	81032 (2011/12)	81043 (2016/09)	0.206461712397269
204	81032 (2011/12)	81411 (2003/11)	0.226020993582933
205	81032 (2011/12)	81440 (2011/12)	0.0317960997398292
206	81032 (2011/12)	81411 (2000/01)	0.0397540889592366
207	81032 (2011/12)	81091 (2015/11)	0.042395044735031
208	81032 (2011/12)	81952 (2015/11)	0.0663590469881445
209	81032 (2011/12)	81910 (2007/11)	0.0915779412745338
210	81032 (2011/12)	81910 (2003/11)	0.0723312841373952
211	81032 (2011/12)	81910 (2011/12)	0.120065900832788
212	81032 (2011/12)	81961 (2015/11)	0.0673037261102709
213	81032 (2011/12)	81713 (2003/11)	0.0956174399711139
214	81032 (2011/12)	81460 (2015/11)	0.133786748573936
215	81032 (2011/12)	81712 (2000/01)	0.0942261701400752
216	81032 (2016/09)	81460 (2016/09)	0.376599922601729
217	81032 (2016/09)	81960 (2015/11)	0.355107125828629
218	81032 (2016/09)	81041 (2007/11)	0.339939493849749
219	81032 (2016/09)	81810 (2011/12)	0.349747667839119
220	81032 (2016/09)	81032 (2011/12)	0.376870450782543
221	81032 (2016/09)	81032 (2016/09)	1
222	81032 (2016/09)	81711 (2016/09)	0.425517558656648
223	81032 (2016/09)	81711 (2007/11)	0.384616698551517
224	81032 (2016/09)	81711 (2011/12)	0.385035239256001
225	81032 (2016/09)	81091 (2016/09)	0.135357835286184
226	81032 (2016/09)	81953 (2007/11)	0.164407863522908
227	81032 (2016/09)	81713 (2000/01)	0.1568764233981
228	81032 (2016/09)	81810 (2000/01)	0.179735903373177
229	81032 (2016/09)	81952 (2007/11)	0.16100836078034
230	81032 (2016/09)	81712 (2007/11)	0.232862429211048
231	81032 (2016/09)	81021 (2000/01)	0.235839235778
232	81032 (2016/09)	81223 (2000/01)	0.261444638048471
233	81032 (2016/09)	81450 (2015/11)	0.248619112668528
234	81032 (2016/09)	81032 (2015/11)	0.376322358255081
235	81032 (2016/09)	81952 (2011/12)	0.325406414762742
236	81032 (2016/09)	81810 (2003/11)	0.303575818315905
237	81032 (2016/09)	81042 (2003/11)	0.333005911453217
238	81032 (2016/09)	81711 (2003/11)	0.354313230581959
239	81032 (2016/09)	81712 (2003/11)	0.27737410141642
240	81032 (2016/09)	81061 (2015/11)	0.301081532397429
241	81032 (2016/09)	81223 (2007/11)	0.276352159338182
242	81032 (2016/09)	81223 (2003/11)	0.184016160595922
243	81032 (2016/09)	81230 (2011/12)	0.192006123673376
244	81032 (2016/09)	81953 (2000/01)	0.180938323668951
245	81032 (2016/09)	81957 (2003/11)	0.186033320027732
246	81032 (2016/09)	81043 (2016/09)	0.199874908787658
247	81032 (2016/09)	81411 (2003/11)	0.217301855661703
248	81032 (2016/09)	81440 (2011/12)	0.0301738346922181
249	81032 (2016/09)	81411 (2000/01)	0.0373451249945274
250	81032 (2016/09)	81091 (2015/11)	0.0403206377713047
251	81032 (2016/09)	81952 (2015/11)	0.0628406960010466
252	81032 (2016/09)	81910 (2007/11)	0.0887678461243856
253	81032 (2016/09)	81910 (2003/11)	0.0678176705251455
254	81032 (2016/09)	81910 (2011/12)	0.112040961211626
255	81032 (2016/09)	81961 (2015/11)	0.0636850738108256
256	81032 (2016/09)	81713 (2003/11)	0.0899321632389361
257	81032 (2016/09)	81460 (2015/11)	0.135120292334664
258	81032 (2016/09)	81712 (2000/01)	0.0906874482998825
259	81711 (2016/09)	81460 (2016/09)	0.390625
260	81711 (2016/09)	81960 (2015/11)	0.367311310106103
261	81711 (2016/09)	81041 (2007/11)	0.343444072783314
262	81711 (2016/09)	81810 (2011/12)	0.359133382948813
263	81711 (2016/09)	81032 (2011/12)	0.393832518056216
264	81711 (2016/09)	81032 (2016/09)	0.425517558656648
265	81711 (2016/09)	81711 (2016/09)	1
266	81711 (2016/09)	81711 (2007/11)	0.394784142728755
267	81711 (2016/09)	81711 (2011/12)	0.390317441282785
268	81711 (2016/09)	81091 (2016/09)	0.131243506752977
269	81711 (2016/09)	81953 (2007/11)	0.161808867691221
270	81711 (2016/09)	81713 (2000/01)	0.153280542986425
271	81711 (2016/09)	81810 (2000/01)	0.17813363002404
272	81711 (2016/09)	81952 (2007/11)	0.159660152248579
273	81711 (2016/09)	81712 (2007/11)	0.229600592869959
274	81711 (2016/09)	81021 (2000/01)	0.237118842845973
275	81711 (2016/09)	81223 (2000/01)	0.263744413806218
276	81711 (2016/09)	81450 (2015/11)	0.246000643683384
277	81711 (2016/09)	81032 (2015/11)	0.30925835282174
278	81711 (2016/09)	81952 (2011/12)	0.326853127096797
279	81711 (2016/09)	81810 (2003/11)	0.306058121526829
280	81711 (2016/09)	81042 (2003/11)	0.340905546602901
281	81711 (2016/09)	81711 (2003/11)	0.36886948930598
282	81711 (2016/09)	81712 (2003/11)	0.280965527533204
283	81711 (2016/09)	81061 (2015/11)	0.3358549103723
284	81711 (2016/09)	81223 (2007/11)	0.278985165777619
285	81711 (2016/09)	81223 (2003/11)	0.180350821049263
286	81711 (2016/09)	81230 (2011/12)	0.189696288850785
287	81711 (2016/09)	81953 (2000/01)	0.177536377119493
288	81711 (2016/09)	81957 (2003/11)	0.183077199784168
289	81711 (2016/09)	81043 (2016/09)	0.198410016893571
290	81711 (2016/09)	81411 (2003/11)	0.215143856920684
291	81711 (2016/09)	81440 (2011/12)	0.0289683773976153
292	81711 (2016/09)	81411 (2000/01)	0.037155033307129
293	81711 (2016/09)	81091 (2015/11)	0.0388488018690429
294	81711 (2016/09)	81952 (2015/11)	0.0617589442210537
295	81711 (2016/09)	81910 (2007/11)	0.0855480389788194
296	81711 (2016/09)	81910 (2003/11)	0.0661582852431987
297	81711 (2016/09)	81910 (2011/12)	0.110256776325182
298	81711 (2016/09)	81961 (2015/11)	0.0622906760388671
299	81711 (2016/09)	81713 (2003/11)	0.0888961449766331
300	81711 (2016/09)	81460 (2015/11)	0.130036410194855
301	81711 (2016/09)	81712 (2000/01)	0.0881202388305538
302	81711 (2007/11)	81460 (2016/09)	0.344281316233234
303	81711 (2007/11)	81960 (2015/11)	0.34314342582039
304	81711 (2007/11)	81041 (2007/11)	0.349693890300279
305	81711 (2007/11)	81810 (2011/12)	0.351726127512261
306	81711 (2007/11)	81032 (2011/12)	0.372153613673076
307	81711 (2007/11)	81032 (2016/09)	0.384616698551517
308	81711 (2007/11)	81711 (2016/09)	0.394784142728755
309	81711 (2007/11)	81711 (2007/11)	1
310	81711 (2007/11)	81711 (2011/12)	0.398400904538847
311	81711 (2007/11)	81091 (2016/09)	0.157483371722871
312	81711 (2007/11)	81953 (2007/11)	0.190525335414202
313	81711 (2007/11)	81713 (2000/01)	0.178787122535563
314	81711 (2007/11)	81810 (2000/01)	0.212296360706887
315	81711 (2007/11)	81952 (2007/11)	0.188801576804378
316	81711 (2007/11)	81712 (2007/11)	0.259250141552399
317	81711 (2007/11)	81021 (2000/01)	0.267547970206679
318	81711 (2007/11)	81223 (2000/01)	0.290770577519105
319	81711 (2007/11)	81450 (2015/11)	0.265561919068632
320	81711 (2007/11)	81032 (2015/11)	0.327852252966167
321	81711 (2007/11)	81952 (2011/12)	0.337732656514382
322	81711 (2007/11)	81810 (2003/11)	0.325543755404297
323	81711 (2007/11)	81042 (2003/11)	0.349739277396484
324	81711 (2007/11)	81711 (2003/11)	0.394293261771982
325	81711 (2007/11)	81712 (2003/11)	0.300075568481074
326	81711 (2007/11)	81061 (2015/11)	0.330940878766966
327	81711 (2007/11)	81223 (2007/11)	0.308507155551398
328	81711 (2007/11)	81223 (2003/11)	0.219415616346179
329	81711 (2007/11)	81230 (2011/12)	0.212645116092874
330	81711 (2007/11)	81953 (2000/01)	0.204746477424663
331	81711 (2007/11)	81957 (2003/11)	0.215328092081599
332	81711 (2007/11)	81043 (2016/09)	0.222988680008086
333	81711 (2007/11)	81411 (2003/11)	0.243977976600138
334	81711 (2007/11)	81440 (2011/12)	0.0363726271256284
335	81711 (2007/11)	81411 (2000/01)	0.0457839892787791
336	81711 (2007/11)	81091 (2015/11)	0.0480446011314258
337	81711 (2007/11)	81952 (2015/11)	0.0771553717659221
338	81711 (2007/11)	81910 (2007/11)	0.107947054790909
339	81711 (2007/11)	81910 (2003/11)	0.0808031474698141
340	81711 (2007/11)	81910 (2011/12)	0.131593647753571
341	81711 (2007/11)	81961 (2015/11)	0.0771455071198647
342	81711 (2007/11)	81713 (2003/11)	0.109446079743109
343	81711 (2007/11)	81460 (2015/11)	0.146453089244851
344	81711 (2007/11)	81712 (2000/01)	0.107256799870221
345	81711 (2011/12)	81460 (2016/09)	0.339380256610013
346	81711 (2011/12)	81960 (2015/11)	0.334686024138534
347	81711 (2011/12)	81041 (2007/11)	0.354091790280773
348	81711 (2011/12)	81810 (2011/12)	0.355560900326699
349	81711 (2011/12)	81032 (2011/12)	0.375855979240251
350	81711 (2011/12)	81032 (2016/09)	0.385035239256001
351	81711 (2011/12)	81711 (2016/09)	0.390317441282785
352	81711 (2011/12)	81711 (2007/11)	0.398400904538847
353	81711 (2011/12)	81711 (2011/12)	1
354	81711 (2011/12)	81091 (2016/09)	0.162233087483771
355	81711 (2011/12)	81953 (2007/11)	0.193647568376868
356	81711 (2011/12)	81713 (2000/01)	0.182379929456069
357	81711 (2011/12)	81810 (2000/01)	0.212988561825771
358	81711 (2011/12)	81952 (2007/11)	0.200294591740315
359	81711 (2011/12)	81712 (2007/11)	0.264521847950777
360	81711 (2011/12)	81021 (2000/01)	0.272988430701731
361	81711 (2011/12)	81223 (2000/01)	0.292665919561698
362	81711 (2011/12)	81450 (2015/11)	0.271275540567348
363	81711 (2011/12)	81032 (2015/11)	0.336786964281575
364	81711 (2011/12)	81952 (2011/12)	0.336023105584585
365	81711 (2011/12)	81810 (2003/11)	0.327941244828708
366	81711 (2011/12)	81042 (2003/11)	0.341832158872518
367	81711 (2011/12)	81711 (2003/11)	0.373846253146582
368	81711 (2011/12)	81712 (2003/11)	0.30366605646016
369	81711 (2011/12)	81061 (2015/11)	0.348889486158282
370	81711 (2011/12)	81223 (2007/11)	0.309111001964637
371	81711 (2011/12)	81223 (2003/11)	0.224480242324108
372	81711 (2011/12)	81230 (2011/12)	0.219542708083792
373	81711 (2011/12)	81953 (2000/01)	0.212258329905389
374	81711 (2011/12)	81957 (2003/11)	0.219594133231366
375	81711 (2011/12)	81043 (2016/09)	0.235211533788709
376	81711 (2011/12)	81411 (2003/11)	0.245229131507205
377	81711 (2011/12)	81440 (2011/12)	0.0375991006981422
378	81711 (2011/12)	81411 (2000/01)	0.048094480768098
379	81711 (2011/12)	81091 (2015/11)	0.0515169366715758
380	81711 (2011/12)	81952 (2015/11)	0.0785962453650988
381	81711 (2011/12)	81910 (2007/11)	0.107173992519475
382	81711 (2011/12)	81910 (2003/11)	0.0850331203128192
383	81711 (2011/12)	81910 (2011/12)	0.136596763163893
384	81711 (2011/12)	81961 (2015/11)	0.0811857939536249
385	81711 (2011/12)	81713 (2003/11)	0.113885540439699
386	81711 (2011/12)	81460 (2015/11)	0.155917534865774
387	81711 (2011/12)	81712 (2000/01)	0.109910170964938
388	81091 (2016/09)	81460 (2016/09)	0.11963920715585
389	81091 (2016/09)	81960 (2015/11)	0.132853360176817
390	81091 (2016/09)	81041 (2007/11)	0.166790697674419
391	81091 (2016/09)	81810 (2011/12)	0.155849380464518
392	81091 (2016/09)	81032 (2011/12)	0.13567718036955
393	81091 (2016/09)	81032 (2016/09)	0.135357835286184
394	81091 (2016/09)	81711 (2016/09)	0.131243506752977
395	81091 (2016/09)	81711 (2007/11)	0.157483371722871
396	81091 (2016/09)	81711 (2011/12)	0.162233087483771
397	81091 (2016/09)	81091 (2016/09)	1
398	81091 (2016/09)	81953 (2007/11)	0.208751577808499
399	81091 (2016/09)	81713 (2000/01)	0.170686131386861
400	81091 (2016/09)	81810 (2000/01)	0.194657841862664
401	81091 (2016/09)	81952 (2007/11)	0.189073755338816
402	81091 (2016/09)	81712 (2007/11)	0.197401948538596
403	81091 (2016/09)	81021 (2000/01)	0.195456790123457
404	81091 (2016/09)	81223 (2000/01)	0.187050047705785
405	81091 (2016/09)	81450 (2015/11)	0.186401562222617
406	81091 (2016/09)	81032 (2015/11)	0.181186283595922
407	81091 (2016/09)	81952 (2011/12)	0.170654114591787
408	81091 (2016/09)	81810 (2003/11)	0.17519826964672
409	81091 (2016/09)	81042 (2003/11)	0.167316835304157
410	81091 (2016/09)	81711 (2003/11)	0.168643186208946
411	81091 (2016/09)	81712 (2003/11)	0.181495088251737
412	81091 (2016/09)	81061 (2015/11)	0.190420742120789
413	81091 (2016/09)	81223 (2007/11)	0.191987405228487
414	81091 (2016/09)	81223 (2003/11)	0.204362801377727
415	81091 (2016/09)	81230 (2011/12)	0.189946320733617
416	81091 (2016/09)	81953 (2000/01)	0.194667152575316
417	81091 (2016/09)	81957 (2003/11)	0.192966850501097
418	81091 (2016/09)	81043 (2016/09)	0.196424543198737
419	81091 (2016/09)	81411 (2003/11)	0.19291097983296
420	81091 (2016/09)	81440 (2011/12)	0.0685389840819223
421	81091 (2016/09)	81411 (2000/01)	0.0847074990184531
422	81091 (2016/09)	81091 (2015/11)	0.121346057257659
423	81091 (2016/09)	81952 (2015/11)	0.137734983952315
424	81091 (2016/09)	81910 (2007/11)	0.146456449493779
425	81091 (2016/09)	81910 (2003/11)	0.133142191559896
426	81091 (2016/09)	81910 (2011/12)	0.170363594786188
427	81091 (2016/09)	81961 (2015/11)	0.134791032383061
428	81091 (2016/09)	81713 (2003/11)	0.139367816091954
429	81091 (2016/09)	81460 (2015/11)	0.161283864940611
430	81091 (2016/09)	81712 (2000/01)	0.146772178259059
431	81953 (2007/11)	81460 (2016/09)	0.147450070012529
432	81953 (2007/11)	81960 (2015/11)	0.158067472241758
433	81953 (2007/11)	81041 (2007/11)	0.202434720186642
434	81953 (2007/11)	81810 (2011/12)	0.183349312051408
435	81953 (2007/11)	81032 (2011/12)	0.165109901880972
436	81953 (2007/11)	81032 (2016/09)	0.164407863522908
437	81953 (2007/11)	81711 (2016/09)	0.161808867691221
438	81953 (2007/11)	81711 (2007/11)	0.190525335414202
439	81953 (2007/11)	81711 (2011/12)	0.193647568376868
440	81953 (2007/11)	81091 (2016/09)	0.208751577808499
441	81953 (2007/11)	81953 (2007/11)	1
442	81953 (2007/11)	81713 (2000/01)	0.182188773910317
443	81953 (2007/11)	81810 (2000/01)	0.209746774964166
444	81953 (2007/11)	81952 (2007/11)	0.207269211080143
445	81953 (2007/11)	81712 (2007/11)	0.218009913713971
446	81953 (2007/11)	81021 (2000/01)	0.218768488599645
447	81953 (2007/11)	81223 (2000/01)	0.213642996108949
448	81953 (2007/11)	81450 (2015/11)	0.205033308660252
449	81953 (2007/11)	81032 (2015/11)	0.207364078982959
450	81953 (2007/11)	81952 (2011/12)	0.199776404459489
451	81953 (2007/11)	81810 (2003/11)	0.206876436880211
452	81953 (2007/11)	81042 (2003/11)	0.195530726256983
453	81953 (2007/11)	81711 (2003/11)	0.200728044026599
454	81953 (2007/11)	81712 (2003/11)	0.210805722891566
455	81953 (2007/11)	81061 (2015/11)	0.219845143297494
456	81953 (2007/11)	81223 (2007/11)	0.219334759774363
457	81953 (2007/11)	81223 (2003/11)	0.220468597461764
458	81953 (2007/11)	81230 (2011/12)	0.203420614499773
459	81953 (2007/11)	81953 (2000/01)	0.21828439964943
460	81953 (2007/11)	81957 (2003/11)	0.213510188800342
461	81953 (2007/11)	81043 (2016/09)	0.21281802885841
462	81953 (2007/11)	81411 (2003/11)	0.214823122575821
463	81953 (2007/11)	81440 (2011/12)	0.0592179673614477
464	81953 (2007/11)	81411 (2000/01)	0.0797336926369184
465	81953 (2007/11)	81091 (2015/11)	0.0932028016555237
466	81953 (2007/11)	81952 (2015/11)	0.120595496371662
467	81953 (2007/11)	81910 (2007/11)	0.138540031397174
468	81953 (2007/11)	81910 (2003/11)	0.130347593582888
469	81953 (2007/11)	81910 (2011/12)	0.167741515210735
470	81953 (2007/11)	81961 (2015/11)	0.115511551155116
471	81953 (2007/11)	81713 (2003/11)	0.145440946488067
472	81953 (2007/11)	81460 (2015/11)	0.171760427054614
473	81953 (2007/11)	81712 (2000/01)	0.151363540272003
474	81713 (2000/01)	81460 (2016/09)	0.145906621235841
475	81713 (2000/01)	81960 (2015/11)	0.165614396770176
476	81713 (2000/01)	81041 (2007/11)	0.194790891501712
477	81713 (2000/01)	81810 (2011/12)	0.17905431607249
478	81713 (2000/01)	81032 (2011/12)	0.164205653543645
479	81713 (2000/01)	81032 (2016/09)	0.1568764233981
480	81713 (2000/01)	81711 (2016/09)	0.153280542986425
481	81713 (2000/01)	81711 (2007/11)	0.178787122535563
482	81713 (2000/01)	81711 (2011/12)	0.182379929456069
483	81713 (2000/01)	81091 (2016/09)	0.170686131386861
484	81713 (2000/01)	81953 (2007/11)	0.182188773910317
485	81713 (2000/01)	81713 (2000/01)	1
486	81713 (2000/01)	81810 (2000/01)	0.214904308777932
487	81713 (2000/01)	81952 (2007/11)	0.197002262443439
488	81713 (2000/01)	81712 (2007/11)	0.220092165898618
489	81713 (2000/01)	81021 (2000/01)	0.23357495729258
490	81713 (2000/01)	81223 (2000/01)	0.228305997451391
491	81713 (2000/01)	81450 (2015/11)	0.215580312603924
492	81713 (2000/01)	81032 (2015/11)	0.194364403940226
493	81713 (2000/01)	81952 (2011/12)	0.197962606373067
494	81713 (2000/01)	81810 (2003/11)	0.205990451001271
495	81713 (2000/01)	81042 (2003/11)	0.20552962722278
496	81713 (2000/01)	81711 (2003/11)	0.197440742013054
497	81713 (2000/01)	81712 (2003/11)	0.211161842949323
498	81713 (2000/01)	81061 (2015/11)	0.21192198115275
499	81713 (2000/01)	81223 (2007/11)	0.226465398941384
500	81713 (2000/01)	81223 (2003/11)	0.209431420102398
501	81713 (2000/01)	81230 (2011/12)	0.214818218954248
502	81713 (2000/01)	81953 (2000/01)	0.218626373626374
503	81713 (2000/01)	81957 (2003/11)	0.225465771230503
504	81713 (2000/01)	81043 (2016/09)	0.219606230401481
505	81713 (2000/01)	81411 (2003/11)	0.22526693754134
506	81713 (2000/01)	81440 (2011/12)	0.0637482677101166
507	81713 (2000/01)	81411 (2000/01)	0.0839261449924067
508	81713 (2000/01)	81091 (2015/11)	0.0767837454717278
509	81713 (2000/01)	81952 (2015/11)	0.120315433721367
510	81713 (2000/01)	81910 (2007/11)	0.138281814005382
511	81713 (2000/01)	81910 (2003/11)	0.127669072241649
512	81713 (2000/01)	81910 (2011/12)	0.181559626959455
513	81713 (2000/01)	81961 (2015/11)	0.116977147597858
514	81713 (2000/01)	81713 (2003/11)	0.166770941953424
515	81713 (2000/01)	81460 (2015/11)	0.177239136860774
516	81713 (2000/01)	81712 (2000/01)	0.162808972710387
517	81810 (2000/01)	81460 (2016/09)	0.164485841748642
518	81810 (2000/01)	81960 (2015/11)	0.185877330545391
519	81810 (2000/01)	81041 (2007/11)	0.227487285683832
520	81810 (2000/01)	81810 (2011/12)	0.206923827352546
521	81810 (2000/01)	81032 (2011/12)	0.191633135059482
522	81810 (2000/01)	81032 (2016/09)	0.179735903373177
523	81810 (2000/01)	81711 (2016/09)	0.17813363002404
524	81810 (2000/01)	81711 (2007/11)	0.212296360706887
525	81810 (2000/01)	81711 (2011/12)	0.212988561825771
526	81810 (2000/01)	81091 (2016/09)	0.194657841862664
527	81810 (2000/01)	81953 (2007/11)	0.209746774964166
528	81810 (2000/01)	81713 (2000/01)	0.214904308777932
529	81810 (2000/01)	81810 (2000/01)	1
530	81810 (2000/01)	81952 (2007/11)	0.249546013707457
531	81810 (2000/01)	81712 (2007/11)	0.246328000748433
532	81810 (2000/01)	81021 (2000/01)	0.274278401819991
533	81810 (2000/01)	81223 (2000/01)	0.266821247892074
534	81810 (2000/01)	81450 (2015/11)	0.235610452903117
535	81810 (2000/01)	81032 (2015/11)	0.220688479890934
536	81810 (2000/01)	81952 (2011/12)	0.231131026154384
537	81810 (2000/01)	81810 (2003/11)	0.253170402472381
538	81810 (2000/01)	81042 (2003/11)	0.22882245344688
539	81810 (2000/01)	81711 (2003/11)	0.237462431492722
540	81810 (2000/01)	81712 (2003/11)	0.253253058846378
541	81810 (2000/01)	81061 (2015/11)	0.250768884554797
542	81810 (2000/01)	81223 (2007/11)	0.261947754905501
543	81810 (2000/01)	81223 (2003/11)	0.237628640245238
544	81810 (2000/01)	81230 (2011/12)	0.236721209931348
545	81810 (2000/01)	81953 (2000/01)	0.251722399596706
546	81810 (2000/01)	81957 (2003/11)	0.266318537859008
547	81810 (2000/01)	81043 (2016/09)	0.246699713018523
548	81810 (2000/01)	81411 (2003/11)	0.242242528079193
549	81810 (2000/01)	81440 (2011/12)	0.0695096293898689
550	81810 (2000/01)	81411 (2000/01)	0.0869289842451112
551	81810 (2000/01)	81091 (2015/11)	0.0801467145309817
552	81810 (2000/01)	81952 (2015/11)	0.12532637075718
553	81810 (2000/01)	81910 (2007/11)	0.152256875904724
554	81810 (2000/01)	81910 (2003/11)	0.150180126088262
555	81810 (2000/01)	81910 (2011/12)	0.205186472396738
556	81810 (2000/01)	81961 (2015/11)	0.137886500037985
557	81810 (2000/01)	81713 (2003/11)	0.177222222222222
558	81810 (2000/01)	81460 (2015/11)	0.188928359976317
559	81810 (2000/01)	81712 (2000/01)	0.176996850844546
560	81952 (2007/11)	81460 (2016/09)	0.148885530789573
561	81952 (2007/11)	81960 (2015/11)	0.159409804437429
562	81952 (2007/11)	81041 (2007/11)	0.210409572307788
563	81952 (2007/11)	81810 (2011/12)	0.189773950484392
564	81952 (2007/11)	81032 (2011/12)	0.177852946412676
565	81952 (2007/11)	81032 (2016/09)	0.16100836078034
566	81952 (2007/11)	81711 (2016/09)	0.159660152248579
567	81952 (2007/11)	81711 (2007/11)	0.188801576804378
568	81952 (2007/11)	81711 (2011/12)	0.200294591740315
569	81952 (2007/11)	81091 (2016/09)	0.189073755338816
570	81952 (2007/11)	81953 (2007/11)	0.207269211080143
571	81952 (2007/11)	81713 (2000/01)	0.197002262443439
572	81952 (2007/11)	81810 (2000/01)	0.249546013707457
573	81952 (2007/11)	81952 (2007/11)	1
574	81952 (2007/11)	81712 (2007/11)	0.242925813965013
575	81952 (2007/11)	81021 (2000/01)	0.255416191562144
576	81952 (2007/11)	81223 (2000/01)	0.245997725483335
577	81952 (2007/11)	81450 (2015/11)	0.216079304773134
578	81952 (2007/11)	81032 (2015/11)	0.208268660928461
579	81952 (2007/11)	81952 (2011/12)	0.231026490066225
580	81952 (2007/11)	81810 (2003/11)	0.230115294804437
581	81952 (2007/11)	81042 (2003/11)	0.201994328057817
582	81952 (2007/11)	81711 (2003/11)	0.208066925605019
583	81952 (2007/11)	81712 (2003/11)	0.235045657508347
584	81952 (2007/11)	81061 (2015/11)	0.240487062404871
585	81952 (2007/11)	81223 (2007/11)	0.24235118057865
586	81952 (2007/11)	81223 (2003/11)	0.236690562933365
587	81952 (2007/11)	81230 (2011/12)	0.21949360196025
588	81952 (2007/11)	81953 (2000/01)	0.250315827467966
589	81952 (2007/11)	81957 (2003/11)	0.249823404756299
590	81952 (2007/11)	81043 (2016/09)	0.236845020494073
591	81952 (2007/11)	81411 (2003/11)	0.237905463350653
592	81952 (2007/11)	81440 (2011/12)	0.0739034279395503
593	81952 (2007/11)	81411 (2000/01)	0.0879012787266387
594	81952 (2007/11)	81091 (2015/11)	0.0870296591412129
595	81952 (2007/11)	81952 (2015/11)	0.126739438380135
596	81952 (2007/11)	81910 (2007/11)	0.143625412304603
597	81952 (2007/11)	81910 (2003/11)	0.145783032220465
598	81952 (2007/11)	81910 (2011/12)	0.190817064352856
599	81952 (2007/11)	81961 (2015/11)	0.141799302068261
600	81952 (2007/11)	81713 (2003/11)	0.175989607213816
601	81952 (2007/11)	81460 (2015/11)	0.197955751067408
602	81952 (2007/11)	81712 (2000/01)	0.1750493485985
603	81712 (2007/11)	81460 (2016/09)	0.209867735031008
604	81712 (2007/11)	81960 (2015/11)	0.223093251507955
605	81712 (2007/11)	81041 (2007/11)	0.271743209306353
606	81712 (2007/11)	81810 (2011/12)	0.255832234506542
607	81712 (2007/11)	81032 (2011/12)	0.239038400170195
608	81712 (2007/11)	81032 (2016/09)	0.232862429211048
609	81712 (2007/11)	81711 (2016/09)	0.229600592869959
610	81712 (2007/11)	81711 (2007/11)	0.259250141552399
611	81712 (2007/11)	81711 (2011/12)	0.264521847950777
612	81712 (2007/11)	81091 (2016/09)	0.197401948538596
613	81712 (2007/11)	81953 (2007/11)	0.218009913713971
614	81712 (2007/11)	81713 (2000/01)	0.220092165898618
615	81712 (2007/11)	81810 (2000/01)	0.246328000748433
616	81712 (2007/11)	81952 (2007/11)	0.242925813965013
617	81712 (2007/11)	81712 (2007/11)	1
618	81712 (2007/11)	81021 (2000/01)	0.281412079638615
619	81712 (2007/11)	81223 (2000/01)	0.278134926637422
620	81712 (2007/11)	81450 (2015/11)	0.273816840811309
621	81712 (2007/11)	81032 (2015/11)	0.272923235313043
622	81712 (2007/11)	81952 (2011/12)	0.274101172448949
623	81712 (2007/11)	81810 (2003/11)	0.292489071400185
624	81712 (2007/11)	81042 (2003/11)	0.277087794432548
625	81712 (2007/11)	81711 (2003/11)	0.272128138817052
626	81712 (2007/11)	81712 (2003/11)	0.302390337395581
627	81712 (2007/11)	81061 (2015/11)	0.288617180172983
628	81712 (2007/11)	81223 (2007/11)	0.281408132804252
629	81712 (2007/11)	81223 (2003/11)	0.2510797854668
630	81712 (2007/11)	81230 (2011/12)	0.248659366409806
631	81712 (2007/11)	81953 (2000/01)	0.261882887674677
632	81712 (2007/11)	81957 (2003/11)	0.24811924017303
633	81712 (2007/11)	81043 (2016/09)	0.267853047745723
634	81712 (2007/11)	81411 (2003/11)	0.258993715996795
635	81712 (2007/11)	81440 (2011/12)	0.054374844643301
636	81712 (2007/11)	81411 (2000/01)	0.0723312883435583
637	81712 (2007/11)	81091 (2015/11)	0.0780120112758916
638	81712 (2007/11)	81952 (2015/11)	0.115090876798295
639	81712 (2007/11)	81910 (2007/11)	0.135062993807388
640	81712 (2007/11)	81910 (2003/11)	0.123909969361301
641	81712 (2007/11)	81910 (2011/12)	0.190924002186987
642	81712 (2007/11)	81961 (2015/11)	0.117956064947469
643	81712 (2007/11)	81713 (2003/11)	0.154794444134546
644	81712 (2007/11)	81460 (2015/11)	0.202796143945894
645	81712 (2007/11)	81712 (2000/01)	0.170996173025629
646	81021 (2000/01)	81460 (2016/09)	0.21229886946834
647	81021 (2000/01)	81960 (2015/11)	0.234640412405983
648	81021 (2000/01)	81041 (2007/11)	0.281428984668788
649	81021 (2000/01)	81810 (2011/12)	0.254461584996975
650	81021 (2000/01)	81032 (2011/12)	0.247983440740899
651	81021 (2000/01)	81032 (2016/09)	0.235839235778
652	81021 (2000/01)	81711 (2016/09)	0.237118842845973
653	81021 (2000/01)	81711 (2007/11)	0.267547970206679
654	81021 (2000/01)	81711 (2011/12)	0.272988430701731
655	81021 (2000/01)	81091 (2016/09)	0.195456790123457
656	81021 (2000/01)	81953 (2007/11)	0.218768488599645
657	81021 (2000/01)	81713 (2000/01)	0.23357495729258
658	81021 (2000/01)	81810 (2000/01)	0.274278401819991
659	81021 (2000/01)	81952 (2007/11)	0.255416191562144
660	81021 (2000/01)	81712 (2007/11)	0.281412079638615
661	81021 (2000/01)	81021 (2000/01)	1
662	81021 (2000/01)	81223 (2000/01)	0.476897045424964
663	81021 (2000/01)	81450 (2015/11)	0.267099123705474
664	81021 (2000/01)	81032 (2015/11)	0.271139353685017
665	81021 (2000/01)	81952 (2011/12)	0.282280570142536
666	81021 (2000/01)	81810 (2003/11)	0.288681783874249
667	81021 (2000/01)	81042 (2003/11)	0.286568445143756
668	81021 (2000/01)	81711 (2003/11)	0.292334063957736
669	81021 (2000/01)	81712 (2003/11)	0.293230132686546
670	81021 (2000/01)	81061 (2015/11)	0.30041094936268
671	81021 (2000/01)	81223 (2007/11)	0.310445553706785
672	81021 (2000/01)	81223 (2003/11)	0.266714285714286
673	81021 (2000/01)	81230 (2011/12)	0.265610142630745
674	81021 (2000/01)	81953 (2000/01)	0.285581803982819
675	81021 (2000/01)	81957 (2003/11)	0.27989870514597
676	81021 (2000/01)	81043 (2016/09)	0.276610355720368
677	81021 (2000/01)	81411 (2003/11)	0.271935756551141
678	81021 (2000/01)	81440 (2011/12)	0.0641889802733288
679	81021 (2000/01)	81411 (2000/01)	0.0817360517641314
680	81021 (2000/01)	81091 (2015/11)	0.0785653804282085
681	81021 (2000/01)	81952 (2015/11)	0.112880644032202
682	81021 (2000/01)	81910 (2007/11)	0.138922726550501
683	81021 (2000/01)	81910 (2003/11)	0.131700744038901
684	81021 (2000/01)	81910 (2011/12)	0.192161957345458
685	81021 (2000/01)	81961 (2015/11)	0.127689929853763
686	81021 (2000/01)	81713 (2003/11)	0.159882594007864
687	81021 (2000/01)	81460 (2015/11)	0.205035791159834
688	81021 (2000/01)	81712 (2000/01)	0.175148065091139
689	81223 (2000/01)	81460 (2016/09)	0.237058384032447
690	81223 (2000/01)	81960 (2015/11)	0.264595992773854
691	81223 (2000/01)	81041 (2007/11)	0.298585460614518
692	81223 (2000/01)	81810 (2011/12)	0.275544630807789
693	81223 (2000/01)	81032 (2011/12)	0.277266699817669
694	81223 (2000/01)	81032 (2016/09)	0.261444638048471
695	81223 (2000/01)	81711 (2016/09)	0.263744413806218
696	81223 (2000/01)	81711 (2007/11)	0.290770577519105
697	81223 (2000/01)	81711 (2011/12)	0.292665919561698
698	81223 (2000/01)	81091 (2016/09)	0.187050047705785
699	81223 (2000/01)	81953 (2007/11)	0.213642996108949
700	81223 (2000/01)	81713 (2000/01)	0.228305997451391
701	81223 (2000/01)	81810 (2000/01)	0.266821247892074
702	81223 (2000/01)	81952 (2007/11)	0.245997725483335
703	81223 (2000/01)	81712 (2007/11)	0.278134926637422
704	81223 (2000/01)	81021 (2000/01)	0.476897045424964
705	81223 (2000/01)	81223 (2000/01)	1
706	81223 (2000/01)	81450 (2015/11)	0.276666317516847
707	81223 (2000/01)	81032 (2015/11)	0.281004054376342
708	81223 (2000/01)	81952 (2011/12)	0.298523087369851
709	81223 (2000/01)	81810 (2003/11)	0.305349617005568
710	81223 (2000/01)	81042 (2003/11)	0.310901713009614
711	81223 (2000/01)	81711 (2003/11)	0.315772566655959
712	81223 (2000/01)	81712 (2003/11)	0.305125148986889
713	81223 (2000/01)	81061 (2015/11)	0.313369434806576
714	81223 (2000/01)	81223 (2007/11)	0.328652555498193
715	81223 (2000/01)	81223 (2003/11)	0.259372091055259
716	81223 (2000/01)	81230 (2011/12)	0.263204904388778
717	81223 (2000/01)	81953 (2000/01)	0.270433209887176
718	81223 (2000/01)	81957 (2003/11)	0.272680916160286
719	81223 (2000/01)	81043 (2016/09)	0.265973496432212
720	81223 (2000/01)	81411 (2003/11)	0.279952276488473
721	81223 (2000/01)	81440 (2011/12)	0.0569130998702983
722	81223 (2000/01)	81411 (2000/01)	0.0738379267791033
723	81223 (2000/01)	81091 (2015/11)	0.066869918699187
724	81223 (2000/01)	81952 (2015/11)	0.10575249838413
725	81223 (2000/01)	81910 (2007/11)	0.136152180922113
726	81223 (2000/01)	81910 (2003/11)	0.124618540197108
727	81223 (2000/01)	81910 (2011/12)	0.186498963632938
728	81223 (2000/01)	81961 (2015/11)	0.113610062893082
729	81223 (2000/01)	81713 (2003/11)	0.152948491080396
730	81223 (2000/01)	81460 (2015/11)	0.193462162043732
731	81223 (2000/01)	81712 (2000/01)	0.159306381097411
732	81450 (2015/11)	81460 (2016/09)	0.229474848771435
733	81450 (2015/11)	81960 (2015/11)	0.249400528764372
734	81450 (2015/11)	81041 (2007/11)	0.272537029487702
735	81450 (2015/11)	81810 (2011/12)	0.265850056888329
736	81450 (2015/11)	81032 (2011/12)	0.249477737271126
737	81450 (2015/11)	81032 (2016/09)	0.248619112668528
738	81450 (2015/11)	81711 (2016/09)	0.246000643683384
739	81450 (2015/11)	81711 (2007/11)	0.265561919068632
740	81450 (2015/11)	81711 (2011/12)	0.271275540567348
741	81450 (2015/11)	81091 (2016/09)	0.186401562222617
742	81450 (2015/11)	81953 (2007/11)	0.205033308660252
743	81450 (2015/11)	81713 (2000/01)	0.215580312603924
744	81450 (2015/11)	81810 (2000/01)	0.235610452903117
745	81450 (2015/11)	81952 (2007/11)	0.216079304773134
746	81450 (2015/11)	81712 (2007/11)	0.273816840811309
747	81450 (2015/11)	81021 (2000/01)	0.267099123705474
748	81450 (2015/11)	81223 (2000/01)	0.276666317516847
749	81450 (2015/11)	81450 (2015/11)	1
750	81450 (2015/11)	81032 (2015/11)	0.277261480900368
751	81450 (2015/11)	81952 (2011/12)	0.281567694616713
752	81450 (2015/11)	81810 (2003/11)	0.276074743527113
753	81450 (2015/11)	81042 (2003/11)	0.282150955620343
754	81450 (2015/11)	81711 (2003/11)	0.276288442819184
755	81450 (2015/11)	81712 (2003/11)	0.286908909905426
756	81450 (2015/11)	81061 (2015/11)	0.28283185840708
757	81450 (2015/11)	81223 (2007/11)	0.281345978602045
758	81450 (2015/11)	81223 (2003/11)	0.23176147176993
759	81450 (2015/11)	81230 (2011/12)	0.251848504765035
760	81450 (2015/11)	81953 (2000/01)	0.238755364806867
761	81450 (2015/11)	81957 (2003/11)	0.244998513358535
762	81450 (2015/11)	81043 (2016/09)	0.246832588462012
763	81450 (2015/11)	81411 (2003/11)	0.249971258861851
764	81450 (2015/11)	81440 (2011/12)	0.0511932665672278
765	81450 (2015/11)	81411 (2000/01)	0.065750684354601
766	81450 (2015/11)	81091 (2015/11)	0.0683845911619607
767	81450 (2015/11)	81952 (2015/11)	0.11104824606522
768	81450 (2015/11)	81910 (2007/11)	0.134841543475181
769	81450 (2015/11)	81910 (2003/11)	0.112293746180485
770	81450 (2015/11)	81910 (2011/12)	0.173927597914973
771	81450 (2015/11)	81961 (2015/11)	0.109081527347781
772	81450 (2015/11)	81713 (2003/11)	0.138173529269121
773	81450 (2015/11)	81460 (2015/11)	0.196930831195716
774	81450 (2015/11)	81712 (2000/01)	0.153877079250214
775	81032 (2015/11)	81460 (2016/09)	0.278974184782609
776	81032 (2015/11)	81960 (2015/11)	0.285090229293045
777	81032 (2015/11)	81041 (2007/11)	0.318438521747746
778	81032 (2015/11)	81810 (2011/12)	0.30537084398977
779	81032 (2015/11)	81032 (2011/12)	0.301741783493608
780	81032 (2015/11)	81032 (2016/09)	0.376322358255081
781	81032 (2015/11)	81711 (2016/09)	0.30925835282174
782	81032 (2015/11)	81711 (2007/11)	0.327852252966167
783	81032 (2015/11)	81711 (2011/12)	0.336786964281575
784	81032 (2015/11)	81091 (2016/09)	0.181186283595922
785	81032 (2015/11)	81953 (2007/11)	0.207364078982959
786	81032 (2015/11)	81713 (2000/01)	0.194364403940226
787	81032 (2015/11)	81810 (2000/01)	0.220688479890934
788	81032 (2015/11)	81952 (2007/11)	0.208268660928461
789	81032 (2015/11)	81712 (2007/11)	0.272923235313043
790	81032 (2015/11)	81021 (2000/01)	0.271139353685017
791	81032 (2015/11)	81223 (2000/01)	0.281004054376342
792	81032 (2015/11)	81450 (2015/11)	0.277261480900368
793	81032 (2015/11)	81032 (2015/11)	1
794	81032 (2015/11)	81952 (2011/12)	0.309829872467737
795	81032 (2015/11)	81810 (2003/11)	0.303662230877421
796	81032 (2015/11)	81042 (2003/11)	0.308562550071618
797	81032 (2015/11)	81711 (2003/11)	0.314739891312154
798	81032 (2015/11)	81712 (2003/11)	0.300353967020634
799	81032 (2015/11)	81061 (2015/11)	0.314460227272727
800	81032 (2015/11)	81223 (2007/11)	0.293699157360702
801	81032 (2015/11)	81223 (2003/11)	0.239360959955351
802	81032 (2015/11)	81230 (2011/12)	0.234476987447699
803	81032 (2015/11)	81953 (2000/01)	0.228935814342463
804	81032 (2015/11)	81957 (2003/11)	0.233969043670536
805	81032 (2015/11)	81043 (2016/09)	0.246833299464878
806	81032 (2015/11)	81411 (2003/11)	0.250376493960076
807	81032 (2015/11)	81440 (2011/12)	0.0442251608006072
808	81032 (2015/11)	81411 (2000/01)	0.0565753478967609
809	81032 (2015/11)	81091 (2015/11)	0.062785433461737
810	81032 (2015/11)	81952 (2015/11)	0.0929170731707317
811	81032 (2015/11)	81910 (2007/11)	0.123818316100443
812	81032 (2015/11)	81910 (2003/11)	0.0979980563654033
813	81032 (2015/11)	81910 (2011/12)	0.154273568019093
814	81032 (2015/11)	81961 (2015/11)	0.0927071909760301
815	81032 (2015/11)	81713 (2003/11)	0.120097487814023
816	81032 (2015/11)	81460 (2015/11)	0.1752849002849
817	81032 (2015/11)	81712 (2000/01)	0.131376175065495
818	81952 (2011/12)	81460 (2016/09)	0.305699741300175
819	81952 (2011/12)	81960 (2015/11)	0.309512276910466
820	81952 (2011/12)	81041 (2007/11)	0.337836228051366
821	81952 (2011/12)	81810 (2011/12)	0.330131456817838
822	81952 (2011/12)	81032 (2011/12)	0.325088072945122
823	81952 (2011/12)	81032 (2016/09)	0.325406414762742
824	81952 (2011/12)	81711 (2016/09)	0.326853127096797
825	81952 (2011/12)	81711 (2007/11)	0.337732656514382
826	81952 (2011/12)	81711 (2011/12)	0.336023105584585
827	81952 (2011/12)	81091 (2016/09)	0.170654114591787
828	81952 (2011/12)	81953 (2007/11)	0.199776404459489
829	81952 (2011/12)	81713 (2000/01)	0.197962606373067
830	81952 (2011/12)	81810 (2000/01)	0.231131026154384
831	81952 (2011/12)	81952 (2007/11)	0.231026490066225
832	81952 (2011/12)	81712 (2007/11)	0.274101172448949
833	81952 (2011/12)	81021 (2000/01)	0.282280570142536
834	81952 (2011/12)	81223 (2000/01)	0.298523087369851
835	81952 (2011/12)	81450 (2015/11)	0.281567694616713
836	81952 (2011/12)	81032 (2015/11)	0.309829872467737
837	81952 (2011/12)	81952 (2011/12)	1
838	81952 (2011/12)	81810 (2003/11)	0.326690022057869
839	81952 (2011/12)	81042 (2003/11)	0.334695603156708
840	81952 (2011/12)	81711 (2003/11)	0.33920633450639
841	81952 (2011/12)	81712 (2003/11)	0.311033599476796
842	81952 (2011/12)	81061 (2015/11)	0.319475364106966
843	81952 (2011/12)	81223 (2007/11)	0.310619076650224
844	81952 (2011/12)	81223 (2003/11)	0.226282725852227
845	81952 (2011/12)	81230 (2011/12)	0.234722997704572
846	81952 (2011/12)	81953 (2000/01)	0.233663878032236
847	81952 (2011/12)	81957 (2003/11)	0.240521365051848
848	81952 (2011/12)	81043 (2016/09)	0.242853568524426
849	81952 (2011/12)	81411 (2003/11)	0.261631928779813
850	81952 (2011/12)	81440 (2011/12)	0.042319693002905
851	81952 (2011/12)	81411 (2000/01)	0.053653496740176
852	81952 (2011/12)	81091 (2015/11)	0.0565520677628301
853	81952 (2011/12)	81952 (2015/11)	0.0914640601291506
854	81952 (2011/12)	81910 (2007/11)	0.115018217067219
855	81952 (2011/12)	81910 (2003/11)	0.0976090707419275
856	81952 (2011/12)	81910 (2011/12)	0.15227373218598
857	81952 (2011/12)	81961 (2015/11)	0.0899190269085252
858	81952 (2011/12)	81713 (2003/11)	0.122911531087373
859	81952 (2011/12)	81460 (2015/11)	0.172667036589744
860	81952 (2011/12)	81712 (2000/01)	0.125043550972058
861	81810 (2003/11)	81460 (2016/09)	0.281124704430965
862	81810 (2003/11)	81960 (2015/11)	0.295029551400058
863	81810 (2003/11)	81041 (2007/11)	0.327195788519181
864	81810 (2003/11)	81810 (2011/12)	0.328467986934375
865	81810 (2003/11)	81032 (2011/12)	0.311017447559302
866	81810 (2003/11)	81032 (2016/09)	0.303575818315905
867	81810 (2003/11)	81711 (2016/09)	0.306058121526829
868	81810 (2003/11)	81711 (2007/11)	0.325543755404297
869	81810 (2003/11)	81711 (2011/12)	0.327941244828708
870	81810 (2003/11)	81091 (2016/09)	0.17519826964672
871	81810 (2003/11)	81953 (2007/11)	0.206876436880211
872	81810 (2003/11)	81713 (2000/01)	0.205990451001271
873	81810 (2003/11)	81810 (2000/01)	0.253170402472381
874	81810 (2003/11)	81952 (2007/11)	0.230115294804437
875	81810 (2003/11)	81712 (2007/11)	0.292489071400185
876	81810 (2003/11)	81021 (2000/01)	0.288681783874249
877	81810 (2003/11)	81223 (2000/01)	0.305349617005568
878	81810 (2003/11)	81450 (2015/11)	0.276074743527113
879	81810 (2003/11)	81032 (2015/11)	0.303662230877421
880	81810 (2003/11)	81952 (2011/12)	0.326690022057869
881	81810 (2003/11)	81810 (2003/11)	1
882	81810 (2003/11)	81042 (2003/11)	0.335903469684073
883	81810 (2003/11)	81711 (2003/11)	0.338213942958388
884	81810 (2003/11)	81712 (2003/11)	0.313051405716974
885	81810 (2003/11)	81061 (2015/11)	0.315915172790838
886	81810 (2003/11)	81223 (2007/11)	0.310246906199558
887	81810 (2003/11)	81223 (2003/11)	0.236239666501802
888	81810 (2003/11)	81230 (2011/12)	0.241222677595628
889	81810 (2003/11)	81953 (2000/01)	0.244437278297323
890	81810 (2003/11)	81957 (2003/11)	0.250097722184713
891	81810 (2003/11)	81043 (2016/09)	0.256738030901407
892	81810 (2003/11)	81411 (2003/11)	0.271759962989888
893	81810 (2003/11)	81440 (2011/12)	0.0448961266887066
894	81810 (2003/11)	81411 (2000/01)	0.0572920884282128
895	81810 (2003/11)	81091 (2015/11)	0.059638773283769
896	81810 (2003/11)	81952 (2015/11)	0.0920764918697571
897	81810 (2003/11)	81910 (2007/11)	0.117315095115297
898	81810 (2003/11)	81910 (2003/11)	0.102363144493953
899	81810 (2003/11)	81910 (2011/12)	0.160384556691592
900	81810 (2003/11)	81961 (2015/11)	0.0957510712426415
901	81810 (2003/11)	81713 (2003/11)	0.13639356963006
902	81810 (2003/11)	81460 (2015/11)	0.180631318641356
903	81810 (2003/11)	81712 (2000/01)	0.137822157319335
904	81042 (2003/11)	81460 (2016/09)	0.317382620653526
905	81042 (2003/11)	81960 (2015/11)	0.333112777532716
906	81042 (2003/11)	81041 (2007/11)	0.337846816505144
907	81042 (2003/11)	81810 (2011/12)	0.336955156387389
908	81042 (2003/11)	81032 (2011/12)	0.345763026145003
909	81042 (2003/11)	81032 (2016/09)	0.333005911453217
910	81042 (2003/11)	81711 (2016/09)	0.340905546602901
911	81042 (2003/11)	81711 (2007/11)	0.349739277396484
912	81042 (2003/11)	81711 (2011/12)	0.341832158872518
913	81042 (2003/11)	81091 (2016/09)	0.167316835304157
914	81042 (2003/11)	81953 (2007/11)	0.195530726256983
915	81042 (2003/11)	81713 (2000/01)	0.20552962722278
916	81042 (2003/11)	81810 (2000/01)	0.22882245344688
917	81042 (2003/11)	81952 (2007/11)	0.201994328057817
918	81042 (2003/11)	81712 (2007/11)	0.277087794432548
919	81042 (2003/11)	81021 (2000/01)	0.286568445143756
920	81042 (2003/11)	81223 (2000/01)	0.310901713009614
921	81042 (2003/11)	81450 (2015/11)	0.282150955620343
922	81042 (2003/11)	81032 (2015/11)	0.308562550071618
923	81042 (2003/11)	81952 (2011/12)	0.334695603156708
924	81042 (2003/11)	81810 (2003/11)	0.335903469684073
925	81042 (2003/11)	81042 (2003/11)	1
926	81042 (2003/11)	81711 (2003/11)	0.363384692187252
927	81042 (2003/11)	81712 (2003/11)	0.320127946304502
928	81042 (2003/11)	81061 (2015/11)	0.319700313029199
929	81042 (2003/11)	81223 (2007/11)	0.316125089672397
930	81042 (2003/11)	81223 (2003/11)	0.224314810914889
931	81042 (2003/11)	81230 (2011/12)	0.236581277021264
932	81042 (2003/11)	81953 (2000/01)	0.228742478575336
933	81042 (2003/11)	81957 (2003/11)	0.236195947989114
934	81042 (2003/11)	81043 (2016/09)	0.245261190709264
935	81042 (2003/11)	81411 (2003/11)	0.258630511564316
936	81042 (2003/11)	81440 (2011/12)	0.0397940541438299
937	81042 (2003/11)	81411 (2000/01)	0.0527447801197843
938	81042 (2003/11)	81091 (2015/11)	0.0523765574526996
939	81042 (2003/11)	81952 (2015/11)	0.0874668065436187
940	81042 (2003/11)	81910 (2007/11)	0.115190626860061
941	81042 (2003/11)	81910 (2003/11)	0.0938645887899424
942	81042 (2003/11)	81910 (2011/12)	0.147331639135959
943	81042 (2003/11)	81961 (2015/11)	0.0861666830918827
944	81042 (2003/11)	81713 (2003/11)	0.122149628490904
945	81042 (2003/11)	81460 (2015/11)	0.164835500213636
946	81042 (2003/11)	81712 (2000/01)	0.125081454450671
947	81711 (2003/11)	81460 (2016/09)	0.322578027364355
948	81711 (2003/11)	81960 (2015/11)	0.336331262037138
949	81711 (2003/11)	81041 (2007/11)	0.35016590154993
950	81711 (2003/11)	81810 (2011/12)	0.34009460268936
951	81711 (2003/11)	81032 (2011/12)	0.362952811319357
952	81711 (2003/11)	81032 (2016/09)	0.354313230581959
953	81711 (2003/11)	81711 (2016/09)	0.36886948930598
954	81711 (2003/11)	81711 (2007/11)	0.394293261771982
955	81711 (2003/11)	81711 (2011/12)	0.373846253146582
956	81711 (2003/11)	81091 (2016/09)	0.168643186208946
957	81711 (2003/11)	81953 (2007/11)	0.200728044026599
958	81711 (2003/11)	81713 (2000/01)	0.197440742013054
959	81711 (2003/11)	81810 (2000/01)	0.237462431492722
960	81711 (2003/11)	81952 (2007/11)	0.208066925605019
961	81711 (2003/11)	81712 (2007/11)	0.272128138817052
962	81711 (2003/11)	81021 (2000/01)	0.292334063957736
963	81711 (2003/11)	81223 (2000/01)	0.315772566655959
964	81711 (2003/11)	81450 (2015/11)	0.276288442819184
965	81711 (2003/11)	81032 (2015/11)	0.314739891312154
966	81711 (2003/11)	81952 (2011/12)	0.33920633450639
967	81711 (2003/11)	81810 (2003/11)	0.338213942958388
968	81711 (2003/11)	81042 (2003/11)	0.363384692187252
969	81711 (2003/11)	81711 (2003/11)	1
970	81711 (2003/11)	81712 (2003/11)	0.314297410705148
971	81711 (2003/11)	81061 (2015/11)	0.342590933524458
972	81711 (2003/11)	81223 (2007/11)	0.330315789473684
973	81711 (2003/11)	81223 (2003/11)	0.234557670109806
974	81711 (2003/11)	81230 (2011/12)	0.231680109833534
975	81711 (2003/11)	81953 (2000/01)	0.224628475197211
976	81711 (2003/11)	81957 (2003/11)	0.235965662703915
977	81711 (2003/11)	81043 (2016/09)	0.241546591204412
978	81711 (2003/11)	81411 (2003/11)	0.261687459878869
979	81711 (2003/11)	81440 (2011/12)	0.041841273934627
980	81711 (2003/11)	81411 (2000/01)	0.0522402410101917
981	81711 (2003/11)	81091 (2015/11)	0.0515832482124617
982	81711 (2003/11)	81952 (2015/11)	0.0845070422535211
983	81711 (2003/11)	81910 (2007/11)	0.11183651159966
984	81711 (2003/11)	81910 (2003/11)	0.091566265060241
985	81711 (2003/11)	81910 (2011/12)	0.150545296814971
986	81711 (2003/11)	81961 (2015/11)	0.0880503144654088
987	81711 (2003/11)	81713 (2003/11)	0.125909502545046
988	81711 (2003/11)	81460 (2015/11)	0.160182388819802
989	81711 (2003/11)	81712 (2000/01)	0.120151252560265
990	81712 (2003/11)	81460 (2016/09)	0.257465302116921
991	81712 (2003/11)	81960 (2015/11)	0.275957212836149
992	81712 (2003/11)	81041 (2007/11)	0.30955581916436
993	81712 (2003/11)	81810 (2011/12)	0.290478084852456
994	81712 (2003/11)	81032 (2011/12)	0.298958587584411
995	81712 (2003/11)	81032 (2016/09)	0.27737410141642
996	81712 (2003/11)	81711 (2016/09)	0.280965527533204
997	81712 (2003/11)	81711 (2007/11)	0.300075568481074
998	81712 (2003/11)	81711 (2011/12)	0.30366605646016
999	81712 (2003/11)	81091 (2016/09)	0.181495088251737
1000	81712 (2003/11)	81953 (2007/11)	0.210805722891566
1001	81712 (2003/11)	81713 (2000/01)	0.211161842949323
1002	81712 (2003/11)	81810 (2000/01)	0.253253058846378
1003	81712 (2003/11)	81952 (2007/11)	0.235045657508347
1004	81712 (2003/11)	81712 (2007/11)	0.302390337395581
1005	81712 (2003/11)	81021 (2000/01)	0.293230132686546
1006	81712 (2003/11)	81223 (2000/01)	0.305125148986889
1007	81712 (2003/11)	81450 (2015/11)	0.286908909905426
1008	81712 (2003/11)	81032 (2015/11)	0.300353967020634
1009	81712 (2003/11)	81952 (2011/12)	0.311033599476796
1010	81712 (2003/11)	81810 (2003/11)	0.313051405716974
1011	81712 (2003/11)	81042 (2003/11)	0.320127946304502
1012	81712 (2003/11)	81711 (2003/11)	0.314297410705148
1013	81712 (2003/11)	81712 (2003/11)	1
1014	81712 (2003/11)	81061 (2015/11)	0.311565503054865
1015	81712 (2003/11)	81223 (2007/11)	0.311654509816523
1016	81712 (2003/11)	81223 (2003/11)	0.243197014461204
1017	81712 (2003/11)	81230 (2011/12)	0.24784724822164
1018	81712 (2003/11)	81953 (2000/01)	0.251943951055852
1019	81712 (2003/11)	81957 (2003/11)	0.249747455124718
1020	81712 (2003/11)	81043 (2016/09)	0.264454327745467
1021	81712 (2003/11)	81411 (2003/11)	0.272802296376032
1022	81712 (2003/11)	81440 (2011/12)	0.0494331908567181
1023	81712 (2003/11)	81411 (2000/01)	0.0620201370051952
1024	81712 (2003/11)	81091 (2015/11)	0.0650149116769901
1025	81712 (2003/11)	81952 (2015/11)	0.0989485036397951
1026	81712 (2003/11)	81910 (2007/11)	0.128115820394461
1027	81712 (2003/11)	81910 (2003/11)	0.113335136597241
1028	81712 (2003/11)	81910 (2011/12)	0.172421169725752
1029	81712 (2003/11)	81961 (2015/11)	0.104463394720131
1030	81712 (2003/11)	81713 (2003/11)	0.137701517050612
1031	81712 (2003/11)	81460 (2015/11)	0.186050257731959
1032	81712 (2003/11)	81712 (2000/01)	0.149011928075485
1033	81061 (2015/11)	81460 (2016/09)	0.271231107543021
1034	81061 (2015/11)	81960 (2015/11)	0.283978949867447
1035	81061 (2015/11)	81041 (2007/11)	0.322486517468671
1036	81061 (2015/11)	81810 (2011/12)	0.304859370648844
1037	81061 (2015/11)	81032 (2011/12)	0.31718249300288
1038	81061 (2015/11)	81032 (2016/09)	0.301081532397429
1039	81061 (2015/11)	81711 (2016/09)	0.3358549103723
1040	81061 (2015/11)	81711 (2007/11)	0.330940878766966
1041	81061 (2015/11)	81711 (2011/12)	0.348889486158282
1042	81061 (2015/11)	81091 (2016/09)	0.190420742120789
1043	81061 (2015/11)	81953 (2007/11)	0.219845143297494
1044	81061 (2015/11)	81713 (2000/01)	0.21192198115275
1045	81061 (2015/11)	81810 (2000/01)	0.250768884554797
1046	81061 (2015/11)	81952 (2007/11)	0.240487062404871
1047	81061 (2015/11)	81712 (2007/11)	0.288617180172983
1048	81061 (2015/11)	81021 (2000/01)	0.30041094936268
1049	81061 (2015/11)	81223 (2000/01)	0.313369434806576
1050	81061 (2015/11)	81450 (2015/11)	0.28283185840708
1051	81061 (2015/11)	81032 (2015/11)	0.314460227272727
1052	81061 (2015/11)	81952 (2011/12)	0.319475364106966
1053	81061 (2015/11)	81810 (2003/11)	0.315915172790838
1054	81061 (2015/11)	81042 (2003/11)	0.319700313029199
1055	81061 (2015/11)	81711 (2003/11)	0.342590933524458
1056	81061 (2015/11)	81712 (2003/11)	0.311565503054865
1057	81061 (2015/11)	81061 (2015/11)	1
1058	81061 (2015/11)	81223 (2007/11)	0.327430544556024
1059	81061 (2015/11)	81223 (2003/11)	0.254715191074343
1060	81061 (2015/11)	81230 (2011/12)	0.247028554863024
1061	81061 (2015/11)	81953 (2000/01)	0.247992999277099
1062	81061 (2015/11)	81957 (2003/11)	0.254016745870106
1063	81061 (2015/11)	81043 (2016/09)	0.272252472496944
1064	81061 (2015/11)	81411 (2003/11)	0.275683975432719
1065	81061 (2015/11)	81440 (2011/12)	0.051810708731393
1066	81061 (2015/11)	81411 (2000/01)	0.0627087361574969
1067	81061 (2015/11)	81091 (2015/11)	0.0662716699583059
1068	81061 (2015/11)	81952 (2015/11)	0.104628027681661
1069	81061 (2015/11)	81910 (2007/11)	0.129619905481278
1070	81061 (2015/11)	81910 (2003/11)	0.109537746406129
1071	81061 (2015/11)	81910 (2011/12)	0.171636573026776
1072	81061 (2015/11)	81961 (2015/11)	0.10727969348659
1073	81061 (2015/11)	81713 (2003/11)	0.142535540084212
1074	81061 (2015/11)	81460 (2015/11)	0.184812975322055
1075	81061 (2015/11)	81712 (2000/01)	0.138726610786555
1076	81223 (2007/11)	81460 (2016/09)	0.251190518184063
1077	81223 (2007/11)	81960 (2015/11)	0.279363983429453
1078	81223 (2007/11)	81041 (2007/11)	0.310043433964288
1079	81223 (2007/11)	81810 (2011/12)	0.284883170939362
1080	81223 (2007/11)	81032 (2011/12)	0.302334228465193
1081	81223 (2007/11)	81032 (2016/09)	0.276352159338182
1082	81223 (2007/11)	81711 (2016/09)	0.278985165777619
1083	81223 (2007/11)	81711 (2007/11)	0.308507155551398
1084	81223 (2007/11)	81711 (2011/12)	0.309111001964637
1085	81223 (2007/11)	81091 (2016/09)	0.191987405228487
1086	81223 (2007/11)	81953 (2007/11)	0.219334759774363
1087	81223 (2007/11)	81713 (2000/01)	0.226465398941384
1088	81223 (2007/11)	81810 (2000/01)	0.261947754905501
1089	81223 (2007/11)	81952 (2007/11)	0.24235118057865
1090	81223 (2007/11)	81712 (2007/11)	0.281408132804252
1091	81223 (2007/11)	81021 (2000/01)	0.310445553706785
1092	81223 (2007/11)	81223 (2000/01)	0.328652555498193
1093	81223 (2007/11)	81450 (2015/11)	0.281345978602045
1094	81223 (2007/11)	81032 (2015/11)	0.293699157360702
1095	81223 (2007/11)	81952 (2011/12)	0.310619076650224
1096	81223 (2007/11)	81810 (2003/11)	0.310246906199558
1097	81223 (2007/11)	81042 (2003/11)	0.316125089672397
1098	81223 (2007/11)	81711 (2003/11)	0.330315789473684
1099	81223 (2007/11)	81712 (2003/11)	0.311654509816523
1100	81223 (2007/11)	81061 (2015/11)	0.327430544556024
1101	81223 (2007/11)	81223 (2007/11)	1
1102	81223 (2007/11)	81223 (2003/11)	0.2646187558333
1103	81223 (2007/11)	81230 (2011/12)	0.265628649279875
1104	81223 (2007/11)	81953 (2000/01)	0.262130370854436
1105	81223 (2007/11)	81957 (2003/11)	0.271495781959766
1106	81223 (2007/11)	81043 (2016/09)	0.265127885215221
1107	81223 (2007/11)	81411 (2003/11)	0.285735485067705
1108	81223 (2007/11)	81440 (2011/12)	0.0543341404358353
1109	81223 (2007/11)	81411 (2000/01)	0.0700600240096038
1110	81223 (2007/11)	81091 (2015/11)	0.0675946229383163
1111	81223 (2007/11)	81952 (2015/11)	0.109702858752288
1112	81223 (2007/11)	81910 (2007/11)	0.137254046507569
1113	81223 (2007/11)	81910 (2003/11)	0.119130190270878
1114	81223 (2007/11)	81910 (2011/12)	0.184698333481864
1115	81223 (2007/11)	81961 (2015/11)	0.115202350488105
1116	81223 (2007/11)	81713 (2003/11)	0.146175968365238
1117	81223 (2007/11)	81460 (2015/11)	0.188067875368211
1118	81223 (2007/11)	81712 (2000/01)	0.152870647913304
1119	81223 (2003/11)	81460 (2016/09)	0.160877855460425
1120	81223 (2003/11)	81960 (2015/11)	0.177976423506895
1121	81223 (2003/11)	81041 (2007/11)	0.230613123424144
1122	81223 (2003/11)	81810 (2011/12)	0.203089048160588
1123	81223 (2003/11)	81032 (2011/12)	0.189719503094684
1124	81223 (2003/11)	81032 (2016/09)	0.184016160595922
1125	81223 (2003/11)	81711 (2016/09)	0.180350821049263
1126	81223 (2003/11)	81711 (2007/11)	0.219415616346179
1127	81223 (2003/11)	81711 (2011/12)	0.224480242324108
1128	81223 (2003/11)	81091 (2016/09)	0.204362801377727
1129	81223 (2003/11)	81953 (2007/11)	0.220468597461764
1130	81223 (2003/11)	81713 (2000/01)	0.209431420102398
1131	81223 (2003/11)	81810 (2000/01)	0.237628640245238
1132	81223 (2003/11)	81952 (2007/11)	0.236690562933365
1133	81223 (2003/11)	81712 (2007/11)	0.2510797854668
1134	81223 (2003/11)	81021 (2000/01)	0.266714285714286
1135	81223 (2003/11)	81223 (2000/01)	0.259372091055259
1136	81223 (2003/11)	81450 (2015/11)	0.23176147176993
1137	81223 (2003/11)	81032 (2015/11)	0.239360959955351
1138	81223 (2003/11)	81952 (2011/12)	0.226282725852227
1139	81223 (2003/11)	81810 (2003/11)	0.236239666501802
1140	81223 (2003/11)	81042 (2003/11)	0.224314810914889
1141	81223 (2003/11)	81711 (2003/11)	0.234557670109806
1142	81223 (2003/11)	81712 (2003/11)	0.243197014461204
1143	81223 (2003/11)	81061 (2015/11)	0.254715191074343
1144	81223 (2003/11)	81223 (2007/11)	0.2646187558333
1145	81223 (2003/11)	81223 (2003/11)	1
1146	81223 (2003/11)	81230 (2011/12)	0.240450615666754
1147	81223 (2003/11)	81953 (2000/01)	0.249051689973391
1148	81223 (2003/11)	81957 (2003/11)	0.25944161584513
1149	81223 (2003/11)	81043 (2016/09)	0.243835616438356
1150	81223 (2003/11)	81411 (2003/11)	0.240843987311352
1151	81223 (2003/11)	81440 (2011/12)	0.0742648280445257
1152	81223 (2003/11)	81411 (2000/01)	0.0907025799123803
1153	81223 (2003/11)	81091 (2015/11)	0.0886604561516222
1154	81223 (2003/11)	81952 (2015/11)	0.135927546242996
1155	81223 (2003/11)	81910 (2007/11)	0.15555406493158
1156	81223 (2003/11)	81910 (2003/11)	0.149319883845331
1157	81223 (2003/11)	81910 (2011/12)	0.194199582800619
1158	81223 (2003/11)	81961 (2015/11)	0.141203883495146
1159	81223 (2003/11)	81713 (2003/11)	0.162759871633878
1160	81223 (2003/11)	81460 (2015/11)	0.188449300594345
1161	81223 (2003/11)	81712 (2000/01)	0.172288719622778
1162	81230 (2011/12)	81460 (2016/09)	0.175217632894981
1163	81230 (2011/12)	81960 (2015/11)	0.201692860544659
1164	81230 (2011/12)	81041 (2007/11)	0.231566100080374
1165	81230 (2011/12)	81810 (2011/12)	0.209835726831284
1166	81230 (2011/12)	81032 (2011/12)	0.199550891738999
1167	81230 (2011/12)	81032 (2016/09)	0.192006123673376
1168	81230 (2011/12)	81711 (2016/09)	0.189696288850785
1169	81230 (2011/12)	81711 (2007/11)	0.212645116092874
1170	81230 (2011/12)	81711 (2011/12)	0.219542708083792
1171	81230 (2011/12)	81091 (2016/09)	0.189946320733617
1172	81230 (2011/12)	81953 (2007/11)	0.203420614499773
1173	81230 (2011/12)	81713 (2000/01)	0.214818218954248
1174	81230 (2011/12)	81810 (2000/01)	0.236721209931348
1175	81230 (2011/12)	81952 (2007/11)	0.21949360196025
1176	81230 (2011/12)	81712 (2007/11)	0.248659366409806
1177	81230 (2011/12)	81021 (2000/01)	0.265610142630745
1178	81230 (2011/12)	81223 (2000/01)	0.263204904388778
1179	81230 (2011/12)	81450 (2015/11)	0.251848504765035
1180	81230 (2011/12)	81032 (2015/11)	0.234476987447699
1181	81230 (2011/12)	81952 (2011/12)	0.234722997704572
1182	81230 (2011/12)	81810 (2003/11)	0.241222677595628
1183	81230 (2011/12)	81042 (2003/11)	0.236581277021264
1184	81230 (2011/12)	81711 (2003/11)	0.231680109833534
1185	81230 (2011/12)	81712 (2003/11)	0.24784724822164
1186	81230 (2011/12)	81061 (2015/11)	0.247028554863024
1187	81230 (2011/12)	81223 (2007/11)	0.265628649279875
1188	81230 (2011/12)	81223 (2003/11)	0.240450615666754
1189	81230 (2011/12)	81230 (2011/12)	1
1190	81230 (2011/12)	81953 (2000/01)	0.248906433372453
1191	81230 (2011/12)	81957 (2003/11)	0.25262494750105
1192	81230 (2011/12)	81043 (2016/09)	0.243919457735247
1193	81230 (2011/12)	81411 (2003/11)	0.252224014749942
1194	81230 (2011/12)	81440 (2011/12)	0.0656618415161916
1195	81230 (2011/12)	81411 (2000/01)	0.0846836278319525
1196	81230 (2011/12)	81091 (2015/11)	0.0739966856401758
1197	81230 (2011/12)	81952 (2015/11)	0.133333333333333
1198	81230 (2011/12)	81910 (2007/11)	0.14814585908529
1199	81230 (2011/12)	81910 (2003/11)	0.136221837088388
1200	81230 (2011/12)	81910 (2011/12)	0.192519045834894
1201	81230 (2011/12)	81961 (2015/11)	0.130107072414765
1202	81230 (2011/12)	81713 (2003/11)	0.153900345843474
1203	81230 (2011/12)	81460 (2015/11)	0.199228718879374
1204	81230 (2011/12)	81712 (2000/01)	0.172335297268345
1205	81953 (2000/01)	81460 (2016/09)	0.162281031501391
1206	81953 (2000/01)	81960 (2015/11)	0.177811284471833
1207	81953 (2000/01)	81041 (2007/11)	0.227804712349072
1208	81953 (2000/01)	81810 (2011/12)	0.197680269046421
1209	81953 (2000/01)	81032 (2011/12)	0.188822284908322
1210	81953 (2000/01)	81032 (2016/09)	0.180938323668951
1211	81953 (2000/01)	81711 (2016/09)	0.177536377119493
1212	81953 (2000/01)	81711 (2007/11)	0.204746477424663
1213	81953 (2000/01)	81711 (2011/12)	0.212258329905389
1214	81953 (2000/01)	81091 (2016/09)	0.194667152575316
1215	81953 (2000/01)	81953 (2007/11)	0.21828439964943
1216	81953 (2000/01)	81713 (2000/01)	0.218626373626374
1217	81953 (2000/01)	81810 (2000/01)	0.251722399596706
1218	81953 (2000/01)	81952 (2007/11)	0.250315827467966
1219	81953 (2000/01)	81712 (2007/11)	0.261882887674677
1220	81953 (2000/01)	81021 (2000/01)	0.285581803982819
1221	81953 (2000/01)	81223 (2000/01)	0.270433209887176
1222	81953 (2000/01)	81450 (2015/11)	0.238755364806867
1223	81953 (2000/01)	81032 (2015/11)	0.228935814342463
1224	81953 (2000/01)	81952 (2011/12)	0.233663878032236
1225	81953 (2000/01)	81810 (2003/11)	0.244437278297323
1226	81953 (2000/01)	81042 (2003/11)	0.228742478575336
1227	81953 (2000/01)	81711 (2003/11)	0.224628475197211
1228	81953 (2000/01)	81712 (2003/11)	0.251943951055852
1229	81953 (2000/01)	81061 (2015/11)	0.247992999277099
1230	81953 (2000/01)	81223 (2007/11)	0.262130370854436
1231	81953 (2000/01)	81223 (2003/11)	0.249051689973391
1232	81953 (2000/01)	81230 (2011/12)	0.248906433372453
1233	81953 (2000/01)	81953 (2000/01)	1
1234	81953 (2000/01)	81957 (2003/11)	0.271968440912469
1235	81953 (2000/01)	81043 (2016/09)	0.2621506190193
1236	81953 (2000/01)	81411 (2003/11)	0.251898300102876
1237	81953 (2000/01)	81440 (2011/12)	0.0672169811320755
1238	81953 (2000/01)	81411 (2000/01)	0.0942143272183946
1239	81953 (2000/01)	81091 (2015/11)	0.0901189011890119
1240	81953 (2000/01)	81952 (2015/11)	0.12793855225386
1241	81953 (2000/01)	81910 (2007/11)	0.145200486026731
1242	81953 (2000/01)	81910 (2003/11)	0.148073337476694
1243	81953 (2000/01)	81910 (2011/12)	0.203206716212497
1244	81953 (2000/01)	81961 (2015/11)	0.136209747263995
1245	81953 (2000/01)	81713 (2003/11)	0.165707382931855
1246	81953 (2000/01)	81460 (2015/11)	0.206919987642879
1247	81953 (2000/01)	81712 (2000/01)	0.195877839626899
1248	81957 (2003/11)	81460 (2016/09)	0.16865864870443
1249	81957 (2003/11)	81960 (2015/11)	0.18853606263395
1250	81957 (2003/11)	81041 (2007/11)	0.235534523553452
1251	81957 (2003/11)	81810 (2011/12)	0.209191507386033
1252	81957 (2003/11)	81032 (2011/12)	0.193461327482172
1253	81957 (2003/11)	81032 (2016/09)	0.186033320027732
1254	81957 (2003/11)	81711 (2016/09)	0.183077199784168
1255	81957 (2003/11)	81711 (2007/11)	0.215328092081599
1256	81957 (2003/11)	81711 (2011/12)	0.219594133231366
1257	81957 (2003/11)	81091 (2016/09)	0.192966850501097
1258	81957 (2003/11)	81953 (2007/11)	0.213510188800342
1259	81957 (2003/11)	81713 (2000/01)	0.225465771230503
1260	81957 (2003/11)	81810 (2000/01)	0.266318537859008
1261	81957 (2003/11)	81952 (2007/11)	0.249823404756299
1262	81957 (2003/11)	81712 (2007/11)	0.24811924017303
1263	81957 (2003/11)	81021 (2000/01)	0.27989870514597
1264	81957 (2003/11)	81223 (2000/01)	0.272680916160286
1265	81957 (2003/11)	81450 (2015/11)	0.244998513358535
1266	81957 (2003/11)	81032 (2015/11)	0.233969043670536
1267	81957 (2003/11)	81952 (2011/12)	0.240521365051848
1268	81957 (2003/11)	81810 (2003/11)	0.250097722184713
1269	81957 (2003/11)	81042 (2003/11)	0.236195947989114
1270	81957 (2003/11)	81711 (2003/11)	0.235965662703915
1271	81957 (2003/11)	81712 (2003/11)	0.249747455124718
1272	81957 (2003/11)	81061 (2015/11)	0.254016745870106
1273	81957 (2003/11)	81223 (2007/11)	0.271495781959766
1274	81957 (2003/11)	81223 (2003/11)	0.25944161584513
1275	81957 (2003/11)	81230 (2011/12)	0.25262494750105
1276	81957 (2003/11)	81953 (2000/01)	0.271968440912469
1277	81957 (2003/11)	81957 (2003/11)	1
1278	81957 (2003/11)	81043 (2016/09)	0.253503318933727
1279	81957 (2003/11)	81411 (2003/11)	0.253942228866278
1280	81957 (2003/11)	81440 (2011/12)	0.0738375900458415
1281	81957 (2003/11)	81411 (2000/01)	0.0920599310952648
1282	81957 (2003/11)	81091 (2015/11)	0.0835830310676549
1283	81957 (2003/11)	81952 (2015/11)	0.129654756520428
1284	81957 (2003/11)	81910 (2007/11)	0.156164929287564
1285	81957 (2003/11)	81910 (2003/11)	0.151739788199697
1286	81957 (2003/11)	81910 (2011/12)	0.206796769851952
1287	81957 (2003/11)	81961 (2015/11)	0.142253953631199
1288	81957 (2003/11)	81713 (2003/11)	0.163479461511909
1289	81957 (2003/11)	81460 (2015/11)	0.198464583458286
1290	81957 (2003/11)	81712 (2000/01)	0.185093888204162
1291	81043 (2016/09)	81460 (2016/09)	0.181831742243437
1292	81043 (2016/09)	81960 (2015/11)	0.195167166045138
1293	81043 (2016/09)	81041 (2007/11)	0.245056667470461
1294	81043 (2016/09)	81810 (2011/12)	0.220106427378965
1295	81043 (2016/09)	81032 (2011/12)	0.206461712397269
1296	81043 (2016/09)	81032 (2016/09)	0.199874908787658
1297	81043 (2016/09)	81711 (2016/09)	0.198410016893571
1298	81043 (2016/09)	81711 (2007/11)	0.222988680008086
1299	81043 (2016/09)	81711 (2011/12)	0.235211533788709
1300	81043 (2016/09)	81091 (2016/09)	0.196424543198737
1301	81043 (2016/09)	81953 (2007/11)	0.21281802885841
1302	81043 (2016/09)	81713 (2000/01)	0.219606230401481
1303	81043 (2016/09)	81810 (2000/01)	0.246699713018523
1304	81043 (2016/09)	81952 (2007/11)	0.236845020494073
1305	81043 (2016/09)	81712 (2007/11)	0.267853047745723
1306	81043 (2016/09)	81021 (2000/01)	0.276610355720368
1307	81043 (2016/09)	81223 (2000/01)	0.265973496432212
1308	81043 (2016/09)	81450 (2015/11)	0.246832588462012
1309	81043 (2016/09)	81032 (2015/11)	0.246833299464878
1310	81043 (2016/09)	81952 (2011/12)	0.242853568524426
1311	81043 (2016/09)	81810 (2003/11)	0.256738030901407
1312	81043 (2016/09)	81042 (2003/11)	0.245261190709264
1313	81043 (2016/09)	81711 (2003/11)	0.241546591204412
1314	81043 (2016/09)	81712 (2003/11)	0.264454327745467
1315	81043 (2016/09)	81061 (2015/11)	0.272252472496944
1316	81043 (2016/09)	81223 (2007/11)	0.265127885215221
1317	81043 (2016/09)	81223 (2003/11)	0.243835616438356
1318	81043 (2016/09)	81230 (2011/12)	0.243919457735247
1319	81043 (2016/09)	81953 (2000/01)	0.2621506190193
1320	81043 (2016/09)	81957 (2003/11)	0.253503318933727
1321	81043 (2016/09)	81043 (2016/09)	1
1322	81043 (2016/09)	81411 (2003/11)	0.254501689580151
1323	81043 (2016/09)	81440 (2011/12)	0.0658269605638027
1324	81043 (2016/09)	81411 (2000/01)	0.0799237424842352
1325	81043 (2016/09)	81091 (2015/11)	0.0898942420681551
1326	81043 (2016/09)	81952 (2015/11)	0.129494382022472
1327	81043 (2016/09)	81910 (2007/11)	0.142936527537664
1328	81043 (2016/09)	81910 (2003/11)	0.12984496124031
1329	81043 (2016/09)	81910 (2011/12)	0.190479169273114
1330	81043 (2016/09)	81961 (2015/11)	0.138530606427706
1331	81043 (2016/09)	81713 (2003/11)	0.161350844277674
1332	81043 (2016/09)	81460 (2015/11)	0.208230641371009
1333	81043 (2016/09)	81712 (2000/01)	0.176661045531197
1334	81411 (2003/11)	81460 (2016/09)	0.200062204983717
1335	81411 (2003/11)	81960 (2015/11)	0.220164652599945
1336	81411 (2003/11)	81041 (2007/11)	0.263171645040495
1337	81411 (2003/11)	81810 (2011/12)	0.240358562710491
1338	81411 (2003/11)	81032 (2011/12)	0.226020993582933
1339	81411 (2003/11)	81032 (2016/09)	0.217301855661703
1340	81411 (2003/11)	81711 (2016/09)	0.215143856920684
1341	81411 (2003/11)	81711 (2007/11)	0.243977976600138
1342	81411 (2003/11)	81711 (2011/12)	0.245229131507205
1343	81411 (2003/11)	81091 (2016/09)	0.19291097983296
1344	81411 (2003/11)	81953 (2007/11)	0.214823122575821
1345	81411 (2003/11)	81713 (2000/01)	0.22526693754134
1346	81411 (2003/11)	81810 (2000/01)	0.242242528079193
1347	81411 (2003/11)	81952 (2007/11)	0.237905463350653
1348	81411 (2003/11)	81712 (2007/11)	0.258993715996795
1349	81411 (2003/11)	81021 (2000/01)	0.271935756551141
1350	81411 (2003/11)	81223 (2000/01)	0.279952276488473
1351	81411 (2003/11)	81450 (2015/11)	0.249971258861851
1352	81411 (2003/11)	81032 (2015/11)	0.250376493960076
1353	81411 (2003/11)	81952 (2011/12)	0.261631928779813
1354	81411 (2003/11)	81810 (2003/11)	0.271759962989888
1355	81411 (2003/11)	81042 (2003/11)	0.258630511564316
1356	81411 (2003/11)	81711 (2003/11)	0.261687459878869
1357	81411 (2003/11)	81712 (2003/11)	0.272802296376032
1358	81411 (2003/11)	81061 (2015/11)	0.275683975432719
1359	81411 (2003/11)	81223 (2007/11)	0.285735485067705
1360	81411 (2003/11)	81223 (2003/11)	0.240843987311352
1361	81411 (2003/11)	81230 (2011/12)	0.252224014749942
1362	81411 (2003/11)	81953 (2000/01)	0.251898300102876
1363	81411 (2003/11)	81957 (2003/11)	0.253942228866278
1364	81411 (2003/11)	81043 (2016/09)	0.254501689580151
1365	81411 (2003/11)	81411 (2003/11)	1
1366	81411 (2003/11)	81440 (2011/12)	0.0632444329363024
1367	81411 (2003/11)	81411 (2000/01)	0.0756382573351962
1368	81411 (2003/11)	81091 (2015/11)	0.0764616744538452
1369	81411 (2003/11)	81952 (2015/11)	0.120619946091644
1370	81411 (2003/11)	81910 (2007/11)	0.142605051284879
1371	81411 (2003/11)	81910 (2003/11)	0.131578947368421
1372	81411 (2003/11)	81910 (2011/12)	0.188983430362741
1373	81411 (2003/11)	81961 (2015/11)	0.125858973565282
1374	81411 (2003/11)	81713 (2003/11)	0.156692868208159
1375	81411 (2003/11)	81460 (2015/11)	0.192412062874405
1376	81411 (2003/11)	81712 (2000/01)	0.159469026548673
1377	81440 (2011/12)	81460 (2016/09)	0.0272661716268101
1378	81440 (2011/12)	81960 (2015/11)	0.0314249510425066
1379	81440 (2011/12)	81041 (2007/11)	0.0415887373754548
1380	81440 (2011/12)	81810 (2011/12)	0.034682412290759
1381	81440 (2011/12)	81032 (2011/12)	0.0317960997398292
1382	81440 (2011/12)	81032 (2016/09)	0.0301738346922181
1383	81440 (2011/12)	81711 (2016/09)	0.0289683773976153
1384	81440 (2011/12)	81711 (2007/11)	0.0363726271256284
1385	81440 (2011/12)	81711 (2011/12)	0.0375991006981422
1386	81440 (2011/12)	81091 (2016/09)	0.0685389840819223
1387	81440 (2011/12)	81953 (2007/11)	0.0592179673614477
1388	81440 (2011/12)	81713 (2000/01)	0.0637482677101166
1389	81440 (2011/12)	81810 (2000/01)	0.0695096293898689
1390	81440 (2011/12)	81952 (2007/11)	0.0739034279395503
1391	81440 (2011/12)	81712 (2007/11)	0.054374844643301
1392	81440 (2011/12)	81021 (2000/01)	0.0641889802733288
1393	81440 (2011/12)	81223 (2000/01)	0.0569130998702983
1394	81440 (2011/12)	81450 (2015/11)	0.0511932665672278
1395	81440 (2011/12)	81032 (2015/11)	0.0442251608006072
1396	81440 (2011/12)	81952 (2011/12)	0.042319693002905
1397	81440 (2011/12)	81810 (2003/11)	0.0448961266887066
1398	81440 (2011/12)	81042 (2003/11)	0.0397940541438299
1399	81440 (2011/12)	81711 (2003/11)	0.041841273934627
1400	81440 (2011/12)	81712 (2003/11)	0.0494331908567181
1401	81440 (2011/12)	81061 (2015/11)	0.051810708731393
1402	81440 (2011/12)	81223 (2007/11)	0.0543341404358353
1403	81440 (2011/12)	81223 (2003/11)	0.0742648280445257
1404	81440 (2011/12)	81230 (2011/12)	0.0656618415161916
1405	81440 (2011/12)	81953 (2000/01)	0.0672169811320755
1406	81440 (2011/12)	81957 (2003/11)	0.0738375900458415
1407	81440 (2011/12)	81043 (2016/09)	0.0658269605638027
1408	81440 (2011/12)	81411 (2003/11)	0.0632444329363024
1409	81440 (2011/12)	81440 (2011/12)	1
1410	81440 (2011/12)	81411 (2000/01)	0.0682836804640127
1411	81440 (2011/12)	81091 (2015/11)	0.060081466395112
1412	81440 (2011/12)	81952 (2015/11)	0.0826826826826827
1413	81440 (2011/12)	81910 (2007/11)	0.0670025874982977
1414	81440 (2011/12)	81910 (2003/11)	0.0886661526599846
1415	81440 (2011/12)	81910 (2011/12)	0.0786212238574748
1416	81440 (2011/12)	81961 (2015/11)	0.0954742715437074
1417	81440 (2011/12)	81713 (2003/11)	0.0806595365418895
1418	81440 (2011/12)	81460 (2015/11)	0.0639124654872686
1419	81440 (2011/12)	81712 (2000/01)	0.0759936406995231
1420	81411 (2000/01)	81460 (2016/09)	0.0341008452346255
1421	81411 (2000/01)	81960 (2015/11)	0.0399384502319599
1422	81411 (2000/01)	81041 (2007/11)	0.0529127362477601
1423	81411 (2000/01)	81810 (2011/12)	0.0443290734824281
1424	81411 (2000/01)	81032 (2011/12)	0.0397540889592366
1425	81411 (2000/01)	81032 (2016/09)	0.0373451249945274
1426	81411 (2000/01)	81711 (2016/09)	0.037155033307129
1427	81411 (2000/01)	81711 (2007/11)	0.0457839892787791
1428	81411 (2000/01)	81711 (2011/12)	0.048094480768098
1429	81411 (2000/01)	81091 (2016/09)	0.0847074990184531
1430	81411 (2000/01)	81953 (2007/11)	0.0797336926369184
1431	81411 (2000/01)	81713 (2000/01)	0.0839261449924067
1432	81411 (2000/01)	81810 (2000/01)	0.0869289842451112
1433	81411 (2000/01)	81952 (2007/11)	0.0879012787266387
1434	81411 (2000/01)	81712 (2007/11)	0.0723312883435583
1435	81411 (2000/01)	81021 (2000/01)	0.0817360517641314
1436	81411 (2000/01)	81223 (2000/01)	0.0738379267791033
1437	81411 (2000/01)	81450 (2015/11)	0.065750684354601
1438	81411 (2000/01)	81032 (2015/11)	0.0565753478967609
1439	81411 (2000/01)	81952 (2011/12)	0.053653496740176
1440	81411 (2000/01)	81810 (2003/11)	0.0572920884282128
1441	81411 (2000/01)	81042 (2003/11)	0.0527447801197843
1442	81411 (2000/01)	81711 (2003/11)	0.0522402410101917
1443	81411 (2000/01)	81712 (2003/11)	0.0620201370051952
1444	81411 (2000/01)	81061 (2015/11)	0.0627087361574969
1445	81411 (2000/01)	81223 (2007/11)	0.0700600240096038
1446	81411 (2000/01)	81223 (2003/11)	0.0907025799123803
1447	81411 (2000/01)	81230 (2011/12)	0.0846836278319525
1448	81411 (2000/01)	81953 (2000/01)	0.0942143272183946
1449	81411 (2000/01)	81957 (2003/11)	0.0920599310952648
1450	81411 (2000/01)	81043 (2016/09)	0.0799237424842352
1451	81411 (2000/01)	81411 (2003/11)	0.0756382573351962
1452	81411 (2000/01)	81440 (2011/12)	0.0682836804640127
1453	81411 (2000/01)	81411 (2000/01)	1
1454	81411 (2000/01)	81091 (2015/11)	0.076427255985267
1455	81411 (2000/01)	81952 (2015/11)	0.0979228486646884
1456	81411 (2000/01)	81910 (2007/11)	0.0946885245901639
1457	81411 (2000/01)	81910 (2003/11)	0.103942652329749
1458	81411 (2000/01)	81910 (2011/12)	0.0934763842643976
1459	81411 (2000/01)	81961 (2015/11)	0.103873908089632
1460	81411 (2000/01)	81713 (2003/11)	0.0871143375680581
1461	81411 (2000/01)	81460 (2015/11)	0.0790826413602214
1462	81411 (2000/01)	81712 (2000/01)	0.108235652306287
1463	81091 (2015/11)	81460 (2016/09)	0.036136151694125
1464	81091 (2015/11)	81960 (2015/11)	0.039716896859754
1465	81091 (2015/11)	81041 (2007/11)	0.0569496110923233
1466	81091 (2015/11)	81810 (2011/12)	0.0469565217391304
1467	81091 (2015/11)	81032 (2011/12)	0.042395044735031
1468	81091 (2015/11)	81032 (2016/09)	0.0403206377713047
1469	81091 (2015/11)	81711 (2016/09)	0.0388488018690429
1470	81091 (2015/11)	81711 (2007/11)	0.0480446011314258
1471	81091 (2015/11)	81711 (2011/12)	0.0515169366715758
1472	81091 (2015/11)	81091 (2016/09)	0.121346057257659
1473	81091 (2015/11)	81953 (2007/11)	0.0932028016555237
1474	81091 (2015/11)	81713 (2000/01)	0.0767837454717278
1475	81091 (2015/11)	81810 (2000/01)	0.0801467145309817
1476	81091 (2015/11)	81952 (2007/11)	0.0870296591412129
1477	81091 (2015/11)	81712 (2007/11)	0.0780120112758916
1478	81091 (2015/11)	81021 (2000/01)	0.0785653804282085
1479	81091 (2015/11)	81223 (2000/01)	0.066869918699187
1480	81091 (2015/11)	81450 (2015/11)	0.0683845911619607
1481	81091 (2015/11)	81032 (2015/11)	0.062785433461737
1482	81091 (2015/11)	81952 (2011/12)	0.0565520677628301
1483	81091 (2015/11)	81810 (2003/11)	0.059638773283769
1484	81091 (2015/11)	81042 (2003/11)	0.0523765574526996
1485	81091 (2015/11)	81711 (2003/11)	0.0515832482124617
1486	81091 (2015/11)	81712 (2003/11)	0.0650149116769901
1487	81091 (2015/11)	81061 (2015/11)	0.0662716699583059
1488	81091 (2015/11)	81223 (2007/11)	0.0675946229383163
1489	81091 (2015/11)	81223 (2003/11)	0.0886604561516222
1490	81091 (2015/11)	81230 (2011/12)	0.0739966856401758
1491	81091 (2015/11)	81953 (2000/01)	0.0901189011890119
1492	81091 (2015/11)	81957 (2003/11)	0.0835830310676549
1493	81091 (2015/11)	81043 (2016/09)	0.0898942420681551
1494	81091 (2015/11)	81411 (2003/11)	0.0764616744538452
1495	81091 (2015/11)	81440 (2011/12)	0.060081466395112
1496	81091 (2015/11)	81411 (2000/01)	0.076427255985267
1497	81091 (2015/11)	81091 (2015/11)	1
1498	81091 (2015/11)	81952 (2015/11)	0.0913696399493396
1499	81091 (2015/11)	81910 (2007/11)	0.0799182943955062
1500	81091 (2015/11)	81910 (2003/11)	0.0875671926478238
1501	81091 (2015/11)	81910 (2011/12)	0.0857315598548972
1502	81091 (2015/11)	81961 (2015/11)	0.0986463934730206
1503	81091 (2015/11)	81713 (2003/11)	0.0832419089413055
1504	81091 (2015/11)	81460 (2015/11)	0.0843657817109145
1505	81091 (2015/11)	81712 (2000/01)	0.0967359050445104
1506	81952 (2015/11)	81460 (2016/09)	0.0571827057182706
1507	81952 (2015/11)	81960 (2015/11)	0.0661591568936744
1508	81952 (2015/11)	81041 (2007/11)	0.0849302263470655
1509	81952 (2015/11)	81810 (2011/12)	0.0745195709393485
1510	81952 (2015/11)	81032 (2011/12)	0.0663590469881445
1511	81952 (2015/11)	81032 (2016/09)	0.0628406960010466
1512	81952 (2015/11)	81711 (2016/09)	0.0617589442210537
1513	81952 (2015/11)	81711 (2007/11)	0.0771553717659221
1514	81952 (2015/11)	81711 (2011/12)	0.0785962453650988
1515	81952 (2015/11)	81091 (2016/09)	0.137734983952315
1516	81952 (2015/11)	81953 (2007/11)	0.120595496371662
1517	81952 (2015/11)	81713 (2000/01)	0.120315433721367
1518	81952 (2015/11)	81810 (2000/01)	0.12532637075718
1519	81952 (2015/11)	81952 (2007/11)	0.126739438380135
1520	81952 (2015/11)	81712 (2007/11)	0.115090876798295
1521	81952 (2015/11)	81021 (2000/01)	0.112880644032202
1522	81952 (2015/11)	81223 (2000/01)	0.10575249838413
1523	81952 (2015/11)	81450 (2015/11)	0.11104824606522
1524	81952 (2015/11)	81032 (2015/11)	0.0929170731707317
1525	81952 (2015/11)	81952 (2011/12)	0.0914640601291506
1526	81952 (2015/11)	81810 (2003/11)	0.0920764918697571
1527	81952 (2015/11)	81042 (2003/11)	0.0874668065436187
1528	81952 (2015/11)	81711 (2003/11)	0.0845070422535211
1529	81952 (2015/11)	81712 (2003/11)	0.0989485036397951
1530	81952 (2015/11)	81061 (2015/11)	0.104628027681661
1531	81952 (2015/11)	81223 (2007/11)	0.109702858752288
1532	81952 (2015/11)	81223 (2003/11)	0.135927546242996
1533	81952 (2015/11)	81230 (2011/12)	0.133333333333333
1534	81952 (2015/11)	81953 (2000/01)	0.12793855225386
1535	81952 (2015/11)	81957 (2003/11)	0.129654756520428
1536	81952 (2015/11)	81043 (2016/09)	0.129494382022472
1537	81952 (2015/11)	81411 (2003/11)	0.120619946091644
1538	81952 (2015/11)	81440 (2011/12)	0.0826826826826827
1539	81952 (2015/11)	81411 (2000/01)	0.0979228486646884
1540	81952 (2015/11)	81091 (2015/11)	0.0913696399493396
1541	81952 (2015/11)	81952 (2015/11)	1
1542	81952 (2015/11)	81910 (2007/11)	0.134588400374181
1543	81952 (2015/11)	81910 (2003/11)	0.13431934802294
1544	81952 (2015/11)	81910 (2011/12)	0.132616884555728
1545	81952 (2015/11)	81961 (2015/11)	0.130578773064185
1546	81952 (2015/11)	81713 (2003/11)	0.120740377543516
1547	81952 (2015/11)	81460 (2015/11)	0.12442734102987
1548	81952 (2015/11)	81712 (2000/01)	0.129036475356256
1549	81910 (2007/11)	81460 (2016/09)	0.0806051070121893
1550	81910 (2007/11)	81960 (2015/11)	0.091111259367981
1551	81910 (2007/11)	81041 (2007/11)	0.11243828635133
1552	81910 (2007/11)	81810 (2011/12)	0.100506756756757
1553	81910 (2007/11)	81032 (2011/12)	0.0915779412745338
1554	81910 (2007/11)	81032 (2016/09)	0.0887678461243856
1555	81910 (2007/11)	81711 (2016/09)	0.0855480389788194
1556	81910 (2007/11)	81711 (2007/11)	0.107947054790909
1557	81910 (2007/11)	81711 (2011/12)	0.107173992519475
1558	81910 (2007/11)	81091 (2016/09)	0.146456449493779
1559	81910 (2007/11)	81953 (2007/11)	0.138540031397174
1560	81910 (2007/11)	81713 (2000/01)	0.138281814005382
1561	81910 (2007/11)	81810 (2000/01)	0.152256875904724
1562	81910 (2007/11)	81952 (2007/11)	0.143625412304603
1563	81910 (2007/11)	81712 (2007/11)	0.135062993807388
1564	81910 (2007/11)	81021 (2000/01)	0.138922726550501
1565	81910 (2007/11)	81223 (2000/01)	0.136152180922113
1566	81910 (2007/11)	81450 (2015/11)	0.134841543475181
1567	81910 (2007/11)	81032 (2015/11)	0.123818316100443
1568	81910 (2007/11)	81952 (2011/12)	0.115018217067219
1569	81910 (2007/11)	81810 (2003/11)	0.117315095115297
1570	81910 (2007/11)	81042 (2003/11)	0.115190626860061
1571	81910 (2007/11)	81711 (2003/11)	0.11183651159966
1572	81910 (2007/11)	81712 (2003/11)	0.128115820394461
1573	81910 (2007/11)	81061 (2015/11)	0.129619905481278
1574	81910 (2007/11)	81223 (2007/11)	0.137254046507569
1575	81910 (2007/11)	81223 (2003/11)	0.15555406493158
1576	81910 (2007/11)	81230 (2011/12)	0.14814585908529
1577	81910 (2007/11)	81953 (2000/01)	0.145200486026731
1578	81910 (2007/11)	81957 (2003/11)	0.156164929287564
1579	81910 (2007/11)	81043 (2016/09)	0.142936527537664
1580	81910 (2007/11)	81411 (2003/11)	0.142605051284879
1581	81910 (2007/11)	81440 (2011/12)	0.0670025874982977
1582	81910 (2007/11)	81411 (2000/01)	0.0946885245901639
1583	81910 (2007/11)	81091 (2015/11)	0.0799182943955062
1584	81910 (2007/11)	81952 (2015/11)	0.134588400374181
1585	81910 (2007/11)	81910 (2007/11)	1
1586	81910 (2007/11)	81910 (2003/11)	0.16880216292465
1587	81910 (2007/11)	81910 (2011/12)	0.165146909827761
1588	81910 (2007/11)	81961 (2015/11)	0.114388572755777
1589	81910 (2007/11)	81713 (2003/11)	0.120472593453419
1590	81910 (2007/11)	81460 (2015/11)	0.121975421723533
1591	81910 (2007/11)	81712 (2000/01)	0.125088986067324
1592	81910 (2003/11)	81460 (2016/09)	0.0610917537746806
1593	81910 (2003/11)	81960 (2015/11)	0.0700312721130361
1594	81910 (2003/11)	81041 (2007/11)	0.0933805357023579
1595	81910 (2003/11)	81810 (2011/12)	0.0806086661387035
1596	81910 (2003/11)	81032 (2011/12)	0.0723312841373952
1597	81910 (2003/11)	81032 (2016/09)	0.0678176705251455
1598	81910 (2003/11)	81711 (2016/09)	0.0661582852431987
1599	81910 (2003/11)	81711 (2007/11)	0.0808031474698141
1600	81910 (2003/11)	81711 (2011/12)	0.0850331203128192
1601	81910 (2003/11)	81091 (2016/09)	0.133142191559896
1602	81910 (2003/11)	81953 (2007/11)	0.130347593582888
1603	81910 (2003/11)	81713 (2000/01)	0.127669072241649
1604	81910 (2003/11)	81810 (2000/01)	0.150180126088262
1605	81910 (2003/11)	81952 (2007/11)	0.145783032220465
1606	81910 (2003/11)	81712 (2007/11)	0.123909969361301
1607	81910 (2003/11)	81021 (2000/01)	0.131700744038901
1608	81910 (2003/11)	81223 (2000/01)	0.124618540197108
1609	81910 (2003/11)	81450 (2015/11)	0.112293746180485
1610	81910 (2003/11)	81032 (2015/11)	0.0979980563654033
1611	81910 (2003/11)	81952 (2011/12)	0.0976090707419275
1612	81910 (2003/11)	81810 (2003/11)	0.102363144493953
1613	81910 (2003/11)	81042 (2003/11)	0.0938645887899424
1614	81910 (2003/11)	81711 (2003/11)	0.091566265060241
1615	81910 (2003/11)	81712 (2003/11)	0.113335136597241
1616	81910 (2003/11)	81061 (2015/11)	0.109537746406129
1617	81910 (2003/11)	81223 (2007/11)	0.119130190270878
1618	81910 (2003/11)	81223 (2003/11)	0.149319883845331
1619	81910 (2003/11)	81230 (2011/12)	0.136221837088388
1620	81910 (2003/11)	81953 (2000/01)	0.148073337476694
1621	81910 (2003/11)	81957 (2003/11)	0.151739788199697
1622	81910 (2003/11)	81043 (2016/09)	0.12984496124031
1623	81910 (2003/11)	81411 (2003/11)	0.131578947368421
1624	81910 (2003/11)	81440 (2011/12)	0.0886661526599846
1625	81910 (2003/11)	81411 (2000/01)	0.103942652329749
1626	81910 (2003/11)	81091 (2015/11)	0.0875671926478238
1627	81910 (2003/11)	81952 (2015/11)	0.13431934802294
1628	81910 (2003/11)	81910 (2007/11)	0.16880216292465
1629	81910 (2003/11)	81910 (2003/11)	1
1630	81910 (2003/11)	81910 (2011/12)	0.181058810249464
1631	81910 (2003/11)	81961 (2015/11)	0.125816745175505
1632	81910 (2003/11)	81713 (2003/11)	0.130890683379535
1633	81910 (2003/11)	81460 (2015/11)	0.120042968400322
1634	81910 (2003/11)	81712 (2000/01)	0.128831234897622
1635	81910 (2011/12)	81460 (2016/09)	0.100518471751899
1636	81910 (2011/12)	81960 (2015/11)	0.116103182820871
1637	81910 (2011/12)	81041 (2007/11)	0.147161628584374
1638	81910 (2011/12)	81810 (2011/12)	0.129881248273957
1639	81910 (2011/12)	81032 (2011/12)	0.120065900832788
1640	81910 (2011/12)	81032 (2016/09)	0.112040961211626
1641	81910 (2011/12)	81711 (2016/09)	0.110256776325182
1642	81910 (2011/12)	81711 (2007/11)	0.131593647753571
1643	81910 (2011/12)	81711 (2011/12)	0.136596763163893
1644	81910 (2011/12)	81091 (2016/09)	0.170363594786188
1645	81910 (2011/12)	81953 (2007/11)	0.167741515210735
1646	81910 (2011/12)	81713 (2000/01)	0.181559626959455
1647	81910 (2011/12)	81810 (2000/01)	0.205186472396738
1648	81910 (2011/12)	81952 (2007/11)	0.190817064352856
1649	81910 (2011/12)	81712 (2007/11)	0.190924002186987
1650	81910 (2011/12)	81021 (2000/01)	0.192161957345458
1651	81910 (2011/12)	81223 (2000/01)	0.186498963632938
1652	81910 (2011/12)	81450 (2015/11)	0.173927597914973
1653	81910 (2011/12)	81032 (2015/11)	0.154273568019093
1654	81910 (2011/12)	81952 (2011/12)	0.15227373218598
1655	81910 (2011/12)	81810 (2003/11)	0.160384556691592
1656	81910 (2011/12)	81042 (2003/11)	0.147331639135959
1657	81910 (2011/12)	81711 (2003/11)	0.150545296814971
1658	81910 (2011/12)	81712 (2003/11)	0.172421169725752
1659	81910 (2011/12)	81061 (2015/11)	0.171636573026776
1660	81910 (2011/12)	81223 (2007/11)	0.184698333481864
1661	81910 (2011/12)	81223 (2003/11)	0.194199582800619
1662	81910 (2011/12)	81230 (2011/12)	0.192519045834894
1663	81910 (2011/12)	81953 (2000/01)	0.203206716212497
1664	81910 (2011/12)	81957 (2003/11)	0.206796769851952
1665	81910 (2011/12)	81043 (2016/09)	0.190479169273114
1666	81910 (2011/12)	81411 (2003/11)	0.188983430362741
1667	81910 (2011/12)	81440 (2011/12)	0.0786212238574748
1668	81910 (2011/12)	81411 (2000/01)	0.0934763842643976
1669	81910 (2011/12)	81091 (2015/11)	0.0857315598548972
1670	81910 (2011/12)	81952 (2015/11)	0.132616884555728
1671	81910 (2011/12)	81910 (2007/11)	0.165146909827761
1672	81910 (2011/12)	81910 (2003/11)	0.181058810249464
1673	81910 (2011/12)	81910 (2011/12)	1
1674	81910 (2011/12)	81961 (2015/11)	0.133699428443349
1675	81910 (2011/12)	81713 (2003/11)	0.160602860708457
1676	81910 (2011/12)	81460 (2015/11)	0.162820904645477
1677	81910 (2011/12)	81712 (2000/01)	0.167641129032258
1678	81961 (2015/11)	81460 (2016/09)	0.0561534136078956
1679	81961 (2015/11)	81960 (2015/11)	0.0639806091649136
1680	81961 (2015/11)	81041 (2007/11)	0.0862901603058555
1681	81961 (2015/11)	81810 (2011/12)	0.0770390600551905
1682	81961 (2015/11)	81032 (2011/12)	0.0673037261102709
1683	81961 (2015/11)	81032 (2016/09)	0.0636850738108256
1684	81961 (2015/11)	81711 (2016/09)	0.0622906760388671
1685	81961 (2015/11)	81711 (2007/11)	0.0771455071198647
1686	81961 (2015/11)	81711 (2011/12)	0.0811857939536249
1687	81961 (2015/11)	81091 (2016/09)	0.134791032383061
1688	81961 (2015/11)	81953 (2007/11)	0.115511551155116
1689	81961 (2015/11)	81713 (2000/01)	0.116977147597858
1690	81961 (2015/11)	81810 (2000/01)	0.137886500037985
1691	81961 (2015/11)	81952 (2007/11)	0.141799302068261
1692	81961 (2015/11)	81712 (2007/11)	0.117956064947469
1693	81961 (2015/11)	81021 (2000/01)	0.127689929853763
1694	81961 (2015/11)	81223 (2000/01)	0.113610062893082
1695	81961 (2015/11)	81450 (2015/11)	0.109081527347781
1696	81961 (2015/11)	81032 (2015/11)	0.0927071909760301
1697	81961 (2015/11)	81952 (2011/12)	0.0899190269085252
1698	81961 (2015/11)	81810 (2003/11)	0.0957510712426415
1699	81961 (2015/11)	81042 (2003/11)	0.0861666830918827
1700	81961 (2015/11)	81711 (2003/11)	0.0880503144654088
1701	81961 (2015/11)	81712 (2003/11)	0.104463394720131
1702	81961 (2015/11)	81061 (2015/11)	0.10727969348659
1703	81961 (2015/11)	81223 (2007/11)	0.115202350488105
1704	81961 (2015/11)	81223 (2003/11)	0.141203883495146
1705	81961 (2015/11)	81230 (2011/12)	0.130107072414765
1706	81961 (2015/11)	81953 (2000/01)	0.136209747263995
1707	81961 (2015/11)	81957 (2003/11)	0.142253953631199
1708	81961 (2015/11)	81043 (2016/09)	0.138530606427706
1709	81961 (2015/11)	81411 (2003/11)	0.125858973565282
1710	81961 (2015/11)	81440 (2011/12)	0.0954742715437074
1711	81961 (2015/11)	81411 (2000/01)	0.103873908089632
1712	81961 (2015/11)	81091 (2015/11)	0.0986463934730206
1713	81961 (2015/11)	81952 (2015/11)	0.130578773064185
1714	81961 (2015/11)	81910 (2007/11)	0.114388572755777
1715	81961 (2015/11)	81910 (2003/11)	0.125816745175505
1716	81961 (2015/11)	81910 (2011/12)	0.133699428443349
1717	81961 (2015/11)	81961 (2015/11)	1
1718	81961 (2015/11)	81713 (2003/11)	0.134178486255805
1719	81961 (2015/11)	81460 (2015/11)	0.1227503461006
1720	81961 (2015/11)	81712 (2000/01)	0.142684887459807
1721	81713 (2003/11)	81460 (2016/09)	0.0804349074481729
1722	81713 (2003/11)	81960 (2015/11)	0.0909827031647136
1723	81713 (2003/11)	81041 (2007/11)	0.120549106560584
1724	81713 (2003/11)	81810 (2011/12)	0.108936525612472
1725	81713 (2003/11)	81032 (2011/12)	0.0956174399711139
1726	81713 (2003/11)	81032 (2016/09)	0.0899321632389361
1727	81713 (2003/11)	81711 (2016/09)	0.0888961449766331
1728	81713 (2003/11)	81711 (2007/11)	0.109446079743109
1729	81713 (2003/11)	81711 (2011/12)	0.113885540439699
1730	81713 (2003/11)	81091 (2016/09)	0.139367816091954
1731	81713 (2003/11)	81953 (2007/11)	0.145440946488067
1732	81713 (2003/11)	81713 (2000/01)	0.166770941953424
1733	81713 (2003/11)	81810 (2000/01)	0.177222222222222
1734	81713 (2003/11)	81952 (2007/11)	0.175989607213816
1735	81713 (2003/11)	81712 (2007/11)	0.154794444134546
1736	81713 (2003/11)	81021 (2000/01)	0.159882594007864
1737	81713 (2003/11)	81223 (2000/01)	0.152948491080396
1738	81713 (2003/11)	81450 (2015/11)	0.138173529269121
1739	81713 (2003/11)	81032 (2015/11)	0.120097487814023
1740	81713 (2003/11)	81952 (2011/12)	0.122911531087373
1741	81713 (2003/11)	81810 (2003/11)	0.13639356963006
1742	81713 (2003/11)	81042 (2003/11)	0.122149628490904
1743	81713 (2003/11)	81711 (2003/11)	0.125909502545046
1744	81713 (2003/11)	81712 (2003/11)	0.137701517050612
1745	81713 (2003/11)	81061 (2015/11)	0.142535540084212
1746	81713 (2003/11)	81223 (2007/11)	0.146175968365238
1747	81713 (2003/11)	81223 (2003/11)	0.162759871633878
1748	81713 (2003/11)	81230 (2011/12)	0.153900345843474
1749	81713 (2003/11)	81953 (2000/01)	0.165707382931855
1750	81713 (2003/11)	81957 (2003/11)	0.163479461511909
1751	81713 (2003/11)	81043 (2016/09)	0.161350844277674
1752	81713 (2003/11)	81411 (2003/11)	0.156692868208159
1753	81713 (2003/11)	81440 (2011/12)	0.0806595365418895
1754	81713 (2003/11)	81411 (2000/01)	0.0871143375680581
1755	81713 (2003/11)	81091 (2015/11)	0.0832419089413055
1756	81713 (2003/11)	81952 (2015/11)	0.120740377543516
1757	81713 (2003/11)	81910 (2007/11)	0.120472593453419
1758	81713 (2003/11)	81910 (2003/11)	0.130890683379535
1759	81713 (2003/11)	81910 (2011/12)	0.160602860708457
1760	81713 (2003/11)	81961 (2015/11)	0.134178486255805
1761	81713 (2003/11)	81713 (2003/11)	1
1762	81713 (2003/11)	81460 (2015/11)	0.140058055152395
1763	81713 (2003/11)	81712 (2000/01)	0.152782351004281
1764	81460 (2015/11)	81460 (2016/09)	0.123406502225239
1765	81460 (2015/11)	81960 (2015/11)	0.131558185404339
1766	81460 (2015/11)	81041 (2007/11)	0.161704105344694
1767	81460 (2015/11)	81810 (2011/12)	0.149823359383364
1768	81460 (2015/11)	81032 (2011/12)	0.133786748573936
1769	81460 (2015/11)	81032 (2016/09)	0.135120292334664
1770	81460 (2015/11)	81711 (2016/09)	0.130036410194855
1771	81460 (2015/11)	81711 (2007/11)	0.146453089244851
1772	81460 (2015/11)	81711 (2011/12)	0.155917534865774
1773	81460 (2015/11)	81091 (2016/09)	0.161283864940611
1774	81460 (2015/11)	81953 (2007/11)	0.171760427054614
1775	81460 (2015/11)	81713 (2000/01)	0.177239136860774
1776	81460 (2015/11)	81810 (2000/01)	0.188928359976317
1777	81460 (2015/11)	81952 (2007/11)	0.197955751067408
1778	81460 (2015/11)	81712 (2007/11)	0.202796143945894
1779	81460 (2015/11)	81021 (2000/01)	0.205035791159834
1780	81460 (2015/11)	81223 (2000/01)	0.193462162043732
1781	81460 (2015/11)	81450 (2015/11)	0.196930831195716
1782	81460 (2015/11)	81032 (2015/11)	0.1752849002849
1783	81460 (2015/11)	81952 (2011/12)	0.172667036589744
1784	81460 (2015/11)	81810 (2003/11)	0.180631318641356
1785	81460 (2015/11)	81042 (2003/11)	0.164835500213636
1786	81460 (2015/11)	81711 (2003/11)	0.160182388819802
1787	81460 (2015/11)	81712 (2003/11)	0.186050257731959
1788	81460 (2015/11)	81061 (2015/11)	0.184812975322055
1789	81460 (2015/11)	81223 (2007/11)	0.188067875368211
1790	81460 (2015/11)	81223 (2003/11)	0.188449300594345
1791	81460 (2015/11)	81230 (2011/12)	0.199228718879374
1792	81460 (2015/11)	81953 (2000/01)	0.206919987642879
1793	81460 (2015/11)	81957 (2003/11)	0.198464583458286
1794	81460 (2015/11)	81043 (2016/09)	0.208230641371009
1795	81460 (2015/11)	81411 (2003/11)	0.192412062874405
1796	81460 (2015/11)	81440 (2011/12)	0.0639124654872686
1797	81460 (2015/11)	81411 (2000/01)	0.0790826413602214
1798	81460 (2015/11)	81091 (2015/11)	0.0843657817109145
1799	81460 (2015/11)	81952 (2015/11)	0.12442734102987
1800	81460 (2015/11)	81910 (2007/11)	0.121975421723533
1801	81460 (2015/11)	81910 (2003/11)	0.120042968400322
1802	81460 (2015/11)	81910 (2011/12)	0.162820904645477
1803	81460 (2015/11)	81961 (2015/11)	0.1227503461006
1804	81460 (2015/11)	81713 (2003/11)	0.140058055152395
1805	81460 (2015/11)	81460 (2015/11)	1
1806	81460 (2015/11)	81712 (2000/01)	0.173452698631316
1807	81712 (2000/01)	81460 (2016/09)	0.0820598135180098
1808	81712 (2000/01)	81960 (2015/11)	0.0918086485748732
1809	81712 (2000/01)	81041 (2007/11)	0.124813129131923
1810	81712 (2000/01)	81810 (2011/12)	0.107026235784259
1811	81712 (2000/01)	81032 (2011/12)	0.0942261701400752
1812	81712 (2000/01)	81032 (2016/09)	0.0906874482998825
1813	81712 (2000/01)	81711 (2016/09)	0.0881202388305538
1814	81712 (2000/01)	81711 (2007/11)	0.107256799870221
1815	81712 (2000/01)	81711 (2011/12)	0.109910170964938
1816	81712 (2000/01)	81091 (2016/09)	0.146772178259059
1817	81712 (2000/01)	81953 (2007/11)	0.151363540272003
1818	81712 (2000/01)	81713 (2000/01)	0.162808972710387
1819	81712 (2000/01)	81810 (2000/01)	0.176996850844546
1820	81712 (2000/01)	81952 (2007/11)	0.1750493485985
1821	81712 (2000/01)	81712 (2007/11)	0.170996173025629
1822	81712 (2000/01)	81021 (2000/01)	0.175148065091139
1823	81712 (2000/01)	81223 (2000/01)	0.159306381097411
1824	81712 (2000/01)	81450 (2015/11)	0.153877079250214
1825	81712 (2000/01)	81032 (2015/11)	0.131376175065495
1826	81712 (2000/01)	81952 (2011/12)	0.125043550972058
1827	81712 (2000/01)	81810 (2003/11)	0.137822157319335
1828	81712 (2000/01)	81042 (2003/11)	0.125081454450671
1829	81712 (2000/01)	81711 (2003/11)	0.120151252560265
1830	81712 (2000/01)	81712 (2003/11)	0.149011928075485
1831	81712 (2000/01)	81061 (2015/11)	0.138726610786555
1832	81712 (2000/01)	81223 (2007/11)	0.152870647913304
1833	81712 (2000/01)	81223 (2003/11)	0.172288719622778
1834	81712 (2000/01)	81230 (2011/12)	0.172335297268345
1835	81712 (2000/01)	81953 (2000/01)	0.195877839626899
1836	81712 (2000/01)	81957 (2003/11)	0.185093888204162
1837	81712 (2000/01)	81043 (2016/09)	0.176661045531197
1838	81712 (2000/01)	81411 (2003/11)	0.159469026548673
1839	81712 (2000/01)	81440 (2011/12)	0.0759936406995231
1840	81712 (2000/01)	81411 (2000/01)	0.108235652306287
1841	81712 (2000/01)	81091 (2015/11)	0.0967359050445104
1842	81712 (2000/01)	81952 (2015/11)	0.129036475356256
1843	81712 (2000/01)	81910 (2007/11)	0.125088986067324
1844	81712 (2000/01)	81910 (2003/11)	0.128831234897622
1845	81712 (2000/01)	81910 (2011/12)	0.167641129032258
1846	81712 (2000/01)	81961 (2015/11)	0.142684887459807
1847	81712 (2000/01)	81713 (2003/11)	0.152782351004281
1848	81712 (2000/01)	81460 (2015/11)	0.173452698631316
1849	81712 (2000/01)	81712 (2000/01)	1
