# Supplementary material for: Dataset of Jaccard similarity indices from 1,597 European political manifestos across 27 countries (1945–2017)
Source: Data Brief. 2019 Apr 9;24:103907. doi: 10.1016/j.dib.2019.103907 (PMC6479077; doi:10.1016/j.dib.2019.103907)
Supplement: Multimedia component 3 [file mmc3.zip › Bulgaria.csv]

	referenceParty	comparedParty	Jaccard Similarity
1	80510 (2017/03)	80510 (2017/03)	1
2	80510 (2017/03)	80510 (2009/07)	0.36700211206361
3	80510 (2017/03)	80510 (2014/10)	0.370678962411692
4	80510 (2017/03)	80510 (2013/05)	0.340663630448927
5	80510 (2017/03)	80710 (2013/05)	0.278777918876522
6	80510 (2017/03)	80071 (2017/03)	0.0529742233972241
7	80510 (2017/03)	80710 (2014/10)	0.0956541005919033
8	80510 (2017/03)	80951 (2017/03)	0.169543948240492
9	80510 (2017/03)	80951 (2013/05)	0.152352694552843
10	80510 (2017/03)	80061 (2014/10)	0.209014582412726
11	80510 (2017/03)	80330 (2014/10)	0.207116702657028
12	80510 (2017/03)	80710 (2009/07)	0.173384634176133
13	80510 (2017/03)	80062 (2014/10)	0.23945740393893
14	80510 (2017/03)	80220 (2013/05)	0.239835459639919
15	80510 (2017/03)	80221 (2014/10)	0.236487929929502
16	80510 (2017/03)	80630 (2014/10)	0.282610607793122
17	80510 (2017/03)	80221 (2017/03)	0.247918426451068
18	80510 (2017/03)	80640 (2017/03)	0.277347344673019
19	80510 (2009/07)	80510 (2017/03)	0.36700211206361
20	80510 (2009/07)	80510 (2009/07)	1
21	80510 (2009/07)	80510 (2014/10)	0.374282366725249
22	80510 (2009/07)	80510 (2013/05)	0.321722587922356
23	80510 (2009/07)	80710 (2013/05)	0.270809347481097
24	80510 (2009/07)	80071 (2017/03)	0.0604841769750322
25	80510 (2009/07)	80710 (2014/10)	0.106864724545717
26	80510 (2009/07)	80951 (2017/03)	0.188694810085721
27	80510 (2009/07)	80951 (2013/05)	0.175062786231349
28	80510 (2009/07)	80061 (2014/10)	0.237504048364461
29	80510 (2009/07)	80330 (2014/10)	0.240461020831842
30	80510 (2009/07)	80710 (2009/07)	0.192378122516671
31	80510 (2009/07)	80062 (2014/10)	0.258617960811624
32	80510 (2009/07)	80220 (2013/05)	0.256553058093777
33	80510 (2009/07)	80221 (2014/10)	0.262756598240469
34	80510 (2009/07)	80630 (2014/10)	0.321883711668658
35	80510 (2009/07)	80221 (2017/03)	0.265364732912119
36	80510 (2009/07)	80640 (2017/03)	0.301793856291809
37	80510 (2014/10)	80510 (2017/03)	0.370678962411692
38	80510 (2014/10)	80510 (2009/07)	0.374282366725249
39	80510 (2014/10)	80510 (2014/10)	1
40	80510 (2014/10)	80510 (2013/05)	0.302223312367504
41	80510 (2014/10)	80710 (2013/05)	0.245267860012212
42	80510 (2014/10)	80071 (2017/03)	0.0679428417363171
43	80510 (2014/10)	80710 (2014/10)	0.119800684092733
44	80510 (2014/10)	80951 (2017/03)	0.20380762356071
45	80510 (2014/10)	80951 (2013/05)	0.189172906446338
46	80510 (2014/10)	80061 (2014/10)	0.242370650653944
47	80510 (2014/10)	80330 (2014/10)	0.25144757915486
48	80510 (2014/10)	80710 (2009/07)	0.204535525636443
49	80510 (2014/10)	80062 (2014/10)	0.264851221159657
50	80510 (2014/10)	80220 (2013/05)	0.281887413417014
51	80510 (2014/10)	80221 (2014/10)	0.283869945744723
52	80510 (2014/10)	80630 (2014/10)	0.331080576506609
53	80510 (2014/10)	80221 (2017/03)	0.285460376337854
54	80510 (2014/10)	80640 (2017/03)	0.306541496802184
55	80510 (2013/05)	80510 (2017/03)	0.340663630448927
56	80510 (2013/05)	80510 (2009/07)	0.321722587922356
57	80510 (2013/05)	80510 (2014/10)	0.302223312367504
58	80510 (2013/05)	80510 (2013/05)	1
59	80510 (2013/05)	80710 (2013/05)	0.332677718460242
60	80510 (2013/05)	80071 (2017/03)	0.0330496771544807
61	80510 (2013/05)	80710 (2014/10)	0.0692415265152909
62	80510 (2013/05)	80951 (2017/03)	0.114893852074165
63	80510 (2013/05)	80951 (2013/05)	0.0998959997028563
64	80510 (2013/05)	80061 (2014/10)	0.136431342981666
65	80510 (2013/05)	80330 (2014/10)	0.140062454077884
66	80510 (2013/05)	80710 (2009/07)	0.126227719170607
67	80510 (2013/05)	80062 (2014/10)	0.182258206459562
68	80510 (2013/05)	80220 (2013/05)	0.17305266193274
69	80510 (2013/05)	80221 (2014/10)	0.166214221946909
70	80510 (2013/05)	80630 (2014/10)	0.214200585069883
71	80510 (2013/05)	80221 (2017/03)	0.176235900039897
72	80510 (2013/05)	80640 (2017/03)	0.194884506232712
73	80710 (2013/05)	80510 (2017/03)	0.278777918876522
74	80710 (2013/05)	80510 (2009/07)	0.270809347481097
75	80710 (2013/05)	80510 (2014/10)	0.245267860012212
76	80710 (2013/05)	80510 (2013/05)	0.332677718460242
77	80710 (2013/05)	80710 (2013/05)	1
78	80710 (2013/05)	80071 (2017/03)	0.0328592101083542
79	80710 (2013/05)	80710 (2014/10)	0.0717033927946835
80	80710 (2013/05)	80951 (2017/03)	0.107727075184702
81	80710 (2013/05)	80951 (2013/05)	0.0903626037570992
82	80710 (2013/05)	80061 (2014/10)	0.120522240044152
83	80710 (2013/05)	80330 (2014/10)	0.125360106263693
84	80710 (2013/05)	80710 (2009/07)	0.132233992589887
85	80710 (2013/05)	80062 (2014/10)	0.178932372412637
86	80710 (2013/05)	80220 (2013/05)	0.160354265120865
87	80710 (2013/05)	80221 (2014/10)	0.152747988126083
88	80710 (2013/05)	80630 (2014/10)	0.193609086285811
89	80710 (2013/05)	80221 (2017/03)	0.157639491551381
90	80710 (2013/05)	80640 (2017/03)	0.172605828117639
91	80071 (2017/03)	80510 (2017/03)	0.0529742233972241
92	80071 (2017/03)	80510 (2009/07)	0.0604841769750322
93	80071 (2017/03)	80510 (2014/10)	0.0679428417363171
94	80071 (2017/03)	80510 (2013/05)	0.0330496771544807
95	80071 (2017/03)	80710 (2013/05)	0.0328592101083542
96	80071 (2017/03)	80071 (2017/03)	1
97	80071 (2017/03)	80710 (2014/10)	0.0966148481766672
98	80071 (2017/03)	80951 (2017/03)	0.112843934499276
99	80071 (2017/03)	80951 (2013/05)	0.11577591757888
100	80071 (2017/03)	80061 (2014/10)	0.106548498276711
101	80071 (2017/03)	80330 (2014/10)	0.11505282543375
102	80071 (2017/03)	80710 (2009/07)	0.107978930940304
103	80071 (2017/03)	80062 (2014/10)	0.118601831896552
104	80071 (2017/03)	80220 (2013/05)	0.0990316235436526
105	80071 (2017/03)	80221 (2014/10)	0.103100393700787
106	80071 (2017/03)	80630 (2014/10)	0.0904157949790795
107	80071 (2017/03)	80221 (2017/03)	0.0968855477140227
108	80071 (2017/03)	80640 (2017/03)	0.0865836226260976
109	80710 (2014/10)	80510 (2017/03)	0.0956541005919033
110	80710 (2014/10)	80510 (2009/07)	0.106864724545717
111	80710 (2014/10)	80510 (2014/10)	0.119800684092733
112	80710 (2014/10)	80510 (2013/05)	0.0692415265152909
113	80710 (2014/10)	80710 (2013/05)	0.0717033927946835
114	80710 (2014/10)	80071 (2017/03)	0.0966148481766672
115	80710 (2014/10)	80710 (2014/10)	1
116	80710 (2014/10)	80951 (2017/03)	0.145245371202589
117	80710 (2014/10)	80951 (2013/05)	0.141029485257371
118	80710 (2014/10)	80061 (2014/10)	0.132712550607287
119	80710 (2014/10)	80330 (2014/10)	0.143682310469314
120	80710 (2014/10)	80710 (2009/07)	0.163122321134191
121	80710 (2014/10)	80062 (2014/10)	0.14284871022962
122	80710 (2014/10)	80220 (2013/05)	0.144380422544539
123	80710 (2014/10)	80221 (2014/10)	0.144623428006217
124	80710 (2014/10)	80630 (2014/10)	0.144211518077965
125	80710 (2014/10)	80221 (2017/03)	0.139925123679636
126	80710 (2014/10)	80640 (2017/03)	0.13026935620244
127	80951 (2017/03)	80510 (2017/03)	0.169543948240492
128	80951 (2017/03)	80510 (2009/07)	0.188694810085721
129	80951 (2017/03)	80510 (2014/10)	0.20380762356071
130	80951 (2017/03)	80510 (2013/05)	0.114893852074165
131	80951 (2017/03)	80710 (2013/05)	0.107727075184702
132	80951 (2017/03)	80071 (2017/03)	0.112843934499276
133	80951 (2017/03)	80710 (2014/10)	0.145245371202589
134	80951 (2017/03)	80951 (2017/03)	1
135	80951 (2017/03)	80951 (2013/05)	0.222800670607959
136	80951 (2017/03)	80061 (2014/10)	0.229773220567323
137	80951 (2017/03)	80330 (2014/10)	0.242318279889889
138	80951 (2017/03)	80710 (2009/07)	0.213741017744537
139	80951 (2017/03)	80062 (2014/10)	0.207587925782332
140	80951 (2017/03)	80220 (2013/05)	0.225668116842759
141	80951 (2017/03)	80221 (2014/10)	0.243529882604056
142	80951 (2017/03)	80630 (2014/10)	0.242360558900375
143	80951 (2017/03)	80221 (2017/03)	0.23373417721519
144	80951 (2017/03)	80640 (2017/03)	0.227132996925932
145	80951 (2013/05)	80510 (2017/03)	0.152352694552843
146	80951 (2013/05)	80510 (2009/07)	0.175062786231349
147	80951 (2013/05)	80510 (2014/10)	0.189172906446338
148	80951 (2013/05)	80510 (2013/05)	0.0998959997028563
149	80951 (2013/05)	80710 (2013/05)	0.0903626037570992
150	80951 (2013/05)	80071 (2017/03)	0.11577591757888
151	80951 (2013/05)	80710 (2014/10)	0.141029485257371
152	80951 (2013/05)	80951 (2017/03)	0.222800670607959
153	80951 (2013/05)	80951 (2013/05)	1
154	80951 (2013/05)	80061 (2014/10)	0.238520826500492
155	80951 (2013/05)	80330 (2014/10)	0.242583461320831
156	80951 (2013/05)	80710 (2009/07)	0.191377826461153
157	80951 (2013/05)	80062 (2014/10)	0.191354433325576
158	80951 (2013/05)	80220 (2013/05)	0.217808672624959
159	80951 (2013/05)	80221 (2014/10)	0.230075294786191
160	80951 (2013/05)	80630 (2014/10)	0.229696570710396
161	80951 (2013/05)	80221 (2017/03)	0.222050316157675
162	80951 (2013/05)	80640 (2017/03)	0.211201368106028
163	80061 (2014/10)	80510 (2017/03)	0.209014582412726
164	80061 (2014/10)	80510 (2009/07)	0.237504048364461
165	80061 (2014/10)	80510 (2014/10)	0.242370650653944
166	80061 (2014/10)	80510 (2013/05)	0.136431342981666
167	80061 (2014/10)	80710 (2013/05)	0.120522240044152
168	80061 (2014/10)	80071 (2017/03)	0.106548498276711
169	80061 (2014/10)	80710 (2014/10)	0.132712550607287
170	80061 (2014/10)	80951 (2017/03)	0.229773220567323
171	80061 (2014/10)	80951 (2013/05)	0.238520826500492
172	80061 (2014/10)	80061 (2014/10)	1
173	80061 (2014/10)	80330 (2014/10)	0.297072641850379
174	80061 (2014/10)	80710 (2009/07)	0.209650016989467
175	80061 (2014/10)	80062 (2014/10)	0.221645113419546
176	80061 (2014/10)	80220 (2013/05)	0.25579445409355
177	80061 (2014/10)	80221 (2014/10)	0.269628494829567
178	80061 (2014/10)	80630 (2014/10)	0.266710497479728
179	80061 (2014/10)	80221 (2017/03)	0.272470703724155
180	80061 (2014/10)	80640 (2017/03)	0.295178633368019
181	80330 (2014/10)	80510 (2017/03)	0.207116702657028
182	80330 (2014/10)	80510 (2009/07)	0.240461020831842
183	80330 (2014/10)	80510 (2014/10)	0.25144757915486
184	80330 (2014/10)	80510 (2013/05)	0.140062454077884
185	80330 (2014/10)	80710 (2013/05)	0.125360106263693
186	80330 (2014/10)	80071 (2017/03)	0.11505282543375
187	80330 (2014/10)	80710 (2014/10)	0.143682310469314
188	80330 (2014/10)	80951 (2017/03)	0.242318279889889
189	80330 (2014/10)	80951 (2013/05)	0.242583461320831
190	80330 (2014/10)	80061 (2014/10)	0.297072641850379
191	80330 (2014/10)	80330 (2014/10)	1
192	80330 (2014/10)	80710 (2009/07)	0.222147060813096
193	80330 (2014/10)	80062 (2014/10)	0.23645137342242
194	80330 (2014/10)	80220 (2013/05)	0.261285340936089
195	80330 (2014/10)	80221 (2014/10)	0.278267486841271
196	80330 (2014/10)	80630 (2014/10)	0.276304300371098
197	80330 (2014/10)	80221 (2017/03)	0.278186796470946
198	80330 (2014/10)	80640 (2017/03)	0.285714285714286
199	80710 (2009/07)	80510 (2017/03)	0.173384634176133
200	80710 (2009/07)	80510 (2009/07)	0.192378122516671
201	80710 (2009/07)	80510 (2014/10)	0.204535525636443
202	80710 (2009/07)	80510 (2013/05)	0.126227719170607
203	80710 (2009/07)	80710 (2013/05)	0.132233992589887
204	80710 (2009/07)	80071 (2017/03)	0.107978930940304
205	80710 (2009/07)	80710 (2014/10)	0.163122321134191
206	80710 (2009/07)	80951 (2017/03)	0.213741017744537
207	80710 (2009/07)	80951 (2013/05)	0.191377826461153
208	80710 (2009/07)	80061 (2014/10)	0.209650016989467
209	80710 (2009/07)	80330 (2014/10)	0.222147060813096
210	80710 (2009/07)	80710 (2009/07)	1
211	80710 (2009/07)	80062 (2014/10)	0.230981725456864
212	80710 (2009/07)	80220 (2013/05)	0.233982797963841
213	80710 (2009/07)	80221 (2014/10)	0.234470421318858
214	80710 (2009/07)	80630 (2014/10)	0.238318503916032
215	80710 (2009/07)	80221 (2017/03)	0.227898763978811
216	80710 (2009/07)	80640 (2017/03)	0.214863553014777
217	80062 (2014/10)	80510 (2017/03)	0.23945740393893
218	80062 (2014/10)	80510 (2009/07)	0.258617960811624
219	80062 (2014/10)	80510 (2014/10)	0.264851221159657
220	80062 (2014/10)	80510 (2013/05)	0.182258206459562
221	80062 (2014/10)	80710 (2013/05)	0.178932372412637
222	80062 (2014/10)	80071 (2017/03)	0.118601831896552
223	80062 (2014/10)	80710 (2014/10)	0.14284871022962
224	80062 (2014/10)	80951 (2017/03)	0.207587925782332
225	80062 (2014/10)	80951 (2013/05)	0.191354433325576
226	80062 (2014/10)	80061 (2014/10)	0.221645113419546
227	80062 (2014/10)	80330 (2014/10)	0.23645137342242
228	80062 (2014/10)	80710 (2009/07)	0.230981725456864
229	80062 (2014/10)	80062 (2014/10)	1
230	80062 (2014/10)	80220 (2013/05)	0.265980967028742
231	80062 (2014/10)	80221 (2014/10)	0.259510395373186
232	80062 (2014/10)	80630 (2014/10)	0.28025162884745
233	80062 (2014/10)	80221 (2017/03)	0.26029248515855
234	80062 (2014/10)	80640 (2017/03)	0.257116994795203
235	80220 (2013/05)	80510 (2017/03)	0.239835459639919
236	80220 (2013/05)	80510 (2009/07)	0.256553058093777
237	80220 (2013/05)	80510 (2014/10)	0.281887413417014
238	80220 (2013/05)	80510 (2013/05)	0.17305266193274
239	80220 (2013/05)	80710 (2013/05)	0.160354265120865
240	80220 (2013/05)	80071 (2017/03)	0.0990316235436526
241	80220 (2013/05)	80710 (2014/10)	0.144380422544539
242	80220 (2013/05)	80951 (2017/03)	0.225668116842759
243	80220 (2013/05)	80951 (2013/05)	0.217808672624959
244	80220 (2013/05)	80061 (2014/10)	0.25579445409355
245	80220 (2013/05)	80330 (2014/10)	0.261285340936089
246	80220 (2013/05)	80710 (2009/07)	0.233982797963841
247	80220 (2013/05)	80062 (2014/10)	0.265980967028742
248	80220 (2013/05)	80220 (2013/05)	1
249	80220 (2013/05)	80221 (2014/10)	0.334177506619086
250	80220 (2013/05)	80630 (2014/10)	0.290117727516975
251	80220 (2013/05)	80221 (2017/03)	0.280029830075108
252	80220 (2013/05)	80640 (2017/03)	0.273872087258304
253	80221 (2014/10)	80510 (2017/03)	0.236487929929502
254	80221 (2014/10)	80510 (2009/07)	0.262756598240469
255	80221 (2014/10)	80510 (2014/10)	0.283869945744723
256	80221 (2014/10)	80510 (2013/05)	0.166214221946909
257	80221 (2014/10)	80710 (2013/05)	0.152747988126083
258	80221 (2014/10)	80071 (2017/03)	0.103100393700787
259	80221 (2014/10)	80710 (2014/10)	0.144623428006217
260	80221 (2014/10)	80951 (2017/03)	0.243529882604056
261	80221 (2014/10)	80951 (2013/05)	0.230075294786191
262	80221 (2014/10)	80061 (2014/10)	0.269628494829567
263	80221 (2014/10)	80330 (2014/10)	0.278267486841271
264	80221 (2014/10)	80710 (2009/07)	0.234470421318858
265	80221 (2014/10)	80062 (2014/10)	0.259510395373186
266	80221 (2014/10)	80220 (2013/05)	0.334177506619086
267	80221 (2014/10)	80221 (2014/10)	1
268	80221 (2014/10)	80630 (2014/10)	0.303220495935796
269	80221 (2014/10)	80221 (2017/03)	0.287052094431672
270	80221 (2014/10)	80640 (2017/03)	0.289065772936741
271	80630 (2014/10)	80510 (2017/03)	0.282610607793122
272	80630 (2014/10)	80510 (2009/07)	0.321883711668658
273	80630 (2014/10)	80510 (2014/10)	0.331080576506609
274	80630 (2014/10)	80510 (2013/05)	0.214200585069883
275	80630 (2014/10)	80710 (2013/05)	0.193609086285811
276	80630 (2014/10)	80071 (2017/03)	0.0904157949790795
277	80630 (2014/10)	80710 (2014/10)	0.144211518077965
278	80630 (2014/10)	80951 (2017/03)	0.242360558900375
279	80630 (2014/10)	80951 (2013/05)	0.229696570710396
280	80630 (2014/10)	80061 (2014/10)	0.266710497479728
281	80630 (2014/10)	80330 (2014/10)	0.276304300371098
282	80630 (2014/10)	80710 (2009/07)	0.238318503916032
283	80630 (2014/10)	80062 (2014/10)	0.28025162884745
284	80630 (2014/10)	80220 (2013/05)	0.290117727516975
285	80630 (2014/10)	80221 (2014/10)	0.303220495935796
286	80630 (2014/10)	80630 (2014/10)	1
287	80630 (2014/10)	80221 (2017/03)	0.292874425954274
288	80630 (2014/10)	80640 (2017/03)	0.298908480268682
289	80221 (2017/03)	80510 (2017/03)	0.247918426451068
290	80221 (2017/03)	80510 (2009/07)	0.265364732912119
291	80221 (2017/03)	80510 (2014/10)	0.285460376337854
292	80221 (2017/03)	80510 (2013/05)	0.176235900039897
293	80221 (2017/03)	80710 (2013/05)	0.157639491551381
294	80221 (2017/03)	80071 (2017/03)	0.0968855477140227
295	80221 (2017/03)	80710 (2014/10)	0.139925123679636
296	80221 (2017/03)	80951 (2017/03)	0.23373417721519
297	80221 (2017/03)	80951 (2013/05)	0.222050316157675
298	80221 (2017/03)	80061 (2014/10)	0.272470703724155
299	80221 (2017/03)	80330 (2014/10)	0.278186796470946
300	80221 (2017/03)	80710 (2009/07)	0.227898763978811
301	80221 (2017/03)	80062 (2014/10)	0.26029248515855
302	80221 (2017/03)	80220 (2013/05)	0.280029830075108
303	80221 (2017/03)	80221 (2014/10)	0.287052094431672
304	80221 (2017/03)	80630 (2014/10)	0.292874425954274
305	80221 (2017/03)	80221 (2017/03)	1
306	80221 (2017/03)	80640 (2017/03)	0.300612870275792
307	80640 (2017/03)	80510 (2017/03)	0.277347344673019
308	80640 (2017/03)	80510 (2009/07)	0.301793856291809
309	80640 (2017/03)	80510 (2014/10)	0.306541496802184
310	80640 (2017/03)	80510 (2013/05)	0.194884506232712
311	80640 (2017/03)	80710 (2013/05)	0.172605828117639
312	80640 (2017/03)	80071 (2017/03)	0.0865836226260976
313	80640 (2017/03)	80710 (2014/10)	0.13026935620244
314	80640 (2017/03)	80951 (2017/03)	0.227132996925932
315	80640 (2017/03)	80951 (2013/05)	0.211201368106028
316	80640 (2017/03)	80061 (2014/10)	0.295178633368019
317	80640 (2017/03)	80330 (2014/10)	0.285714285714286
318	80640 (2017/03)	80710 (2009/07)	0.214863553014777
319	80640 (2017/03)	80062 (2014/10)	0.257116994795203
320	80640 (2017/03)	80220 (2013/05)	0.273872087258304
321	80640 (2017/03)	80221 (2014/10)	0.289065772936741
322	80640 (2017/03)	80630 (2014/10)	0.298908480268682
323	80640 (2017/03)	80221 (2017/03)	0.300612870275792
324	80640 (2017/03)	80640 (2017/03)	1
