# Supplementary material for: Dataset of Jaccard similarity indices from 1,597 European political manifestos across 27 countries (1945–2017)
Source: Data Brief. 2019 Apr 9;24:103907. doi: 10.1016/j.dib.2019.103907 (PMC6479077; doi:10.1016/j.dib.2019.103907)
Supplement: Multimedia component 3 [file mmc3.zip › Cyprus.csv]

	referenceParty	comparedParty	Jaccard Similarity
1	55110 (2016/05)	55110 (2016/05)	1
2	55110 (2016/05)	55321 (2016/05)	0.106449664539088
3	55110 (2016/05)	55340 (2016/05)	0.106030539486076
4	55110 (2016/05)	55711 (2016/05)	0.11078487539387
5	55110 (2016/05)	55110 (2006/05)	0.173618312104375
6	55110 (2016/05)	55110 (2011/05)	0.19897532259722
7	55110 (2016/05)	55430 (2006/05)	0.121508046751133
8	55110 (2016/05)	55711 (2006/05)	0.125755221819437
9	55110 (2016/05)	55321 (2006/05)	0.125625467303158
10	55110 (2016/05)	55322 (2006/05)	0.1306059327991
11	55110 (2016/05)	55720 (2016/05)	0.0227972235783575
12	55110 (2016/05)	55322 (2016/05)	0.0426119866236809
13	55110 (2016/05)	55422 (2016/05)	0.0606764121431523
14	55110 (2016/05)	55322 (2011/05)	0.0610698765527055
15	55110 (2016/05)	55422 (2011/05)	0.0616738365271803
16	55110 (2016/05)	55430 (2011/05)	0.0630489574581838
17	55110 (2016/05)	55321 (2011/05)	0.0832868027161873
18	55110 (2016/05)	55610 (2016/05)	0.0796988865460733
19	55110 (2016/05)	55422 (2006/05)	0.028941117639705
20	55110 (2016/05)	55711 (2011/05)	0.0258194316371867
21	55321 (2016/05)	55110 (2016/05)	0.106449664539088
22	55321 (2016/05)	55321 (2016/05)	1
23	55321 (2016/05)	55340 (2016/05)	0.307005100654936
24	55321 (2016/05)	55711 (2016/05)	0.303774701218791
25	55321 (2016/05)	55110 (2006/05)	0.288342225333752
26	55321 (2016/05)	55110 (2011/05)	0.284750249533481
27	55321 (2016/05)	55430 (2006/05)	0.289075818752804
28	55321 (2016/05)	55711 (2006/05)	0.298470990714236
29	55321 (2016/05)	55321 (2006/05)	0.313466199204687
30	55321 (2016/05)	55322 (2006/05)	0.300657555151597
31	55321 (2016/05)	55720 (2016/05)	0.0817141895870132
32	55321 (2016/05)	55322 (2016/05)	0.166942604856512
33	55321 (2016/05)	55422 (2016/05)	0.207827623290828
34	55321 (2016/05)	55322 (2011/05)	0.214025974025974
35	55321 (2016/05)	55422 (2011/05)	0.20953032375741
36	55321 (2016/05)	55430 (2011/05)	0.214082035534108
37	55321 (2016/05)	55321 (2011/05)	0.267245148488212
38	55321 (2016/05)	55610 (2016/05)	0.253000697836706
39	55321 (2016/05)	55422 (2006/05)	0.112585244885307
40	55321 (2016/05)	55711 (2011/05)	0.103545981082545
41	55340 (2016/05)	55110 (2016/05)	0.106030539486076
42	55340 (2016/05)	55321 (2016/05)	0.307005100654936
43	55340 (2016/05)	55340 (2016/05)	1
44	55340 (2016/05)	55711 (2016/05)	0.293372319688109
45	55340 (2016/05)	55110 (2006/05)	0.291227717295653
46	55340 (2016/05)	55110 (2011/05)	0.282092663573398
47	55340 (2016/05)	55430 (2006/05)	0.29733776259767
48	55340 (2016/05)	55711 (2006/05)	0.299859822119103
49	55340 (2016/05)	55321 (2006/05)	0.297908777346294
50	55340 (2016/05)	55322 (2006/05)	0.304079254079254
51	55340 (2016/05)	55720 (2016/05)	0.0848279648609078
52	55340 (2016/05)	55322 (2016/05)	0.164415935178933
53	55340 (2016/05)	55422 (2016/05)	0.219336398657885
54	55340 (2016/05)	55322 (2011/05)	0.226317891373802
55	55340 (2016/05)	55422 (2011/05)	0.224499014454665
56	55340 (2016/05)	55430 (2011/05)	0.229662620211256
57	55340 (2016/05)	55321 (2011/05)	0.274221206058874
58	55340 (2016/05)	55610 (2016/05)	0.274292373040635
59	55340 (2016/05)	55422 (2006/05)	0.119561308881697
60	55340 (2016/05)	55711 (2011/05)	0.103033307792852
61	55711 (2016/05)	55110 (2016/05)	0.11078487539387
62	55711 (2016/05)	55321 (2016/05)	0.303774701218791
63	55711 (2016/05)	55340 (2016/05)	0.293372319688109
64	55711 (2016/05)	55711 (2016/05)	1
65	55711 (2016/05)	55110 (2006/05)	0.296284130568672
66	55711 (2016/05)	55110 (2011/05)	0.300750461967794
67	55711 (2016/05)	55430 (2006/05)	0.306964178118136
68	55711 (2016/05)	55711 (2006/05)	0.314772112049087
69	55711 (2016/05)	55321 (2006/05)	0.319281591279339
70	55711 (2016/05)	55322 (2006/05)	0.322974451128994
71	55711 (2016/05)	55720 (2016/05)	0.0608170706195272
72	55711 (2016/05)	55322 (2016/05)	0.125954307608727
73	55711 (2016/05)	55422 (2016/05)	0.16892102651354
74	55711 (2016/05)	55322 (2011/05)	0.181937027147308
75	55711 (2016/05)	55422 (2011/05)	0.181893074257144
76	55711 (2016/05)	55430 (2011/05)	0.183996694670156
77	55711 (2016/05)	55321 (2011/05)	0.237586063008554
78	55711 (2016/05)	55610 (2016/05)	0.235591615956728
79	55711 (2016/05)	55422 (2006/05)	0.0936782808262049
80	55711 (2016/05)	55711 (2011/05)	0.0838464757577569
81	55110 (2006/05)	55110 (2016/05)	0.173618312104375
82	55110 (2006/05)	55321 (2016/05)	0.288342225333752
83	55110 (2006/05)	55340 (2016/05)	0.291227717295653
84	55110 (2006/05)	55711 (2016/05)	0.296284130568672
85	55110 (2006/05)	55110 (2006/05)	1
86	55110 (2006/05)	55110 (2011/05)	0.711798839458414
87	55110 (2006/05)	55430 (2006/05)	0.347026049055285
88	55110 (2006/05)	55711 (2006/05)	0.356643505237883
89	55110 (2006/05)	55321 (2006/05)	0.373030374685612
90	55110 (2006/05)	55322 (2006/05)	0.374945320474098
91	55110 (2006/05)	55720 (2016/05)	0.0628147029204431
92	55110 (2006/05)	55322 (2016/05)	0.125141935098309
93	55110 (2006/05)	55422 (2016/05)	0.171665035151731
94	55110 (2006/05)	55322 (2011/05)	0.191344496069665
95	55110 (2006/05)	55422 (2011/05)	0.192078911971305
96	55110 (2006/05)	55430 (2011/05)	0.195971014492754
97	55110 (2006/05)	55321 (2011/05)	0.258046767537827
98	55110 (2006/05)	55610 (2016/05)	0.224977708426215
99	55110 (2006/05)	55422 (2006/05)	0.0937695483548105
100	55110 (2006/05)	55711 (2011/05)	0.0809076682316119
101	55110 (2011/05)	55110 (2016/05)	0.19897532259722
102	55110 (2011/05)	55321 (2016/05)	0.284750249533481
103	55110 (2011/05)	55340 (2016/05)	0.282092663573398
104	55110 (2011/05)	55711 (2016/05)	0.300750461967794
105	55110 (2011/05)	55110 (2006/05)	0.711798839458414
106	55110 (2011/05)	55110 (2011/05)	1
107	55110 (2011/05)	55430 (2006/05)	0.355288397622168
108	55110 (2011/05)	55711 (2006/05)	0.366036774218842
109	55110 (2011/05)	55321 (2006/05)	0.377665355808944
110	55110 (2011/05)	55322 (2006/05)	0.386002816412354
111	55110 (2011/05)	55720 (2016/05)	0.0551915188322412
112	55110 (2011/05)	55322 (2016/05)	0.115139084732727
113	55110 (2011/05)	55422 (2016/05)	0.157370772176133
114	55110 (2011/05)	55322 (2011/05)	0.17868251359211
115	55110 (2011/05)	55422 (2011/05)	0.17612408684021
116	55110 (2011/05)	55430 (2011/05)	0.183492462311558
117	55110 (2011/05)	55321 (2011/05)	0.244678283535261
118	55110 (2011/05)	55610 (2016/05)	0.209099075040664
119	55110 (2011/05)	55422 (2006/05)	0.0849061619437503
120	55110 (2011/05)	55711 (2011/05)	0.0735423147483449
121	55430 (2006/05)	55110 (2016/05)	0.121508046751133
122	55430 (2006/05)	55321 (2016/05)	0.289075818752804
123	55430 (2006/05)	55340 (2016/05)	0.29733776259767
124	55430 (2006/05)	55711 (2016/05)	0.306964178118136
125	55430 (2006/05)	55110 (2006/05)	0.347026049055285
126	55430 (2006/05)	55110 (2011/05)	0.355288397622168
127	55430 (2006/05)	55430 (2006/05)	1
128	55430 (2006/05)	55711 (2006/05)	0.371407233973841
129	55430 (2006/05)	55321 (2006/05)	0.371564631341055
130	55430 (2006/05)	55322 (2006/05)	0.383272167633479
131	55430 (2006/05)	55720 (2016/05)	0.0580839829016847
132	55430 (2006/05)	55322 (2016/05)	0.119380177475135
133	55430 (2006/05)	55422 (2016/05)	0.159922313565861
134	55430 (2006/05)	55322 (2011/05)	0.186100610642629
135	55430 (2006/05)	55422 (2011/05)	0.18215783249113
136	55430 (2006/05)	55430 (2011/05)	0.204487519915029
137	55430 (2006/05)	55321 (2011/05)	0.251098445856035
138	55430 (2006/05)	55610 (2016/05)	0.223449750534569
139	55430 (2006/05)	55422 (2006/05)	0.0896059346849988
140	55430 (2006/05)	55711 (2011/05)	0.0759440793138019
141	55711 (2006/05)	55110 (2016/05)	0.125755221819437
142	55711 (2006/05)	55321 (2016/05)	0.298470990714236
143	55711 (2006/05)	55340 (2016/05)	0.299859822119103
144	55711 (2006/05)	55711 (2016/05)	0.314772112049087
145	55711 (2006/05)	55110 (2006/05)	0.356643505237883
146	55711 (2006/05)	55110 (2011/05)	0.366036774218842
147	55711 (2006/05)	55430 (2006/05)	0.371407233973841
148	55711 (2006/05)	55711 (2006/05)	1
149	55711 (2006/05)	55321 (2006/05)	0.386573251071839
150	55711 (2006/05)	55322 (2006/05)	0.394875766902428
151	55711 (2006/05)	55720 (2016/05)	0.0596896955503513
152	55711 (2006/05)	55322 (2016/05)	0.123157540772292
153	55711 (2006/05)	55422 (2016/05)	0.170631596582342
154	55711 (2006/05)	55322 (2011/05)	0.195273803923739
155	55711 (2006/05)	55422 (2011/05)	0.190332836282812
156	55711 (2006/05)	55430 (2011/05)	0.19437913499918
157	55711 (2006/05)	55321 (2011/05)	0.265092208269847
158	55711 (2006/05)	55610 (2016/05)	0.223790428955838
159	55711 (2006/05)	55422 (2006/05)	0.0910867979576951
160	55711 (2006/05)	55711 (2011/05)	0.0792139916493912
161	55321 (2006/05)	55110 (2016/05)	0.125625467303158
162	55321 (2006/05)	55321 (2016/05)	0.313466199204687
163	55321 (2006/05)	55340 (2016/05)	0.297908777346294
164	55321 (2006/05)	55711 (2016/05)	0.319281591279339
165	55321 (2006/05)	55110 (2006/05)	0.373030374685612
166	55321 (2006/05)	55110 (2011/05)	0.377665355808944
167	55321 (2006/05)	55430 (2006/05)	0.371564631341055
168	55321 (2006/05)	55711 (2006/05)	0.386573251071839
169	55321 (2006/05)	55321 (2006/05)	1
170	55321 (2006/05)	55322 (2006/05)	0.401367367408347
171	55321 (2006/05)	55720 (2016/05)	0.0612878654713775
172	55321 (2006/05)	55322 (2016/05)	0.12448132780083
173	55321 (2006/05)	55422 (2016/05)	0.167896216697753
174	55321 (2006/05)	55322 (2011/05)	0.195822382072209
175	55321 (2006/05)	55422 (2011/05)	0.19300569238573
176	55321 (2006/05)	55430 (2011/05)	0.203441156228493
177	55321 (2006/05)	55321 (2011/05)	0.28727525313243
178	55321 (2006/05)	55610 (2016/05)	0.225602027883397
179	55321 (2006/05)	55422 (2006/05)	0.0982509684235239
180	55321 (2006/05)	55711 (2011/05)	0.0826576906190546
181	55322 (2006/05)	55110 (2016/05)	0.1306059327991
182	55322 (2006/05)	55321 (2016/05)	0.300657555151597
183	55322 (2006/05)	55340 (2016/05)	0.304079254079254
184	55322 (2006/05)	55711 (2016/05)	0.322974451128994
185	55322 (2006/05)	55110 (2006/05)	0.374945320474098
186	55322 (2006/05)	55110 (2011/05)	0.386002816412354
187	55322 (2006/05)	55430 (2006/05)	0.383272167633479
188	55322 (2006/05)	55711 (2006/05)	0.394875766902428
189	55322 (2006/05)	55321 (2006/05)	0.401367367408347
190	55322 (2006/05)	55322 (2006/05)	1
191	55322 (2006/05)	55720 (2016/05)	0.057738439904045
192	55322 (2006/05)	55322 (2016/05)	0.119494355223406
193	55322 (2006/05)	55422 (2016/05)	0.165089852008457
194	55322 (2006/05)	55322 (2011/05)	0.194417379855168
195	55322 (2006/05)	55422 (2011/05)	0.187862275289152
196	55322 (2006/05)	55430 (2011/05)	0.194134805708928
197	55322 (2006/05)	55321 (2011/05)	0.26185520475462
198	55322 (2006/05)	55610 (2016/05)	0.223748550688108
199	55322 (2006/05)	55422 (2006/05)	0.0895995152316422
200	55322 (2006/05)	55711 (2011/05)	0.0773509569048603
201	55720 (2016/05)	55110 (2016/05)	0.0227972235783575
202	55720 (2016/05)	55321 (2016/05)	0.0817141895870132
203	55720 (2016/05)	55340 (2016/05)	0.0848279648609078
204	55720 (2016/05)	55711 (2016/05)	0.0608170706195272
205	55720 (2016/05)	55110 (2006/05)	0.0628147029204431
206	55720 (2016/05)	55110 (2011/05)	0.0551915188322412
207	55720 (2016/05)	55430 (2006/05)	0.0580839829016847
208	55720 (2016/05)	55711 (2006/05)	0.0596896955503513
209	55720 (2016/05)	55321 (2006/05)	0.0612878654713775
210	55720 (2016/05)	55322 (2006/05)	0.057738439904045
211	55720 (2016/05)	55720 (2016/05)	1
212	55720 (2016/05)	55322 (2016/05)	0.122224714061449
213	55720 (2016/05)	55422 (2016/05)	0.130161151902355
214	55720 (2016/05)	55322 (2011/05)	0.113250763488293
215	55720 (2016/05)	55422 (2011/05)	0.119498581754964
216	55720 (2016/05)	55430 (2011/05)	0.110431449310823
217	55720 (2016/05)	55321 (2011/05)	0.0934155632142209
218	55720 (2016/05)	55610 (2016/05)	0.104596845169589
219	55720 (2016/05)	55422 (2006/05)	0.115613099771516
220	55720 (2016/05)	55711 (2011/05)	0.102592829705506
221	55322 (2016/05)	55110 (2016/05)	0.0426119866236809
222	55322 (2016/05)	55321 (2016/05)	0.166942604856512
223	55322 (2016/05)	55340 (2016/05)	0.164415935178933
224	55322 (2016/05)	55711 (2016/05)	0.125954307608727
225	55322 (2016/05)	55110 (2006/05)	0.125141935098309
226	55322 (2016/05)	55110 (2011/05)	0.115139084732727
227	55322 (2016/05)	55430 (2006/05)	0.119380177475135
228	55322 (2016/05)	55711 (2006/05)	0.123157540772292
229	55322 (2016/05)	55321 (2006/05)	0.12448132780083
230	55322 (2016/05)	55322 (2006/05)	0.119494355223406
231	55322 (2016/05)	55720 (2016/05)	0.122224714061449
232	55322 (2016/05)	55322 (2016/05)	1
233	55322 (2016/05)	55422 (2016/05)	0.181231231231231
234	55322 (2016/05)	55322 (2011/05)	0.169854155200881
235	55322 (2016/05)	55422 (2011/05)	0.173510994611912
236	55322 (2016/05)	55430 (2011/05)	0.164138389886893
237	55322 (2016/05)	55321 (2011/05)	0.164996022275259
238	55322 (2016/05)	55610 (2016/05)	0.17717682713603
239	55322 (2016/05)	55422 (2006/05)	0.133063700707786
240	55322 (2016/05)	55711 (2011/05)	0.123500573693543
241	55422 (2016/05)	55110 (2016/05)	0.0606764121431523
242	55422 (2016/05)	55321 (2016/05)	0.207827623290828
243	55422 (2016/05)	55340 (2016/05)	0.219336398657885
244	55422 (2016/05)	55711 (2016/05)	0.16892102651354
245	55422 (2016/05)	55110 (2006/05)	0.171665035151731
246	55422 (2016/05)	55110 (2011/05)	0.157370772176133
247	55422 (2016/05)	55430 (2006/05)	0.159922313565861
248	55422 (2016/05)	55711 (2006/05)	0.170631596582342
249	55422 (2016/05)	55321 (2006/05)	0.167896216697753
250	55422 (2016/05)	55322 (2006/05)	0.165089852008457
251	55422 (2016/05)	55720 (2016/05)	0.130161151902355
252	55422 (2016/05)	55322 (2016/05)	0.181231231231231
253	55422 (2016/05)	55422 (2016/05)	1
254	55422 (2016/05)	55322 (2011/05)	0.222849357726742
255	55422 (2016/05)	55422 (2011/05)	0.236642798127238
256	55422 (2016/05)	55430 (2011/05)	0.217180616740088
257	55422 (2016/05)	55321 (2011/05)	0.221338804821749
258	55422 (2016/05)	55610 (2016/05)	0.230228274822794
259	55422 (2016/05)	55422 (2006/05)	0.147656318705479
260	55422 (2016/05)	55711 (2011/05)	0.133830666906345
261	55322 (2011/05)	55110 (2016/05)	0.0610698765527055
262	55322 (2011/05)	55321 (2016/05)	0.214025974025974
263	55322 (2011/05)	55340 (2016/05)	0.226317891373802
264	55322 (2011/05)	55711 (2016/05)	0.181937027147308
265	55322 (2011/05)	55110 (2006/05)	0.191344496069665
266	55322 (2011/05)	55110 (2011/05)	0.17868251359211
267	55322 (2011/05)	55430 (2006/05)	0.186100610642629
268	55322 (2011/05)	55711 (2006/05)	0.195273803923739
269	55322 (2011/05)	55321 (2006/05)	0.195822382072209
270	55322 (2011/05)	55322 (2006/05)	0.194417379855168
271	55322 (2011/05)	55720 (2016/05)	0.113250763488293
272	55322 (2011/05)	55322 (2016/05)	0.169854155200881
273	55322 (2011/05)	55422 (2016/05)	0.222849357726742
274	55322 (2011/05)	55322 (2011/05)	1
275	55322 (2011/05)	55422 (2011/05)	0.255598354769211
276	55322 (2011/05)	55430 (2011/05)	0.233586689807888
277	55322 (2011/05)	55321 (2011/05)	0.240650969529086
278	55322 (2011/05)	55610 (2016/05)	0.229653462735376
279	55322 (2011/05)	55422 (2006/05)	0.161947261663286
280	55322 (2011/05)	55711 (2011/05)	0.140533880903491
281	55422 (2011/05)	55110 (2016/05)	0.0616738365271803
282	55422 (2011/05)	55321 (2016/05)	0.20953032375741
283	55422 (2011/05)	55340 (2016/05)	0.224499014454665
284	55422 (2011/05)	55711 (2016/05)	0.181893074257144
285	55422 (2011/05)	55110 (2006/05)	0.192078911971305
286	55422 (2011/05)	55110 (2011/05)	0.17612408684021
287	55422 (2011/05)	55430 (2006/05)	0.18215783249113
288	55422 (2011/05)	55711 (2006/05)	0.190332836282812
289	55422 (2011/05)	55321 (2006/05)	0.19300569238573
290	55422 (2011/05)	55322 (2006/05)	0.187862275289152
291	55422 (2011/05)	55720 (2016/05)	0.119498581754964
292	55422 (2011/05)	55322 (2016/05)	0.173510994611912
293	55422 (2011/05)	55422 (2016/05)	0.236642798127238
294	55422 (2011/05)	55322 (2011/05)	0.255598354769211
295	55422 (2011/05)	55422 (2011/05)	1
296	55422 (2011/05)	55430 (2011/05)	0.246303551118413
297	55422 (2011/05)	55321 (2011/05)	0.249315775884327
298	55422 (2011/05)	55610 (2016/05)	0.239292622271346
299	55422 (2011/05)	55422 (2006/05)	0.176372712146423
300	55422 (2011/05)	55711 (2011/05)	0.144996476391825
301	55430 (2011/05)	55110 (2016/05)	0.0630489574581838
302	55430 (2011/05)	55321 (2016/05)	0.214082035534108
303	55430 (2011/05)	55340 (2016/05)	0.229662620211256
304	55430 (2011/05)	55711 (2016/05)	0.183996694670156
305	55430 (2011/05)	55110 (2006/05)	0.195971014492754
306	55430 (2011/05)	55110 (2011/05)	0.183492462311558
307	55430 (2011/05)	55430 (2006/05)	0.204487519915029
308	55430 (2011/05)	55711 (2006/05)	0.19437913499918
309	55430 (2011/05)	55321 (2006/05)	0.203441156228493
310	55430 (2011/05)	55322 (2006/05)	0.194134805708928
311	55430 (2011/05)	55720 (2016/05)	0.110431449310823
312	55430 (2011/05)	55322 (2016/05)	0.164138389886893
313	55430 (2011/05)	55422 (2016/05)	0.217180616740088
314	55430 (2011/05)	55322 (2011/05)	0.233586689807888
315	55430 (2011/05)	55422 (2011/05)	0.246303551118413
316	55430 (2011/05)	55430 (2011/05)	1
317	55430 (2011/05)	55321 (2011/05)	0.241106527541859
318	55430 (2011/05)	55610 (2016/05)	0.237716424894712
319	55430 (2011/05)	55422 (2006/05)	0.149452937068363
320	55430 (2011/05)	55711 (2011/05)	0.144016549968173
321	55321 (2011/05)	55110 (2016/05)	0.0832868027161873
322	55321 (2011/05)	55321 (2016/05)	0.267245148488212
323	55321 (2011/05)	55340 (2016/05)	0.274221206058874
324	55321 (2011/05)	55711 (2016/05)	0.237586063008554
325	55321 (2011/05)	55110 (2006/05)	0.258046767537827
326	55321 (2011/05)	55110 (2011/05)	0.244678283535261
327	55321 (2011/05)	55430 (2006/05)	0.251098445856035
328	55321 (2011/05)	55711 (2006/05)	0.265092208269847
329	55321 (2011/05)	55321 (2006/05)	0.28727525313243
330	55321 (2011/05)	55322 (2006/05)	0.26185520475462
331	55321 (2011/05)	55720 (2016/05)	0.0934155632142209
332	55321 (2011/05)	55322 (2016/05)	0.164996022275259
333	55321 (2011/05)	55422 (2016/05)	0.221338804821749
334	55321 (2011/05)	55322 (2011/05)	0.240650969529086
335	55321 (2011/05)	55422 (2011/05)	0.249315775884327
336	55321 (2011/05)	55430 (2011/05)	0.241106527541859
337	55321 (2011/05)	55321 (2011/05)	1
338	55321 (2011/05)	55610 (2016/05)	0.249017095904934
339	55321 (2011/05)	55422 (2006/05)	0.14453611919036
340	55321 (2011/05)	55711 (2011/05)	0.128225082310685
341	55610 (2016/05)	55110 (2016/05)	0.0796988865460733
342	55610 (2016/05)	55321 (2016/05)	0.253000697836706
343	55610 (2016/05)	55340 (2016/05)	0.274292373040635
344	55610 (2016/05)	55711 (2016/05)	0.235591615956728
345	55610 (2016/05)	55110 (2006/05)	0.224977708426215
346	55610 (2016/05)	55110 (2011/05)	0.209099075040664
347	55610 (2016/05)	55430 (2006/05)	0.223449750534569
348	55610 (2016/05)	55711 (2006/05)	0.223790428955838
349	55610 (2016/05)	55321 (2006/05)	0.225602027883397
350	55610 (2016/05)	55322 (2006/05)	0.223748550688108
351	55610 (2016/05)	55720 (2016/05)	0.104596845169589
352	55610 (2016/05)	55322 (2016/05)	0.17717682713603
353	55610 (2016/05)	55422 (2016/05)	0.230228274822794
354	55610 (2016/05)	55322 (2011/05)	0.229653462735376
355	55610 (2016/05)	55422 (2011/05)	0.239292622271346
356	55610 (2016/05)	55430 (2011/05)	0.237716424894712
357	55610 (2016/05)	55321 (2011/05)	0.249017095904934
358	55610 (2016/05)	55610 (2016/05)	1
359	55610 (2016/05)	55422 (2006/05)	0.150873965041398
360	55610 (2016/05)	55711 (2011/05)	0.128667724028549
361	55422 (2006/05)	55110 (2016/05)	0.028941117639705
362	55422 (2006/05)	55321 (2016/05)	0.112585244885307
363	55422 (2006/05)	55340 (2016/05)	0.119561308881697
364	55422 (2006/05)	55711 (2016/05)	0.0936782808262049
365	55422 (2006/05)	55110 (2006/05)	0.0937695483548105
366	55422 (2006/05)	55110 (2011/05)	0.0849061619437503
367	55422 (2006/05)	55430 (2006/05)	0.0896059346849988
368	55422 (2006/05)	55711 (2006/05)	0.0910867979576951
369	55422 (2006/05)	55321 (2006/05)	0.0982509684235239
370	55422 (2006/05)	55322 (2006/05)	0.0895995152316422
371	55422 (2006/05)	55720 (2016/05)	0.115613099771516
372	55422 (2006/05)	55322 (2016/05)	0.133063700707786
373	55422 (2006/05)	55422 (2016/05)	0.147656318705479
374	55422 (2006/05)	55322 (2011/05)	0.161947261663286
375	55422 (2006/05)	55422 (2011/05)	0.176372712146423
376	55422 (2006/05)	55430 (2011/05)	0.149452937068363
377	55422 (2006/05)	55321 (2011/05)	0.14453611919036
378	55422 (2006/05)	55610 (2016/05)	0.150873965041398
379	55422 (2006/05)	55422 (2006/05)	1
380	55422 (2006/05)	55711 (2011/05)	0.136453063518831
381	55711 (2011/05)	55110 (2016/05)	0.0258194316371867
382	55711 (2011/05)	55321 (2016/05)	0.103545981082545
383	55711 (2011/05)	55340 (2016/05)	0.103033307792852
384	55711 (2011/05)	55711 (2016/05)	0.0838464757577569
385	55711 (2011/05)	55110 (2006/05)	0.0809076682316119
386	55711 (2011/05)	55110 (2011/05)	0.0735423147483449
387	55711 (2011/05)	55430 (2006/05)	0.0759440793138019
388	55711 (2011/05)	55711 (2006/05)	0.0792139916493912
389	55711 (2011/05)	55321 (2006/05)	0.0826576906190546
390	55711 (2011/05)	55322 (2006/05)	0.0773509569048603
391	55711 (2011/05)	55720 (2016/05)	0.102592829705506
392	55711 (2011/05)	55322 (2016/05)	0.123500573693543
393	55711 (2011/05)	55422 (2016/05)	0.133830666906345
394	55711 (2011/05)	55322 (2011/05)	0.140533880903491
395	55711 (2011/05)	55422 (2011/05)	0.144996476391825
396	55711 (2011/05)	55430 (2011/05)	0.144016549968173
397	55711 (2011/05)	55321 (2011/05)	0.128225082310685
398	55711 (2011/05)	55610 (2016/05)	0.128667724028549
399	55711 (2011/05)	55422 (2006/05)	0.136453063518831
400	55711 (2011/05)	55711 (2011/05)	1
