# Supplementary material for: Dataset of Jaccard similarity indices from 1,597 European political manifestos across 27 countries (1945–2017)
Source: Data Brief. 2019 Apr 9;24:103907. doi: 10.1016/j.dib.2019.103907 (PMC6479077; doi:10.1016/j.dib.2019.103907)
Supplement: Multimedia component 3 [file mmc3.zip › Ireland.csv]

	referenceParty	comparedParty	Jaccard Similarity
1	53620 (1982/02)	53620 (1982/02)	1
2	53620 (1982/02)	53320 (1982/02)	0.116645649432535
3	53620 (1982/02)	53620 (1969/06)	0.114386154678204
4	53620 (1982/02)	53231 (2016/02)	0.0562812843364669
5	53620 (1982/02)	53951 (2011/02)	0.0463291612180086
6	53620 (1982/02)	53110 (2011/02)	0.0487275882012724
7	53620 (1982/02)	53110 (2007/05)	0.037991341991342
8	53620 (1982/02)	53110 (2016/02)	0.0382935720215108
9	53620 (1982/02)	53220 (1982/11)	0.0600456487388073
10	53620 (1982/02)	53320 (1987/02)	0.0635281161814302
11	53620 (1982/02)	53320 (1977/06)	0.0611977460359062
12	53620 (1982/02)	53520 (1977/06)	0.0611977460359062
13	53620 (1982/02)	53620 (1977/06)	0.067094100123049
14	53620 (1982/02)	53520 (1965/04)	0.0556403731976251
15	53620 (1982/02)	53520 (1969/06)	0.0577096992991182
16	53620 (1982/02)	53221 (1992/11)	0.0572982015892932
17	53620 (1982/02)	53520 (2002/05)	0.0573819131260385
18	53620 (1982/02)	53110 (1997/06)	0.0547610380154974
19	53620 (1982/02)	53110 (2002/05)	0.052
20	53620 (1982/02)	53620 (2011/02)	0.0437847363426867
21	53620 (1982/02)	53420 (1997/06)	0.0440987879038597
22	53620 (1982/02)	53320 (1992/11)	0.0408047712516986
23	53620 (1982/02)	53520 (1997/06)	0.0355536115971007
24	53620 (1982/02)	53620 (1982/11)	0.0317190826528687
25	53620 (1982/02)	53620 (1981/06)	0.0385143956572528
26	53620 (1982/02)	53620 (1989/06)	0.0334384858044164
27	53620 (1982/02)	53320 (1981/06)	0.0493958305669898
28	53620 (1982/02)	53520 (1987/02)	0.0423397902151443
29	53620 (1982/02)	53220 (1987/02)	0.0448599630848247
30	53620 (1982/02)	53220 (1989/06)	0.0459506262333374
31	53620 (1982/02)	53520 (1981/06)	0.0465941054176348
32	53620 (1982/02)	53520 (1989/06)	0.0383676789587852
33	53620 (1982/02)	53620 (1987/02)	0.0456384065372829
34	53620 (1982/02)	53951 (2016/02)	0.026233515902306
35	53620 (1982/02)	53520 (2011/02)	0.0274604030794881
36	53620 (1982/02)	53520 (2016/02)	0.0238594327990136
37	53620 (1982/02)	53420 (2002/05)	0.0346289115339526
38	53620 (1982/02)	53620 (2002/05)	0.0334598540145985
39	53620 (1982/02)	53320 (2002/05)	0.0365960769005563
40	53620 (1982/02)	53320 (1997/06)	0.0339179927982344
41	53620 (1982/02)	53620 (1997/06)	0.029612812476865
42	53620 (1982/02)	53420 (2007/05)	0.0295367504328209
43	53620 (1982/02)	53320 (2011/02)	0.02984
44	53620 (1982/02)	53320 (2016/02)	0.0302705082693525
45	53620 (1982/02)	53620 (2016/02)	0.028971867528107
46	53620 (1982/02)	53520 (2007/05)	0.0319496926287293
47	53620 (1982/02)	53320 (2007/05)	0.0277515574853691
48	53620 (1982/02)	53620 (2007/05)	0.0295409283562273
49	53620 (1982/02)	53321 (2016/02)	0.0390311017777617
50	53620 (1982/02)	53951 (2002/05)	0.0392979240827547
51	53620 (1982/02)	53951 (2007/05)	0.0368234397268901
52	53620 (1982/02)	53230 (2011/02)	0.0987578904500102
53	53620 (1982/02)	53240 (2016/02)	0.0638204993888598
54	53620 (1982/02)	53021 (2011/02)	0.0938313179243839
55	53620 (1982/02)	53250 (2016/02)	0.0872754869719201
56	53620 (1982/02)	53620 (1992/11)	0.0725410894071078
57	53620 (1982/02)	53420 (1992/11)	0.0792494079067225
58	53620 (1982/02)	53420 (1987/02)	0.0729500320307495
59	53620 (1982/02)	53420 (1989/06)	0.066930308909118
60	53620 (1982/02)	53221 (1997/06)	0.0874205023175596
61	53620 (1982/02)	53320 (1982/11)	0.0911060556819413
62	53620 (1982/02)	53620 (1965/04)	0.087298747763864
63	53620 (1982/02)	53620 (1973/02)	0.0750079457569658
64	53620 (1982/02)	53520 (1961/10)	0.0903152870242432
65	53620 (1982/02)	53110 (1992/11)	0.0730311563266418
66	53620 (1982/02)	53320 (1969/06)	0.0595441055755509
67	53620 (1982/02)	53320 (1961/10)	0.0781715163737636
68	53620 (1982/02)	53320 (1965/04)	0.0753249217341808
69	53620 (1982/02)	53520 (1982/02)	0.0715845006367109
70	53620 (1982/02)	53520 (1982/11)	0.0797200254522316
71	53620 (1982/02)	53320 (1989/06)	0.0741470403868541
72	53620 (1982/02)	53520 (1992/11)	0.0825365853658537
73	53620 (1982/02)	53981 (2016/02)	0.0967682363804247
74	53620 (1982/02)	53320 (1973/02)	0.114065510597303
75	53620 (1982/02)	53520 (1973/02)	0.114065510597303
76	53320 (1982/02)	53620 (1982/02)	0.116645649432535
77	53320 (1982/02)	53320 (1982/02)	1
78	53320 (1982/02)	53620 (1969/06)	0.128063431042768
79	53320 (1982/02)	53231 (2016/02)	0.0816795740561471
80	53320 (1982/02)	53951 (2011/02)	0.0666109641182751
81	53320 (1982/02)	53110 (2011/02)	0.0717953640159332
82	53320 (1982/02)	53110 (2007/05)	0.055858969927411
83	53320 (1982/02)	53110 (2016/02)	0.0574455816635433
84	53320 (1982/02)	53220 (1982/11)	0.0852546605493931
85	53320 (1982/02)	53320 (1987/02)	0.0998558781140622
86	53320 (1982/02)	53320 (1977/06)	0.0888903317966366
87	53320 (1982/02)	53520 (1977/06)	0.0888903317966366
88	53320 (1982/02)	53620 (1977/06)	0.0954002312732879
89	53320 (1982/02)	53520 (1965/04)	0.0838684240171229
90	53320 (1982/02)	53520 (1969/06)	0.0832350463352991
91	53320 (1982/02)	53221 (1992/11)	0.0841443152148113
92	53320 (1982/02)	53520 (2002/05)	0.0821958107790068
93	53320 (1982/02)	53110 (1997/06)	0.0781637717121588
94	53320 (1982/02)	53110 (2002/05)	0.0755342479726628
95	53320 (1982/02)	53620 (2011/02)	0.0666366298715927
96	53320 (1982/02)	53420 (1997/06)	0.0657720891824938
97	53320 (1982/02)	53320 (1992/11)	0.0607499528924063
98	53320 (1982/02)	53520 (1997/06)	0.0528287748220307
99	53320 (1982/02)	53620 (1982/11)	0.0465110015889688
100	53320 (1982/02)	53620 (1981/06)	0.0552985918388324
101	53320 (1982/02)	53620 (1989/06)	0.0481562070545121
102	53320 (1982/02)	53320 (1981/06)	0.0744690265486726
103	53320 (1982/02)	53520 (1987/02)	0.0626863389649109
104	53320 (1982/02)	53220 (1987/02)	0.065199119471683
105	53320 (1982/02)	53220 (1989/06)	0.0658903834571371
106	53320 (1982/02)	53520 (1981/06)	0.0689472612502545
107	53320 (1982/02)	53520 (1989/06)	0.0565692812891432
108	53320 (1982/02)	53620 (1987/02)	0.0638747712949786
109	53320 (1982/02)	53951 (2016/02)	0.0378965646705463
110	53320 (1982/02)	53520 (2011/02)	0.0422749466349339
111	53320 (1982/02)	53520 (2016/02)	0.0359749203412478
112	53320 (1982/02)	53420 (2002/05)	0.0521995369395917
113	53320 (1982/02)	53620 (2002/05)	0.0498511470433717
114	53320 (1982/02)	53320 (2002/05)	0.0556803019948583
115	53320 (1982/02)	53320 (1997/06)	0.0505865954233941
116	53320 (1982/02)	53620 (1997/06)	0.0429540130686722
117	53320 (1982/02)	53420 (2007/05)	0.043362066706841
118	53320 (1982/02)	53320 (2011/02)	0.0460672058077775
119	53320 (1982/02)	53320 (2016/02)	0.0467863633860219
120	53320 (1982/02)	53620 (2016/02)	0.043413021363174
121	53320 (1982/02)	53520 (2007/05)	0.0470140845070423
122	53320 (1982/02)	53320 (2007/05)	0.041764053167127
123	53320 (1982/02)	53620 (2007/05)	0.042918345488856
124	53320 (1982/02)	53321 (2016/02)	0.0569437423268578
125	53320 (1982/02)	53951 (2002/05)	0.0569580198298291
126	53320 (1982/02)	53951 (2007/05)	0.0550091074681239
127	53320 (1982/02)	53230 (2011/02)	0.118396403147246
128	53320 (1982/02)	53240 (2016/02)	0.0920061622731941
129	53320 (1982/02)	53021 (2011/02)	0.13213081096935
130	53320 (1982/02)	53250 (2016/02)	0.121849767555664
131	53320 (1982/02)	53620 (1992/11)	0.0956302521008403
132	53320 (1982/02)	53420 (1992/11)	0.104472303725438
133	53320 (1982/02)	53420 (1987/02)	0.101971608832808
134	53320 (1982/02)	53420 (1989/06)	0.0969907065938929
135	53320 (1982/02)	53221 (1997/06)	0.115972367594725
136	53320 (1982/02)	53320 (1982/11)	0.127754237288136
137	53320 (1982/02)	53620 (1965/04)	0.113908045977011
138	53320 (1982/02)	53620 (1973/02)	0.104119464469619
139	53320 (1982/02)	53520 (1961/10)	0.126338851022395
140	53320 (1982/02)	53110 (1992/11)	0.102536715620828
141	53320 (1982/02)	53320 (1969/06)	0.0868666624913885
142	53320 (1982/02)	53320 (1961/10)	0.112672072411842
143	53320 (1982/02)	53320 (1965/04)	0.109878844361603
144	53320 (1982/02)	53520 (1982/02)	0.111861051115911
145	53320 (1982/02)	53520 (1982/11)	0.114372650796492
146	53320 (1982/02)	53320 (1989/06)	0.111120933521924
147	53320 (1982/02)	53520 (1992/11)	0.112276019824628
148	53320 (1982/02)	53981 (2016/02)	0.126621691748832
149	53320 (1982/02)	53320 (1973/02)	0.147292418772563
150	53320 (1982/02)	53520 (1973/02)	0.147292418772563
151	53620 (1969/06)	53620 (1982/02)	0.114386154678204
152	53620 (1969/06)	53320 (1982/02)	0.128063431042768
153	53620 (1969/06)	53620 (1969/06)	1
154	53620 (1969/06)	53231 (2016/02)	0.0968681286028407
155	53620 (1969/06)	53951 (2011/02)	0.0851259846146759
156	53620 (1969/06)	53110 (2011/02)	0.0874228761271951
157	53620 (1969/06)	53110 (2007/05)	0.0683760683760684
158	53620 (1969/06)	53110 (2016/02)	0.0727448730818873
159	53620 (1969/06)	53220 (1982/11)	0.10116598079561
160	53620 (1969/06)	53320 (1987/02)	0.110034093188047
161	53620 (1969/06)	53320 (1977/06)	0.10799591263252
162	53620 (1969/06)	53520 (1977/06)	0.10799591263252
163	53620 (1969/06)	53620 (1977/06)	0.109642497482377
164	53620 (1969/06)	53520 (1965/04)	0.0977460264717284
165	53620 (1969/06)	53520 (1969/06)	0.101524812863876
166	53620 (1969/06)	53221 (1992/11)	0.0993234573661495
167	53620 (1969/06)	53520 (2002/05)	0.0974086071263304
168	53620 (1969/06)	53110 (1997/06)	0.0923406207001987
169	53620 (1969/06)	53110 (2002/05)	0.0914265565182349
170	53620 (1969/06)	53620 (2011/02)	0.0819986616105287
171	53620 (1969/06)	53420 (1997/06)	0.0766532044221434
172	53620 (1969/06)	53320 (1992/11)	0.0759607461233051
173	53620 (1969/06)	53520 (1997/06)	0.065087103685992
174	53620 (1969/06)	53620 (1982/11)	0.0567539323132989
175	53620 (1969/06)	53620 (1981/06)	0.0710628711857465
176	53620 (1969/06)	53620 (1989/06)	0.0599686475701867
177	53620 (1969/06)	53320 (1981/06)	0.0854398602925125
178	53620 (1969/06)	53520 (1987/02)	0.077404904714904
179	53620 (1969/06)	53220 (1987/02)	0.0778469221927147
180	53620 (1969/06)	53220 (1989/06)	0.0779716250049676
181	53620 (1969/06)	53520 (1981/06)	0.0791230893000805
182	53620 (1969/06)	53520 (1989/06)	0.0691847168034441
183	53620 (1969/06)	53620 (1987/02)	0.0799951542561783
184	53620 (1969/06)	53951 (2016/02)	0.0487022865033116
185	53620 (1969/06)	53520 (2011/02)	0.0530447542186354
186	53620 (1969/06)	53520 (2016/02)	0.0453417550191744
187	53620 (1969/06)	53420 (2002/05)	0.0644244292169125
188	53620 (1969/06)	53620 (2002/05)	0.0633673736580257
189	53620 (1969/06)	53320 (2002/05)	0.0680575772278829
190	53620 (1969/06)	53320 (1997/06)	0.062494580141639
191	53620 (1969/06)	53620 (1997/06)	0.0558510638297872
192	53620 (1969/06)	53420 (2007/05)	0.0568155065526171
193	53620 (1969/06)	53320 (2011/02)	0.0566980179605718
194	53620 (1969/06)	53320 (2016/02)	0.0590269202272166
195	53620 (1969/06)	53620 (2016/02)	0.0556415395935351
196	53620 (1969/06)	53520 (2007/05)	0.0603072947389118
197	53620 (1969/06)	53320 (2007/05)	0.0524023635207985
198	53620 (1969/06)	53620 (2007/05)	0.0560676274379997
199	53620 (1969/06)	53321 (2016/02)	0.0716978422432054
200	53620 (1969/06)	53951 (2002/05)	0.072263437849944
201	53620 (1969/06)	53951 (2007/05)	0.068909833904561
202	53620 (1969/06)	53230 (2011/02)	0.118149223151784
203	53620 (1969/06)	53240 (2016/02)	0.111314780869855
204	53620 (1969/06)	53021 (2011/02)	0.135760229916518
205	53620 (1969/06)	53250 (2016/02)	0.138502861146794
206	53620 (1969/06)	53620 (1992/11)	0.114138438880707
207	53620 (1969/06)	53420 (1992/11)	0.121162469817178
208	53620 (1969/06)	53420 (1987/02)	0.119384615384615
209	53620 (1969/06)	53420 (1989/06)	0.118818333212657
210	53620 (1969/06)	53221 (1997/06)	0.125450540648779
211	53620 (1969/06)	53320 (1982/11)	0.127574083375188
212	53620 (1969/06)	53620 (1965/04)	0.153284671532847
213	53620 (1969/06)	53620 (1973/02)	0.1286456252497
214	53620 (1969/06)	53520 (1961/10)	0.142574947710899
215	53620 (1969/06)	53110 (1992/11)	0.114396218306833
216	53620 (1969/06)	53320 (1969/06)	0.10916625432954
217	53620 (1969/06)	53320 (1961/10)	0.131213450292398
218	53620 (1969/06)	53320 (1965/04)	0.134035597529967
219	53620 (1969/06)	53520 (1982/02)	0.123523280055594
220	53620 (1969/06)	53520 (1982/11)	0.129594313453537
221	53620 (1969/06)	53320 (1989/06)	0.131984502798106
222	53620 (1969/06)	53520 (1992/11)	0.127900552486188
223	53620 (1969/06)	53981 (2016/02)	0.135628502802242
224	53620 (1969/06)	53320 (1973/02)	0.163785870112435
225	53620 (1969/06)	53520 (1973/02)	0.163785870112435
226	53231 (2016/02)	53620 (1982/02)	0.0562812843364669
227	53231 (2016/02)	53320 (1982/02)	0.0816795740561471
228	53231 (2016/02)	53620 (1969/06)	0.0968681286028407
229	53231 (2016/02)	53231 (2016/02)	1
230	53231 (2016/02)	53951 (2011/02)	0.288038143317908
231	53231 (2016/02)	53110 (2011/02)	0.296655530409168
232	53231 (2016/02)	53110 (2007/05)	0.285109345089622
233	53231 (2016/02)	53110 (2016/02)	0.292706333973129
234	53231 (2016/02)	53220 (1982/11)	0.2782745715974
235	53231 (2016/02)	53320 (1987/02)	0.285073339085418
236	53231 (2016/02)	53320 (1977/06)	0.272166666666667
237	53231 (2016/02)	53520 (1977/06)	0.272166666666667
238	53231 (2016/02)	53620 (1977/06)	0.276852312282447
239	53231 (2016/02)	53520 (1965/04)	0.275900726766661
240	53231 (2016/02)	53520 (1969/06)	0.288259140874717
241	53231 (2016/02)	53221 (1992/11)	0.273942093541203
242	53231 (2016/02)	53520 (2002/05)	0.280004776879901
243	53231 (2016/02)	53110 (1997/06)	0.289166945965069
244	53231 (2016/02)	53110 (2002/05)	0.294336118848654
245	53231 (2016/02)	53620 (2011/02)	0.277243261685432
246	53231 (2016/02)	53420 (1997/06)	0.261314380418154
247	53231 (2016/02)	53320 (1992/11)	0.265062786766482
248	53231 (2016/02)	53520 (1997/06)	0.252889334529527
249	53231 (2016/02)	53620 (1982/11)	0.230905986104938
250	53231 (2016/02)	53620 (1981/06)	0.251699342733554
251	53231 (2016/02)	53620 (1989/06)	0.234849970582467
252	53231 (2016/02)	53320 (1981/06)	0.280545270952541
253	53231 (2016/02)	53520 (1987/02)	0.269013525478582
254	53231 (2016/02)	53220 (1987/02)	0.28819832179434
255	53231 (2016/02)	53220 (1989/06)	0.285536597033966
256	53231 (2016/02)	53520 (1981/06)	0.268990453233531
257	53231 (2016/02)	53520 (1989/06)	0.260991475998205
258	53231 (2016/02)	53620 (1987/02)	0.270257372824738
259	53231 (2016/02)	53951 (2016/02)	0.208464439767447
260	53231 (2016/02)	53520 (2011/02)	0.238265081461911
261	53231 (2016/02)	53520 (2016/02)	0.214956633715866
262	53231 (2016/02)	53420 (2002/05)	0.265246276015986
263	53231 (2016/02)	53620 (2002/05)	0.256556672899085
264	53231 (2016/02)	53320 (2002/05)	0.277992918787342
265	53231 (2016/02)	53320 (1997/06)	0.260124649895284
266	53231 (2016/02)	53620 (1997/06)	0.240023889577066
267	53231 (2016/02)	53420 (2007/05)	0.245994651784676
268	53231 (2016/02)	53320 (2011/02)	0.253343116139263
269	53231 (2016/02)	53320 (2016/02)	0.262435384765434
270	53231 (2016/02)	53620 (2016/02)	0.251290366783904
271	53231 (2016/02)	53520 (2007/05)	0.262637280908347
272	53231 (2016/02)	53320 (2007/05)	0.245760523370922
273	53231 (2016/02)	53620 (2007/05)	0.251408031503274
274	53231 (2016/02)	53321 (2016/02)	0.28879904162923
275	53231 (2016/02)	53951 (2002/05)	0.285198979442212
276	53231 (2016/02)	53951 (2007/05)	0.289299643886722
277	53231 (2016/02)	53230 (2011/02)	0.130061279422713
278	53231 (2016/02)	53240 (2016/02)	0.260863364077208
279	53231 (2016/02)	53021 (2011/02)	0.191194410557835
280	53231 (2016/02)	53250 (2016/02)	0.216680814940577
281	53231 (2016/02)	53620 (1992/11)	0.220456304931919
282	53231 (2016/02)	53420 (1992/11)	0.234453821130545
283	53231 (2016/02)	53420 (1987/02)	0.264129443938013
284	53231 (2016/02)	53420 (1989/06)	0.267371868637691
285	53231 (2016/02)	53221 (1997/06)	0.211748362770391
286	53231 (2016/02)	53320 (1982/11)	0.23541023434732
287	53231 (2016/02)	53620 (1965/04)	0.206367985185947
288	53231 (2016/02)	53620 (1973/02)	0.203450648839953
289	53231 (2016/02)	53520 (1961/10)	0.199562203575337
290	53231 (2016/02)	53110 (1992/11)	0.243591572739811
291	53231 (2016/02)	53320 (1969/06)	0.254677419354839
292	53231 (2016/02)	53320 (1961/10)	0.249169272869429
293	53231 (2016/02)	53320 (1965/04)	0.236977786344143
294	53231 (2016/02)	53520 (1982/02)	0.240064574331703
295	53231 (2016/02)	53520 (1982/11)	0.248464066295185
296	53231 (2016/02)	53320 (1989/06)	0.249572892938497
297	53231 (2016/02)	53520 (1992/11)	0.242160789293738
298	53231 (2016/02)	53981 (2016/02)	0.148139758763237
299	53231 (2016/02)	53320 (1973/02)	0.15454806312769
300	53231 (2016/02)	53520 (1973/02)	0.15454806312769
301	53951 (2011/02)	53620 (1982/02)	0.0463291612180086
302	53951 (2011/02)	53320 (1982/02)	0.0666109641182751
303	53951 (2011/02)	53620 (1969/06)	0.0851259846146759
304	53951 (2011/02)	53231 (2016/02)	0.288038143317908
305	53951 (2011/02)	53951 (2011/02)	1
306	53951 (2011/02)	53110 (2011/02)	0.324342570565164
307	53951 (2011/02)	53110 (2007/05)	0.315336900673535
308	53951 (2011/02)	53110 (2016/02)	0.328519457612171
309	53951 (2011/02)	53220 (1982/11)	0.282148466844226
310	53951 (2011/02)	53320 (1987/02)	0.277106669595139
311	53951 (2011/02)	53320 (1977/06)	0.274756725815684
312	53951 (2011/02)	53520 (1977/06)	0.274756725815684
313	53951 (2011/02)	53620 (1977/06)	0.285407494899603
314	53951 (2011/02)	53520 (1965/04)	0.287070188475309
315	53951 (2011/02)	53520 (1969/06)	0.296879249388088
316	53951 (2011/02)	53221 (1992/11)	0.279840071692
317	53951 (2011/02)	53520 (2002/05)	0.291334488734835
318	53951 (2011/02)	53110 (1997/06)	0.301333508076406
319	53951 (2011/02)	53110 (2002/05)	0.306580324437467
320	53951 (2011/02)	53620 (2011/02)	0.312758471699278
321	53951 (2011/02)	53420 (1997/06)	0.29301612109635
322	53951 (2011/02)	53320 (1992/11)	0.300351304251611
323	53951 (2011/02)	53520 (1997/06)	0.293307425535578
324	53951 (2011/02)	53620 (1982/11)	0.272879636572134
325	53951 (2011/02)	53620 (1981/06)	0.279875267376234
326	53951 (2011/02)	53620 (1989/06)	0.276774000506364
327	53951 (2011/02)	53320 (1981/06)	0.305406795558379
328	53951 (2011/02)	53520 (1987/02)	0.303136083107599
329	53951 (2011/02)	53220 (1987/02)	0.313310422502671
330	53951 (2011/02)	53220 (1989/06)	0.309531362653208
331	53951 (2011/02)	53520 (1981/06)	0.291107358539168
332	53951 (2011/02)	53520 (1989/06)	0.296094012890534
333	53951 (2011/02)	53620 (1987/02)	0.301989359241268
334	53951 (2011/02)	53951 (2016/02)	0.248476333702707
335	53951 (2011/02)	53520 (2011/02)	0.296185948230322
336	53951 (2011/02)	53520 (2016/02)	0.265846615002193
337	53951 (2011/02)	53420 (2002/05)	0.309862580566703
338	53951 (2011/02)	53620 (2002/05)	0.310735543709512
339	53951 (2011/02)	53320 (2002/05)	0.323615160349854
340	53951 (2011/02)	53320 (1997/06)	0.305378996300161
341	53951 (2011/02)	53620 (1997/06)	0.290955145118733
342	53951 (2011/02)	53420 (2007/05)	0.297572192986335
343	53951 (2011/02)	53320 (2011/02)	0.311888459539466
344	53951 (2011/02)	53320 (2016/02)	0.314998497144575
345	53951 (2011/02)	53620 (2016/02)	0.306165623432422
346	53951 (2011/02)	53520 (2007/05)	0.310727987274258
347	53951 (2011/02)	53320 (2007/05)	0.305613133239367
348	53951 (2011/02)	53620 (2007/05)	0.308810968264745
349	53951 (2011/02)	53321 (2016/02)	0.329604154581365
350	53951 (2011/02)	53951 (2002/05)	0.325099536848948
351	53951 (2011/02)	53951 (2007/05)	0.354647435897436
352	53951 (2011/02)	53230 (2011/02)	0.118054930211616
353	53951 (2011/02)	53240 (2016/02)	0.237128325508607
354	53951 (2011/02)	53021 (2011/02)	0.169673501716096
355	53951 (2011/02)	53250 (2016/02)	0.201749121152362
356	53951 (2011/02)	53620 (1992/11)	0.222596964586847
357	53951 (2011/02)	53420 (1992/11)	0.22822032900161
358	53951 (2011/02)	53420 (1987/02)	0.262738914740607
359	53951 (2011/02)	53420 (1989/06)	0.265853658536585
360	53951 (2011/02)	53221 (1997/06)	0.202459984523276
361	53951 (2011/02)	53320 (1982/11)	0.216222900008243
362	53951 (2011/02)	53620 (1965/04)	0.188519813519814
363	53951 (2011/02)	53620 (1973/02)	0.198517198071547
364	53951 (2011/02)	53520 (1961/10)	0.184579734569202
365	53951 (2011/02)	53110 (1992/11)	0.228292913014426
366	53951 (2011/02)	53320 (1969/06)	0.261046693826387
367	53951 (2011/02)	53320 (1961/10)	0.240211939815564
368	53951 (2011/02)	53320 (1965/04)	0.223353079155568
369	53951 (2011/02)	53520 (1982/02)	0.231585591983272
370	53951 (2011/02)	53520 (1982/11)	0.242865647946021
371	53951 (2011/02)	53320 (1989/06)	0.245334601212409
372	53951 (2011/02)	53520 (1992/11)	0.239324565676246
373	53951 (2011/02)	53981 (2016/02)	0.135397556937671
374	53951 (2011/02)	53320 (1973/02)	0.134106853750675
375	53951 (2011/02)	53520 (1973/02)	0.134106853750675
376	53110 (2011/02)	53620 (1982/02)	0.0487275882012724
377	53110 (2011/02)	53320 (1982/02)	0.0717953640159332
378	53110 (2011/02)	53620 (1969/06)	0.0874228761271951
379	53110 (2011/02)	53231 (2016/02)	0.296655530409168
380	53110 (2011/02)	53951 (2011/02)	0.324342570565164
381	53110 (2011/02)	53110 (2011/02)	1
382	53110 (2011/02)	53110 (2007/05)	0.356223056598526
383	53110 (2011/02)	53110 (2016/02)	0.369313601289877
384	53110 (2011/02)	53220 (1982/11)	0.292428381312601
385	53110 (2011/02)	53320 (1987/02)	0.287137272590588
386	53110 (2011/02)	53320 (1977/06)	0.287043849323131
387	53110 (2011/02)	53520 (1977/06)	0.287043849323131
388	53110 (2011/02)	53620 (1977/06)	0.29518912963643
389	53110 (2011/02)	53520 (1965/04)	0.292972525196742
390	53110 (2011/02)	53520 (1969/06)	0.304986255610842
391	53110 (2011/02)	53221 (1992/11)	0.287746170678337
392	53110 (2011/02)	53520 (2002/05)	0.302707895954169
393	53110 (2011/02)	53110 (1997/06)	0.324733005594169
394	53110 (2011/02)	53110 (2002/05)	0.330658812377277
395	53110 (2011/02)	53620 (2011/02)	0.332834871142221
396	53110 (2011/02)	53420 (1997/06)	0.301661443859753
397	53110 (2011/02)	53320 (1992/11)	0.306801206347417
398	53110 (2011/02)	53520 (1997/06)	0.309358140472949
399	53110 (2011/02)	53620 (1982/11)	0.283824819488494
400	53110 (2011/02)	53620 (1981/06)	0.295778371090962
401	53110 (2011/02)	53620 (1989/06)	0.293883041487705
402	53110 (2011/02)	53320 (1981/06)	0.318851823118697
403	53110 (2011/02)	53520 (1987/02)	0.318067250959501
404	53110 (2011/02)	53220 (1987/02)	0.318520043528132
405	53110 (2011/02)	53220 (1989/06)	0.322314781992201
406	53110 (2011/02)	53520 (1981/06)	0.301630514329206
407	53110 (2011/02)	53520 (1989/06)	0.310678581846146
408	53110 (2011/02)	53620 (1987/02)	0.316807595312268
409	53110 (2011/02)	53951 (2016/02)	0.248111284326658
410	53110 (2011/02)	53520 (2011/02)	0.309960073378655
411	53110 (2011/02)	53520 (2016/02)	0.282347444164097
412	53110 (2011/02)	53420 (2002/05)	0.328390253644897
413	53110 (2011/02)	53620 (2002/05)	0.321150798488358
414	53110 (2011/02)	53320 (2002/05)	0.338361955085865
415	53110 (2011/02)	53320 (1997/06)	0.323447118074986
416	53110 (2011/02)	53620 (1997/06)	0.304237251605673
417	53110 (2011/02)	53420 (2007/05)	0.316524895089033
418	53110 (2011/02)	53320 (2011/02)	0.325927294563259
419	53110 (2011/02)	53320 (2016/02)	0.332117220629694
420	53110 (2011/02)	53620 (2016/02)	0.320171138247616
421	53110 (2011/02)	53520 (2007/05)	0.34051359004768
422	53110 (2011/02)	53320 (2007/05)	0.324783782060817
423	53110 (2011/02)	53620 (2007/05)	0.332476782977189
424	53110 (2011/02)	53321 (2016/02)	0.343024406798835
425	53110 (2011/02)	53951 (2002/05)	0.327659223407766
426	53110 (2011/02)	53951 (2007/05)	0.350550221167332
427	53110 (2011/02)	53230 (2011/02)	0.114351531905091
428	53110 (2011/02)	53240 (2016/02)	0.230524768601279
429	53110 (2011/02)	53021 (2011/02)	0.169439559944091
430	53110 (2011/02)	53250 (2016/02)	0.197088906372935
431	53110 (2011/02)	53620 (1992/11)	0.229882343682367
432	53110 (2011/02)	53420 (1992/11)	0.236291005931485
433	53110 (2011/02)	53420 (1987/02)	0.266674536654468
434	53110 (2011/02)	53420 (1989/06)	0.277803521779425
435	53110 (2011/02)	53221 (1997/06)	0.205199899841416
436	53110 (2011/02)	53320 (1982/11)	0.216718657786021
437	53110 (2011/02)	53620 (1965/04)	0.197871061893725
438	53110 (2011/02)	53620 (1973/02)	0.19995024050423
439	53110 (2011/02)	53520 (1961/10)	0.194547114841066
440	53110 (2011/02)	53110 (1992/11)	0.247055947190416
441	53110 (2011/02)	53320 (1969/06)	0.268897370955659
442	53110 (2011/02)	53320 (1961/10)	0.253047253297712
443	53110 (2011/02)	53320 (1965/04)	0.235330298929758
444	53110 (2011/02)	53520 (1982/02)	0.234633712947258
445	53110 (2011/02)	53520 (1982/11)	0.251081014930244
446	53110 (2011/02)	53320 (1989/06)	0.24705310487301
447	53110 (2011/02)	53520 (1992/11)	0.242961114576835
448	53110 (2011/02)	53981 (2016/02)	0.138057984353428
449	53110 (2011/02)	53320 (1973/02)	0.141390682335455
450	53110 (2011/02)	53520 (1973/02)	0.141390682335455
451	53110 (2007/05)	53620 (1982/02)	0.037991341991342
452	53110 (2007/05)	53320 (1982/02)	0.055858969927411
453	53110 (2007/05)	53620 (1969/06)	0.0683760683760684
454	53110 (2007/05)	53231 (2016/02)	0.285109345089622
455	53110 (2007/05)	53951 (2011/02)	0.315336900673535
456	53110 (2007/05)	53110 (2011/02)	0.356223056598526
457	53110 (2007/05)	53110 (2007/05)	1
458	53110 (2007/05)	53110 (2016/02)	0.375795549854458
459	53110 (2007/05)	53220 (1982/11)	0.277740016992353
460	53110 (2007/05)	53320 (1987/02)	0.263421021306987
461	53110 (2007/05)	53320 (1977/06)	0.268871526757916
462	53110 (2007/05)	53520 (1977/06)	0.268871526757916
463	53110 (2007/05)	53620 (1977/06)	0.269518248175182
464	53110 (2007/05)	53520 (1965/04)	0.283851018973999
465	53110 (2007/05)	53520 (1969/06)	0.294879057384014
466	53110 (2007/05)	53221 (1992/11)	0.269417544656803
467	53110 (2007/05)	53520 (2002/05)	0.287980230453148
468	53110 (2007/05)	53110 (1997/06)	0.315107353431972
469	53110 (2007/05)	53110 (2002/05)	0.323436847235761
470	53110 (2007/05)	53620 (2011/02)	0.315307274302365
471	53110 (2007/05)	53420 (1997/06)	0.307382382382382
472	53110 (2007/05)	53320 (1992/11)	0.315615659049272
473	53110 (2007/05)	53520 (1997/06)	0.331547605870763
474	53110 (2007/05)	53620 (1982/11)	0.312822987673684
475	53110 (2007/05)	53620 (1981/06)	0.310923792289896
476	53110 (2007/05)	53620 (1989/06)	0.318028810972423
477	53110 (2007/05)	53320 (1981/06)	0.319036595833225
478	53110 (2007/05)	53520 (1987/02)	0.326614481409002
479	53110 (2007/05)	53220 (1987/02)	0.327294565108598
480	53110 (2007/05)	53220 (1989/06)	0.330854645028388
481	53110 (2007/05)	53520 (1981/06)	0.308282627592202
482	53110 (2007/05)	53520 (1989/06)	0.326734952238462
483	53110 (2007/05)	53620 (1987/02)	0.318129417071826
484	53110 (2007/05)	53951 (2016/02)	0.273515364512931
485	53110 (2007/05)	53520 (2011/02)	0.337928356470246
486	53110 (2007/05)	53520 (2016/02)	0.316375661828961
487	53110 (2007/05)	53420 (2002/05)	0.358405024658867
488	53110 (2007/05)	53620 (2002/05)	0.355166572557877
489	53110 (2007/05)	53320 (2002/05)	0.35770295202952
490	53110 (2007/05)	53320 (1997/06)	0.3560614264983
491	53110 (2007/05)	53620 (1997/06)	0.345372327930467
492	53110 (2007/05)	53420 (2007/05)	0.351281894389035
493	53110 (2007/05)	53320 (2011/02)	0.355819094646805
494	53110 (2007/05)	53320 (2016/02)	0.354669861890648
495	53110 (2007/05)	53620 (2016/02)	0.353443951766618
496	53110 (2007/05)	53520 (2007/05)	0.37675073059855
497	53110 (2007/05)	53320 (2007/05)	0.368478218705148
498	53110 (2007/05)	53620 (2007/05)	0.370161585738125
499	53110 (2007/05)	53321 (2016/02)	0.351801965780852
500	53110 (2007/05)	53951 (2002/05)	0.343384381242271
501	53110 (2007/05)	53951 (2007/05)	0.376390299194748
502	53110 (2007/05)	53230 (2011/02)	0.0891854640804115
503	53110 (2007/05)	53240 (2016/02)	0.20307607294161
504	53110 (2007/05)	53021 (2011/02)	0.138636969858629
505	53110 (2007/05)	53250 (2016/02)	0.161387139921052
506	53110 (2007/05)	53620 (1992/11)	0.202522775052558
507	53110 (2007/05)	53420 (1992/11)	0.206883697813121
508	53110 (2007/05)	53420 (1987/02)	0.236359741730163
509	53110 (2007/05)	53420 (1989/06)	0.247711687762438
510	53110 (2007/05)	53221 (1997/06)	0.178646329837941
511	53110 (2007/05)	53320 (1982/11)	0.187724243977447
512	53110 (2007/05)	53620 (1965/04)	0.16953213534078
513	53110 (2007/05)	53620 (1973/02)	0.172917850603018
514	53110 (2007/05)	53520 (1961/10)	0.160606257724582
515	53110 (2007/05)	53110 (1992/11)	0.217864650331001
516	53110 (2007/05)	53320 (1969/06)	0.24943640670034
517	53110 (2007/05)	53320 (1961/10)	0.219917674463129
518	53110 (2007/05)	53320 (1965/04)	0.203509542943245
519	53110 (2007/05)	53520 (1982/02)	0.20615126259485
520	53110 (2007/05)	53520 (1982/11)	0.22009539349818
521	53110 (2007/05)	53320 (1989/06)	0.219709764183399
522	53110 (2007/05)	53520 (1992/11)	0.209408627749738
523	53110 (2007/05)	53981 (2016/02)	0.109079890920109
524	53110 (2007/05)	53320 (1973/02)	0.113957597173145
525	53110 (2007/05)	53520 (1973/02)	0.113957597173145
526	53110 (2016/02)	53620 (1982/02)	0.0382935720215108
527	53110 (2016/02)	53320 (1982/02)	0.0574455816635433
528	53110 (2016/02)	53620 (1969/06)	0.0727448730818873
529	53110 (2016/02)	53231 (2016/02)	0.292706333973129
530	53110 (2016/02)	53951 (2011/02)	0.328519457612171
531	53110 (2016/02)	53110 (2011/02)	0.369313601289877
532	53110 (2016/02)	53110 (2007/05)	0.375795549854458
533	53110 (2016/02)	53110 (2016/02)	1
534	53110 (2016/02)	53220 (1982/11)	0.289662261380323
535	53110 (2016/02)	53320 (1987/02)	0.275256584642018
536	53110 (2016/02)	53320 (1977/06)	0.276978745400918
537	53110 (2016/02)	53520 (1977/06)	0.276978745400918
538	53110 (2016/02)	53620 (1977/06)	0.279841370750462
539	53110 (2016/02)	53520 (1965/04)	0.294509781089893
540	53110 (2016/02)	53520 (1969/06)	0.306055982630127
541	53110 (2016/02)	53221 (1992/11)	0.278917965304322
542	53110 (2016/02)	53520 (2002/05)	0.301554620594993
543	53110 (2016/02)	53110 (1997/06)	0.326215212824129
544	53110 (2016/02)	53110 (2002/05)	0.325719192786604
545	53110 (2016/02)	53620 (2011/02)	0.331554296917547
546	53110 (2016/02)	53420 (1997/06)	0.314421838784445
547	53110 (2016/02)	53320 (1992/11)	0.324556396575257
548	53110 (2016/02)	53520 (1997/06)	0.3363409657674
549	53110 (2016/02)	53620 (1982/11)	0.319442442710371
550	53110 (2016/02)	53620 (1981/06)	0.315218667104862
551	53110 (2016/02)	53620 (1989/06)	0.322582025067374
552	53110 (2016/02)	53320 (1981/06)	0.328779623715076
553	53110 (2016/02)	53520 (1987/02)	0.337874659400545
554	53110 (2016/02)	53220 (1987/02)	0.339881106229
555	53110 (2016/02)	53220 (1989/06)	0.338296497350394
556	53110 (2016/02)	53520 (1981/06)	0.313849609474705
557	53110 (2016/02)	53520 (1989/06)	0.338773573716048
558	53110 (2016/02)	53620 (1987/02)	0.33167495854063
559	53110 (2016/02)	53951 (2016/02)	0.281376256802878
560	53110 (2016/02)	53520 (2011/02)	0.347919569978101
561	53110 (2016/02)	53520 (2016/02)	0.332106116121759
562	53110 (2016/02)	53420 (2002/05)	0.369640867013897
563	53110 (2016/02)	53620 (2002/05)	0.364672301139531
564	53110 (2016/02)	53320 (2002/05)	0.373457819273091
565	53110 (2016/02)	53320 (1997/06)	0.365109712989929
566	53110 (2016/02)	53620 (1997/06)	0.353654624914799
567	53110 (2016/02)	53420 (2007/05)	0.355816328657482
568	53110 (2016/02)	53320 (2011/02)	0.360600684323913
569	53110 (2016/02)	53320 (2016/02)	0.374402329827002
570	53110 (2016/02)	53620 (2016/02)	0.369344604509849
571	53110 (2016/02)	53520 (2007/05)	0.37804231635673
572	53110 (2016/02)	53320 (2007/05)	0.379014137718478
573	53110 (2016/02)	53620 (2007/05)	0.376243599883445
574	53110 (2016/02)	53321 (2016/02)	0.37431280576991
575	53110 (2016/02)	53951 (2002/05)	0.359462981632201
576	53110 (2016/02)	53951 (2007/05)	0.37912539260691
577	53110 (2016/02)	53230 (2011/02)	0.0952882522294783
578	53110 (2016/02)	53240 (2016/02)	0.214198951540724
579	53110 (2016/02)	53021 (2011/02)	0.145111396892704
580	53110 (2016/02)	53250 (2016/02)	0.171525885558583
581	53110 (2016/02)	53620 (1992/11)	0.207409043577041
582	53110 (2016/02)	53420 (1992/11)	0.212027557787651
583	53110 (2016/02)	53420 (1987/02)	0.250326943319192
584	53110 (2016/02)	53420 (1989/06)	0.258284172210368
585	53110 (2016/02)	53221 (1997/06)	0.183602123940503
586	53110 (2016/02)	53320 (1982/11)	0.191246305582307
587	53110 (2016/02)	53620 (1965/04)	0.176845298281092
588	53110 (2016/02)	53620 (1973/02)	0.181223711882229
589	53110 (2016/02)	53520 (1961/10)	0.16762614290552
590	53110 (2016/02)	53110 (1992/11)	0.229785842733366
591	53110 (2016/02)	53320 (1969/06)	0.258274231678487
592	53110 (2016/02)	53320 (1961/10)	0.225572620150933
593	53110 (2016/02)	53320 (1965/04)	0.213800091521213
594	53110 (2016/02)	53520 (1982/02)	0.220479345284489
595	53110 (2016/02)	53520 (1982/11)	0.230101207966046
596	53110 (2016/02)	53320 (1989/06)	0.229385551182383
597	53110 (2016/02)	53520 (1992/11)	0.223342175066313
598	53110 (2016/02)	53981 (2016/02)	0.117531072849548
599	53110 (2016/02)	53320 (1973/02)	0.115616941608676
600	53110 (2016/02)	53520 (1973/02)	0.115616941608676
601	53220 (1982/11)	53620 (1982/02)	0.0600456487388073
602	53220 (1982/11)	53320 (1982/02)	0.0852546605493931
603	53220 (1982/11)	53620 (1969/06)	0.10116598079561
604	53220 (1982/11)	53231 (2016/02)	0.2782745715974
605	53220 (1982/11)	53951 (2011/02)	0.282148466844226
606	53220 (1982/11)	53110 (2011/02)	0.292428381312601
607	53220 (1982/11)	53110 (2007/05)	0.277740016992353
608	53220 (1982/11)	53110 (2016/02)	0.289662261380323
609	53220 (1982/11)	53220 (1982/11)	1
610	53220 (1982/11)	53320 (1987/02)	0.306614852457616
611	53220 (1982/11)	53320 (1977/06)	0.299378109452736
612	53220 (1982/11)	53520 (1977/06)	0.299378109452736
613	53220 (1982/11)	53620 (1977/06)	0.298218244519254
614	53220 (1982/11)	53520 (1965/04)	0.296996662958843
615	53220 (1982/11)	53520 (1969/06)	0.309382009436151
616	53220 (1982/11)	53221 (1992/11)	0.302697342324474
617	53220 (1982/11)	53520 (2002/05)	0.290479173191356
618	53220 (1982/11)	53110 (1997/06)	0.29764477491667
619	53220 (1982/11)	53110 (2002/05)	0.29805977212333
620	53220 (1982/11)	53620 (2011/02)	0.28252850435949
621	53220 (1982/11)	53420 (1997/06)	0.289893956816149
622	53220 (1982/11)	53320 (1992/11)	0.29889321333009
623	53220 (1982/11)	53520 (1997/06)	0.279842043888477
624	53220 (1982/11)	53620 (1982/11)	0.263664530167215
625	53220 (1982/11)	53620 (1981/06)	0.28733153638814
626	53220 (1982/11)	53620 (1989/06)	0.265885088174915
627	53220 (1982/11)	53320 (1981/06)	0.322869497123012
628	53220 (1982/11)	53520 (1987/02)	0.305672819153853
629	53220 (1982/11)	53220 (1987/02)	0.325213977733445
630	53220 (1982/11)	53220 (1989/06)	0.32567062161465
631	53220 (1982/11)	53520 (1981/06)	0.296417455376993
632	53220 (1982/11)	53520 (1989/06)	0.289932658983968
633	53220 (1982/11)	53620 (1987/02)	0.30216724204066
634	53220 (1982/11)	53951 (2016/02)	0.207284523467335
635	53220 (1982/11)	53520 (2011/02)	0.237978474090791
636	53220 (1982/11)	53520 (2016/02)	0.219950049762455
637	53220 (1982/11)	53420 (2002/05)	0.280756608697899
638	53220 (1982/11)	53620 (2002/05)	0.278192256139197
639	53220 (1982/11)	53320 (2002/05)	0.291404554569678
640	53220 (1982/11)	53320 (1997/06)	0.279085593305777
641	53220 (1982/11)	53620 (1997/06)	0.260288544644638
642	53220 (1982/11)	53420 (2007/05)	0.250155140315797
643	53220 (1982/11)	53320 (2011/02)	0.256168224299065
644	53220 (1982/11)	53320 (2016/02)	0.262066482659306
645	53220 (1982/11)	53620 (2016/02)	0.2563951911778
646	53220 (1982/11)	53520 (2007/05)	0.264356580812277
647	53220 (1982/11)	53320 (2007/05)	0.252336249199915
648	53220 (1982/11)	53620 (2007/05)	0.256637970095152
649	53220 (1982/11)	53321 (2016/02)	0.286783481553227
650	53220 (1982/11)	53951 (2002/05)	0.300002912649637
651	53220 (1982/11)	53951 (2007/05)	0.285639122729287
652	53220 (1982/11)	53230 (2011/02)	0.127140035118525
653	53220 (1982/11)	53240 (2016/02)	0.23648373523956
654	53220 (1982/11)	53021 (2011/02)	0.185943817833582
655	53220 (1982/11)	53250 (2016/02)	0.20800895537577
656	53220 (1982/11)	53620 (1992/11)	0.237738725006725
657	53220 (1982/11)	53420 (1992/11)	0.252691665119733
658	53220 (1982/11)	53420 (1987/02)	0.292753623188406
659	53220 (1982/11)	53420 (1989/06)	0.287957657145357
660	53220 (1982/11)	53221 (1997/06)	0.230217931841451
661	53220 (1982/11)	53320 (1982/11)	0.248922787380516
662	53220 (1982/11)	53620 (1965/04)	0.217605139014353
663	53220 (1982/11)	53620 (1973/02)	0.222662670405105
664	53220 (1982/11)	53520 (1961/10)	0.204864974208557
665	53220 (1982/11)	53110 (1992/11)	0.253860465116279
666	53220 (1982/11)	53320 (1969/06)	0.285794836682911
667	53220 (1982/11)	53320 (1961/10)	0.269043838121361
668	53220 (1982/11)	53320 (1965/04)	0.256226576213293
669	53220 (1982/11)	53520 (1982/02)	0.259578051176498
670	53220 (1982/11)	53520 (1982/11)	0.268149608146792
671	53220 (1982/11)	53320 (1989/06)	0.270658738704996
672	53220 (1982/11)	53520 (1992/11)	0.260374639769452
673	53220 (1982/11)	53981 (2016/02)	0.139121508455346
674	53220 (1982/11)	53320 (1973/02)	0.160033259423503
675	53220 (1982/11)	53520 (1973/02)	0.160033259423503
676	53320 (1987/02)	53620 (1982/02)	0.0635281161814302
677	53320 (1987/02)	53320 (1982/02)	0.0998558781140622
678	53320 (1987/02)	53620 (1969/06)	0.110034093188047
679	53320 (1987/02)	53231 (2016/02)	0.285073339085418
680	53320 (1987/02)	53951 (2011/02)	0.277106669595139
681	53320 (1987/02)	53110 (2011/02)	0.287137272590588
682	53320 (1987/02)	53110 (2007/05)	0.263421021306987
683	53320 (1987/02)	53110 (2016/02)	0.275256584642018
684	53320 (1987/02)	53220 (1982/11)	0.306614852457616
685	53320 (1987/02)	53320 (1987/02)	1
686	53320 (1987/02)	53320 (1977/06)	0.293465025030442
687	53320 (1987/02)	53520 (1977/06)	0.293465025030442
688	53320 (1987/02)	53620 (1977/06)	0.305078635482853
689	53320 (1987/02)	53520 (1965/04)	0.298474491497166
690	53320 (1987/02)	53520 (1969/06)	0.307556896768515
691	53320 (1987/02)	53221 (1992/11)	0.290681264166275
692	53320 (1987/02)	53520 (2002/05)	0.293121106085175
693	53320 (1987/02)	53110 (1997/06)	0.297200997664199
694	53320 (1987/02)	53110 (2002/05)	0.293075747482268
695	53320 (1987/02)	53620 (2011/02)	0.280737114886265
696	53320 (1987/02)	53420 (1997/06)	0.285456280242622
697	53320 (1987/02)	53320 (1992/11)	0.289125607440543
698	53320 (1987/02)	53520 (1997/06)	0.262939385552173
699	53320 (1987/02)	53620 (1982/11)	0.241666055225377
700	53320 (1987/02)	53620 (1981/06)	0.26274243140965
701	53320 (1987/02)	53620 (1989/06)	0.245379876796715
702	53320 (1987/02)	53320 (1981/06)	0.310438466273218
703	53320 (1987/02)	53520 (1987/02)	0.295449355733159
704	53320 (1987/02)	53220 (1987/02)	0.30660697327364
705	53320 (1987/02)	53220 (1989/06)	0.304787432565399
706	53320 (1987/02)	53520 (1981/06)	0.287599122659018
707	53320 (1987/02)	53520 (1989/06)	0.271601297552344
708	53320 (1987/02)	53620 (1987/02)	0.29470570233602
709	53320 (1987/02)	53951 (2016/02)	0.193473639455782
710	53320 (1987/02)	53520 (2011/02)	0.22577301000631
711	53320 (1987/02)	53520 (2016/02)	0.203449741172835
712	53320 (1987/02)	53420 (2002/05)	0.266861140372201
713	53320 (1987/02)	53620 (2002/05)	0.257848417181138
714	53320 (1987/02)	53320 (2002/05)	0.280570554095805
715	53320 (1987/02)	53320 (1997/06)	0.269348537641221
716	53320 (1987/02)	53620 (1997/06)	0.240434782608696
717	53320 (1987/02)	53420 (2007/05)	0.232888465204957
718	53320 (1987/02)	53320 (2011/02)	0.246566654470057
719	53320 (1987/02)	53320 (2016/02)	0.245024689510699
720	53320 (1987/02)	53620 (2016/02)	0.233761390915235
721	53320 (1987/02)	53520 (2007/05)	0.248861294180514
722	53320 (1987/02)	53320 (2007/05)	0.235879226307316
723	53320 (1987/02)	53620 (2007/05)	0.238496177119002
724	53320 (1987/02)	53321 (2016/02)	0.270077720207254
725	53320 (1987/02)	53951 (2002/05)	0.287168792934249
726	53320 (1987/02)	53951 (2007/05)	0.272748422368918
727	53320 (1987/02)	53230 (2011/02)	0.143661251119355
728	53320 (1987/02)	53240 (2016/02)	0.237968585336478
729	53320 (1987/02)	53021 (2011/02)	0.200611620795107
730	53320 (1987/02)	53250 (2016/02)	0.222383299507104
731	53320 (1987/02)	53620 (1992/11)	0.252032520325203
732	53320 (1987/02)	53420 (1992/11)	0.261705989110708
733	53320 (1987/02)	53420 (1987/02)	0.301045541369257
734	53320 (1987/02)	53420 (1989/06)	0.298317901982646
735	53320 (1987/02)	53221 (1997/06)	0.243979057591623
736	53320 (1987/02)	53320 (1982/11)	0.28122692416927
737	53320 (1987/02)	53620 (1965/04)	0.230545744559645
738	53320 (1987/02)	53620 (1973/02)	0.224025096003029
739	53320 (1987/02)	53520 (1961/10)	0.221023481220793
740	53320 (1987/02)	53110 (1992/11)	0.263560247542774
741	53320 (1987/02)	53320 (1969/06)	0.283227362420522
742	53320 (1987/02)	53320 (1961/10)	0.276431955211025
743	53320 (1987/02)	53320 (1965/04)	0.267642362959021
744	53320 (1987/02)	53520 (1982/02)	0.26518588039001
745	53320 (1987/02)	53520 (1982/11)	0.280189174986863
746	53320 (1987/02)	53320 (1989/06)	0.291290816057393
747	53320 (1987/02)	53520 (1992/11)	0.274939172749392
748	53320 (1987/02)	53981 (2016/02)	0.154467978443414
749	53320 (1987/02)	53320 (1973/02)	0.175947981716346
750	53320 (1987/02)	53520 (1973/02)	0.175947981716346
751	53320 (1977/06)	53620 (1982/02)	0.0611977460359062
752	53320 (1977/06)	53320 (1982/02)	0.0888903317966366
753	53320 (1977/06)	53620 (1969/06)	0.10799591263252
754	53320 (1977/06)	53231 (2016/02)	0.272166666666667
755	53320 (1977/06)	53951 (2011/02)	0.274756725815684
756	53320 (1977/06)	53110 (2011/02)	0.287043849323131
757	53320 (1977/06)	53110 (2007/05)	0.268871526757916
758	53320 (1977/06)	53110 (2016/02)	0.276978745400918
759	53320 (1977/06)	53220 (1982/11)	0.299378109452736
760	53320 (1977/06)	53320 (1987/02)	0.293465025030442
761	53320 (1977/06)	53320 (1977/06)	1
762	53320 (1977/06)	53520 (1977/06)	1
763	53320 (1977/06)	53620 (1977/06)	0.320515670148922
764	53320 (1977/06)	53520 (1965/04)	0.305274788230961
765	53320 (1977/06)	53520 (1969/06)	0.320039674339794
766	53320 (1977/06)	53221 (1992/11)	0.285553938890044
767	53320 (1977/06)	53520 (2002/05)	0.283729584453173
768	53320 (1977/06)	53110 (1997/06)	0.288647900323027
769	53320 (1977/06)	53110 (2002/05)	0.290374392902214
770	53320 (1977/06)	53620 (2011/02)	0.28435566554711
771	53320 (1977/06)	53420 (1997/06)	0.282447074512419
772	53320 (1977/06)	53320 (1992/11)	0.282405079205431
773	53320 (1977/06)	53520 (1997/06)	0.265631396523021
774	53320 (1977/06)	53620 (1982/11)	0.256451534221181
775	53320 (1977/06)	53620 (1981/06)	0.288892184487617
776	53320 (1977/06)	53620 (1989/06)	0.260561398121849
777	53320 (1977/06)	53320 (1981/06)	0.313922879908936
778	53320 (1977/06)	53520 (1987/02)	0.307689821249636
779	53320 (1977/06)	53220 (1987/02)	0.294777103666579
780	53320 (1977/06)	53220 (1989/06)	0.294626638924667
781	53320 (1977/06)	53520 (1981/06)	0.297295494714376
782	53320 (1977/06)	53520 (1989/06)	0.278833819241983
783	53320 (1977/06)	53620 (1987/02)	0.294949629728468
784	53320 (1977/06)	53951 (2016/02)	0.19889141797336
785	53320 (1977/06)	53520 (2011/02)	0.230889444543669
786	53320 (1977/06)	53520 (2016/02)	0.209921320284015
787	53320 (1977/06)	53420 (2002/05)	0.265692655067074
788	53320 (1977/06)	53620 (2002/05)	0.268397026216251
789	53320 (1977/06)	53320 (2002/05)	0.275571396243494
790	53320 (1977/06)	53320 (1997/06)	0.265602322206096
791	53320 (1977/06)	53620 (1997/06)	0.24331968233138
792	53320 (1977/06)	53420 (2007/05)	0.242417785354073
793	53320 (1977/06)	53320 (2011/02)	0.244706390742786
794	53320 (1977/06)	53320 (2016/02)	0.249710184248822
795	53320 (1977/06)	53620 (2016/02)	0.242615740740741
796	53320 (1977/06)	53520 (2007/05)	0.254766162137658
797	53320 (1977/06)	53320 (2007/05)	0.237360529986053
798	53320 (1977/06)	53620 (2007/05)	0.247344638032237
799	53320 (1977/06)	53321 (2016/02)	0.273735379006532
800	53320 (1977/06)	53951 (2002/05)	0.282185201861024
801	53320 (1977/06)	53951 (2007/05)	0.27265969005547
802	53320 (1977/06)	53230 (2011/02)	0.1243660951461
803	53320 (1977/06)	53240 (2016/02)	0.231667716764407
804	53320 (1977/06)	53021 (2011/02)	0.17823270876706
805	53320 (1977/06)	53250 (2016/02)	0.205146612181788
806	53320 (1977/06)	53620 (1992/11)	0.249124854142357
807	53320 (1977/06)	53420 (1992/11)	0.254364464008804
808	53320 (1977/06)	53420 (1987/02)	0.2901928481442
809	53320 (1977/06)	53420 (1989/06)	0.286849609648918
810	53320 (1977/06)	53221 (1997/06)	0.230395778364116
811	53320 (1977/06)	53320 (1982/11)	0.249463749463749
812	53320 (1977/06)	53620 (1965/04)	0.235554326790158
813	53320 (1977/06)	53620 (1973/02)	0.240777111311641
814	53320 (1977/06)	53520 (1961/10)	0.230302689953389
815	53320 (1977/06)	53110 (1992/11)	0.243964232488823
816	53320 (1977/06)	53320 (1969/06)	0.280696513166318
817	53320 (1977/06)	53320 (1961/10)	0.280634687892752
818	53320 (1977/06)	53320 (1965/04)	0.267506063264358
819	53320 (1977/06)	53520 (1982/02)	0.271687175836469
820	53320 (1977/06)	53520 (1982/11)	0.292458172458172
821	53320 (1977/06)	53320 (1989/06)	0.269976335531947
822	53320 (1977/06)	53520 (1992/11)	0.261880058103341
823	53320 (1977/06)	53981 (2016/02)	0.146420240445003
824	53320 (1977/06)	53320 (1973/02)	0.182875987804119
825	53320 (1977/06)	53520 (1973/02)	0.182875987804119
826	53520 (1977/06)	53620 (1982/02)	0.0611977460359062
827	53520 (1977/06)	53320 (1982/02)	0.0888903317966366
828	53520 (1977/06)	53620 (1969/06)	0.10799591263252
829	53520 (1977/06)	53231 (2016/02)	0.272166666666667
830	53520 (1977/06)	53951 (2011/02)	0.274756725815684
831	53520 (1977/06)	53110 (2011/02)	0.287043849323131
832	53520 (1977/06)	53110 (2007/05)	0.268871526757916
833	53520 (1977/06)	53110 (2016/02)	0.276978745400918
834	53520 (1977/06)	53220 (1982/11)	0.299378109452736
835	53520 (1977/06)	53320 (1987/02)	0.293465025030442
836	53520 (1977/06)	53320 (1977/06)	1
837	53520 (1977/06)	53520 (1977/06)	1
838	53520 (1977/06)	53620 (1977/06)	0.320515670148922
839	53520 (1977/06)	53520 (1965/04)	0.305274788230961
840	53520 (1977/06)	53520 (1969/06)	0.320039674339794
841	53520 (1977/06)	53221 (1992/11)	0.285553938890044
842	53520 (1977/06)	53520 (2002/05)	0.283729584453173
843	53520 (1977/06)	53110 (1997/06)	0.288647900323027
844	53520 (1977/06)	53110 (2002/05)	0.290374392902214
845	53520 (1977/06)	53620 (2011/02)	0.28435566554711
846	53520 (1977/06)	53420 (1997/06)	0.282447074512419
847	53520 (1977/06)	53320 (1992/11)	0.282405079205431
848	53520 (1977/06)	53520 (1997/06)	0.265631396523021
849	53520 (1977/06)	53620 (1982/11)	0.256451534221181
850	53520 (1977/06)	53620 (1981/06)	0.288892184487617
851	53520 (1977/06)	53620 (1989/06)	0.260561398121849
852	53520 (1977/06)	53320 (1981/06)	0.313922879908936
853	53520 (1977/06)	53520 (1987/02)	0.307689821249636
854	53520 (1977/06)	53220 (1987/02)	0.294777103666579
855	53520 (1977/06)	53220 (1989/06)	0.294626638924667
856	53520 (1977/06)	53520 (1981/06)	0.297295494714376
857	53520 (1977/06)	53520 (1989/06)	0.278833819241983
858	53520 (1977/06)	53620 (1987/02)	0.294949629728468
859	53520 (1977/06)	53951 (2016/02)	0.19889141797336
860	53520 (1977/06)	53520 (2011/02)	0.230889444543669
861	53520 (1977/06)	53520 (2016/02)	0.209921320284015
862	53520 (1977/06)	53420 (2002/05)	0.265692655067074
863	53520 (1977/06)	53620 (2002/05)	0.268397026216251
864	53520 (1977/06)	53320 (2002/05)	0.275571396243494
865	53520 (1977/06)	53320 (1997/06)	0.265602322206096
866	53520 (1977/06)	53620 (1997/06)	0.24331968233138
867	53520 (1977/06)	53420 (2007/05)	0.242417785354073
868	53520 (1977/06)	53320 (2011/02)	0.244706390742786
869	53520 (1977/06)	53320 (2016/02)	0.249710184248822
870	53520 (1977/06)	53620 (2016/02)	0.242615740740741
871	53520 (1977/06)	53520 (2007/05)	0.254766162137658
872	53520 (1977/06)	53320 (2007/05)	0.237360529986053
873	53520 (1977/06)	53620 (2007/05)	0.247344638032237
874	53520 (1977/06)	53321 (2016/02)	0.273735379006532
875	53520 (1977/06)	53951 (2002/05)	0.282185201861024
876	53520 (1977/06)	53951 (2007/05)	0.27265969005547
877	53520 (1977/06)	53230 (2011/02)	0.1243660951461
878	53520 (1977/06)	53240 (2016/02)	0.231667716764407
879	53520 (1977/06)	53021 (2011/02)	0.17823270876706
880	53520 (1977/06)	53250 (2016/02)	0.205146612181788
881	53520 (1977/06)	53620 (1992/11)	0.249124854142357
882	53520 (1977/06)	53420 (1992/11)	0.254364464008804
883	53520 (1977/06)	53420 (1987/02)	0.2901928481442
884	53520 (1977/06)	53420 (1989/06)	0.286849609648918
885	53520 (1977/06)	53221 (1997/06)	0.230395778364116
886	53520 (1977/06)	53320 (1982/11)	0.249463749463749
887	53520 (1977/06)	53620 (1965/04)	0.235554326790158
888	53520 (1977/06)	53620 (1973/02)	0.240777111311641
889	53520 (1977/06)	53520 (1961/10)	0.230302689953389
890	53520 (1977/06)	53110 (1992/11)	0.243964232488823
891	53520 (1977/06)	53320 (1969/06)	0.280696513166318
892	53520 (1977/06)	53320 (1961/10)	0.280634687892752
893	53520 (1977/06)	53320 (1965/04)	0.267506063264358
894	53520 (1977/06)	53520 (1982/02)	0.271687175836469
895	53520 (1977/06)	53520 (1982/11)	0.292458172458172
896	53520 (1977/06)	53320 (1989/06)	0.269976335531947
897	53520 (1977/06)	53520 (1992/11)	0.261880058103341
898	53520 (1977/06)	53981 (2016/02)	0.146420240445003
899	53520 (1977/06)	53320 (1973/02)	0.182875987804119
900	53520 (1977/06)	53520 (1973/02)	0.182875987804119
901	53620 (1977/06)	53620 (1982/02)	0.067094100123049
902	53620 (1977/06)	53320 (1982/02)	0.0954002312732879
903	53620 (1977/06)	53620 (1969/06)	0.109642497482377
904	53620 (1977/06)	53231 (2016/02)	0.276852312282447
905	53620 (1977/06)	53951 (2011/02)	0.285407494899603
906	53620 (1977/06)	53110 (2011/02)	0.29518912963643
907	53620 (1977/06)	53110 (2007/05)	0.269518248175182
908	53620 (1977/06)	53110 (2016/02)	0.279841370750462
909	53620 (1977/06)	53220 (1982/11)	0.298218244519254
910	53620 (1977/06)	53320 (1987/02)	0.305078635482853
911	53620 (1977/06)	53320 (1977/06)	0.320515670148922
912	53620 (1977/06)	53520 (1977/06)	0.320515670148922
913	53620 (1977/06)	53620 (1977/06)	1
914	53620 (1977/06)	53520 (1965/04)	0.32055649033529
915	53620 (1977/06)	53520 (1969/06)	0.329180760663312
916	53620 (1977/06)	53221 (1992/11)	0.288664051207929
917	53620 (1977/06)	53520 (2002/05)	0.297333112473083
918	53620 (1977/06)	53110 (1997/06)	0.300804557878123
919	53620 (1977/06)	53110 (2002/05)	0.29893482991639
920	53620 (1977/06)	53620 (2011/02)	0.284120803956645
921	53620 (1977/06)	53420 (1997/06)	0.286710500099621
922	53620 (1977/06)	53320 (1992/11)	0.284856445862263
923	53620 (1977/06)	53520 (1997/06)	0.272987721691678
924	53620 (1977/06)	53620 (1982/11)	0.263028263467213
925	53620 (1977/06)	53620 (1981/06)	0.289843104872007
926	53620 (1977/06)	53620 (1989/06)	0.262421648066045
927	53620 (1977/06)	53320 (1981/06)	0.319600056729542
928	53620 (1977/06)	53520 (1987/02)	0.30395954034762
929	53620 (1977/06)	53220 (1987/02)	0.306843340052209
930	53620 (1977/06)	53220 (1989/06)	0.304941332011238
931	53620 (1977/06)	53520 (1981/06)	0.308105762168659
932	53620 (1977/06)	53520 (1989/06)	0.29241443920719
933	53620 (1977/06)	53620 (1987/02)	0.308338352405809
934	53620 (1977/06)	53951 (2016/02)	0.200815023316389
935	53620 (1977/06)	53520 (2011/02)	0.236941964285714
936	53620 (1977/06)	53520 (2016/02)	0.215383729633255
937	53620 (1977/06)	53420 (2002/05)	0.276616146818315
938	53620 (1977/06)	53620 (2002/05)	0.270028825927753
939	53620 (1977/06)	53320 (2002/05)	0.283883198460755
940	53620 (1977/06)	53320 (1997/06)	0.273248126928162
941	53620 (1977/06)	53620 (1997/06)	0.255073056559184
942	53620 (1977/06)	53420 (2007/05)	0.245326220375791
943	53620 (1977/06)	53320 (2011/02)	0.248933825291102
944	53620 (1977/06)	53320 (2016/02)	0.254320744497513
945	53620 (1977/06)	53620 (2016/02)	0.248109170810686
946	53620 (1977/06)	53520 (2007/05)	0.263848249419837
947	53620 (1977/06)	53320 (2007/05)	0.24364674600061
948	53620 (1977/06)	53620 (2007/05)	0.252139933010793
949	53620 (1977/06)	53321 (2016/02)	0.280482995054762
950	53620 (1977/06)	53951 (2002/05)	0.285487921549868
951	53620 (1977/06)	53951 (2007/05)	0.278209006335255
952	53620 (1977/06)	53230 (2011/02)	0.126437466483942
953	53620 (1977/06)	53240 (2016/02)	0.230202049219573
954	53620 (1977/06)	53021 (2011/02)	0.184482165385939
955	53620 (1977/06)	53250 (2016/02)	0.208980529424634
956	53620 (1977/06)	53620 (1992/11)	0.257285313195856
957	53620 (1977/06)	53420 (1992/11)	0.262107411278682
958	53620 (1977/06)	53420 (1987/02)	0.294587442867452
959	53620 (1977/06)	53420 (1989/06)	0.298104752123985
960	53620 (1977/06)	53221 (1997/06)	0.235897973079139
961	53620 (1977/06)	53320 (1982/11)	0.257586262066023
962	53620 (1977/06)	53620 (1965/04)	0.231480977521363
963	53620 (1977/06)	53620 (1973/02)	0.234848880304849
964	53620 (1977/06)	53520 (1961/10)	0.239955294775077
965	53620 (1977/06)	53110 (1992/11)	0.257611124906879
966	53620 (1977/06)	53320 (1969/06)	0.293185893604304
967	53620 (1977/06)	53320 (1961/10)	0.291764583006946
968	53620 (1977/06)	53320 (1965/04)	0.272224498156493
969	53620 (1977/06)	53520 (1982/02)	0.265322459598739
970	53620 (1977/06)	53520 (1982/11)	0.283014100166776
971	53620 (1977/06)	53320 (1989/06)	0.265895666848662
972	53620 (1977/06)	53520 (1992/11)	0.266471072678608
973	53620 (1977/06)	53981 (2016/02)	0.147645462055942
974	53620 (1977/06)	53320 (1973/02)	0.179733365949119
975	53620 (1977/06)	53520 (1973/02)	0.179733365949119
976	53520 (1965/04)	53620 (1982/02)	0.0556403731976251
977	53520 (1965/04)	53320 (1982/02)	0.0838684240171229
978	53520 (1965/04)	53620 (1969/06)	0.0977460264717284
979	53520 (1965/04)	53231 (2016/02)	0.275900726766661
980	53520 (1965/04)	53951 (2011/02)	0.287070188475309
981	53520 (1965/04)	53110 (2011/02)	0.292972525196742
982	53520 (1965/04)	53110 (2007/05)	0.283851018973999
983	53520 (1965/04)	53110 (2016/02)	0.294509781089893
984	53520 (1965/04)	53220 (1982/11)	0.296996662958843
985	53520 (1965/04)	53320 (1987/02)	0.298474491497166
986	53520 (1965/04)	53320 (1977/06)	0.305274788230961
987	53520 (1965/04)	53520 (1977/06)	0.305274788230961
988	53520 (1965/04)	53620 (1977/06)	0.32055649033529
989	53520 (1965/04)	53520 (1965/04)	1
990	53520 (1965/04)	53520 (1969/06)	0.460324195875414
991	53520 (1965/04)	53221 (1992/11)	0.286181930216437
992	53520 (1965/04)	53520 (2002/05)	0.292113175545448
993	53520 (1965/04)	53110 (1997/06)	0.30160969433894
994	53520 (1965/04)	53110 (2002/05)	0.297935631854347
995	53520 (1965/04)	53620 (2011/02)	0.292634173968085
996	53520 (1965/04)	53420 (1997/06)	0.293032657444255
997	53520 (1965/04)	53320 (1992/11)	0.293846797823357
998	53520 (1965/04)	53520 (1997/06)	0.280460312467233
999	53520 (1965/04)	53620 (1982/11)	0.273801939548383
1000	53520 (1965/04)	53620 (1981/06)	0.280972834272327
1001	53520 (1965/04)	53620 (1989/06)	0.264159702878366
1002	53520 (1965/04)	53320 (1981/06)	0.324394260174077
1003	53520 (1965/04)	53520 (1987/02)	0.311930811075118
1004	53520 (1965/04)	53220 (1987/02)	0.314470162179184
1005	53520 (1965/04)	53220 (1989/06)	0.313693966332514
1006	53520 (1965/04)	53520 (1981/06)	0.315998727735369
1007	53520 (1965/04)	53520 (1989/06)	0.299812056439171
1008	53520 (1965/04)	53620 (1987/02)	0.304552491075096
1009	53520 (1965/04)	53951 (2016/02)	0.2121546284384
1010	53520 (1965/04)	53520 (2011/02)	0.251455509210984
1011	53520 (1965/04)	53520 (2016/02)	0.226865895217766
1012	53520 (1965/04)	53420 (2002/05)	0.291453013476256
1013	53520 (1965/04)	53620 (2002/05)	0.276116980095402
1014	53520 (1965/04)	53320 (2002/05)	0.296032913737671
1015	53520 (1965/04)	53320 (1997/06)	0.293490318676886
1016	53520 (1965/04)	53620 (1997/06)	0.266715196435268
1017	53520 (1965/04)	53420 (2007/05)	0.257270335201922
1018	53520 (1965/04)	53320 (2011/02)	0.265079882621454
1019	53520 (1965/04)	53320 (2016/02)	0.269196780434211
1020	53520 (1965/04)	53620 (2016/02)	0.263648228993204
1021	53520 (1965/04)	53520 (2007/05)	0.275730002683385
1022	53520 (1965/04)	53320 (2007/05)	0.265981540039313
1023	53520 (1965/04)	53620 (2007/05)	0.265021338090184
1024	53520 (1965/04)	53321 (2016/02)	0.293987350995308
1025	53520 (1965/04)	53951 (2002/05)	0.293109368740342
1026	53520 (1965/04)	53951 (2007/05)	0.290777219154372
1027	53520 (1965/04)	53230 (2011/02)	0.119144872951037
1028	53520 (1965/04)	53240 (2016/02)	0.221891157654894
1029	53520 (1965/04)	53021 (2011/02)	0.172061765762068
1030	53520 (1965/04)	53250 (2016/02)	0.200563296768455
1031	53520 (1965/04)	53620 (1992/11)	0.224299065420561
1032	53520 (1965/04)	53420 (1992/11)	0.240387212967132
1033	53520 (1965/04)	53420 (1987/02)	0.27330007876083
1034	53520 (1965/04)	53420 (1989/06)	0.284686536485098
1035	53520 (1965/04)	53221 (1997/06)	0.210694333599362
1036	53520 (1965/04)	53320 (1982/11)	0.233216900330159
1037	53520 (1965/04)	53620 (1965/04)	0.228857199445435
1038	53520 (1965/04)	53620 (1973/02)	0.223921587196363
1039	53520 (1965/04)	53520 (1961/10)	0.324982337916418
1040	53520 (1965/04)	53110 (1992/11)	0.247291355002493
1041	53520 (1965/04)	53320 (1969/06)	0.290772532188841
1042	53520 (1965/04)	53320 (1961/10)	0.284978049246039
1043	53520 (1965/04)	53320 (1965/04)	0.269117025771018
1044	53520 (1965/04)	53520 (1982/02)	0.26232143677369
1045	53520 (1965/04)	53520 (1982/11)	0.280005569479254
1046	53520 (1965/04)	53320 (1989/06)	0.268248008059346
1047	53520 (1965/04)	53520 (1992/11)	0.252605992614407
1048	53520 (1965/04)	53981 (2016/02)	0.142736441886254
1049	53520 (1965/04)	53320 (1973/02)	0.158612878869593
1050	53520 (1965/04)	53520 (1973/02)	0.158612878869593
1051	53520 (1969/06)	53620 (1982/02)	0.0577096992991182
1052	53520 (1969/06)	53320 (1982/02)	0.0832350463352991
1053	53520 (1969/06)	53620 (1969/06)	0.101524812863876
1054	53520 (1969/06)	53231 (2016/02)	0.288259140874717
1055	53520 (1969/06)	53951 (2011/02)	0.296879249388088
1056	53520 (1969/06)	53110 (2011/02)	0.304986255610842
1057	53520 (1969/06)	53110 (2007/05)	0.294879057384014
1058	53520 (1969/06)	53110 (2016/02)	0.306055982630127
1059	53520 (1969/06)	53220 (1982/11)	0.309382009436151
1060	53520 (1969/06)	53320 (1987/02)	0.307556896768515
1061	53520 (1969/06)	53320 (1977/06)	0.320039674339794
1062	53520 (1969/06)	53520 (1977/06)	0.320039674339794
1063	53520 (1969/06)	53620 (1977/06)	0.329180760663312
1064	53520 (1969/06)	53520 (1965/04)	0.460324195875414
1065	53520 (1969/06)	53520 (1969/06)	1
1066	53520 (1969/06)	53221 (1992/11)	0.303539409059016
1067	53520 (1969/06)	53520 (2002/05)	0.302040499650865
1068	53520 (1969/06)	53110 (1997/06)	0.316776315789474
1069	53520 (1969/06)	53110 (2002/05)	0.313208503857158
1070	53520 (1969/06)	53620 (2011/02)	0.305933770381577
1071	53520 (1969/06)	53420 (1997/06)	0.305597145678698
1072	53520 (1969/06)	53320 (1992/11)	0.31358219365012
1073	53520 (1969/06)	53520 (1997/06)	0.299532188613046
1074	53520 (1969/06)	53620 (1982/11)	0.288644548858731
1075	53520 (1969/06)	53620 (1981/06)	0.296227372694975
1076	53520 (1969/06)	53620 (1989/06)	0.278637923796824
1077	53520 (1969/06)	53320 (1981/06)	0.338558100084818
1078	53520 (1969/06)	53520 (1987/02)	0.327966625463535
1079	53520 (1969/06)	53220 (1987/02)	0.32794126994216
1080	53520 (1969/06)	53220 (1989/06)	0.327256530177214
1081	53520 (1969/06)	53520 (1981/06)	0.326256804354787
1082	53520 (1969/06)	53520 (1989/06)	0.313425650610257
1083	53520 (1969/06)	53620 (1987/02)	0.319448434357943
1084	53520 (1969/06)	53951 (2016/02)	0.220430217985331
1085	53520 (1969/06)	53520 (2011/02)	0.260572003323567
1086	53520 (1969/06)	53520 (2016/02)	0.239690672918754
1087	53520 (1969/06)	53420 (2002/05)	0.304282259951639
1088	53520 (1969/06)	53620 (2002/05)	0.294643309199534
1089	53520 (1969/06)	53320 (2002/05)	0.31214000275596
1090	53520 (1969/06)	53320 (1997/06)	0.307888235144291
1091	53520 (1969/06)	53620 (1997/06)	0.28242435062037
1092	53520 (1969/06)	53420 (2007/05)	0.270897367752074
1093	53520 (1969/06)	53320 (2011/02)	0.276419900918034
1094	53520 (1969/06)	53320 (2016/02)	0.279815189142362
1095	53520 (1969/06)	53620 (2016/02)	0.273695662028013
1096	53520 (1969/06)	53520 (2007/05)	0.289003817263884
1097	53520 (1969/06)	53320 (2007/05)	0.2767143933685
1098	53520 (1969/06)	53620 (2007/05)	0.275896595667213
1099	53520 (1969/06)	53321 (2016/02)	0.309582743988685
1100	53520 (1969/06)	53951 (2002/05)	0.313080585229912
1101	53520 (1969/06)	53951 (2007/05)	0.30131717305883
1102	53520 (1969/06)	53230 (2011/02)	0.118512248029205
1103	53520 (1969/06)	53240 (2016/02)	0.228502309214867
1104	53520 (1969/06)	53021 (2011/02)	0.173175481754818
1105	53520 (1969/06)	53250 (2016/02)	0.202440349750531
1106	53520 (1969/06)	53620 (1992/11)	0.239956043956044
1107	53520 (1969/06)	53420 (1992/11)	0.252746753836375
1108	53520 (1969/06)	53420 (1987/02)	0.29024260669382
1109	53520 (1969/06)	53420 (1989/06)	0.29182611686804
1110	53520 (1969/06)	53221 (1997/06)	0.218537735849057
1111	53520 (1969/06)	53320 (1982/11)	0.243353881718359
1112	53520 (1969/06)	53620 (1965/04)	0.232744942483142
1113	53520 (1969/06)	53620 (1973/02)	0.230432923062301
1114	53520 (1969/06)	53520 (1961/10)	0.239533113422989
1115	53520 (1969/06)	53110 (1992/11)	0.254746619314301
1116	53520 (1969/06)	53320 (1969/06)	0.301989512029142
1117	53520 (1969/06)	53320 (1961/10)	0.296855466871815
1118	53520 (1969/06)	53320 (1965/04)	0.274592864539207
1119	53520 (1969/06)	53520 (1982/02)	0.266728025770824
1120	53520 (1969/06)	53520 (1982/11)	0.287365428531482
1121	53520 (1969/06)	53320 (1989/06)	0.277281517635141
1122	53520 (1969/06)	53520 (1992/11)	0.266562853907135
1123	53520 (1969/06)	53981 (2016/02)	0.14355025841156
1124	53520 (1969/06)	53320 (1973/02)	0.166395752058951
1125	53520 (1969/06)	53520 (1973/02)	0.166395752058951
1126	53221 (1992/11)	53620 (1982/02)	0.0572982015892932
1127	53221 (1992/11)	53320 (1982/02)	0.0841443152148113
1128	53221 (1992/11)	53620 (1969/06)	0.0993234573661495
1129	53221 (1992/11)	53231 (2016/02)	0.273942093541203
1130	53221 (1992/11)	53951 (2011/02)	0.279840071692
1131	53221 (1992/11)	53110 (2011/02)	0.287746170678337
1132	53221 (1992/11)	53110 (2007/05)	0.269417544656803
1133	53221 (1992/11)	53110 (2016/02)	0.278917965304322
1134	53221 (1992/11)	53220 (1982/11)	0.302697342324474
1135	53221 (1992/11)	53320 (1987/02)	0.290681264166275
1136	53221 (1992/11)	53320 (1977/06)	0.285553938890044
1137	53221 (1992/11)	53520 (1977/06)	0.285553938890044
1138	53221 (1992/11)	53620 (1977/06)	0.288664051207929
1139	53221 (1992/11)	53520 (1965/04)	0.286181930216437
1140	53221 (1992/11)	53520 (1969/06)	0.303539409059016
1141	53221 (1992/11)	53221 (1992/11)	1
1142	53221 (1992/11)	53520 (2002/05)	0.291240180909307
1143	53221 (1992/11)	53110 (1997/06)	0.292406511868286
1144	53221 (1992/11)	53110 (2002/05)	0.29890903729913
1145	53221 (1992/11)	53620 (2011/02)	0.289825422804146
1146	53221 (1992/11)	53420 (1997/06)	0.313623664749384
1147	53221 (1992/11)	53320 (1992/11)	0.316926621213536
1148	53221 (1992/11)	53520 (1997/06)	0.294661690735032
1149	53221 (1992/11)	53620 (1982/11)	0.245641242539593
1150	53221 (1992/11)	53620 (1981/06)	0.26683762610607
1151	53221 (1992/11)	53620 (1989/06)	0.249052704099208
1152	53221 (1992/11)	53320 (1981/06)	0.305028350252945
1153	53221 (1992/11)	53520 (1987/02)	0.291868091264587
1154	53221 (1992/11)	53220 (1987/02)	0.319737140267392
1155	53221 (1992/11)	53220 (1989/06)	0.323146944083225
1156	53221 (1992/11)	53520 (1981/06)	0.282684614896184
1157	53221 (1992/11)	53520 (1989/06)	0.282229571214562
1158	53221 (1992/11)	53620 (1987/02)	0.294672960215779
1159	53221 (1992/11)	53951 (2016/02)	0.199461747062207
1160	53221 (1992/11)	53520 (2011/02)	0.231736227408165
1161	53221 (1992/11)	53520 (2016/02)	0.214902787449888
1162	53221 (1992/11)	53420 (2002/05)	0.275816416593116
1163	53221 (1992/11)	53620 (2002/05)	0.267838624004047
1164	53221 (1992/11)	53320 (2002/05)	0.284218069566176
1165	53221 (1992/11)	53320 (1997/06)	0.275325596716161
1166	53221 (1992/11)	53620 (1997/06)	0.252212683835762
1167	53221 (1992/11)	53420 (2007/05)	0.238208845659754
1168	53221 (1992/11)	53320 (2011/02)	0.263159140956124
1169	53221 (1992/11)	53320 (2016/02)	0.253411821239789
1170	53221 (1992/11)	53620 (2016/02)	0.242787324609806
1171	53221 (1992/11)	53520 (2007/05)	0.254227761485826
1172	53221 (1992/11)	53320 (2007/05)	0.24404977906803
1173	53221 (1992/11)	53620 (2007/05)	0.248803393598439
1174	53221 (1992/11)	53321 (2016/02)	0.279878569954906
1175	53221 (1992/11)	53951 (2002/05)	0.296656891495601
1176	53221 (1992/11)	53951 (2007/05)	0.277665157868429
1177	53221 (1992/11)	53230 (2011/02)	0.125314544539507
1178	53221 (1992/11)	53240 (2016/02)	0.23211097376734
1179	53221 (1992/11)	53021 (2011/02)	0.186289928954932
1180	53221 (1992/11)	53250 (2016/02)	0.206060292672837
1181	53221 (1992/11)	53620 (1992/11)	0.253376353998617
1182	53221 (1992/11)	53420 (1992/11)	0.275178734225805
1183	53221 (1992/11)	53420 (1987/02)	0.290821477742084
1184	53221 (1992/11)	53420 (1989/06)	0.284664748838239
1185	53221 (1992/11)	53221 (1997/06)	0.251058681185723
1186	53221 (1992/11)	53320 (1982/11)	0.238946895139132
1187	53221 (1992/11)	53620 (1965/04)	0.212930464418333
1188	53221 (1992/11)	53620 (1973/02)	0.212763882794598
1189	53221 (1992/11)	53520 (1961/10)	0.196728016359918
1190	53221 (1992/11)	53110 (1992/11)	0.258583080424886
1191	53221 (1992/11)	53320 (1969/06)	0.265635669813216
1192	53221 (1992/11)	53320 (1961/10)	0.26056338028169
1193	53221 (1992/11)	53320 (1965/04)	0.246377504662618
1194	53221 (1992/11)	53520 (1982/02)	0.247775947281713
1195	53221 (1992/11)	53520 (1982/11)	0.258264365098132
1196	53221 (1992/11)	53320 (1989/06)	0.271857598400838
1197	53221 (1992/11)	53520 (1992/11)	0.2609375
1198	53221 (1992/11)	53981 (2016/02)	0.146892341842397
1199	53221 (1992/11)	53320 (1973/02)	0.16092149204732
1200	53221 (1992/11)	53520 (1973/02)	0.16092149204732
1201	53520 (2002/05)	53620 (1982/02)	0.0573819131260385
1202	53520 (2002/05)	53320 (1982/02)	0.0821958107790068
1203	53520 (2002/05)	53620 (1969/06)	0.0974086071263304
1204	53520 (2002/05)	53231 (2016/02)	0.280004776879901
1205	53520 (2002/05)	53951 (2011/02)	0.291334488734835
1206	53520 (2002/05)	53110 (2011/02)	0.302707895954169
1207	53520 (2002/05)	53110 (2007/05)	0.287980230453148
1208	53520 (2002/05)	53110 (2016/02)	0.301554620594993
1209	53520 (2002/05)	53220 (1982/11)	0.290479173191356
1210	53520 (2002/05)	53320 (1987/02)	0.293121106085175
1211	53520 (2002/05)	53320 (1977/06)	0.283729584453173
1212	53520 (2002/05)	53520 (1977/06)	0.283729584453173
1213	53520 (2002/05)	53620 (1977/06)	0.297333112473083
1214	53520 (2002/05)	53520 (1965/04)	0.292113175545448
1215	53520 (2002/05)	53520 (1969/06)	0.302040499650865
1216	53520 (2002/05)	53221 (1992/11)	0.291240180909307
1217	53520 (2002/05)	53520 (2002/05)	1
1218	53520 (2002/05)	53110 (1997/06)	0.306350858927642
1219	53520 (2002/05)	53110 (2002/05)	0.305174195453203
1220	53520 (2002/05)	53620 (2011/02)	0.294769881614411
1221	53520 (2002/05)	53420 (1997/06)	0.295985000323269
1222	53520 (2002/05)	53320 (1992/11)	0.293138659432438
1223	53520 (2002/05)	53520 (1997/06)	0.281971153846154
1224	53520 (2002/05)	53620 (1982/11)	0.253095299860859
1225	53520 (2002/05)	53620 (1981/06)	0.273102123813827
1226	53520 (2002/05)	53620 (1989/06)	0.25886252875838
1227	53520 (2002/05)	53320 (1981/06)	0.302834746764875
1228	53520 (2002/05)	53520 (1987/02)	0.299456488172441
1229	53520 (2002/05)	53220 (1987/02)	0.304421334694398
1230	53520 (2002/05)	53220 (1989/06)	0.305500479692996
1231	53520 (2002/05)	53520 (1981/06)	0.288020849887169
1232	53520 (2002/05)	53520 (1989/06)	0.286797363433195
1233	53520 (2002/05)	53620 (1987/02)	0.300543460783998
1234	53520 (2002/05)	53951 (2016/02)	0.211797357193157
1235	53520 (2002/05)	53520 (2011/02)	0.252996887211074
1236	53520 (2002/05)	53520 (2016/02)	0.228874912117354
1237	53520 (2002/05)	53420 (2002/05)	0.30433631598454
1238	53520 (2002/05)	53620 (2002/05)	0.289906043025107
1239	53520 (2002/05)	53320 (2002/05)	0.307830127935948
1240	53520 (2002/05)	53320 (1997/06)	0.291036565082777
1241	53520 (2002/05)	53620 (1997/06)	0.273214205338254
1242	53520 (2002/05)	53420 (2007/05)	0.261990295791733
1243	53520 (2002/05)	53320 (2011/02)	0.271007154912168
1244	53520 (2002/05)	53320 (2016/02)	0.276299731510862
1245	53520 (2002/05)	53620 (2016/02)	0.268149506993809
1246	53520 (2002/05)	53520 (2007/05)	0.281632246331681
1247	53520 (2002/05)	53320 (2007/05)	0.265695771839716
1248	53520 (2002/05)	53620 (2007/05)	0.274373484236055
1249	53520 (2002/05)	53321 (2016/02)	0.295338945239299
1250	53520 (2002/05)	53951 (2002/05)	0.303589803898509
1251	53520 (2002/05)	53951 (2007/05)	0.29816810648057
1252	53520 (2002/05)	53230 (2011/02)	0.118989720349287
1253	53520 (2002/05)	53240 (2016/02)	0.227904441820329
1254	53520 (2002/05)	53021 (2011/02)	0.178011031971295
1255	53520 (2002/05)	53250 (2016/02)	0.205687252532524
1256	53520 (2002/05)	53620 (1992/11)	0.240688590116279
1257	53520 (2002/05)	53420 (1992/11)	0.248725503952107
1258	53520 (2002/05)	53420 (1987/02)	0.288777372262774
1259	53520 (2002/05)	53420 (1989/06)	0.282897632250682
1260	53520 (2002/05)	53221 (1997/06)	0.235031941761997
1261	53520 (2002/05)	53320 (1982/11)	0.233872964008119
1262	53520 (2002/05)	53620 (1965/04)	0.218567288626773
1263	53520 (2002/05)	53620 (1973/02)	0.224431818181818
1264	53520 (2002/05)	53520 (1961/10)	0.211252380707263
1265	53520 (2002/05)	53110 (1992/11)	0.247496958922055
1266	53520 (2002/05)	53320 (1969/06)	0.272979716677399
1267	53520 (2002/05)	53320 (1961/10)	0.255984202668208
1268	53520 (2002/05)	53320 (1965/04)	0.246240243670284
1269	53520 (2002/05)	53520 (1982/02)	0.253152644456992
1270	53520 (2002/05)	53520 (1982/11)	0.265757446606999
1271	53520 (2002/05)	53320 (1989/06)	0.2647696221615
1272	53520 (2002/05)	53520 (1992/11)	0.264165651644336
1273	53520 (2002/05)	53981 (2016/02)	0.146212371816077
1274	53520 (2002/05)	53320 (1973/02)	0.155521953405018
1275	53520 (2002/05)	53520 (1973/02)	0.155521953405018
1276	53110 (1997/06)	53620 (1982/02)	0.0547610380154974
1277	53110 (1997/06)	53320 (1982/02)	0.0781637717121588
1278	53110 (1997/06)	53620 (1969/06)	0.0923406207001987
1279	53110 (1997/06)	53231 (2016/02)	0.289166945965069
1280	53110 (1997/06)	53951 (2011/02)	0.301333508076406
1281	53110 (1997/06)	53110 (2011/02)	0.324733005594169
1282	53110 (1997/06)	53110 (2007/05)	0.315107353431972
1283	53110 (1997/06)	53110 (2016/02)	0.326215212824129
1284	53110 (1997/06)	53220 (1982/11)	0.29764477491667
1285	53110 (1997/06)	53320 (1987/02)	0.297200997664199
1286	53110 (1997/06)	53320 (1977/06)	0.288647900323027
1287	53110 (1997/06)	53520 (1977/06)	0.288647900323027
1288	53110 (1997/06)	53620 (1977/06)	0.300804557878123
1289	53110 (1997/06)	53520 (1965/04)	0.30160969433894
1290	53110 (1997/06)	53520 (1969/06)	0.316776315789474
1291	53110 (1997/06)	53221 (1992/11)	0.292406511868286
1292	53110 (1997/06)	53520 (2002/05)	0.306350858927642
1293	53110 (1997/06)	53110 (1997/06)	1
1294	53110 (1997/06)	53110 (2002/05)	0.360817324987409
1295	53110 (1997/06)	53620 (2011/02)	0.29885907118753
1296	53110 (1997/06)	53420 (1997/06)	0.311138499460792
1297	53110 (1997/06)	53320 (1992/11)	0.304892584086747
1298	53110 (1997/06)	53520 (1997/06)	0.304617612079218
1299	53110 (1997/06)	53620 (1982/11)	0.272207221637454
1300	53110 (1997/06)	53620 (1981/06)	0.287676056338028
1301	53110 (1997/06)	53620 (1989/06)	0.2827602789132
1302	53110 (1997/06)	53320 (1981/06)	0.321234178234404
1303	53110 (1997/06)	53520 (1987/02)	0.317303995504688
1304	53110 (1997/06)	53220 (1987/02)	0.324150148132311
1305	53110 (1997/06)	53220 (1989/06)	0.326123586899911
1306	53110 (1997/06)	53520 (1981/06)	0.305673672700765
1307	53110 (1997/06)	53520 (1989/06)	0.307465779571358
1308	53110 (1997/06)	53620 (1987/02)	0.319616165344159
1309	53110 (1997/06)	53951 (2016/02)	0.230444785276074
1310	53110 (1997/06)	53520 (2011/02)	0.276981132075472
1311	53110 (1997/06)	53520 (2016/02)	0.250628714070155
1312	53110 (1997/06)	53420 (2002/05)	0.311023821591485
1313	53110 (1997/06)	53620 (2002/05)	0.306093118913695
1314	53110 (1997/06)	53320 (2002/05)	0.328112341344856
1315	53110 (1997/06)	53320 (1997/06)	0.313427649540829
1316	53110 (1997/06)	53620 (1997/06)	0.296319880549822
1317	53110 (1997/06)	53420 (2007/05)	0.285295521167087
1318	53110 (1997/06)	53320 (2011/02)	0.289135244768139
1319	53110 (1997/06)	53320 (2016/02)	0.293479801559178
1320	53110 (1997/06)	53620 (2016/02)	0.285282011347202
1321	53110 (1997/06)	53520 (2007/05)	0.30539748650023
1322	53110 (1997/06)	53320 (2007/05)	0.292628538662476
1323	53110 (1997/06)	53620 (2007/05)	0.296087249831347
1324	53110 (1997/06)	53321 (2016/02)	0.314262046902225
1325	53110 (1997/06)	53951 (2002/05)	0.321791685494803
1326	53110 (1997/06)	53951 (2007/05)	0.322916099526324
1327	53110 (1997/06)	53230 (2011/02)	0.115312837638739
1328	53110 (1997/06)	53240 (2016/02)	0.223974108958135
1329	53110 (1997/06)	53021 (2011/02)	0.175678923335737
1330	53110 (1997/06)	53250 (2016/02)	0.202655031563312
1331	53110 (1997/06)	53620 (1992/11)	0.234014338402884
1332	53110 (1997/06)	53420 (1992/11)	0.246985375865903
1333	53110 (1997/06)	53420 (1987/02)	0.277366494759607
1334	53110 (1997/06)	53420 (1989/06)	0.279567716344208
1335	53110 (1997/06)	53221 (1997/06)	0.218733321473047
1336	53110 (1997/06)	53320 (1982/11)	0.227741414865955
1337	53110 (1997/06)	53620 (1965/04)	0.21315463349704
1338	53110 (1997/06)	53620 (1973/02)	0.206864727080953
1339	53110 (1997/06)	53520 (1961/10)	0.203147419578801
1340	53110 (1997/06)	53110 (1992/11)	0.271088806458652
1341	53110 (1997/06)	53320 (1969/06)	0.279564646275099
1342	53110 (1997/06)	53320 (1961/10)	0.25753436728939
1343	53110 (1997/06)	53320 (1965/04)	0.241883046512636
1344	53110 (1997/06)	53520 (1982/02)	0.24385447394297
1345	53110 (1997/06)	53520 (1982/11)	0.260721226516951
1346	53110 (1997/06)	53320 (1989/06)	0.256494898396639
1347	53110 (1997/06)	53520 (1992/11)	0.255302226935313
1348	53110 (1997/06)	53981 (2016/02)	0.145016742170573
1349	53110 (1997/06)	53320 (1973/02)	0.148597573105232
1350	53110 (1997/06)	53520 (1973/02)	0.148597573105232
1351	53110 (2002/05)	53620 (1982/02)	0.052
1352	53110 (2002/05)	53320 (1982/02)	0.0755342479726628
1353	53110 (2002/05)	53620 (1969/06)	0.0914265565182349
1354	53110 (2002/05)	53231 (2016/02)	0.294336118848654
1355	53110 (2002/05)	53951 (2011/02)	0.306580324437467
1356	53110 (2002/05)	53110 (2011/02)	0.330658812377277
1357	53110 (2002/05)	53110 (2007/05)	0.323436847235761
1358	53110 (2002/05)	53110 (2016/02)	0.325719192786604
1359	53110 (2002/05)	53220 (1982/11)	0.29805977212333
1360	53110 (2002/05)	53320 (1987/02)	0.293075747482268
1361	53110 (2002/05)	53320 (1977/06)	0.290374392902214
1362	53110 (2002/05)	53520 (1977/06)	0.290374392902214
1363	53110 (2002/05)	53620 (1977/06)	0.29893482991639
1364	53110 (2002/05)	53520 (1965/04)	0.297935631854347
1365	53110 (2002/05)	53520 (1969/06)	0.313208503857158
1366	53110 (2002/05)	53221 (1992/11)	0.29890903729913
1367	53110 (2002/05)	53520 (2002/05)	0.305174195453203
1368	53110 (2002/05)	53110 (1997/06)	0.360817324987409
1369	53110 (2002/05)	53110 (2002/05)	1
1370	53110 (2002/05)	53620 (2011/02)	0.298179495368892
1371	53110 (2002/05)	53420 (1997/06)	0.306930995509668
1372	53110 (2002/05)	53320 (1992/11)	0.308783430991472
1373	53110 (2002/05)	53520 (1997/06)	0.299428366358207
1374	53110 (2002/05)	53620 (1982/11)	0.271985783286248
1375	53110 (2002/05)	53620 (1981/06)	0.298179347826087
1376	53110 (2002/05)	53620 (1989/06)	0.28383170404447
1377	53110 (2002/05)	53320 (1981/06)	0.318388086411862
1378	53110 (2002/05)	53520 (1987/02)	0.310292353164964
1379	53110 (2002/05)	53220 (1987/02)	0.321949592065755
1380	53110 (2002/05)	53220 (1989/06)	0.324506939371804
1381	53110 (2002/05)	53520 (1981/06)	0.309101923368166
1382	53110 (2002/05)	53520 (1989/06)	0.310504270249687
1383	53110 (2002/05)	53620 (1987/02)	0.321063269431004
1384	53110 (2002/05)	53951 (2016/02)	0.239328527458286
1385	53110 (2002/05)	53520 (2011/02)	0.278950198988921
1386	53110 (2002/05)	53520 (2016/02)	0.253712733092642
1387	53110 (2002/05)	53420 (2002/05)	0.314737507906388
1388	53110 (2002/05)	53620 (2002/05)	0.317260083103182
1389	53110 (2002/05)	53320 (2002/05)	0.340531741725448
1390	53110 (2002/05)	53320 (1997/06)	0.321547565766572
1391	53110 (2002/05)	53620 (1997/06)	0.304191880294862
1392	53110 (2002/05)	53420 (2007/05)	0.295690461524422
1393	53110 (2002/05)	53320 (2011/02)	0.297442768370718
1394	53110 (2002/05)	53320 (2016/02)	0.301697402997088
1395	53110 (2002/05)	53620 (2016/02)	0.290472588109648
1396	53110 (2002/05)	53520 (2007/05)	0.312954699776894
1397	53110 (2002/05)	53320 (2007/05)	0.295766881574482
1398	53110 (2002/05)	53620 (2007/05)	0.297831303684765
1399	53110 (2002/05)	53321 (2016/02)	0.316751615934394
1400	53110 (2002/05)	53951 (2002/05)	0.329733397415962
1401	53110 (2002/05)	53951 (2007/05)	0.327244556796869
1402	53110 (2002/05)	53230 (2011/02)	0.114663298027403
1403	53110 (2002/05)	53240 (2016/02)	0.229519043877424
1404	53110 (2002/05)	53021 (2011/02)	0.173741503066027
1405	53110 (2002/05)	53250 (2016/02)	0.199339358627334
1406	53110 (2002/05)	53620 (1992/11)	0.239007472854135
1407	53110 (2002/05)	53420 (1992/11)	0.246564885496183
1408	53110 (2002/05)	53420 (1987/02)	0.275293632804451
1409	53110 (2002/05)	53420 (1989/06)	0.28123114061557
1410	53110 (2002/05)	53221 (1997/06)	0.220906600689229
1411	53110 (2002/05)	53320 (1982/11)	0.226485478284039
1412	53110 (2002/05)	53620 (1965/04)	0.201685595817559
1413	53110 (2002/05)	53620 (1973/02)	0.20482923645856
1414	53110 (2002/05)	53520 (1961/10)	0.198026586268329
1415	53110 (2002/05)	53110 (1992/11)	0.262589773362577
1416	53110 (2002/05)	53320 (1969/06)	0.276344165984978
1417	53110 (2002/05)	53320 (1961/10)	0.255859630745057
1418	53110 (2002/05)	53320 (1965/04)	0.238411731915441
1419	53110 (2002/05)	53520 (1982/02)	0.234613117790688
1420	53110 (2002/05)	53520 (1982/11)	0.252351564162588
1421	53110 (2002/05)	53320 (1989/06)	0.253756047873695
1422	53110 (2002/05)	53520 (1992/11)	0.2480174291939
1423	53110 (2002/05)	53981 (2016/02)	0.143323109877805
1424	53110 (2002/05)	53320 (1973/02)	0.146959044200797
1425	53110 (2002/05)	53520 (1973/02)	0.146959044200797
1426	53620 (2011/02)	53620 (1982/02)	0.0437847363426867
1427	53620 (2011/02)	53320 (1982/02)	0.0666366298715927
1428	53620 (2011/02)	53620 (1969/06)	0.0819986616105287
1429	53620 (2011/02)	53231 (2016/02)	0.277243261685432
1430	53620 (2011/02)	53951 (2011/02)	0.312758471699278
1431	53620 (2011/02)	53110 (2011/02)	0.332834871142221
1432	53620 (2011/02)	53110 (2007/05)	0.315307274302365
1433	53620 (2011/02)	53110 (2016/02)	0.331554296917547
1434	53620 (2011/02)	53220 (1982/11)	0.28252850435949
1435	53620 (2011/02)	53320 (1987/02)	0.280737114886265
1436	53620 (2011/02)	53320 (1977/06)	0.28435566554711
1437	53620 (2011/02)	53520 (1977/06)	0.28435566554711
1438	53620 (2011/02)	53620 (1977/06)	0.284120803956645
1439	53620 (2011/02)	53520 (1965/04)	0.292634173968085
1440	53620 (2011/02)	53520 (1969/06)	0.305933770381577
1441	53620 (2011/02)	53221 (1992/11)	0.289825422804146
1442	53620 (2011/02)	53520 (2002/05)	0.294769881614411
1443	53620 (2011/02)	53110 (1997/06)	0.29885907118753
1444	53620 (2011/02)	53110 (2002/05)	0.298179495368892
1445	53620 (2011/02)	53620 (2011/02)	1
1446	53620 (2011/02)	53420 (1997/06)	0.318656087424071
1447	53620 (2011/02)	53320 (1992/11)	0.325433429651034
1448	53620 (2011/02)	53520 (1997/06)	0.324730220299368
1449	53620 (2011/02)	53620 (1982/11)	0.297239679332016
1450	53620 (2011/02)	53620 (1981/06)	0.298648718345454
1451	53620 (2011/02)	53620 (1989/06)	0.29730229120473
1452	53620 (2011/02)	53320 (1981/06)	0.317021148762317
1453	53620 (2011/02)	53520 (1987/02)	0.326053478930421
1454	53620 (2011/02)	53220 (1987/02)	0.314692482915718
1455	53620 (2011/02)	53220 (1989/06)	0.312532027557934
1456	53620 (2011/02)	53520 (1981/06)	0.296335078534031
1457	53620 (2011/02)	53520 (1989/06)	0.311936325813371
1458	53620 (2011/02)	53620 (1987/02)	0.316973415132924
1459	53620 (2011/02)	53951 (2016/02)	0.242287917737789
1460	53620 (2011/02)	53520 (2011/02)	0.305128960323137
1461	53620 (2011/02)	53520 (2016/02)	0.281612985966069
1462	53620 (2011/02)	53420 (2002/05)	0.326371328535304
1463	53620 (2011/02)	53620 (2002/05)	0.326041791044776
1464	53620 (2011/02)	53320 (2002/05)	0.325161191671551
1465	53620 (2011/02)	53320 (1997/06)	0.319382634220244
1466	53620 (2011/02)	53620 (1997/06)	0.303225670522302
1467	53620 (2011/02)	53420 (2007/05)	0.306260724184962
1468	53620 (2011/02)	53320 (2011/02)	0.332433719638038
1469	53620 (2011/02)	53320 (2016/02)	0.326092965402865
1470	53620 (2011/02)	53620 (2016/02)	0.316979327435167
1471	53620 (2011/02)	53520 (2007/05)	0.319140525079646
1472	53620 (2011/02)	53320 (2007/05)	0.309292763157895
1473	53620 (2011/02)	53620 (2007/05)	0.325186321788689
1474	53620 (2011/02)	53321 (2016/02)	0.333724836797684
1475	53620 (2011/02)	53951 (2002/05)	0.315098990220243
1476	53620 (2011/02)	53951 (2007/05)	0.329489035995035
1477	53620 (2011/02)	53230 (2011/02)	0.109913043478261
1478	53620 (2011/02)	53240 (2016/02)	0.221445309547207
1479	53620 (2011/02)	53021 (2011/02)	0.157809847198642
1480	53620 (2011/02)	53250 (2016/02)	0.188138467264982
1481	53620 (2011/02)	53620 (1992/11)	0.234463169854194
1482	53620 (2011/02)	53420 (1992/11)	0.241218707549001
1483	53620 (2011/02)	53420 (1987/02)	0.265655078700034
1484	53620 (2011/02)	53420 (1989/06)	0.266124880488343
1485	53620 (2011/02)	53221 (1997/06)	0.204559948979592
1486	53620 (2011/02)	53320 (1982/11)	0.201145311381532
1487	53620 (2011/02)	53620 (1965/04)	0.201783219656504
1488	53620 (2011/02)	53620 (1973/02)	0.200975725844836
1489	53620 (2011/02)	53520 (1961/10)	0.182418845159437
1490	53620 (2011/02)	53110 (1992/11)	0.223149672627025
1491	53620 (2011/02)	53320 (1969/06)	0.26367682300582
1492	53620 (2011/02)	53320 (1961/10)	0.23909435751541
1493	53620 (2011/02)	53320 (1965/04)	0.22430161076959
1494	53620 (2011/02)	53520 (1982/02)	0.237753558546329
1495	53620 (2011/02)	53520 (1982/11)	0.242045630917275
1496	53620 (2011/02)	53320 (1989/06)	0.248862973760933
1497	53620 (2011/02)	53520 (1992/11)	0.239993646759848
1498	53620 (2011/02)	53981 (2016/02)	0.127784747155773
1499	53620 (2011/02)	53320 (1973/02)	0.131467493341484
1500	53620 (2011/02)	53520 (1973/02)	0.131467493341484
1501	53420 (1997/06)	53620 (1982/02)	0.0440987879038597
1502	53420 (1997/06)	53320 (1982/02)	0.0657720891824938
1503	53420 (1997/06)	53620 (1969/06)	0.0766532044221434
1504	53420 (1997/06)	53231 (2016/02)	0.261314380418154
1505	53420 (1997/06)	53951 (2011/02)	0.29301612109635
1506	53420 (1997/06)	53110 (2011/02)	0.301661443859753
1507	53420 (1997/06)	53110 (2007/05)	0.307382382382382
1508	53420 (1997/06)	53110 (2016/02)	0.314421838784445
1509	53420 (1997/06)	53220 (1982/11)	0.289893956816149
1510	53420 (1997/06)	53320 (1987/02)	0.285456280242622
1511	53420 (1997/06)	53320 (1977/06)	0.282447074512419
1512	53420 (1997/06)	53520 (1977/06)	0.282447074512419
1513	53420 (1997/06)	53620 (1977/06)	0.286710500099621
1514	53420 (1997/06)	53520 (1965/04)	0.293032657444255
1515	53420 (1997/06)	53520 (1969/06)	0.305597145678698
1516	53420 (1997/06)	53221 (1992/11)	0.313623664749384
1517	53420 (1997/06)	53520 (2002/05)	0.295985000323269
1518	53420 (1997/06)	53110 (1997/06)	0.311138499460792
1519	53420 (1997/06)	53110 (2002/05)	0.306930995509668
1520	53420 (1997/06)	53620 (2011/02)	0.318656087424071
1521	53420 (1997/06)	53420 (1997/06)	1
1522	53420 (1997/06)	53320 (1992/11)	0.353904658427271
1523	53420 (1997/06)	53520 (1997/06)	0.357594316511514
1524	53420 (1997/06)	53620 (1982/11)	0.299798231304199
1525	53420 (1997/06)	53620 (1981/06)	0.300099058940069
1526	53420 (1997/06)	53620 (1989/06)	0.297094678768464
1527	53420 (1997/06)	53320 (1981/06)	0.32008842697597
1528	53420 (1997/06)	53520 (1987/02)	0.33831720110312
1529	53420 (1997/06)	53220 (1987/02)	0.331762046532142
1530	53420 (1997/06)	53220 (1989/06)	0.332201143235855
1531	53420 (1997/06)	53520 (1981/06)	0.308506863895636
1532	53420 (1997/06)	53520 (1989/06)	0.324960556960757
1533	53420 (1997/06)	53620 (1987/02)	0.316146950448221
1534	53420 (1997/06)	53951 (2016/02)	0.23414451516286
1535	53420 (1997/06)	53520 (2011/02)	0.287273091966703
1536	53420 (1997/06)	53520 (2016/02)	0.267462508131296
1537	53420 (1997/06)	53420 (2002/05)	0.343747037072153
1538	53420 (1997/06)	53620 (2002/05)	0.322698288912335
1539	53420 (1997/06)	53320 (2002/05)	0.334212342271293
1540	53420 (1997/06)	53320 (1997/06)	0.334047898946592
1541	53420 (1997/06)	53620 (1997/06)	0.318105046343975
1542	53420 (1997/06)	53420 (2007/05)	0.293611741946337
1543	53420 (1997/06)	53320 (2011/02)	0.319707839354993
1544	53420 (1997/06)	53320 (2016/02)	0.302204872091248
1545	53420 (1997/06)	53620 (2016/02)	0.296888245632172
1546	53420 (1997/06)	53520 (2007/05)	0.306855519048042
1547	53420 (1997/06)	53320 (2007/05)	0.303709718948682
1548	53420 (1997/06)	53620 (2007/05)	0.303987333861089
1549	53420 (1997/06)	53321 (2016/02)	0.31266096631297
1550	53420 (1997/06)	53951 (2002/05)	0.335819547319793
1551	53420 (1997/06)	53951 (2007/05)	0.320665844636252
1552	53420 (1997/06)	53230 (2011/02)	0.0978096976430442
1553	53420 (1997/06)	53240 (2016/02)	0.205851473367397
1554	53420 (1997/06)	53021 (2011/02)	0.147756535310183
1555	53420 (1997/06)	53250 (2016/02)	0.175124681158869
1556	53420 (1997/06)	53620 (1992/11)	0.236429003666394
1557	53420 (1997/06)	53420 (1992/11)	0.253867921061335
1558	53420 (1997/06)	53420 (1987/02)	0.272247387380961
1559	53420 (1997/06)	53420 (1989/06)	0.275282466173804
1560	53420 (1997/06)	53221 (1997/06)	0.215087679771695
1561	53420 (1997/06)	53320 (1982/11)	0.205344165766034
1562	53420 (1997/06)	53620 (1965/04)	0.190698380182846
1563	53420 (1997/06)	53620 (1973/02)	0.193549574757925
1564	53420 (1997/06)	53520 (1961/10)	0.176620414369892
1565	53420 (1997/06)	53110 (1992/11)	0.2285621598241
1566	53420 (1997/06)	53320 (1969/06)	0.269662190720812
1567	53420 (1997/06)	53320 (1961/10)	0.239931892212023
1568	53420 (1997/06)	53320 (1965/04)	0.222125245472398
1569	53420 (1997/06)	53520 (1982/02)	0.234707567351971
1570	53420 (1997/06)	53520 (1982/11)	0.242911737943585
1571	53420 (1997/06)	53320 (1989/06)	0.251817484382421
1572	53420 (1997/06)	53520 (1992/11)	0.235357275083302
1573	53420 (1997/06)	53981 (2016/02)	0.121090490005166
1574	53420 (1997/06)	53320 (1973/02)	0.131808278867102
1575	53420 (1997/06)	53520 (1973/02)	0.131808278867102
1576	53320 (1992/11)	53620 (1982/02)	0.0408047712516986
1577	53320 (1992/11)	53320 (1982/02)	0.0607499528924063
1578	53320 (1992/11)	53620 (1969/06)	0.0759607461233051
1579	53320 (1992/11)	53231 (2016/02)	0.265062786766482
1580	53320 (1992/11)	53951 (2011/02)	0.300351304251611
1581	53320 (1992/11)	53110 (2011/02)	0.306801206347417
1582	53320 (1992/11)	53110 (2007/05)	0.315615659049272
1583	53320 (1992/11)	53110 (2016/02)	0.324556396575257
1584	53320 (1992/11)	53220 (1982/11)	0.29889321333009
1585	53320 (1992/11)	53320 (1987/02)	0.289125607440543
1586	53320 (1992/11)	53320 (1977/06)	0.282405079205431
1587	53320 (1992/11)	53520 (1977/06)	0.282405079205431
1588	53320 (1992/11)	53620 (1977/06)	0.284856445862263
1589	53320 (1992/11)	53520 (1965/04)	0.293846797823357
1590	53320 (1992/11)	53520 (1969/06)	0.31358219365012
1591	53320 (1992/11)	53221 (1992/11)	0.316926621213536
1592	53320 (1992/11)	53520 (2002/05)	0.293138659432438
1593	53320 (1992/11)	53110 (1997/06)	0.304892584086747
1594	53320 (1992/11)	53110 (2002/05)	0.308783430991472
1595	53320 (1992/11)	53620 (2011/02)	0.325433429651034
1596	53320 (1992/11)	53420 (1997/06)	0.353904658427271
1597	53320 (1992/11)	53320 (1992/11)	1
1598	53320 (1992/11)	53520 (1997/06)	0.367599696883584
1599	53320 (1992/11)	53620 (1982/11)	0.315009200401472
1600	53320 (1992/11)	53620 (1981/06)	0.312712473066794
1601	53320 (1992/11)	53620 (1989/06)	0.31502363707334
1602	53320 (1992/11)	53320 (1981/06)	0.334530287545231
1603	53320 (1992/11)	53520 (1987/02)	0.352494520404968
1604	53320 (1992/11)	53220 (1987/02)	0.349094299413958
1605	53320 (1992/11)	53220 (1989/06)	0.344811082453668
1606	53320 (1992/11)	53520 (1981/06)	0.314449295443256
1607	53320 (1992/11)	53520 (1989/06)	0.339240690457719
1608	53320 (1992/11)	53620 (1987/02)	0.333537006535253
1609	53320 (1992/11)	53951 (2016/02)	0.249144509305177
1610	53320 (1992/11)	53520 (2011/02)	0.296637099132469
1611	53320 (1992/11)	53520 (2016/02)	0.283715956327509
1612	53320 (1992/11)	53420 (2002/05)	0.341210688965643
1613	53320 (1992/11)	53620 (2002/05)	0.336980257587236
1614	53320 (1992/11)	53320 (2002/05)	0.347177823369436
1615	53320 (1992/11)	53320 (1997/06)	0.352251544076362
1616	53320 (1992/11)	53620 (1997/06)	0.332262081709718
1617	53320 (1992/11)	53420 (2007/05)	0.30977826095875
1618	53320 (1992/11)	53320 (2011/02)	0.339236162596115
1619	53320 (1992/11)	53320 (2016/02)	0.319748149408662
1620	53320 (1992/11)	53620 (2016/02)	0.311098123778239
1621	53320 (1992/11)	53520 (2007/05)	0.322785630916872
1622	53320 (1992/11)	53320 (2007/05)	0.324156823127137
1623	53320 (1992/11)	53620 (2007/05)	0.319379813456341
1624	53320 (1992/11)	53321 (2016/02)	0.330720259642991
1625	53320 (1992/11)	53951 (2002/05)	0.347507660115089
1626	53320 (1992/11)	53951 (2007/05)	0.332451183749374
1627	53320 (1992/11)	53230 (2011/02)	0.0953667530760524
1628	53320 (1992/11)	53240 (2016/02)	0.203467451750082
1629	53320 (1992/11)	53021 (2011/02)	0.147115141442971
1630	53320 (1992/11)	53250 (2016/02)	0.172434493961438
1631	53320 (1992/11)	53620 (1992/11)	0.236210231441339
1632	53320 (1992/11)	53420 (1992/11)	0.246512105047189
1633	53320 (1992/11)	53420 (1987/02)	0.266715552296514
1634	53320 (1992/11)	53420 (1989/06)	0.271206378251209
1635	53320 (1992/11)	53221 (1997/06)	0.205162052315281
1636	53320 (1992/11)	53320 (1982/11)	0.20351924478534
1637	53320 (1992/11)	53620 (1965/04)	0.186141399929652
1638	53320 (1992/11)	53620 (1973/02)	0.191156812339332
1639	53320 (1992/11)	53520 (1961/10)	0.169536191145467
1640	53320 (1992/11)	53110 (1992/11)	0.224175602541262
1641	53320 (1992/11)	53320 (1969/06)	0.27460038806246
1642	53320 (1992/11)	53320 (1961/10)	0.236694967902257
1643	53320 (1992/11)	53320 (1965/04)	0.221991771786066
1644	53320 (1992/11)	53520 (1982/02)	0.227142423527031
1645	53320 (1992/11)	53520 (1982/11)	0.238979827480812
1646	53320 (1992/11)	53320 (1989/06)	0.256134811408175
1647	53320 (1992/11)	53520 (1992/11)	0.234047701348082
1648	53320 (1992/11)	53981 (2016/02)	0.118663932024612
1649	53320 (1992/11)	53320 (1973/02)	0.124153749398838
1650	53320 (1992/11)	53520 (1973/02)	0.124153749398838
1651	53520 (1997/06)	53620 (1982/02)	0.0355536115971007
1652	53520 (1997/06)	53320 (1982/02)	0.0528287748220307
1653	53520 (1997/06)	53620 (1969/06)	0.065087103685992
1654	53520 (1997/06)	53231 (2016/02)	0.252889334529527
1655	53520 (1997/06)	53951 (2011/02)	0.293307425535578
1656	53520 (1997/06)	53110 (2011/02)	0.309358140472949
1657	53520 (1997/06)	53110 (2007/05)	0.331547605870763
1658	53520 (1997/06)	53110 (2016/02)	0.3363409657674
1659	53520 (1997/06)	53220 (1982/11)	0.279842043888477
1660	53520 (1997/06)	53320 (1987/02)	0.262939385552173
1661	53520 (1997/06)	53320 (1977/06)	0.265631396523021
1662	53520 (1997/06)	53520 (1977/06)	0.265631396523021
1663	53520 (1997/06)	53620 (1977/06)	0.272987721691678
1664	53520 (1997/06)	53520 (1965/04)	0.280460312467233
1665	53520 (1997/06)	53520 (1969/06)	0.299532188613046
1666	53520 (1997/06)	53221 (1992/11)	0.294661690735032
1667	53520 (1997/06)	53520 (2002/05)	0.281971153846154
1668	53520 (1997/06)	53110 (1997/06)	0.304617612079218
1669	53520 (1997/06)	53110 (2002/05)	0.299428366358207
1670	53520 (1997/06)	53620 (2011/02)	0.324730220299368
1671	53520 (1997/06)	53420 (1997/06)	0.357594316511514
1672	53520 (1997/06)	53320 (1992/11)	0.367599696883584
1673	53520 (1997/06)	53520 (1997/06)	1
1674	53520 (1997/06)	53620 (1982/11)	0.330289134152029
1675	53520 (1997/06)	53620 (1981/06)	0.322843439984232
1676	53520 (1997/06)	53620 (1989/06)	0.329625092873351
1677	53520 (1997/06)	53320 (1981/06)	0.320954061871844
1678	53520 (1997/06)	53520 (1987/02)	0.346799924924925
1679	53520 (1997/06)	53220 (1987/02)	0.335217556526696
1680	53520 (1997/06)	53220 (1989/06)	0.339647850360261
1681	53520 (1997/06)	53520 (1981/06)	0.312990737693357
1682	53520 (1997/06)	53520 (1989/06)	0.350281984102314
1683	53520 (1997/06)	53620 (1987/02)	0.329091299063416
1684	53520 (1997/06)	53951 (2016/02)	0.26276273708334
1685	53520 (1997/06)	53520 (2011/02)	0.324586549062845
1686	53520 (1997/06)	53520 (2016/02)	0.317246262267009
1687	53520 (1997/06)	53420 (2002/05)	0.361972632777415
1688	53520 (1997/06)	53620 (2002/05)	0.364249157408563
1689	53520 (1997/06)	53320 (2002/05)	0.355205102442008
1690	53520 (1997/06)	53320 (1997/06)	0.375616896695943
1691	53520 (1997/06)	53620 (1997/06)	0.36455249373719
1692	53520 (1997/06)	53420 (2007/05)	0.335372186959031
1693	53520 (1997/06)	53320 (2011/02)	0.363910311056482
1694	53520 (1997/06)	53320 (2016/02)	0.342406194163192
1695	53520 (1997/06)	53620 (2016/02)	0.340170388782422
1696	53520 (1997/06)	53520 (2007/05)	0.351406597854685
1697	53520 (1997/06)	53320 (2007/05)	0.354857678384388
1698	53520 (1997/06)	53620 (2007/05)	0.356153579809949
1699	53520 (1997/06)	53321 (2016/02)	0.3339450788472
1700	53520 (1997/06)	53951 (2002/05)	0.352295906803862
1701	53520 (1997/06)	53951 (2007/05)	0.348161796964113
1702	53520 (1997/06)	53230 (2011/02)	0.0822305375559003
1703	53520 (1997/06)	53240 (2016/02)	0.183092691373195
1704	53520 (1997/06)	53021 (2011/02)	0.127954064672106
1705	53520 (1997/06)	53250 (2016/02)	0.150529657873654
1706	53520 (1997/06)	53620 (1992/11)	0.216674275279617
1707	53520 (1997/06)	53420 (1992/11)	0.222005757320229
1708	53520 (1997/06)	53420 (1987/02)	0.243813329527615
1709	53520 (1997/06)	53420 (1989/06)	0.246937116263422
1710	53520 (1997/06)	53221 (1997/06)	0.194163527981257
1711	53520 (1997/06)	53320 (1982/11)	0.179763754140165
1712	53520 (1997/06)	53620 (1965/04)	0.162918023083753
1713	53520 (1997/06)	53620 (1973/02)	0.170740912785971
1714	53520 (1997/06)	53520 (1961/10)	0.153467109950131
1715	53520 (1997/06)	53110 (1992/11)	0.207227668688727
1716	53520 (1997/06)	53320 (1969/06)	0.248219032429559
1717	53520 (1997/06)	53320 (1961/10)	0.212800234329233
1718	53520 (1997/06)	53320 (1965/04)	0.200665220535069
1719	53520 (1997/06)	53520 (1982/02)	0.206203645144598
1720	53520 (1997/06)	53520 (1982/11)	0.217250361794501
1721	53520 (1997/06)	53320 (1989/06)	0.219330962500361
1722	53520 (1997/06)	53520 (1992/11)	0.209990912022515
1723	53520 (1997/06)	53981 (2016/02)	0.0999878175062435
1724	53520 (1997/06)	53320 (1973/02)	0.108747263589554
1725	53520 (1997/06)	53520 (1973/02)	0.108747263589554
1726	53620 (1982/11)	53620 (1982/02)	0.0317190826528687
1727	53620 (1982/11)	53320 (1982/02)	0.0465110015889688
1728	53620 (1982/11)	53620 (1969/06)	0.0567539323132989
1729	53620 (1982/11)	53231 (2016/02)	0.230905986104938
1730	53620 (1982/11)	53951 (2011/02)	0.272879636572134
1731	53620 (1982/11)	53110 (2011/02)	0.283824819488494
1732	53620 (1982/11)	53110 (2007/05)	0.312822987673684
1733	53620 (1982/11)	53110 (2016/02)	0.319442442710371
1734	53620 (1982/11)	53220 (1982/11)	0.263664530167215
1735	53620 (1982/11)	53320 (1987/02)	0.241666055225377
1736	53620 (1982/11)	53320 (1977/06)	0.256451534221181
1737	53620 (1982/11)	53520 (1977/06)	0.256451534221181
1738	53620 (1982/11)	53620 (1977/06)	0.263028263467213
1739	53620 (1982/11)	53520 (1965/04)	0.273801939548383
1740	53620 (1982/11)	53520 (1969/06)	0.288644548858731
1741	53620 (1982/11)	53221 (1992/11)	0.245641242539593
1742	53620 (1982/11)	53520 (2002/05)	0.253095299860859
1743	53620 (1982/11)	53110 (1997/06)	0.272207221637454
1744	53620 (1982/11)	53110 (2002/05)	0.271985783286248
1745	53620 (1982/11)	53620 (2011/02)	0.297239679332016
1746	53620 (1982/11)	53420 (1997/06)	0.299798231304199
1747	53620 (1982/11)	53320 (1992/11)	0.315009200401472
1748	53620 (1982/11)	53520 (1997/06)	0.330289134152029
1749	53620 (1982/11)	53620 (1982/11)	1
1750	53620 (1982/11)	53620 (1981/06)	0.339772285930378
1751	53620 (1982/11)	53620 (1989/06)	0.340144998309605
1752	53620 (1982/11)	53320 (1981/06)	0.325153787436577
1753	53620 (1982/11)	53520 (1987/02)	0.343356673396624
1754	53620 (1982/11)	53220 (1987/02)	0.316172211854045
1755	53620 (1982/11)	53220 (1989/06)	0.316662370026639
1756	53620 (1982/11)	53520 (1981/06)	0.308236808236808
1757	53620 (1982/11)	53520 (1989/06)	0.336928097950579
1758	53620 (1982/11)	53620 (1987/02)	0.320069354139575
1759	53620 (1982/11)	53951 (2016/02)	0.257231552973016
1760	53620 (1982/11)	53520 (2011/02)	0.32062113075897
1761	53620 (1982/11)	53520 (2016/02)	0.31422793720381
1762	53620 (1982/11)	53420 (2002/05)	0.353341872380065
1763	53620 (1982/11)	53620 (2002/05)	0.348564889863641
1764	53620 (1982/11)	53320 (2002/05)	0.333928996902549
1765	53620 (1982/11)	53320 (1997/06)	0.358985168435979
1766	53620 (1982/11)	53620 (1997/06)	0.349832670439612
1767	53620 (1982/11)	53420 (2007/05)	0.325275936228072
1768	53620 (1982/11)	53320 (2011/02)	0.32955097196497
1769	53620 (1982/11)	53320 (2016/02)	0.331874931351371
1770	53620 (1982/11)	53620 (2016/02)	0.334736730847147
1771	53620 (1982/11)	53520 (2007/05)	0.334527233924098
1772	53620 (1982/11)	53320 (2007/05)	0.348378382999094
1773	53620 (1982/11)	53620 (2007/05)	0.348000427715997
1774	53620 (1982/11)	53321 (2016/02)	0.32386821913842
1775	53620 (1982/11)	53951 (2002/05)	0.32436851140358
1776	53620 (1982/11)	53951 (2007/05)	0.327870159907485
1777	53620 (1982/11)	53230 (2011/02)	0.0736853209557466
1778	53620 (1982/11)	53240 (2016/02)	0.167158091306698
1779	53620 (1982/11)	53021 (2011/02)	0.110553158101216
1780	53620 (1982/11)	53250 (2016/02)	0.133037465166684
1781	53620 (1982/11)	53620 (1992/11)	0.178414640161792
1782	53620 (1982/11)	53420 (1992/11)	0.181078306162823
1783	53620 (1982/11)	53420 (1987/02)	0.21808816542895
1784	53620 (1982/11)	53420 (1989/06)	0.220150997221061
1785	53620 (1982/11)	53221 (1997/06)	0.150050658561297
1786	53620 (1982/11)	53320 (1982/11)	0.164063501833757
1787	53620 (1982/11)	53620 (1965/04)	0.152308091286307
1788	53620 (1982/11)	53620 (1973/02)	0.160451285192843
1789	53620 (1982/11)	53520 (1961/10)	0.139527053277733
1790	53620 (1982/11)	53110 (1992/11)	0.182037069549296
1791	53620 (1982/11)	53320 (1969/06)	0.230652933950676
1792	53620 (1982/11)	53320 (1961/10)	0.194758188725742
1793	53620 (1982/11)	53320 (1965/04)	0.181247309649811
1794	53620 (1982/11)	53520 (1982/02)	0.196539722059907
1795	53620 (1982/11)	53520 (1982/11)	0.201384822951404
1796	53620 (1982/11)	53320 (1989/06)	0.195144748143283
1797	53620 (1982/11)	53520 (1992/11)	0.184100418410042
1798	53620 (1982/11)	53981 (2016/02)	0.086859160124348
1799	53620 (1982/11)	53320 (1973/02)	0.0929447118580964
1800	53620 (1982/11)	53520 (1973/02)	0.0929447118580964
1801	53620 (1981/06)	53620 (1982/02)	0.0385143956572528
1802	53620 (1981/06)	53320 (1982/02)	0.0552985918388324
1803	53620 (1981/06)	53620 (1969/06)	0.0710628711857465
1804	53620 (1981/06)	53231 (2016/02)	0.251699342733554
1805	53620 (1981/06)	53951 (2011/02)	0.279875267376234
1806	53620 (1981/06)	53110 (2011/02)	0.295778371090962
1807	53620 (1981/06)	53110 (2007/05)	0.310923792289896
1808	53620 (1981/06)	53110 (2016/02)	0.315218667104862
1809	53620 (1981/06)	53220 (1982/11)	0.28733153638814
1810	53620 (1981/06)	53320 (1987/02)	0.26274243140965
1811	53620 (1981/06)	53320 (1977/06)	0.288892184487617
1812	53620 (1981/06)	53520 (1977/06)	0.288892184487617
1813	53620 (1981/06)	53620 (1977/06)	0.289843104872007
1814	53620 (1981/06)	53520 (1965/04)	0.280972834272327
1815	53620 (1981/06)	53520 (1969/06)	0.296227372694975
1816	53620 (1981/06)	53221 (1992/11)	0.26683762610607
1817	53620 (1981/06)	53520 (2002/05)	0.273102123813827
1818	53620 (1981/06)	53110 (1997/06)	0.287676056338028
1819	53620 (1981/06)	53110 (2002/05)	0.298179347826087
1820	53620 (1981/06)	53620 (2011/02)	0.298648718345454
1821	53620 (1981/06)	53420 (1997/06)	0.300099058940069
1822	53620 (1981/06)	53320 (1992/11)	0.312712473066794
1823	53620 (1981/06)	53520 (1997/06)	0.322843439984232
1824	53620 (1981/06)	53620 (1982/11)	0.339772285930378
1825	53620 (1981/06)	53620 (1981/06)	1
1826	53620 (1981/06)	53620 (1989/06)	0.358145223585958
1827	53620 (1981/06)	53320 (1981/06)	0.324291319146725
1828	53620 (1981/06)	53520 (1987/02)	0.340690435766836
1829	53620 (1981/06)	53220 (1987/02)	0.328920138629167
1830	53620 (1981/06)	53220 (1989/06)	0.325473107569721
1831	53620 (1981/06)	53520 (1981/06)	0.333795293050446
1832	53620 (1981/06)	53520 (1989/06)	0.339386928860613
1833	53620 (1981/06)	53620 (1987/02)	0.34978929894011
1834	53620 (1981/06)	53951 (2016/02)	0.272378218354714
1835	53620 (1981/06)	53520 (2011/02)	0.307689398952563
1836	53620 (1981/06)	53520 (2016/02)	0.303193737636736
1837	53620 (1981/06)	53420 (2002/05)	0.335773378957855
1838	53620 (1981/06)	53620 (2002/05)	0.352159181647496
1839	53620 (1981/06)	53320 (2002/05)	0.34586055405067
1840	53620 (1981/06)	53320 (1997/06)	0.342308677827127
1841	53620 (1981/06)	53620 (1997/06)	0.347041593438781
1842	53620 (1981/06)	53420 (2007/05)	0.328625367081527
1843	53620 (1981/06)	53320 (2011/02)	0.324180904522613
1844	53620 (1981/06)	53320 (2016/02)	0.329019535342331
1845	53620 (1981/06)	53620 (2016/02)	0.31372472934694
1846	53620 (1981/06)	53520 (2007/05)	0.328769118718135
1847	53620 (1981/06)	53320 (2007/05)	0.320214035349392
1848	53620 (1981/06)	53620 (2007/05)	0.33292572285117
1849	53620 (1981/06)	53321 (2016/02)	0.310567734682406
1850	53620 (1981/06)	53951 (2002/05)	0.338025512249181
1851	53620 (1981/06)	53951 (2007/05)	0.323828045498745
1852	53620 (1981/06)	53230 (2011/02)	0.0851000199375291
1853	53620 (1981/06)	53240 (2016/02)	0.187071144817624
1854	53620 (1981/06)	53021 (2011/02)	0.12766306129138
1855	53620 (1981/06)	53250 (2016/02)	0.152782689772691
1856	53620 (1981/06)	53620 (1992/11)	0.215811704211557
1857	53620 (1981/06)	53420 (1992/11)	0.208199456253089
1858	53620 (1981/06)	53420 (1987/02)	0.246184025010728
1859	53620 (1981/06)	53420 (1989/06)	0.247763165795953
1860	53620 (1981/06)	53221 (1997/06)	0.177804408842915
1861	53620 (1981/06)	53320 (1982/11)	0.190705537126818
1862	53620 (1981/06)	53620 (1965/04)	0.176683703176554
1863	53620 (1981/06)	53620 (1973/02)	0.184783985810212
1864	53620 (1981/06)	53520 (1961/10)	0.163375631231387
1865	53620 (1981/06)	53110 (1992/11)	0.211159330440174
1866	53620 (1981/06)	53320 (1969/06)	0.265815871920899
1867	53620 (1981/06)	53320 (1961/10)	0.222359853898682
1868	53620 (1981/06)	53320 (1965/04)	0.209388317874154
1869	53620 (1981/06)	53520 (1982/02)	0.21589634981936
1870	53620 (1981/06)	53520 (1982/11)	0.22303125
1871	53620 (1981/06)	53320 (1989/06)	0.216687846759446
1872	53620 (1981/06)	53520 (1992/11)	0.207689158978557
1873	53620 (1981/06)	53981 (2016/02)	0.103400139595174
1874	53620 (1981/06)	53320 (1973/02)	0.11613687801912
1875	53620 (1981/06)	53520 (1973/02)	0.11613687801912
1876	53620 (1989/06)	53620 (1982/02)	0.0334384858044164
1877	53620 (1989/06)	53320 (1982/02)	0.0481562070545121
1878	53620 (1989/06)	53620 (1969/06)	0.0599686475701867
1879	53620 (1989/06)	53231 (2016/02)	0.234849970582467
1880	53620 (1989/06)	53951 (2011/02)	0.276774000506364
1881	53620 (1989/06)	53110 (2011/02)	0.293883041487705
1882	53620 (1989/06)	53110 (2007/05)	0.318028810972423
1883	53620 (1989/06)	53110 (2016/02)	0.322582025067374
1884	53620 (1989/06)	53220 (1982/11)	0.265885088174915
1885	53620 (1989/06)	53320 (1987/02)	0.245379876796715
1886	53620 (1989/06)	53320 (1977/06)	0.260561398121849
1887	53620 (1989/06)	53520 (1977/06)	0.260561398121849
1888	53620 (1989/06)	53620 (1977/06)	0.262421648066045
1889	53620 (1989/06)	53520 (1965/04)	0.264159702878366
1890	53620 (1989/06)	53520 (1969/06)	0.278637923796824
1891	53620 (1989/06)	53221 (1992/11)	0.249052704099208
1892	53620 (1989/06)	53520 (2002/05)	0.25886252875838
1893	53620 (1989/06)	53110 (1997/06)	0.2827602789132
1894	53620 (1989/06)	53110 (2002/05)	0.28383170404447
1895	53620 (1989/06)	53620 (2011/02)	0.29730229120473
1896	53620 (1989/06)	53420 (1997/06)	0.297094678768464
1897	53620 (1989/06)	53320 (1992/11)	0.31502363707334
1898	53620 (1989/06)	53520 (1997/06)	0.329625092873351
1899	53620 (1989/06)	53620 (1982/11)	0.340144998309605
1900	53620 (1989/06)	53620 (1981/06)	0.358145223585958
1901	53620 (1989/06)	53620 (1989/06)	1
1902	53620 (1989/06)	53320 (1981/06)	0.311701513226291
1903	53620 (1989/06)	53520 (1987/02)	0.345442374205065
1904	53620 (1989/06)	53220 (1987/02)	0.323925995609909
1905	53620 (1989/06)	53220 (1989/06)	0.321367024014682
1906	53620 (1989/06)	53520 (1981/06)	0.314521001633585
1907	53620 (1989/06)	53520 (1989/06)	0.353561108278089
1908	53620 (1989/06)	53620 (1987/02)	0.344025661587811
1909	53620 (1989/06)	53951 (2016/02)	0.281013123184292
1910	53620 (1989/06)	53520 (2011/02)	0.326292699322472
1911	53620 (1989/06)	53520 (2016/02)	0.329521212607266
1912	53620 (1989/06)	53420 (2002/05)	0.35082065652522
1913	53620 (1989/06)	53620 (2002/05)	0.364422655346965
1914	53620 (1989/06)	53320 (2002/05)	0.348325338981291
1915	53620 (1989/06)	53320 (1997/06)	0.34987124800975
1916	53620 (1989/06)	53620 (1997/06)	0.362685615377608
1917	53620 (1989/06)	53420 (2007/05)	0.344238526311876
1918	53620 (1989/06)	53320 (2011/02)	0.336845442339251
1919	53620 (1989/06)	53320 (2016/02)	0.341636062641524
1920	53620 (1989/06)	53620 (2016/02)	0.334101507920666
1921	53620 (1989/06)	53520 (2007/05)	0.346821591524244
1922	53620 (1989/06)	53320 (2007/05)	0.348872418710279
1923	53620 (1989/06)	53620 (2007/05)	0.357533942510451
1924	53620 (1989/06)	53321 (2016/02)	0.313394432985306
1925	53620 (1989/06)	53951 (2002/05)	0.336095685604443
1926	53620 (1989/06)	53951 (2007/05)	0.336976169204878
1927	53620 (1989/06)	53230 (2011/02)	0.0760364796061098
1928	53620 (1989/06)	53240 (2016/02)	0.176196912200447
1929	53620 (1989/06)	53021 (2011/02)	0.113961218836565
1930	53620 (1989/06)	53250 (2016/02)	0.139356814701378
1931	53620 (1989/06)	53620 (1992/11)	0.200770062501648
1932	53620 (1989/06)	53420 (1992/11)	0.190616302186879
1933	53620 (1989/06)	53420 (1987/02)	0.223234264353595
1934	53620 (1989/06)	53420 (1989/06)	0.234480062548866
1935	53620 (1989/06)	53221 (1997/06)	0.160450670897308
1936	53620 (1989/06)	53320 (1982/11)	0.16755527889794
1937	53620 (1989/06)	53620 (1965/04)	0.155658439032408
1938	53620 (1989/06)	53620 (1973/02)	0.168004540663261
1939	53620 (1989/06)	53520 (1961/10)	0.145224118066604
1940	53620 (1989/06)	53110 (1992/11)	0.191299039125126
1941	53620 (1989/06)	53320 (1969/06)	0.244706352377147
1942	53620 (1989/06)	53320 (1961/10)	0.197550556937385
1943	53620 (1989/06)	53320 (1965/04)	0.184838296509766
1944	53620 (1989/06)	53520 (1982/02)	0.194571702535691
1945	53620 (1989/06)	53520 (1982/11)	0.203019191135141
1946	53620 (1989/06)	53320 (1989/06)	0.197974266269672
1947	53620 (1989/06)	53520 (1992/11)	0.19355710502135
1948	53620 (1989/06)	53981 (2016/02)	0.0917156451161489
1949	53620 (1989/06)	53320 (1973/02)	0.100067957866123
1950	53620 (1989/06)	53520 (1973/02)	0.100067957866123
1951	53320 (1981/06)	53620 (1982/02)	0.0493958305669898
1952	53320 (1981/06)	53320 (1982/02)	0.0744690265486726
1953	53320 (1981/06)	53620 (1969/06)	0.0854398602925125
1954	53320 (1981/06)	53231 (2016/02)	0.280545270952541
1955	53320 (1981/06)	53951 (2011/02)	0.305406795558379
1956	53320 (1981/06)	53110 (2011/02)	0.318851823118697
1957	53320 (1981/06)	53110 (2007/05)	0.319036595833225
1958	53320 (1981/06)	53110 (2016/02)	0.328779623715076
1959	53320 (1981/06)	53220 (1982/11)	0.322869497123012
1960	53320 (1981/06)	53320 (1987/02)	0.310438466273218
1961	53320 (1981/06)	53320 (1977/06)	0.313922879908936
1962	53320 (1981/06)	53520 (1977/06)	0.313922879908936
1963	53320 (1981/06)	53620 (1977/06)	0.319600056729542
1964	53320 (1981/06)	53520 (1965/04)	0.324394260174077
1965	53320 (1981/06)	53520 (1969/06)	0.338558100084818
1966	53320 (1981/06)	53221 (1992/11)	0.305028350252945
1967	53320 (1981/06)	53520 (2002/05)	0.302834746764875
1968	53320 (1981/06)	53110 (1997/06)	0.321234178234404
1969	53320 (1981/06)	53110 (2002/05)	0.318388086411862
1970	53320 (1981/06)	53620 (2011/02)	0.317021148762317
1971	53320 (1981/06)	53420 (1997/06)	0.32008842697597
1972	53320 (1981/06)	53320 (1992/11)	0.334530287545231
1973	53320 (1981/06)	53520 (1997/06)	0.320954061871844
1974	53320 (1981/06)	53620 (1982/11)	0.325153787436577
1975	53320 (1981/06)	53620 (1981/06)	0.324291319146725
1976	53320 (1981/06)	53620 (1989/06)	0.311701513226291
1977	53320 (1981/06)	53320 (1981/06)	1
1978	53320 (1981/06)	53520 (1987/02)	0.348201236649803
1979	53320 (1981/06)	53220 (1987/02)	0.353186196523097
1980	53320 (1981/06)	53220 (1989/06)	0.348761332794364
1981	53320 (1981/06)	53520 (1981/06)	0.346923969820081
1982	53320 (1981/06)	53520 (1989/06)	0.336411403600042
1983	53320 (1981/06)	53620 (1987/02)	0.337982615726703
1984	53320 (1981/06)	53951 (2016/02)	0.247128996649689
1985	53320 (1981/06)	53520 (2011/02)	0.293317368236338
1986	53320 (1981/06)	53520 (2016/02)	0.27290110762348
1987	53320 (1981/06)	53420 (2002/05)	0.336823227182395
1988	53320 (1981/06)	53620 (2002/05)	0.328497728133283
1989	53320 (1981/06)	53320 (2002/05)	0.347170294494238
1990	53320 (1981/06)	53320 (1997/06)	0.346710007409355
1991	53320 (1981/06)	53620 (1997/06)	0.317917123807916
1992	53320 (1981/06)	53420 (2007/05)	0.303825255379265
1993	53320 (1981/06)	53320 (2011/02)	0.311156760099839
1994	53320 (1981/06)	53320 (2016/02)	0.315664503290292
1995	53320 (1981/06)	53620 (2016/02)	0.309690951117199
1996	53320 (1981/06)	53520 (2007/05)	0.320193414690306
1997	53320 (1981/06)	53320 (2007/05)	0.315296331908103
1998	53320 (1981/06)	53620 (2007/05)	0.314702779512132
1999	53320 (1981/06)	53321 (2016/02)	0.328728465073776
[truncated: 3,626 more rows]
