# Supplementary material for: Dataset of Jaccard similarity indices from 1,597 European political manifestos across 27 countries (1945–2017)
Source: Data Brief. 2019 Apr 9;24:103907. doi: 10.1016/j.dib.2019.103907 (PMC6479077; doi:10.1016/j.dib.2019.103907)
Supplement: Multimedia component 3 [file mmc3.zip › United Kingdom.csv]

	referenceParty	comparedParty	Jaccard Similarity
1	51110 (2015/05)	51110 (2015/05)	1
2	51110 (2015/05)	51951 (2015/05)	0.389114166089737
3	51110 (2015/05)	51951 (2017/06)	0.383861236802413
4	51110 (2015/05)	51902 (2015/05)	0.325313137197786
5	51110 (2015/05)	51902 (2017/06)	0.342296387598369
6	51110 (2015/05)	51901 (2015/05)	0.343222781599477
7	51110 (2015/05)	51421 (2015/05)	0.418550744693733
8	51110 (2015/05)	51421 (2017/06)	0.383484100116544
9	51110 (2015/05)	51620 (2015/05)	0.390447083478868
10	51110 (2015/05)	51620 (2017/06)	0.3935669218321
11	51110 (2015/05)	51320 (2015/05)	0.358101175149556
12	51110 (2015/05)	51320 (2017/06)	0.384218707140898
13	51110 (2015/05)	51421 (1992/04)	0.327848055384392
14	51110 (2015/05)	51421 (1997/05)	0.307617381624458
15	51110 (2015/05)	51421 (2005/05)	0.343557356961071
16	51110 (2015/05)	51320 (2001/06)	0.388356810793806
17	51110 (2015/05)	51320 (2005/05)	0.355996876441983
18	51110 (2015/05)	51620 (1987/06)	0.338921214615802
19	51110 (2015/05)	51620 (1992/04)	0.37479521767925
20	51110 (2015/05)	51620 (1997/05)	0.348857289829512
21	51110 (2015/05)	51421 (2001/06)	0.368735238874528
22	51110 (2015/05)	51320 (1997/05)	0.339796531271116
23	51110 (2015/05)	51320 (1983/06)	0.356271760784971
24	51110 (2015/05)	51330 (1987/06)	0.349239692158977
25	51110 (2015/05)	51420 (1987/06)	0.349239692158977
26	51110 (2015/05)	51902 (1997/05)	0.312054943772131
27	51110 (2015/05)	51902 (2001/06)	0.285062207141703
28	51110 (2015/05)	51620 (2001/06)	0.302818266397891
29	51110 (2015/05)	51951 (2001/06)	0.309197464874771
30	51110 (2015/05)	51901 (2017/06)	0.203986153362006
31	51110 (2015/05)	51340 (2015/05)	0.246088864284103
32	51110 (2015/05)	51621 (2015/05)	0.268208553484199
33	51110 (2015/05)	51903 (2017/06)	0.239166547035541
34	51110 (2015/05)	51620 (2005/05)	0.24739365500357
35	51110 (2015/05)	51420 (1979/05)	0.247999017420319
36	51110 (2015/05)	51620 (1964/10)	0.255328218243819
37	51110 (2015/05)	51320 (1964/10)	0.27331380620646
38	51110 (2015/05)	51320 (1966/03)	0.281108974610525
39	51110 (2015/05)	51320 (1987/06)	0.271023107666714
40	51110 (2015/05)	51320 (1992/04)	0.309299032334199
41	51110 (2015/05)	51330 (1983/06)	0.306141941017095
42	51110 (2015/05)	51420 (1983/06)	0.306141941017095
43	51110 (2015/05)	51320 (1970/06)	0.285247050578203
44	51110 (2015/05)	51620 (1970/06)	0.282801597225023
45	51110 (2015/05)	51620 (1974/02)	0.303449500730157
46	51110 (2015/05)	51620 (1974/10)	0.307684711551755
47	51110 (2015/05)	51620 (1979/05)	0.272498324430814
48	51110 (2015/05)	51620 (1983/06)	0.300003921876226
49	51110 (2015/05)	51320 (1974/10)	0.261141580337193
50	51110 (2015/05)	51320 (1979/05)	0.268698620452847
51	51110 (2015/05)	51420 (1970/06)	0.150231819352623
52	51110 (2015/05)	51320 (1974/02)	0.196324178828279
53	51110 (2015/05)	51420 (1974/02)	0.273142424121565
54	51110 (2015/05)	51420 (1974/10)	0.216964584029402
55	51110 (2015/05)	51620 (1966/03)	0.190165452784911
56	51110 (2015/05)	51420 (1964/10)	0.189990692952026
57	51110 (2015/05)	51420 (1966/03)	0.226181094197188
58	51110 (2015/05)	51210 (2015/05)	0.166028223805649
59	51110 (2015/05)	51210 (2017/06)	0.128687712649124
60	51110 (2015/05)	51110 (2017/06)	0.166630618159796
61	51110 (2015/05)	51903 (2015/05)	0.146408543005092
62	51951 (2015/05)	51110 (2015/05)	0.389114166089737
63	51951 (2015/05)	51951 (2015/05)	1
64	51951 (2015/05)	51951 (2017/06)	0.426666172024262
65	51951 (2015/05)	51902 (2015/05)	0.327866417720445
66	51951 (2015/05)	51902 (2017/06)	0.34107617223698
67	51951 (2015/05)	51901 (2015/05)	0.341757346644667
68	51951 (2015/05)	51421 (2015/05)	0.398915214483353
69	51951 (2015/05)	51421 (2017/06)	0.372835239911026
70	51951 (2015/05)	51620 (2015/05)	0.388461249624512
71	51951 (2015/05)	51620 (2017/06)	0.393212554223016
72	51951 (2015/05)	51320 (2015/05)	0.360735989196489
73	51951 (2015/05)	51320 (2017/06)	0.376887385970431
74	51951 (2015/05)	51421 (1992/04)	0.334478198219538
75	51951 (2015/05)	51421 (1997/05)	0.315427871255716
76	51951 (2015/05)	51421 (2005/05)	0.34415783974267
77	51951 (2015/05)	51320 (2001/06)	0.375640953925901
78	51951 (2015/05)	51320 (2005/05)	0.355333742049199
79	51951 (2015/05)	51620 (1987/06)	0.345213308838538
80	51951 (2015/05)	51620 (1992/04)	0.374784078107398
81	51951 (2015/05)	51620 (1997/05)	0.353988490128687
82	51951 (2015/05)	51421 (2001/06)	0.365059272654209
83	51951 (2015/05)	51320 (1997/05)	0.348649647020194
84	51951 (2015/05)	51320 (1983/06)	0.35543226066781
85	51951 (2015/05)	51330 (1987/06)	0.354087414002428
86	51951 (2015/05)	51420 (1987/06)	0.354087414002428
87	51951 (2015/05)	51902 (1997/05)	0.320035044232659
88	51951 (2015/05)	51902 (2001/06)	0.296356764252007
89	51951 (2015/05)	51620 (2001/06)	0.3160505441406
90	51951 (2015/05)	51951 (2001/06)	0.329621098455231
91	51951 (2015/05)	51901 (2017/06)	0.216166650992194
92	51951 (2015/05)	51340 (2015/05)	0.257380789413644
93	51951 (2015/05)	51621 (2015/05)	0.280099854195202
94	51951 (2015/05)	51903 (2017/06)	0.258381781832387
95	51951 (2015/05)	51620 (2005/05)	0.264622749031229
96	51951 (2015/05)	51420 (1979/05)	0.259915707939401
97	51951 (2015/05)	51620 (1964/10)	0.270131572998146
98	51951 (2015/05)	51320 (1964/10)	0.281191318398183
99	51951 (2015/05)	51320 (1966/03)	0.295565646251113
100	51951 (2015/05)	51320 (1987/06)	0.283166711699541
101	51951 (2015/05)	51320 (1992/04)	0.316787374337909
102	51951 (2015/05)	51330 (1983/06)	0.318411381659539
103	51951 (2015/05)	51420 (1983/06)	0.318411381659539
104	51951 (2015/05)	51320 (1970/06)	0.297783129421377
105	51951 (2015/05)	51620 (1970/06)	0.296788631531834
106	51951 (2015/05)	51620 (1974/02)	0.31557850249439
107	51951 (2015/05)	51620 (1974/10)	0.317794028031688
108	51951 (2015/05)	51620 (1979/05)	0.287256629172878
109	51951 (2015/05)	51620 (1983/06)	0.313568318204467
110	51951 (2015/05)	51320 (1974/10)	0.273679458239278
111	51951 (2015/05)	51320 (1979/05)	0.282108805384184
112	51951 (2015/05)	51420 (1970/06)	0.163567058366515
113	51951 (2015/05)	51320 (1974/02)	0.209776833156217
114	51951 (2015/05)	51420 (1974/02)	0.281999867791904
115	51951 (2015/05)	51420 (1974/10)	0.230208089782558
116	51951 (2015/05)	51620 (1966/03)	0.203130911842603
117	51951 (2015/05)	51420 (1964/10)	0.203892735622338
118	51951 (2015/05)	51420 (1966/03)	0.23883675124551
119	51951 (2015/05)	51210 (2015/05)	0.174027467545392
120	51951 (2015/05)	51210 (2017/06)	0.143276355366444
121	51951 (2015/05)	51110 (2017/06)	0.169250145320674
122	51951 (2015/05)	51903 (2015/05)	0.160272472935166
123	51951 (2017/06)	51110 (2015/05)	0.383861236802413
124	51951 (2017/06)	51951 (2015/05)	0.426666172024262
125	51951 (2017/06)	51951 (2017/06)	1
126	51951 (2017/06)	51902 (2015/05)	0.333450133590294
127	51951 (2017/06)	51902 (2017/06)	0.347904624277457
128	51951 (2017/06)	51901 (2015/05)	0.348185031902052
129	51951 (2017/06)	51421 (2015/05)	0.392207695320514
130	51951 (2017/06)	51421 (2017/06)	0.377009006065309
131	51951 (2017/06)	51620 (2015/05)	0.385925542321192
132	51951 (2017/06)	51620 (2017/06)	0.398752321731406
133	51951 (2017/06)	51320 (2015/05)	0.361824412249501
134	51951 (2017/06)	51320 (2017/06)	0.383928390611393
135	51951 (2017/06)	51421 (1992/04)	0.32656388374527
136	51951 (2017/06)	51421 (1997/05)	0.319793972800795
137	51951 (2017/06)	51421 (2005/05)	0.345360390703941
138	51951 (2017/06)	51320 (2001/06)	0.376386793713838
139	51951 (2017/06)	51320 (2005/05)	0.356849490046574
140	51951 (2017/06)	51620 (1987/06)	0.344156931708747
141	51951 (2017/06)	51620 (1992/04)	0.369955371679212
142	51951 (2017/06)	51620 (1997/05)	0.355562851397382
143	51951 (2017/06)	51421 (2001/06)	0.365195169201599
144	51951 (2017/06)	51320 (1997/05)	0.347449065499242
145	51951 (2017/06)	51320 (1983/06)	0.355937467646754
146	51951 (2017/06)	51330 (1987/06)	0.350379925050208
147	51951 (2017/06)	51420 (1987/06)	0.350379925050208
148	51951 (2017/06)	51902 (1997/05)	0.32275039080561
149	51951 (2017/06)	51902 (2001/06)	0.297790386567026
150	51951 (2017/06)	51620 (2001/06)	0.320100569008866
151	51951 (2017/06)	51951 (2001/06)	0.323776163293548
152	51951 (2017/06)	51901 (2017/06)	0.22135149650896
153	51951 (2017/06)	51340 (2015/05)	0.258576814326107
154	51951 (2017/06)	51621 (2015/05)	0.280925487338313
155	51951 (2017/06)	51903 (2017/06)	0.264211178348501
156	51951 (2017/06)	51620 (2005/05)	0.268114404281908
157	51951 (2017/06)	51420 (1979/05)	0.261370855784842
158	51951 (2017/06)	51620 (1964/10)	0.272888681228828
159	51951 (2017/06)	51320 (1964/10)	0.285105327258785
160	51951 (2017/06)	51320 (1966/03)	0.291987243817042
161	51951 (2017/06)	51320 (1987/06)	0.285956833193785
162	51951 (2017/06)	51320 (1992/04)	0.318965517241379
163	51951 (2017/06)	51330 (1983/06)	0.317795206009058
164	51951 (2017/06)	51420 (1983/06)	0.317795206009058
165	51951 (2017/06)	51320 (1970/06)	0.299432900624695
166	51951 (2017/06)	51620 (1970/06)	0.298596361621572
167	51951 (2017/06)	51620 (1974/02)	0.31428443469109
168	51951 (2017/06)	51620 (1974/10)	0.317476662711826
169	51951 (2017/06)	51620 (1979/05)	0.291607297189975
170	51951 (2017/06)	51620 (1983/06)	0.315095392167801
171	51951 (2017/06)	51320 (1974/10)	0.274350913959716
172	51951 (2017/06)	51320 (1979/05)	0.284020654363582
173	51951 (2017/06)	51420 (1970/06)	0.167816091954023
174	51951 (2017/06)	51320 (1974/02)	0.211382312658971
175	51951 (2017/06)	51420 (1974/02)	0.285567972324009
176	51951 (2017/06)	51420 (1974/10)	0.233353518226959
177	51951 (2017/06)	51620 (1966/03)	0.208853603382165
178	51951 (2017/06)	51420 (1964/10)	0.205477763534168
179	51951 (2017/06)	51420 (1966/03)	0.241099043371934
180	51951 (2017/06)	51210 (2015/05)	0.179025375120452
181	51951 (2017/06)	51210 (2017/06)	0.147810358443941
182	51951 (2017/06)	51110 (2017/06)	0.174754098360656
183	51951 (2017/06)	51903 (2015/05)	0.163130610696675
184	51902 (2015/05)	51110 (2015/05)	0.325313137197786
185	51902 (2015/05)	51951 (2015/05)	0.327866417720445
186	51902 (2015/05)	51951 (2017/06)	0.333450133590294
187	51902 (2015/05)	51902 (2015/05)	1
188	51902 (2015/05)	51902 (2017/06)	0.403831308077198
189	51902 (2015/05)	51901 (2015/05)	0.364992639565168
190	51902 (2015/05)	51421 (2015/05)	0.359922442169816
191	51902 (2015/05)	51421 (2017/06)	0.367182471227375
192	51902 (2015/05)	51620 (2015/05)	0.36168112262887
193	51902 (2015/05)	51620 (2017/06)	0.374906179634726
194	51902 (2015/05)	51320 (2015/05)	0.381302550947698
195	51902 (2015/05)	51320 (2017/06)	0.369639641924277
196	51902 (2015/05)	51421 (1992/04)	0.324593615983154
197	51902 (2015/05)	51421 (1997/05)	0.350546724248828
198	51902 (2015/05)	51421 (2005/05)	0.345800988002823
199	51902 (2015/05)	51320 (2001/06)	0.355044580009385
200	51902 (2015/05)	51320 (2005/05)	0.343333415167064
201	51902 (2015/05)	51620 (1987/06)	0.34551781812296
202	51902 (2015/05)	51620 (1992/04)	0.345060320297251
203	51902 (2015/05)	51620 (1997/05)	0.349171991133133
204	51902 (2015/05)	51421 (2001/06)	0.353230977765034
205	51902 (2015/05)	51320 (1997/05)	0.352752218653019
206	51902 (2015/05)	51320 (1983/06)	0.351750561500859
207	51902 (2015/05)	51330 (1987/06)	0.353311883425958
208	51902 (2015/05)	51420 (1987/06)	0.353311883425958
209	51902 (2015/05)	51902 (1997/05)	0.357445924695131
210	51902 (2015/05)	51902 (2001/06)	0.356678420082166
211	51902 (2015/05)	51620 (2001/06)	0.32734693877551
212	51902 (2015/05)	51951 (2001/06)	0.327576932876596
213	51902 (2015/05)	51901 (2017/06)	0.27362562876815
214	51902 (2015/05)	51340 (2015/05)	0.315628260796392
215	51902 (2015/05)	51621 (2015/05)	0.316210870043015
216	51902 (2015/05)	51903 (2017/06)	0.312284030083339
217	51902 (2015/05)	51620 (2005/05)	0.30344576959926
218	51902 (2015/05)	51420 (1979/05)	0.306730097474966
219	51902 (2015/05)	51620 (1964/10)	0.3072265625
220	51902 (2015/05)	51320 (1964/10)	0.30775127245968
221	51902 (2015/05)	51320 (1966/03)	0.317362013232229
222	51902 (2015/05)	51320 (1987/06)	0.324206374862611
223	51902 (2015/05)	51320 (1992/04)	0.34622075584883
224	51902 (2015/05)	51330 (1983/06)	0.340966921119593
225	51902 (2015/05)	51420 (1983/06)	0.340966921119593
226	51902 (2015/05)	51320 (1970/06)	0.322602780595501
227	51902 (2015/05)	51620 (1970/06)	0.327485750474984
228	51902 (2015/05)	51620 (1974/02)	0.335782247380465
229	51902 (2015/05)	51620 (1974/10)	0.340791375572151
230	51902 (2015/05)	51620 (1979/05)	0.323608284061904
231	51902 (2015/05)	51620 (1983/06)	0.337210348032015
232	51902 (2015/05)	51320 (1974/10)	0.31123012009088
233	51902 (2015/05)	51320 (1979/05)	0.328155277095982
234	51902 (2015/05)	51420 (1970/06)	0.215191802217058
235	51902 (2015/05)	51320 (1974/02)	0.263023823191734
236	51902 (2015/05)	51420 (1974/02)	0.315935695333229
237	51902 (2015/05)	51420 (1974/10)	0.284074957888827
238	51902 (2015/05)	51620 (1966/03)	0.255104613057726
239	51902 (2015/05)	51420 (1964/10)	0.25420838775214
240	51902 (2015/05)	51420 (1966/03)	0.286627487369832
241	51902 (2015/05)	51210 (2015/05)	0.225197527190982
242	51902 (2015/05)	51210 (2017/06)	0.191569395431807
243	51902 (2015/05)	51110 (2017/06)	0.228890413046792
244	51902 (2015/05)	51903 (2015/05)	0.221712125303808
245	51902 (2017/06)	51110 (2015/05)	0.342296387598369
246	51902 (2017/06)	51951 (2015/05)	0.34107617223698
247	51902 (2017/06)	51951 (2017/06)	0.347904624277457
248	51902 (2017/06)	51902 (2015/05)	0.403831308077198
249	51902 (2017/06)	51902 (2017/06)	1
250	51902 (2017/06)	51901 (2015/05)	0.364481961395774
251	51902 (2017/06)	51421 (2015/05)	0.365892348812447
252	51902 (2017/06)	51421 (2017/06)	0.38096301811864
253	51902 (2017/06)	51620 (2015/05)	0.368417479463215
254	51902 (2017/06)	51620 (2017/06)	0.384330155061158
255	51902 (2017/06)	51320 (2015/05)	0.37649789485048
256	51902 (2017/06)	51320 (2017/06)	0.383505003302914
257	51902 (2017/06)	51421 (1992/04)	0.32419867873746
258	51902 (2017/06)	51421 (1997/05)	0.342806956922368
259	51902 (2017/06)	51421 (2005/05)	0.350879921208823
260	51902 (2017/06)	51320 (2001/06)	0.360724925521351
261	51902 (2017/06)	51320 (2005/05)	0.343524884435789
262	51902 (2017/06)	51620 (1987/06)	0.345000128300531
263	51902 (2017/06)	51620 (1992/04)	0.35192938780129
264	51902 (2017/06)	51620 (1997/05)	0.349336184177813
265	51902 (2017/06)	51421 (2001/06)	0.362483110644047
266	51902 (2017/06)	51320 (1997/05)	0.349150178230098
267	51902 (2017/06)	51320 (1983/06)	0.35452298067706
268	51902 (2017/06)	51330 (1987/06)	0.348228704077513
269	51902 (2017/06)	51420 (1987/06)	0.348228704077513
270	51902 (2017/06)	51902 (1997/05)	0.353239547135971
271	51902 (2017/06)	51902 (2001/06)	0.345412746907045
272	51902 (2017/06)	51620 (2001/06)	0.329286504424779
273	51902 (2017/06)	51951 (2001/06)	0.327666317514033
274	51902 (2017/06)	51901 (2017/06)	0.268114740507379
275	51902 (2017/06)	51340 (2015/05)	0.305554684314525
276	51902 (2017/06)	51621 (2015/05)	0.309697755258352
277	51902 (2017/06)	51903 (2017/06)	0.30749493157628
278	51902 (2017/06)	51620 (2005/05)	0.295840276492008
279	51902 (2017/06)	51420 (1979/05)	0.29543694433258
280	51902 (2017/06)	51620 (1964/10)	0.296598846037048
281	51902 (2017/06)	51320 (1964/10)	0.301367890568755
282	51902 (2017/06)	51320 (1966/03)	0.313699254113762
283	51902 (2017/06)	51320 (1987/06)	0.316646489104116
284	51902 (2017/06)	51320 (1992/04)	0.340248141762994
285	51902 (2017/06)	51330 (1983/06)	0.336526110025133
286	51902 (2017/06)	51420 (1983/06)	0.336526110025133
287	51902 (2017/06)	51320 (1970/06)	0.321398364815337
288	51902 (2017/06)	51620 (1970/06)	0.322260223048327
289	51902 (2017/06)	51620 (1974/02)	0.331336928753903
290	51902 (2017/06)	51620 (1974/10)	0.333673382640483
291	51902 (2017/06)	51620 (1979/05)	0.314182147711826
292	51902 (2017/06)	51620 (1983/06)	0.330070245718961
293	51902 (2017/06)	51320 (1974/10)	0.30486841305537
294	51902 (2017/06)	51320 (1979/05)	0.317482348681431
295	51902 (2017/06)	51420 (1970/06)	0.202017381592266
296	51902 (2017/06)	51320 (1974/02)	0.251475562039923
297	51902 (2017/06)	51420 (1974/02)	0.308899756933259
298	51902 (2017/06)	51420 (1974/10)	0.269382988386427
299	51902 (2017/06)	51620 (1966/03)	0.24341580207502
300	51902 (2017/06)	51420 (1964/10)	0.240141692287127
301	51902 (2017/06)	51420 (1966/03)	0.272310630171865
302	51902 (2017/06)	51210 (2015/05)	0.214537647600061
303	51902 (2017/06)	51210 (2017/06)	0.188750714694111
304	51902 (2017/06)	51110 (2017/06)	0.217540421362077
305	51902 (2017/06)	51903 (2015/05)	0.208215597626448
306	51901 (2015/05)	51110 (2015/05)	0.343222781599477
307	51901 (2015/05)	51951 (2015/05)	0.341757346644667
308	51901 (2015/05)	51951 (2017/06)	0.348185031902052
309	51901 (2015/05)	51902 (2015/05)	0.364992639565168
310	51901 (2015/05)	51902 (2017/06)	0.364481961395774
311	51901 (2015/05)	51901 (2015/05)	1
312	51901 (2015/05)	51421 (2015/05)	0.378232926368226
313	51901 (2015/05)	51421 (2017/06)	0.386393558841402
314	51901 (2015/05)	51620 (2015/05)	0.370950671820357
315	51901 (2015/05)	51620 (2017/06)	0.386631395889975
316	51901 (2015/05)	51320 (2015/05)	0.388634915357549
317	51901 (2015/05)	51320 (2017/06)	0.383109300072055
318	51901 (2015/05)	51421 (1992/04)	0.33837799788828
319	51901 (2015/05)	51421 (1997/05)	0.361069792348426
320	51901 (2015/05)	51421 (2005/05)	0.356893173031089
321	51901 (2015/05)	51320 (2001/06)	0.361467595563296
322	51901 (2015/05)	51320 (2005/05)	0.356472569778633
323	51901 (2015/05)	51620 (1987/06)	0.351321585903084
324	51901 (2015/05)	51620 (1992/04)	0.358187944244438
325	51901 (2015/05)	51620 (1997/05)	0.361043132456409
326	51901 (2015/05)	51421 (2001/06)	0.376368120857099
327	51901 (2015/05)	51320 (1997/05)	0.361753474063859
328	51901 (2015/05)	51320 (1983/06)	0.365443780863001
329	51901 (2015/05)	51330 (1987/06)	0.363685904089682
330	51901 (2015/05)	51420 (1987/06)	0.363685904089682
331	51901 (2015/05)	51902 (1997/05)	0.352476320894671
332	51901 (2015/05)	51902 (2001/06)	0.348594054505522
333	51901 (2015/05)	51620 (2001/06)	0.343612962013782
334	51901 (2015/05)	51951 (2001/06)	0.338857788930866
335	51901 (2015/05)	51901 (2017/06)	0.296297581456678
336	51901 (2015/05)	51340 (2015/05)	0.319141358544324
337	51901 (2015/05)	51621 (2015/05)	0.321075607833626
338	51901 (2015/05)	51903 (2017/06)	0.308190562554652
339	51901 (2015/05)	51620 (2005/05)	0.3086423682954
340	51901 (2015/05)	51420 (1979/05)	0.303279210442534
341	51901 (2015/05)	51620 (1964/10)	0.31279040562602
342	51901 (2015/05)	51320 (1964/10)	0.312790732126456
343	51901 (2015/05)	51320 (1966/03)	0.322358234245815
344	51901 (2015/05)	51320 (1987/06)	0.326114689318274
345	51901 (2015/05)	51320 (1992/04)	0.349376630907509
346	51901 (2015/05)	51330 (1983/06)	0.340380610003138
347	51901 (2015/05)	51420 (1983/06)	0.340380610003138
348	51901 (2015/05)	51320 (1970/06)	0.324997118819869
349	51901 (2015/05)	51620 (1970/06)	0.329033241842025
350	51901 (2015/05)	51620 (1974/02)	0.340235307822238
351	51901 (2015/05)	51620 (1974/10)	0.345080678045087
352	51901 (2015/05)	51620 (1979/05)	0.32196135595323
353	51901 (2015/05)	51620 (1983/06)	0.336984163680499
354	51901 (2015/05)	51320 (1974/10)	0.308118195956454
355	51901 (2015/05)	51320 (1979/05)	0.324971352472978
356	51901 (2015/05)	51420 (1970/06)	0.208651491139605
357	51901 (2015/05)	51320 (1974/02)	0.254424176422543
358	51901 (2015/05)	51420 (1974/02)	0.314087759815243
359	51901 (2015/05)	51420 (1974/10)	0.274593441748867
360	51901 (2015/05)	51620 (1966/03)	0.256322906988748
361	51901 (2015/05)	51420 (1964/10)	0.251528655819256
362	51901 (2015/05)	51420 (1966/03)	0.284592383268163
363	51901 (2015/05)	51210 (2015/05)	0.221272434785352
364	51901 (2015/05)	51210 (2017/06)	0.188752661331767
365	51901 (2015/05)	51110 (2017/06)	0.230155274996372
366	51901 (2015/05)	51903 (2015/05)	0.215974604101292
367	51421 (2015/05)	51110 (2015/05)	0.418550744693733
368	51421 (2015/05)	51951 (2015/05)	0.398915214483353
369	51421 (2015/05)	51951 (2017/06)	0.392207695320514
370	51421 (2015/05)	51902 (2015/05)	0.359922442169816
371	51421 (2015/05)	51902 (2017/06)	0.365892348812447
372	51421 (2015/05)	51901 (2015/05)	0.378232926368226
373	51421 (2015/05)	51421 (2015/05)	1
374	51421 (2015/05)	51421 (2017/06)	0.498386373823398
375	51421 (2015/05)	51620 (2015/05)	0.426059279888602
376	51421 (2015/05)	51620 (2017/06)	0.426853832256993
377	51421 (2015/05)	51320 (2015/05)	0.403080322915257
378	51421 (2015/05)	51320 (2017/06)	0.418105342457154
379	51421 (2015/05)	51421 (1992/04)	0.355074868306442
380	51421 (2015/05)	51421 (1997/05)	0.346961583236321
381	51421 (2015/05)	51421 (2005/05)	0.366824194557735
382	51421 (2015/05)	51320 (2001/06)	0.406707976787646
383	51421 (2015/05)	51320 (2005/05)	0.383968632523546
384	51421 (2015/05)	51620 (1987/06)	0.35966411691808
385	51421 (2015/05)	51620 (1992/04)	0.389456781420123
386	51421 (2015/05)	51620 (1997/05)	0.374380928397549
387	51421 (2015/05)	51421 (2001/06)	0.396860509635428
388	51421 (2015/05)	51320 (1997/05)	0.370380769313838
389	51421 (2015/05)	51320 (1983/06)	0.377155949678596
390	51421 (2015/05)	51330 (1987/06)	0.372071307300509
391	51421 (2015/05)	51420 (1987/06)	0.372071307300509
392	51421 (2015/05)	51902 (1997/05)	0.335757575757576
393	51421 (2015/05)	51902 (2001/06)	0.315967299877138
394	51421 (2015/05)	51620 (2001/06)	0.331431908012936
395	51421 (2015/05)	51951 (2001/06)	0.330554580554581
396	51421 (2015/05)	51901 (2017/06)	0.234407367659171
397	51421 (2015/05)	51340 (2015/05)	0.277999467943602
398	51421 (2015/05)	51621 (2015/05)	0.293633828996283
399	51421 (2015/05)	51903 (2017/06)	0.2749617467758
400	51421 (2015/05)	51620 (2005/05)	0.277875171105401
401	51421 (2015/05)	51420 (1979/05)	0.273000024002112
402	51421 (2015/05)	51620 (1964/10)	0.284050584676939
403	51421 (2015/05)	51320 (1964/10)	0.292450452514606
404	51421 (2015/05)	51320 (1966/03)	0.307769469268649
405	51421 (2015/05)	51320 (1987/06)	0.300558526440879
406	51421 (2015/05)	51320 (1992/04)	0.339692040573883
407	51421 (2015/05)	51330 (1983/06)	0.331140301466778
408	51421 (2015/05)	51420 (1983/06)	0.331140301466778
409	51421 (2015/05)	51320 (1970/06)	0.312241624686561
410	51421 (2015/05)	51620 (1970/06)	0.306367603585003
411	51421 (2015/05)	51620 (1974/02)	0.329140844748336
412	51421 (2015/05)	51620 (1974/10)	0.328357188440149
413	51421 (2015/05)	51620 (1979/05)	0.296954615475767
414	51421 (2015/05)	51620 (1983/06)	0.327284304361668
415	51421 (2015/05)	51320 (1974/10)	0.285534561336878
416	51421 (2015/05)	51320 (1979/05)	0.295021236432279
417	51421 (2015/05)	51420 (1970/06)	0.16921895006402
418	51421 (2015/05)	51320 (1974/02)	0.218177746815287
419	51421 (2015/05)	51420 (1974/02)	0.29403596472957
420	51421 (2015/05)	51420 (1974/10)	0.2394210176501
421	51421 (2015/05)	51620 (1966/03)	0.215275
422	51421 (2015/05)	51420 (1964/10)	0.214204959425169
423	51421 (2015/05)	51420 (1966/03)	0.248871758592931
424	51421 (2015/05)	51210 (2015/05)	0.189193616324238
425	51421 (2015/05)	51210 (2017/06)	0.150910690261823
426	51421 (2015/05)	51110 (2017/06)	0.186685925047071
427	51421 (2015/05)	51903 (2015/05)	0.169356707081628
428	51421 (2017/06)	51110 (2015/05)	0.383484100116544
429	51421 (2017/06)	51951 (2015/05)	0.372835239911026
430	51421 (2017/06)	51951 (2017/06)	0.377009006065309
431	51421 (2017/06)	51902 (2015/05)	0.367182471227375
432	51421 (2017/06)	51902 (2017/06)	0.38096301811864
433	51421 (2017/06)	51901 (2015/05)	0.386393558841402
434	51421 (2017/06)	51421 (2015/05)	0.498386373823398
435	51421 (2017/06)	51421 (2017/06)	1
436	51421 (2017/06)	51620 (2015/05)	0.401399878271455
437	51421 (2017/06)	51620 (2017/06)	0.415174667464445
438	51421 (2017/06)	51320 (2015/05)	0.402923021986431
439	51421 (2017/06)	51320 (2017/06)	0.422039033326288
440	51421 (2017/06)	51421 (1992/04)	0.350708807808506
441	51421 (2017/06)	51421 (1997/05)	0.358536127283947
442	51421 (2017/06)	51421 (2005/05)	0.368428752560226
443	51421 (2017/06)	51320 (2001/06)	0.385782644307454
444	51421 (2017/06)	51320 (2005/05)	0.369934698989176
445	51421 (2017/06)	51620 (1987/06)	0.358463761136528
446	51421 (2017/06)	51620 (1992/04)	0.371285957098905
447	51421 (2017/06)	51620 (1997/05)	0.365050363082689
448	51421 (2017/06)	51421 (2001/06)	0.391496857741383
449	51421 (2017/06)	51320 (1997/05)	0.370375785933616
450	51421 (2017/06)	51320 (1983/06)	0.371387145845218
451	51421 (2017/06)	51330 (1987/06)	0.370707143027613
452	51421 (2017/06)	51420 (1987/06)	0.370707143027613
453	51421 (2017/06)	51902 (1997/05)	0.346049888022241
454	51421 (2017/06)	51902 (2001/06)	0.335141834205453
455	51421 (2017/06)	51620 (2001/06)	0.336893727373097
456	51421 (2017/06)	51951 (2001/06)	0.335349244033487
457	51421 (2017/06)	51901 (2017/06)	0.258633532969816
458	51421 (2017/06)	51340 (2015/05)	0.304233484835492
459	51421 (2017/06)	51621 (2015/05)	0.307785723923897
460	51421 (2017/06)	51903 (2017/06)	0.2953394558407
461	51421 (2017/06)	51620 (2005/05)	0.296737996560377
462	51421 (2017/06)	51420 (1979/05)	0.293226079593565
463	51421 (2017/06)	51620 (1964/10)	0.299549173484722
464	51421 (2017/06)	51320 (1964/10)	0.305874857309724
465	51421 (2017/06)	51320 (1966/03)	0.314408534507614
466	51421 (2017/06)	51320 (1987/06)	0.318904961545937
467	51421 (2017/06)	51320 (1992/04)	0.350322987238065
468	51421 (2017/06)	51330 (1983/06)	0.340449728612044
469	51421 (2017/06)	51420 (1983/06)	0.340449728612044
470	51421 (2017/06)	51320 (1970/06)	0.313851080864692
471	51421 (2017/06)	51620 (1970/06)	0.321642849350933
472	51421 (2017/06)	51620 (1974/02)	0.335011801730921
473	51421 (2017/06)	51620 (1974/10)	0.339234198793601
474	51421 (2017/06)	51620 (1979/05)	0.312819520822395
475	51421 (2017/06)	51620 (1983/06)	0.331597719403296
476	51421 (2017/06)	51320 (1974/10)	0.298774245316953
477	51421 (2017/06)	51320 (1979/05)	0.314099029554477
478	51421 (2017/06)	51420 (1970/06)	0.191827116857347
479	51421 (2017/06)	51320 (1974/02)	0.238885261470885
480	51421 (2017/06)	51420 (1974/02)	0.30604800858254
481	51421 (2017/06)	51420 (1974/10)	0.261546111322355
482	51421 (2017/06)	51620 (1966/03)	0.236350059737157
483	51421 (2017/06)	51420 (1964/10)	0.238059386857797
484	51421 (2017/06)	51420 (1966/03)	0.269360658103622
485	51421 (2017/06)	51210 (2015/05)	0.208352963999667
486	51421 (2017/06)	51210 (2017/06)	0.176023225725015
487	51421 (2017/06)	51110 (2017/06)	0.215333040917351
488	51421 (2017/06)	51903 (2015/05)	0.192211682476286
489	51620 (2015/05)	51110 (2015/05)	0.390447083478868
490	51620 (2015/05)	51951 (2015/05)	0.388461249624512
491	51620 (2015/05)	51951 (2017/06)	0.385925542321192
492	51620 (2015/05)	51902 (2015/05)	0.36168112262887
493	51620 (2015/05)	51902 (2017/06)	0.368417479463215
494	51620 (2015/05)	51901 (2015/05)	0.370950671820357
495	51620 (2015/05)	51421 (2015/05)	0.426059279888602
496	51620 (2015/05)	51421 (2017/06)	0.401399878271455
497	51620 (2015/05)	51620 (2015/05)	1
498	51620 (2015/05)	51620 (2017/06)	0.437348300970874
499	51620 (2015/05)	51320 (2015/05)	0.405652398628013
500	51620 (2015/05)	51320 (2017/06)	0.40757406131588
501	51620 (2015/05)	51421 (1992/04)	0.338613987709188
502	51620 (2015/05)	51421 (1997/05)	0.343865090133747
503	51620 (2015/05)	51421 (2005/05)	0.367188551433314
504	51620 (2015/05)	51320 (2001/06)	0.407894736842105
505	51620 (2015/05)	51320 (2005/05)	0.387237615449202
506	51620 (2015/05)	51620 (1987/06)	0.366022838790258
507	51620 (2015/05)	51620 (1992/04)	0.392570627779922
508	51620 (2015/05)	51620 (1997/05)	0.382828592715957
509	51620 (2015/05)	51421 (2001/06)	0.383075443657662
510	51620 (2015/05)	51320 (1997/05)	0.371009026000269
511	51620 (2015/05)	51320 (1983/06)	0.372169066011236
512	51620 (2015/05)	51330 (1987/06)	0.367928466287321
513	51620 (2015/05)	51420 (1987/06)	0.367928466287321
514	51620 (2015/05)	51902 (1997/05)	0.337360398960455
515	51620 (2015/05)	51902 (2001/06)	0.314065273121672
516	51620 (2015/05)	51620 (2001/06)	0.340069243269978
517	51620 (2015/05)	51951 (2001/06)	0.327924149876926
518	51620 (2015/05)	51901 (2017/06)	0.23981983880314
519	51620 (2015/05)	51340 (2015/05)	0.2783379782113
520	51620 (2015/05)	51621 (2015/05)	0.297067056103201
521	51620 (2015/05)	51903 (2017/06)	0.281516151308218
522	51620 (2015/05)	51620 (2005/05)	0.291818112497776
523	51620 (2015/05)	51420 (1979/05)	0.274028424097598
524	51620 (2015/05)	51620 (1964/10)	0.287491879466294
525	51620 (2015/05)	51320 (1964/10)	0.297645928417007
526	51620 (2015/05)	51320 (1966/03)	0.309108227169901
527	51620 (2015/05)	51320 (1987/06)	0.304054222421569
528	51620 (2015/05)	51320 (1992/04)	0.342041225307758
529	51620 (2015/05)	51330 (1983/06)	0.33029847944434
530	51620 (2015/05)	51420 (1983/06)	0.33029847944434
531	51620 (2015/05)	51320 (1970/06)	0.316310615370073
532	51620 (2015/05)	51620 (1970/06)	0.31422934648582
533	51620 (2015/05)	51620 (1974/02)	0.331979064598619
534	51620 (2015/05)	51620 (1974/10)	0.335507609968222
535	51620 (2015/05)	51620 (1979/05)	0.305422528185174
536	51620 (2015/05)	51620 (1983/06)	0.338578158253425
537	51620 (2015/05)	51320 (1974/10)	0.290675641984542
538	51620 (2015/05)	51320 (1979/05)	0.3053911573084
539	51620 (2015/05)	51420 (1970/06)	0.174889353498602
540	51620 (2015/05)	51320 (1974/02)	0.22641211323239
541	51620 (2015/05)	51420 (1974/02)	0.295746689583384
542	51620 (2015/05)	51420 (1974/10)	0.246031539840482
543	51620 (2015/05)	51620 (1966/03)	0.223542802689396
544	51620 (2015/05)	51420 (1964/10)	0.220406970566359
545	51620 (2015/05)	51420 (1966/03)	0.257555847568988
546	51620 (2015/05)	51210 (2015/05)	0.190770062942565
547	51620 (2015/05)	51210 (2017/06)	0.155717227179135
548	51620 (2015/05)	51110 (2017/06)	0.188745060634964
549	51620 (2015/05)	51903 (2015/05)	0.179123287671233
550	51620 (2017/06)	51110 (2015/05)	0.3935669218321
551	51620 (2017/06)	51951 (2015/05)	0.393212554223016
552	51620 (2017/06)	51951 (2017/06)	0.398752321731406
553	51620 (2017/06)	51902 (2015/05)	0.374906179634726
554	51620 (2017/06)	51902 (2017/06)	0.384330155061158
555	51620 (2017/06)	51901 (2015/05)	0.386631395889975
556	51620 (2017/06)	51421 (2015/05)	0.426853832256993
557	51620 (2017/06)	51421 (2017/06)	0.415174667464445
558	51620 (2017/06)	51620 (2015/05)	0.437348300970874
559	51620 (2017/06)	51620 (2017/06)	1
560	51620 (2017/06)	51320 (2015/05)	0.413007281493079
561	51620 (2017/06)	51320 (2017/06)	0.426018601037453
562	51620 (2017/06)	51421 (1992/04)	0.356217352961129
563	51620 (2017/06)	51421 (1997/05)	0.360276777152927
564	51620 (2017/06)	51421 (2005/05)	0.380569115370878
565	51620 (2017/06)	51320 (2001/06)	0.413518249423028
566	51620 (2017/06)	51320 (2005/05)	0.393315230589222
567	51620 (2017/06)	51620 (1987/06)	0.378794690391122
568	51620 (2017/06)	51620 (1992/04)	0.407018898685029
569	51620 (2017/06)	51620 (1997/05)	0.392713207022745
570	51620 (2017/06)	51421 (2001/06)	0.400385454883203
571	51620 (2017/06)	51320 (1997/05)	0.390273090639286
572	51620 (2017/06)	51320 (1983/06)	0.38789969236506
573	51620 (2017/06)	51330 (1987/06)	0.386001823409776
574	51620 (2017/06)	51420 (1987/06)	0.386001823409776
575	51620 (2017/06)	51902 (1997/05)	0.358311173548743
576	51620 (2017/06)	51902 (2001/06)	0.335331883058312
577	51620 (2017/06)	51620 (2001/06)	0.355734902197415
578	51620 (2017/06)	51951 (2001/06)	0.347394843300677
579	51620 (2017/06)	51901 (2017/06)	0.255473621273809
580	51620 (2017/06)	51340 (2015/05)	0.299283056042032
581	51620 (2017/06)	51621 (2015/05)	0.317146596858639
582	51620 (2017/06)	51903 (2017/06)	0.306581281880683
583	51620 (2017/06)	51620 (2005/05)	0.303112829870095
584	51620 (2017/06)	51420 (1979/05)	0.295559541279417
585	51620 (2017/06)	51620 (1964/10)	0.308741475511469
586	51620 (2017/06)	51320 (1964/10)	0.3176221574043
587	51620 (2017/06)	51320 (1966/03)	0.332470660585251
588	51620 (2017/06)	51320 (1987/06)	0.329043028703754
589	51620 (2017/06)	51320 (1992/04)	0.358404936131154
590	51620 (2017/06)	51330 (1983/06)	0.351235095839412
591	51620 (2017/06)	51420 (1983/06)	0.351235095839412
592	51620 (2017/06)	51320 (1970/06)	0.335985405158871
593	51620 (2017/06)	51620 (1970/06)	0.335093398429208
594	51620 (2017/06)	51620 (1974/02)	0.352274766115597
595	51620 (2017/06)	51620 (1974/10)	0.3589440706692
596	51620 (2017/06)	51620 (1979/05)	0.323129707561584
597	51620 (2017/06)	51620 (1983/06)	0.354432320547875
598	51620 (2017/06)	51320 (1974/10)	0.307834570747005
599	51620 (2017/06)	51320 (1979/05)	0.320462908644872
600	51620 (2017/06)	51420 (1970/06)	0.190258167424824
601	51620 (2017/06)	51320 (1974/02)	0.244022142327227
602	51620 (2017/06)	51420 (1974/02)	0.311207947500843
603	51620 (2017/06)	51420 (1974/10)	0.265357785778578
604	51620 (2017/06)	51620 (1966/03)	0.240086021505376
605	51620 (2017/06)	51420 (1964/10)	0.238106215600957
606	51620 (2017/06)	51420 (1966/03)	0.274314630484346
607	51620 (2017/06)	51210 (2015/05)	0.20448342563396
608	51620 (2017/06)	51210 (2017/06)	0.167890620335542
609	51620 (2017/06)	51110 (2017/06)	0.202508801514748
610	51620 (2017/06)	51903 (2015/05)	0.195874750007462
611	51320 (2015/05)	51110 (2015/05)	0.358101175149556
612	51320 (2015/05)	51951 (2015/05)	0.360735989196489
613	51320 (2015/05)	51951 (2017/06)	0.361824412249501
614	51320 (2015/05)	51902 (2015/05)	0.381302550947698
615	51320 (2015/05)	51902 (2017/06)	0.37649789485048
616	51320 (2015/05)	51901 (2015/05)	0.388634915357549
617	51320 (2015/05)	51421 (2015/05)	0.403080322915257
618	51320 (2015/05)	51421 (2017/06)	0.402923021986431
619	51320 (2015/05)	51620 (2015/05)	0.405652398628013
620	51320 (2015/05)	51620 (2017/06)	0.413007281493079
621	51320 (2015/05)	51320 (2015/05)	1
622	51320 (2015/05)	51320 (2017/06)	0.422190568245409
623	51320 (2015/05)	51421 (1992/04)	0.352381915646809
624	51320 (2015/05)	51421 (1997/05)	0.373167746365346
625	51320 (2015/05)	51421 (2005/05)	0.377009280804515
626	51320 (2015/05)	51320 (2001/06)	0.39371072121113
627	51320 (2015/05)	51320 (2005/05)	0.379855729395136
628	51320 (2015/05)	51620 (1987/06)	0.368899698619997
629	51320 (2015/05)	51620 (1992/04)	0.378466634012082
630	51320 (2015/05)	51620 (1997/05)	0.379446030398889
631	51320 (2015/05)	51421 (2001/06)	0.38596446046871
632	51320 (2015/05)	51320 (1997/05)	0.384840432670371
633	51320 (2015/05)	51320 (1983/06)	0.382274787683009
634	51320 (2015/05)	51330 (1987/06)	0.373741316056514
635	51320 (2015/05)	51420 (1987/06)	0.373741316056514
636	51320 (2015/05)	51902 (1997/05)	0.354625049747001
637	51320 (2015/05)	51902 (2001/06)	0.343568998804818
638	51320 (2015/05)	51620 (2001/06)	0.36053582697493
639	51320 (2015/05)	51951 (2001/06)	0.346384129349116
640	51320 (2015/05)	51901 (2017/06)	0.275922909880565
641	51320 (2015/05)	51340 (2015/05)	0.314677015844506
642	51320 (2015/05)	51621 (2015/05)	0.324437862669246
643	51320 (2015/05)	51903 (2017/06)	0.315731537540065
644	51320 (2015/05)	51620 (2005/05)	0.326820660891883
645	51320 (2015/05)	51420 (1979/05)	0.310693825588797
646	51320 (2015/05)	51620 (1964/10)	0.321841609050911
647	51320 (2015/05)	51320 (1964/10)	0.323019360969236
648	51320 (2015/05)	51320 (1966/03)	0.329739364188873
649	51320 (2015/05)	51320 (1987/06)	0.343635394790459
650	51320 (2015/05)	51320 (1992/04)	0.367172204202098
651	51320 (2015/05)	51330 (1983/06)	0.355404396992136
652	51320 (2015/05)	51420 (1983/06)	0.355404396992136
653	51320 (2015/05)	51320 (1970/06)	0.333467928011075
654	51320 (2015/05)	51620 (1970/06)	0.34626608914693
655	51320 (2015/05)	51620 (1974/02)	0.352361744417164
656	51320 (2015/05)	51620 (1974/10)	0.358338209479228
657	51320 (2015/05)	51620 (1979/05)	0.334723995143062
658	51320 (2015/05)	51620 (1983/06)	0.359215640433677
659	51320 (2015/05)	51320 (1974/10)	0.322350734604564
660	51320 (2015/05)	51320 (1979/05)	0.342694876115584
661	51320 (2015/05)	51420 (1970/06)	0.209496207242021
662	51320 (2015/05)	51320 (1974/02)	0.265854740217651
663	51320 (2015/05)	51420 (1974/02)	0.321822872914917
664	51320 (2015/05)	51420 (1974/10)	0.281936858931664
665	51320 (2015/05)	51620 (1966/03)	0.265136130520084
666	51320 (2015/05)	51420 (1964/10)	0.258027799813748
667	51320 (2015/05)	51420 (1966/03)	0.291614682513625
668	51320 (2015/05)	51210 (2015/05)	0.222821993472257
669	51320 (2015/05)	51210 (2017/06)	0.190875912408759
670	51320 (2015/05)	51110 (2017/06)	0.230464387361747
671	51320 (2015/05)	51903 (2015/05)	0.214448504142097
672	51320 (2017/06)	51110 (2015/05)	0.384218707140898
673	51320 (2017/06)	51951 (2015/05)	0.376887385970431
674	51320 (2017/06)	51951 (2017/06)	0.383928390611393
675	51320 (2017/06)	51902 (2015/05)	0.369639641924277
676	51320 (2017/06)	51902 (2017/06)	0.383505003302914
677	51320 (2017/06)	51901 (2015/05)	0.383109300072055
678	51320 (2017/06)	51421 (2015/05)	0.418105342457154
679	51320 (2017/06)	51421 (2017/06)	0.422039033326288
680	51320 (2017/06)	51620 (2015/05)	0.40757406131588
681	51320 (2017/06)	51620 (2017/06)	0.426018601037453
682	51320 (2017/06)	51320 (2015/05)	0.422190568245409
683	51320 (2017/06)	51320 (2017/06)	1
684	51320 (2017/06)	51421 (1992/04)	0.349905097303849
685	51320 (2017/06)	51421 (1997/05)	0.358754679179628
686	51320 (2017/06)	51421 (2005/05)	0.368306142034549
687	51320 (2017/06)	51320 (2001/06)	0.403047061608315
688	51320 (2017/06)	51320 (2005/05)	0.377723112381712
689	51320 (2017/06)	51620 (1987/06)	0.365815305441723
690	51320 (2017/06)	51620 (1992/04)	0.385329161666381
691	51320 (2017/06)	51620 (1997/05)	0.372041265793439
692	51320 (2017/06)	51421 (2001/06)	0.389453234715851
693	51320 (2017/06)	51320 (1997/05)	0.379584248774717
694	51320 (2017/06)	51320 (1983/06)	0.382086595604188
695	51320 (2017/06)	51330 (1987/06)	0.370261637465358
696	51320 (2017/06)	51420 (1987/06)	0.370261637465358
697	51320 (2017/06)	51902 (1997/05)	0.349851564284083
698	51320 (2017/06)	51902 (2001/06)	0.336327723361654
699	51320 (2017/06)	51620 (2001/06)	0.341088018631496
700	51320 (2017/06)	51951 (2001/06)	0.339256228898144
701	51320 (2017/06)	51901 (2017/06)	0.258641309103637
702	51320 (2017/06)	51340 (2015/05)	0.298808227971755
703	51320 (2017/06)	51621 (2015/05)	0.308134605193429
704	51320 (2017/06)	51903 (2017/06)	0.297112846149525
705	51320 (2017/06)	51620 (2005/05)	0.29777814670319
706	51320 (2017/06)	51420 (1979/05)	0.291935082529238
707	51320 (2017/06)	51620 (1964/10)	0.298998608420421
708	51320 (2017/06)	51320 (1964/10)	0.310763434671132
709	51320 (2017/06)	51320 (1966/03)	0.320171696015308
710	51320 (2017/06)	51320 (1987/06)	0.322985270406908
711	51320 (2017/06)	51320 (1992/04)	0.355891802259302
712	51320 (2017/06)	51330 (1983/06)	0.341954022988506
713	51320 (2017/06)	51420 (1983/06)	0.341954022988506
714	51320 (2017/06)	51320 (1970/06)	0.324669344316815
715	51320 (2017/06)	51620 (1970/06)	0.321387468886331
716	51320 (2017/06)	51620 (1974/02)	0.339287099025512
717	51320 (2017/06)	51620 (1974/10)	0.346790702495401
718	51320 (2017/06)	51620 (1979/05)	0.32017232917053
719	51320 (2017/06)	51620 (1983/06)	0.340742266979164
720	51320 (2017/06)	51320 (1974/10)	0.303405066739308
721	51320 (2017/06)	51320 (1979/05)	0.320196776560759
722	51320 (2017/06)	51420 (1970/06)	0.189258621210747
723	51320 (2017/06)	51320 (1974/02)	0.241905427440019
724	51320 (2017/06)	51420 (1974/02)	0.310775816509883
725	51320 (2017/06)	51420 (1974/10)	0.260049783983291
726	51320 (2017/06)	51620 (1966/03)	0.238747840346716
727	51320 (2017/06)	51420 (1964/10)	0.234538884155478
728	51320 (2017/06)	51420 (1966/03)	0.269687712152071
729	51320 (2017/06)	51210 (2015/05)	0.206233062330623
730	51320 (2017/06)	51210 (2017/06)	0.171797783848491
731	51320 (2017/06)	51110 (2017/06)	0.210033832180194
732	51320 (2017/06)	51903 (2015/05)	0.190667518948041
733	51421 (1992/04)	51110 (2015/05)	0.327848055384392
734	51421 (1992/04)	51951 (2015/05)	0.334478198219538
735	51421 (1992/04)	51951 (2017/06)	0.32656388374527
736	51421 (1992/04)	51902 (2015/05)	0.324593615983154
737	51421 (1992/04)	51902 (2017/06)	0.32419867873746
738	51421 (1992/04)	51901 (2015/05)	0.33837799788828
739	51421 (1992/04)	51421 (2015/05)	0.355074868306442
740	51421 (1992/04)	51421 (2017/06)	0.350708807808506
741	51421 (1992/04)	51620 (2015/05)	0.338613987709188
742	51421 (1992/04)	51620 (2017/06)	0.356217352961129
743	51421 (1992/04)	51320 (2015/05)	0.352381915646809
744	51421 (1992/04)	51320 (2017/06)	0.349905097303849
745	51421 (1992/04)	51421 (1992/04)	1
746	51421 (1992/04)	51421 (1997/05)	0.363661604242441
747	51421 (1992/04)	51421 (2005/05)	0.343412473859023
748	51421 (1992/04)	51320 (2001/06)	0.349956989247312
749	51421 (1992/04)	51320 (2005/05)	0.356071096179602
750	51421 (1992/04)	51620 (1987/06)	0.363891580333408
751	51421 (1992/04)	51620 (1992/04)	0.376573666393787
752	51421 (1992/04)	51620 (1997/05)	0.367491506638074
753	51421 (1992/04)	51421 (2001/06)	0.376571566731141
754	51421 (1992/04)	51320 (1997/05)	0.369605487133273
755	51421 (1992/04)	51320 (1983/06)	0.37032881256708
756	51421 (1992/04)	51330 (1987/06)	0.376911522076387
757	51421 (1992/04)	51420 (1987/06)	0.376911522076387
758	51421 (1992/04)	51902 (1997/05)	0.336289940516924
759	51421 (1992/04)	51902 (2001/06)	0.318212441050977
760	51421 (1992/04)	51620 (2001/06)	0.335614447644463
761	51421 (1992/04)	51951 (2001/06)	0.335124987141241
762	51421 (1992/04)	51901 (2017/06)	0.237525071415547
763	51421 (1992/04)	51340 (2015/05)	0.281249092229484
764	51421 (1992/04)	51621 (2015/05)	0.287677621111538
765	51421 (1992/04)	51903 (2017/06)	0.27422830518346
766	51421 (1992/04)	51620 (2005/05)	0.298464323251197
767	51421 (1992/04)	51420 (1979/05)	0.308057991555201
768	51421 (1992/04)	51620 (1964/10)	0.30752756634735
769	51421 (1992/04)	51320 (1964/10)	0.314400727894345
770	51421 (1992/04)	51320 (1966/03)	0.3249502738345
771	51421 (1992/04)	51320 (1987/06)	0.327559327905768
772	51421 (1992/04)	51320 (1992/04)	0.363311023084278
773	51421 (1992/04)	51330 (1983/06)	0.352034376258896
774	51421 (1992/04)	51420 (1983/06)	0.352034376258896
775	51421 (1992/04)	51320 (1970/06)	0.327701702940464
776	51421 (1992/04)	51620 (1970/06)	0.331187613430127
777	51421 (1992/04)	51620 (1974/02)	0.342822960002175
778	51421 (1992/04)	51620 (1974/10)	0.346797868870284
779	51421 (1992/04)	51620 (1979/05)	0.320507666685809
780	51421 (1992/04)	51620 (1983/06)	0.34328479402371
781	51421 (1992/04)	51320 (1974/10)	0.310860342289821
782	51421 (1992/04)	51320 (1979/05)	0.322993119266055
783	51421 (1992/04)	51420 (1970/06)	0.197722701615519
784	51421 (1992/04)	51320 (1974/02)	0.250007769041922
785	51421 (1992/04)	51420 (1974/02)	0.316910451094238
786	51421 (1992/04)	51420 (1974/10)	0.269122849823106
787	51421 (1992/04)	51620 (1966/03)	0.248559619238477
788	51421 (1992/04)	51420 (1964/10)	0.246795780192096
789	51421 (1992/04)	51420 (1966/03)	0.280282242257938
790	51421 (1992/04)	51210 (2015/05)	0.199908756522483
791	51421 (1992/04)	51210 (2017/06)	0.166063215578824
792	51421 (1992/04)	51110 (2017/06)	0.198071359691418
793	51421 (1992/04)	51903 (2015/05)	0.188269205855681
794	51421 (1997/05)	51110 (2015/05)	0.307617381624458
795	51421 (1997/05)	51951 (2015/05)	0.315427871255716
796	51421 (1997/05)	51951 (2017/06)	0.319793972800795
797	51421 (1997/05)	51902 (2015/05)	0.350546724248828
798	51421 (1997/05)	51902 (2017/06)	0.342806956922368
799	51421 (1997/05)	51901 (2015/05)	0.361069792348426
800	51421 (1997/05)	51421 (2015/05)	0.346961583236321
801	51421 (1997/05)	51421 (2017/06)	0.358536127283947
802	51421 (1997/05)	51620 (2015/05)	0.343865090133747
803	51421 (1997/05)	51620 (2017/06)	0.360276777152927
804	51421 (1997/05)	51320 (2015/05)	0.373167746365346
805	51421 (1997/05)	51320 (2017/06)	0.358754679179628
806	51421 (1997/05)	51421 (1992/04)	0.363661604242441
807	51421 (1997/05)	51421 (1997/05)	1
808	51421 (1997/05)	51421 (2005/05)	0.357301299225074
809	51421 (1997/05)	51320 (2001/06)	0.358745606920789
810	51421 (1997/05)	51320 (2005/05)	0.354134812242465
811	51421 (1997/05)	51620 (1987/06)	0.361876310573636
812	51421 (1997/05)	51620 (1992/04)	0.361476653648101
813	51421 (1997/05)	51620 (1997/05)	0.369278230177038
814	51421 (1997/05)	51421 (2001/06)	0.393608026605039
815	51421 (1997/05)	51320 (1997/05)	0.3831419868791
816	51421 (1997/05)	51320 (1983/06)	0.370457935770779
817	51421 (1997/05)	51330 (1987/06)	0.373804998439761
818	51421 (1997/05)	51420 (1987/06)	0.373804998439761
819	51421 (1997/05)	51902 (1997/05)	0.352498203293441
820	51421 (1997/05)	51902 (2001/06)	0.358140655105973
821	51421 (1997/05)	51620 (2001/06)	0.353895491416714
822	51421 (1997/05)	51951 (2001/06)	0.344225590753684
823	51421 (1997/05)	51901 (2017/06)	0.276207664541894
824	51421 (1997/05)	51340 (2015/05)	0.310149905191227
825	51421 (1997/05)	51621 (2015/05)	0.313294720724319
826	51421 (1997/05)	51903 (2017/06)	0.301819748034887
827	51421 (1997/05)	51620 (2005/05)	0.332468748874239
828	51421 (1997/05)	51420 (1979/05)	0.325925659126927
829	51421 (1997/05)	51620 (1964/10)	0.326856056605766
830	51421 (1997/05)	51320 (1964/10)	0.323791013308736
831	51421 (1997/05)	51320 (1966/03)	0.332426480114004
832	51421 (1997/05)	51320 (1987/06)	0.355480440829548
833	51421 (1997/05)	51320 (1992/04)	0.379549224314567
834	51421 (1997/05)	51330 (1983/06)	0.364189081648894
835	51421 (1997/05)	51420 (1983/06)	0.364189081648894
836	51421 (1997/05)	51320 (1970/06)	0.33213478855761
837	51421 (1997/05)	51620 (1970/06)	0.346345458267932
838	51421 (1997/05)	51620 (1974/02)	0.347029320987654
839	51421 (1997/05)	51620 (1974/10)	0.354818966628012
840	51421 (1997/05)	51620 (1979/05)	0.340004176527913
841	51421 (1997/05)	51620 (1983/06)	0.35230882777653
842	51421 (1997/05)	51320 (1974/10)	0.331543105869138
843	51421 (1997/05)	51320 (1979/05)	0.347238194807458
844	51421 (1997/05)	51420 (1970/06)	0.228412837527649
845	51421 (1997/05)	51320 (1974/02)	0.277990318550906
846	51421 (1997/05)	51420 (1974/02)	0.326094219846308
847	51421 (1997/05)	51420 (1974/10)	0.28992628992629
848	51421 (1997/05)	51620 (1966/03)	0.284331998255145
849	51421 (1997/05)	51420 (1964/10)	0.280256809028193
850	51421 (1997/05)	51420 (1966/03)	0.303137576389924
851	51421 (1997/05)	51210 (2015/05)	0.224255078207941
852	51421 (1997/05)	51210 (2017/06)	0.201317747077577
853	51421 (1997/05)	51110 (2017/06)	0.242076730608841
854	51421 (1997/05)	51903 (2015/05)	0.22286432160804
855	51421 (2005/05)	51110 (2015/05)	0.343557356961071
856	51421 (2005/05)	51951 (2015/05)	0.34415783974267
857	51421 (2005/05)	51951 (2017/06)	0.345360390703941
858	51421 (2005/05)	51902 (2015/05)	0.345800988002823
859	51421 (2005/05)	51902 (2017/06)	0.350879921208823
860	51421 (2005/05)	51901 (2015/05)	0.356893173031089
861	51421 (2005/05)	51421 (2015/05)	0.366824194557735
862	51421 (2005/05)	51421 (2017/06)	0.368428752560226
863	51421 (2005/05)	51620 (2015/05)	0.367188551433314
864	51421 (2005/05)	51620 (2017/06)	0.380569115370878
865	51421 (2005/05)	51320 (2015/05)	0.377009280804515
866	51421 (2005/05)	51320 (2017/06)	0.368306142034549
867	51421 (2005/05)	51421 (1992/04)	0.343412473859023
868	51421 (2005/05)	51421 (1997/05)	0.357301299225074
869	51421 (2005/05)	51421 (2005/05)	1
870	51421 (2005/05)	51320 (2001/06)	0.37045054796374
871	51421 (2005/05)	51320 (2005/05)	0.364108864108864
872	51421 (2005/05)	51620 (1987/06)	0.358335045193098
873	51421 (2005/05)	51620 (1992/04)	0.365425604280985
874	51421 (2005/05)	51620 (1997/05)	0.365282002692864
875	51421 (2005/05)	51421 (2001/06)	0.393324540935376
876	51421 (2005/05)	51320 (1997/05)	0.372403020046863
877	51421 (2005/05)	51320 (1983/06)	0.364744703896824
878	51421 (2005/05)	51330 (1987/06)	0.367905619687936
879	51421 (2005/05)	51420 (1987/06)	0.367905619687936
880	51421 (2005/05)	51902 (1997/05)	0.344396052704118
881	51421 (2005/05)	51902 (2001/06)	0.328870367086363
882	51421 (2005/05)	51620 (2001/06)	0.353347828510899
883	51421 (2005/05)	51951 (2001/06)	0.340818738583862
884	51421 (2005/05)	51901 (2017/06)	0.259243601834087
885	51421 (2005/05)	51340 (2015/05)	0.294475698607396
886	51421 (2005/05)	51621 (2015/05)	0.304974012021255
887	51421 (2005/05)	51903 (2017/06)	0.287118947076411
888	51421 (2005/05)	51620 (2005/05)	0.32093543973131
889	51421 (2005/05)	51420 (1979/05)	0.304056970220112
890	51421 (2005/05)	51620 (1964/10)	0.307692307692308
891	51421 (2005/05)	51320 (1964/10)	0.312782041332529
892	51421 (2005/05)	51320 (1966/03)	0.323042873762166
893	51421 (2005/05)	51320 (1987/06)	0.328570997070106
894	51421 (2005/05)	51320 (1992/04)	0.350501804239964
895	51421 (2005/05)	51330 (1983/06)	0.344906248261281
896	51421 (2005/05)	51420 (1983/06)	0.344906248261281
897	51421 (2005/05)	51320 (1970/06)	0.327232468187679
898	51421 (2005/05)	51620 (1970/06)	0.337937604191474
899	51421 (2005/05)	51620 (1974/02)	0.343978671507176
900	51421 (2005/05)	51620 (1974/10)	0.348239097147394
901	51421 (2005/05)	51620 (1979/05)	0.329937114524126
902	51421 (2005/05)	51620 (1983/06)	0.345366211902946
903	51421 (2005/05)	51320 (1974/10)	0.312605804111245
904	51421 (2005/05)	51320 (1979/05)	0.328208676815693
905	51421 (2005/05)	51420 (1970/06)	0.21055185801442
906	51421 (2005/05)	51320 (1974/02)	0.255460308076329
907	51421 (2005/05)	51420 (1974/02)	0.316528732952559
908	51421 (2005/05)	51420 (1974/10)	0.274344539166801
909	51421 (2005/05)	51620 (1966/03)	0.257971303308091
910	51421 (2005/05)	51420 (1964/10)	0.250765238221986
911	51421 (2005/05)	51420 (1966/03)	0.285718825473497
912	51421 (2005/05)	51210 (2015/05)	0.204489452491135
913	51421 (2005/05)	51210 (2017/06)	0.175964319314262
914	51421 (2005/05)	51110 (2017/06)	0.211797444001649
915	51421 (2005/05)	51903 (2015/05)	0.198852640309649
916	51320 (2001/06)	51110 (2015/05)	0.388356810793806
917	51320 (2001/06)	51951 (2015/05)	0.375640953925901
918	51320 (2001/06)	51951 (2017/06)	0.376386793713838
919	51320 (2001/06)	51902 (2015/05)	0.355044580009385
920	51320 (2001/06)	51902 (2017/06)	0.360724925521351
921	51320 (2001/06)	51901 (2015/05)	0.361467595563296
922	51320 (2001/06)	51421 (2015/05)	0.406707976787646
923	51320 (2001/06)	51421 (2017/06)	0.385782644307454
924	51320 (2001/06)	51620 (2015/05)	0.407894736842105
925	51320 (2001/06)	51620 (2017/06)	0.413518249423028
926	51320 (2001/06)	51320 (2015/05)	0.39371072121113
927	51320 (2001/06)	51320 (2017/06)	0.403047061608315
928	51320 (2001/06)	51421 (1992/04)	0.349956989247312
929	51320 (2001/06)	51421 (1997/05)	0.358745606920789
930	51320 (2001/06)	51421 (2005/05)	0.37045054796374
931	51320 (2001/06)	51320 (2001/06)	1
932	51320 (2001/06)	51320 (2005/05)	0.41192348064523
933	51320 (2001/06)	51620 (1987/06)	0.373417294501293
934	51320 (2001/06)	51620 (1992/04)	0.404963431670639
935	51320 (2001/06)	51620 (1997/05)	0.392568659127625
936	51320 (2001/06)	51421 (2001/06)	0.397170500586712
937	51320 (2001/06)	51320 (1997/05)	0.394950281812766
938	51320 (2001/06)	51320 (1983/06)	0.378304889910691
939	51320 (2001/06)	51330 (1987/06)	0.378647244304303
940	51320 (2001/06)	51420 (1987/06)	0.378647244304303
941	51320 (2001/06)	51902 (1997/05)	0.342306876311261
942	51320 (2001/06)	51902 (2001/06)	0.327445346658339
943	51320 (2001/06)	51620 (2001/06)	0.344298817339369
944	51320 (2001/06)	51951 (2001/06)	0.332094943240454
945	51320 (2001/06)	51901 (2017/06)	0.234286165508528
946	51320 (2001/06)	51340 (2015/05)	0.280348366395885
947	51320 (2001/06)	51621 (2015/05)	0.290723954409585
948	51320 (2001/06)	51903 (2017/06)	0.278991725798601
949	51320 (2001/06)	51620 (2005/05)	0.291759124646109
950	51320 (2001/06)	51420 (1979/05)	0.279755565698058
951	51320 (2001/06)	51620 (1964/10)	0.296815415309241
952	51320 (2001/06)	51320 (1964/10)	0.305981371883186
953	51320 (2001/06)	51320 (1966/03)	0.313124535716853
954	51320 (2001/06)	51320 (1987/06)	0.312471689566662
955	51320 (2001/06)	51320 (1992/04)	0.353455142284763
956	51320 (2001/06)	51330 (1983/06)	0.340464895635674
957	51320 (2001/06)	51420 (1983/06)	0.340464895635674
958	51320 (2001/06)	51320 (1970/06)	0.324499045801527
959	51320 (2001/06)	51620 (1970/06)	0.317050188454672
960	51320 (2001/06)	51620 (1974/02)	0.335320274005528
961	51320 (2001/06)	51620 (1974/10)	0.338610864185667
962	51320 (2001/06)	51620 (1979/05)	0.307177585083454
963	51320 (2001/06)	51620 (1983/06)	0.341346153846154
964	51320 (2001/06)	51320 (1974/10)	0.295767926660806
965	51320 (2001/06)	51320 (1979/05)	0.312914073479221
966	51320 (2001/06)	51420 (1970/06)	0.176412776412776
967	51320 (2001/06)	51320 (1974/02)	0.22923456005087
968	51320 (2001/06)	51420 (1974/02)	0.298068032507665
969	51320 (2001/06)	51420 (1974/10)	0.247988926034267
970	51320 (2001/06)	51620 (1966/03)	0.225513680400298
971	51320 (2001/06)	51420 (1964/10)	0.224297065197036
972	51320 (2001/06)	51420 (1966/03)	0.258547063847408
973	51320 (2001/06)	51210 (2015/05)	0.190902808628264
974	51320 (2001/06)	51210 (2017/06)	0.156577640437038
975	51320 (2001/06)	51110 (2017/06)	0.185962709180749
976	51320 (2001/06)	51903 (2015/05)	0.177731369531765
977	51320 (2005/05)	51110 (2015/05)	0.355996876441983
978	51320 (2005/05)	51951 (2015/05)	0.355333742049199
979	51320 (2005/05)	51951 (2017/06)	0.356849490046574
980	51320 (2005/05)	51902 (2015/05)	0.343333415167064
981	51320 (2005/05)	51902 (2017/06)	0.343524884435789
982	51320 (2005/05)	51901 (2015/05)	0.356472569778633
983	51320 (2005/05)	51421 (2015/05)	0.383968632523546
984	51320 (2005/05)	51421 (2017/06)	0.369934698989176
985	51320 (2005/05)	51620 (2015/05)	0.387237615449202
986	51320 (2005/05)	51620 (2017/06)	0.393315230589222
987	51320 (2005/05)	51320 (2015/05)	0.379855729395136
988	51320 (2005/05)	51320 (2017/06)	0.377723112381712
989	51320 (2005/05)	51421 (1992/04)	0.356071096179602
990	51320 (2005/05)	51421 (1997/05)	0.354134812242465
991	51320 (2005/05)	51421 (2005/05)	0.364108864108864
992	51320 (2005/05)	51320 (2001/06)	0.41192348064523
993	51320 (2005/05)	51320 (2005/05)	1
994	51320 (2005/05)	51620 (1987/06)	0.373804563961746
995	51320 (2005/05)	51620 (1992/04)	0.397229229914055
996	51320 (2005/05)	51620 (1997/05)	0.390638060741154
997	51320 (2005/05)	51421 (2001/06)	0.385360453853605
998	51320 (2005/05)	51320 (1997/05)	0.392633606162735
999	51320 (2005/05)	51320 (1983/06)	0.379803666139388
1000	51320 (2005/05)	51330 (1987/06)	0.376246853733569
1001	51320 (2005/05)	51420 (1987/06)	0.376246853733569
1002	51320 (2005/05)	51902 (1997/05)	0.341762700052269
1003	51320 (2005/05)	51902 (2001/06)	0.324056454170631
1004	51320 (2005/05)	51620 (2001/06)	0.35793600607057
1005	51320 (2005/05)	51951 (2001/06)	0.337414668512985
1006	51320 (2005/05)	51901 (2017/06)	0.238499985880891
1007	51320 (2005/05)	51340 (2015/05)	0.285026519787842
1008	51320 (2005/05)	51621 (2015/05)	0.294607310893956
1009	51320 (2005/05)	51903 (2017/06)	0.280941844901527
1010	51320 (2005/05)	51620 (2005/05)	0.307842329350364
1011	51320 (2005/05)	51420 (1979/05)	0.288348723519826
1012	51320 (2005/05)	51620 (1964/10)	0.30147613403728
1013	51320 (2005/05)	51320 (1964/10)	0.314320451135599
1014	51320 (2005/05)	51320 (1966/03)	0.320948273662184
1015	51320 (2005/05)	51320 (1987/06)	0.326590688127903
1016	51320 (2005/05)	51320 (1992/04)	0.354607212176933
1017	51320 (2005/05)	51330 (1983/06)	0.343887423043096
1018	51320 (2005/05)	51420 (1983/06)	0.343887423043096
1019	51320 (2005/05)	51320 (1970/06)	0.330688300164786
1020	51320 (2005/05)	51620 (1970/06)	0.324132095925544
1021	51320 (2005/05)	51620 (1974/02)	0.345165834293764
1022	51320 (2005/05)	51620 (1974/10)	0.342755193067414
1023	51320 (2005/05)	51620 (1979/05)	0.318544166196956
1024	51320 (2005/05)	51620 (1983/06)	0.344870651204282
1025	51320 (2005/05)	51320 (1974/10)	0.302983953201309
1026	51320 (2005/05)	51320 (1979/05)	0.318855705416399
1027	51320 (2005/05)	51420 (1970/06)	0.184307000946074
1028	51320 (2005/05)	51320 (1974/02)	0.240977648035259
1029	51320 (2005/05)	51420 (1974/02)	0.307400478120777
1030	51320 (2005/05)	51420 (1974/10)	0.257771656641745
1031	51320 (2005/05)	51620 (1966/03)	0.237975995164494
1032	51320 (2005/05)	51420 (1964/10)	0.231738253098876
1033	51320 (2005/05)	51420 (1966/03)	0.268289290681502
1034	51320 (2005/05)	51210 (2015/05)	0.194594880194436
1035	51320 (2005/05)	51210 (2017/06)	0.161994979679656
1036	51320 (2005/05)	51110 (2017/06)	0.192920824230974
1037	51320 (2005/05)	51903 (2015/05)	0.186816461543046
1038	51620 (1987/06)	51110 (2015/05)	0.338921214615802
1039	51620 (1987/06)	51951 (2015/05)	0.345213308838538
1040	51620 (1987/06)	51951 (2017/06)	0.344156931708747
1041	51620 (1987/06)	51902 (2015/05)	0.34551781812296
1042	51620 (1987/06)	51902 (2017/06)	0.345000128300531
1043	51620 (1987/06)	51901 (2015/05)	0.351321585903084
1044	51620 (1987/06)	51421 (2015/05)	0.35966411691808
1045	51620 (1987/06)	51421 (2017/06)	0.358463761136528
1046	51620 (1987/06)	51620 (2015/05)	0.366022838790258
1047	51620 (1987/06)	51620 (2017/06)	0.378794690391122
1048	51620 (1987/06)	51320 (2015/05)	0.368899698619997
1049	51620 (1987/06)	51320 (2017/06)	0.365815305441723
1050	51620 (1987/06)	51421 (1992/04)	0.363891580333408
1051	51620 (1987/06)	51421 (1997/05)	0.361876310573636
1052	51620 (1987/06)	51421 (2005/05)	0.358335045193098
1053	51620 (1987/06)	51320 (2001/06)	0.373417294501293
1054	51620 (1987/06)	51320 (2005/05)	0.373804563961746
1055	51620 (1987/06)	51620 (1987/06)	1
1056	51620 (1987/06)	51620 (1992/04)	0.420526303434353
1057	51620 (1987/06)	51620 (1997/05)	0.40788194977239
1058	51620 (1987/06)	51421 (2001/06)	0.384686740040615
1059	51620 (1987/06)	51320 (1997/05)	0.391933408607515
1060	51620 (1987/06)	51320 (1983/06)	0.407596899224806
1061	51620 (1987/06)	51330 (1987/06)	0.409798975372533
1062	51620 (1987/06)	51420 (1987/06)	0.409798975372533
1063	51620 (1987/06)	51902 (1997/05)	0.355554327706716
1064	51620 (1987/06)	51902 (2001/06)	0.33235198869491
1065	51620 (1987/06)	51620 (2001/06)	0.365491599340248
1066	51620 (1987/06)	51951 (2001/06)	0.355771567436209
1067	51620 (1987/06)	51901 (2017/06)	0.249575660528423
1068	51620 (1987/06)	51340 (2015/05)	0.294313360398034
1069	51620 (1987/06)	51621 (2015/05)	0.305767232421198
1070	51620 (1987/06)	51903 (2017/06)	0.293421093101221
1071	51620 (1987/06)	51620 (2005/05)	0.317571314151932
1072	51620 (1987/06)	51420 (1979/05)	0.324090767796083
1073	51620 (1987/06)	51620 (1964/10)	0.345933562428408
1074	51620 (1987/06)	51320 (1964/10)	0.349222189609627
1075	51620 (1987/06)	51320 (1966/03)	0.357529292637061
1076	51620 (1987/06)	51320 (1987/06)	0.356991817596764
1077	51620 (1987/06)	51320 (1992/04)	0.374825294503551
1078	51620 (1987/06)	51330 (1983/06)	0.384543125533732
1079	51620 (1987/06)	51420 (1983/06)	0.384543125533732
1080	51620 (1987/06)	51320 (1970/06)	0.366956421952549
1081	51620 (1987/06)	51620 (1970/06)	0.372251038917706
1082	51620 (1987/06)	51620 (1974/02)	0.389954524253731
1083	51620 (1987/06)	51620 (1974/10)	0.388012069165603
1084	51620 (1987/06)	51620 (1979/05)	0.36187225143771
1085	51620 (1987/06)	51620 (1983/06)	0.405054384473306
1086	51620 (1987/06)	51320 (1974/10)	0.345521698984303
1087	51620 (1987/06)	51320 (1979/05)	0.354072087992444
1088	51620 (1987/06)	51420 (1970/06)	0.21597265382225
1089	51620 (1987/06)	51320 (1974/02)	0.275243329139906
1090	51620 (1987/06)	51420 (1974/02)	0.339884495256055
1091	51620 (1987/06)	51420 (1974/10)	0.293027475375842
1092	51620 (1987/06)	51620 (1966/03)	0.273734441218674
1093	51620 (1987/06)	51420 (1964/10)	0.269109667046292
1094	51620 (1987/06)	51420 (1966/03)	0.309449603187353
1095	51620 (1987/06)	51210 (2015/05)	0.206501927271641
1096	51620 (1987/06)	51210 (2017/06)	0.176080422841745
1097	51620 (1987/06)	51110 (2017/06)	0.202881396056681
1098	51620 (1987/06)	51903 (2015/05)	0.203515772816402
1099	51620 (1992/04)	51110 (2015/05)	0.37479521767925
1100	51620 (1992/04)	51951 (2015/05)	0.374784078107398
1101	51620 (1992/04)	51951 (2017/06)	0.369955371679212
1102	51620 (1992/04)	51902 (2015/05)	0.345060320297251
1103	51620 (1992/04)	51902 (2017/06)	0.35192938780129
1104	51620 (1992/04)	51901 (2015/05)	0.358187944244438
1105	51620 (1992/04)	51421 (2015/05)	0.389456781420123
1106	51620 (1992/04)	51421 (2017/06)	0.371285957098905
1107	51620 (1992/04)	51620 (2015/05)	0.392570627779922
1108	51620 (1992/04)	51620 (2017/06)	0.407018898685029
1109	51620 (1992/04)	51320 (2015/05)	0.378466634012082
1110	51620 (1992/04)	51320 (2017/06)	0.385329161666381
1111	51620 (1992/04)	51421 (1992/04)	0.376573666393787
1112	51620 (1992/04)	51421 (1997/05)	0.361476653648101
1113	51620 (1992/04)	51421 (2005/05)	0.365425604280985
1114	51620 (1992/04)	51320 (2001/06)	0.404963431670639
1115	51620 (1992/04)	51320 (2005/05)	0.397229229914055
1116	51620 (1992/04)	51620 (1987/06)	0.420526303434353
1117	51620 (1992/04)	51620 (1992/04)	1
1118	51620 (1992/04)	51620 (1997/05)	0.429815914353179
1119	51620 (1992/04)	51421 (2001/06)	0.397890314218031
1120	51620 (1992/04)	51320 (1997/05)	0.40193344487823
1121	51620 (1992/04)	51320 (1983/06)	0.409126151600839
1122	51620 (1992/04)	51330 (1987/06)	0.408589350304473
1123	51620 (1992/04)	51420 (1987/06)	0.408589350304473
1124	51620 (1992/04)	51902 (1997/05)	0.352993401319736
1125	51620 (1992/04)	51902 (2001/06)	0.324574221505593
1126	51620 (1992/04)	51620 (2001/06)	0.364130962790246
1127	51620 (1992/04)	51951 (2001/06)	0.354061242262339
1128	51620 (1992/04)	51901 (2017/06)	0.231417257965931
1129	51620 (1992/04)	51340 (2015/05)	0.279187033702084
1130	51620 (1992/04)	51621 (2015/05)	0.293590627153687
1131	51620 (1992/04)	51903 (2017/06)	0.279995851913305
1132	51620 (1992/04)	51620 (2005/05)	0.301579877351627
1133	51620 (1992/04)	51420 (1979/05)	0.29777442670688
1134	51620 (1992/04)	51620 (1964/10)	0.322657084081973
1135	51620 (1992/04)	51320 (1964/10)	0.326537216828479
1136	51620 (1992/04)	51320 (1966/03)	0.342756708585008
1137	51620 (1992/04)	51320 (1987/06)	0.33589644012945
1138	51620 (1992/04)	51320 (1992/04)	0.373145033636723
1139	51620 (1992/04)	51330 (1983/06)	0.365861993214382
1140	51620 (1992/04)	51420 (1983/06)	0.365861993214382
1141	51620 (1992/04)	51320 (1970/06)	0.352700873631106
1142	51620 (1992/04)	51620 (1970/06)	0.349405633007266
1143	51620 (1992/04)	51620 (1974/02)	0.368601786647423
1144	51620 (1992/04)	51620 (1974/10)	0.372266587058736
1145	51620 (1992/04)	51620 (1979/05)	0.333376398542673
1146	51620 (1992/04)	51620 (1983/06)	0.380306323863778
1147	51620 (1992/04)	51320 (1974/10)	0.31880200527159
1148	51620 (1992/04)	51320 (1979/05)	0.332638191601658
1149	51620 (1992/04)	51420 (1970/06)	0.188521612786052
1150	51620 (1992/04)	51320 (1974/02)	0.243024107167069
1151	51620 (1992/04)	51420 (1974/02)	0.319865993299665
1152	51620 (1992/04)	51420 (1974/10)	0.26258521588023
1153	51620 (1992/04)	51620 (1966/03)	0.247812371416815
1154	51620 (1992/04)	51420 (1964/10)	0.23739530300542
1155	51620 (1992/04)	51420 (1966/03)	0.2811608879887
1156	51620 (1992/04)	51210 (2015/05)	0.192395190120247
1157	51620 (1992/04)	51210 (2017/06)	0.156036892118502
1158	51620 (1992/04)	51110 (2017/06)	0.182143940020397
1159	51620 (1992/04)	51903 (2015/05)	0.182270415292605
1160	51620 (1997/05)	51110 (2015/05)	0.348857289829512
1161	51620 (1997/05)	51951 (2015/05)	0.353988490128687
1162	51620 (1997/05)	51951 (2017/06)	0.355562851397382
1163	51620 (1997/05)	51902 (2015/05)	0.349171991133133
1164	51620 (1997/05)	51902 (2017/06)	0.349336184177813
1165	51620 (1997/05)	51901 (2015/05)	0.361043132456409
1166	51620 (1997/05)	51421 (2015/05)	0.374380928397549
1167	51620 (1997/05)	51421 (2017/06)	0.365050363082689
1168	51620 (1997/05)	51620 (2015/05)	0.382828592715957
1169	51620 (1997/05)	51620 (2017/06)	0.392713207022745
1170	51620 (1997/05)	51320 (2015/05)	0.379446030398889
1171	51620 (1997/05)	51320 (2017/06)	0.372041265793439
1172	51620 (1997/05)	51421 (1992/04)	0.367491506638074
1173	51620 (1997/05)	51421 (1997/05)	0.369278230177038
1174	51620 (1997/05)	51421 (2005/05)	0.365282002692864
1175	51620 (1997/05)	51320 (2001/06)	0.392568659127625
1176	51620 (1997/05)	51320 (2005/05)	0.390638060741154
1177	51620 (1997/05)	51620 (1987/06)	0.40788194977239
1178	51620 (1997/05)	51620 (1992/04)	0.429815914353179
1179	51620 (1997/05)	51620 (1997/05)	1
1180	51620 (1997/05)	51421 (2001/06)	0.395044230487268
1181	51620 (1997/05)	51320 (1997/05)	0.405055187072652
1182	51620 (1997/05)	51320 (1983/06)	0.393641761504206
1183	51620 (1997/05)	51330 (1987/06)	0.397542311622922
1184	51620 (1997/05)	51420 (1987/06)	0.397542311622922
1185	51620 (1997/05)	51902 (1997/05)	0.357430361188858
1186	51620 (1997/05)	51902 (2001/06)	0.339312619040851
1187	51620 (1997/05)	51620 (2001/06)	0.380284757574933
1188	51620 (1997/05)	51951 (2001/06)	0.355549191637812
1189	51620 (1997/05)	51901 (2017/06)	0.252297794117647
1190	51620 (1997/05)	51340 (2015/05)	0.296882325363338
1191	51620 (1997/05)	51621 (2015/05)	0.305266075388027
1192	51620 (1997/05)	51903 (2017/06)	0.293525010310493
1193	51620 (1997/05)	51620 (2005/05)	0.326280127195459
1194	51620 (1997/05)	51420 (1979/05)	0.311723568119449
1195	51620 (1997/05)	51620 (1964/10)	0.330242385116497
1196	51620 (1997/05)	51320 (1964/10)	0.328952121599466
1197	51620 (1997/05)	51320 (1966/03)	0.343283582089552
1198	51620 (1997/05)	51320 (1987/06)	0.34029573250443
1199	51620 (1997/05)	51320 (1992/04)	0.370260874325915
1200	51620 (1997/05)	51330 (1983/06)	0.366862463795577
1201	51620 (1997/05)	51420 (1983/06)	0.366862463795577
1202	51620 (1997/05)	51320 (1970/06)	0.359243293704182
1203	51620 (1997/05)	51620 (1970/06)	0.35310004022295
1204	51620 (1997/05)	51620 (1974/02)	0.371597862502423
1205	51620 (1997/05)	51620 (1974/10)	0.374913547458987
1206	51620 (1997/05)	51620 (1979/05)	0.344904978430687
1207	51620 (1997/05)	51620 (1983/06)	0.379346651519769
1208	51620 (1997/05)	51320 (1974/10)	0.325027621096703
1209	51620 (1997/05)	51320 (1979/05)	0.343090044093757
1210	51620 (1997/05)	51420 (1970/06)	0.206796653754761
1211	51620 (1997/05)	51320 (1974/02)	0.258360083522922
1212	51620 (1997/05)	51420 (1974/02)	0.322399485904278
1213	51620 (1997/05)	51420 (1974/10)	0.278859697470758
1214	51620 (1997/05)	51620 (1966/03)	0.262960275139621
1215	51620 (1997/05)	51420 (1964/10)	0.252757990291874
1216	51620 (1997/05)	51420 (1966/03)	0.29441963607643
1217	51620 (1997/05)	51210 (2015/05)	0.203653566644817
1218	51620 (1997/05)	51210 (2017/06)	0.169870959332638
1219	51620 (1997/05)	51110 (2017/06)	0.199980761831474
1220	51620 (1997/05)	51903 (2015/05)	0.199596249023183
1221	51421 (2001/06)	51110 (2015/05)	0.368735238874528
1222	51421 (2001/06)	51951 (2015/05)	0.365059272654209
1223	51421 (2001/06)	51951 (2017/06)	0.365195169201599
1224	51421 (2001/06)	51902 (2015/05)	0.353230977765034
1225	51421 (2001/06)	51902 (2017/06)	0.362483110644047
1226	51421 (2001/06)	51901 (2015/05)	0.376368120857099
1227	51421 (2001/06)	51421 (2015/05)	0.396860509635428
1228	51421 (2001/06)	51421 (2017/06)	0.391496857741383
1229	51421 (2001/06)	51620 (2015/05)	0.383075443657662
1230	51421 (2001/06)	51620 (2017/06)	0.400385454883203
1231	51421 (2001/06)	51320 (2015/05)	0.38596446046871
1232	51421 (2001/06)	51320 (2017/06)	0.389453234715851
1233	51421 (2001/06)	51421 (1992/04)	0.376571566731141
1234	51421 (2001/06)	51421 (1997/05)	0.393608026605039
1235	51421 (2001/06)	51421 (2005/05)	0.393324540935376
1236	51421 (2001/06)	51320 (2001/06)	0.397170500586712
1237	51421 (2001/06)	51320 (2005/05)	0.385360453853605
1238	51421 (2001/06)	51620 (1987/06)	0.384686740040615
1239	51421 (2001/06)	51620 (1992/04)	0.397890314218031
1240	51421 (2001/06)	51620 (1997/05)	0.395044230487268
1241	51421 (2001/06)	51421 (2001/06)	1
1242	51421 (2001/06)	51320 (1997/05)	0.399024043104763
1243	51421 (2001/06)	51320 (1983/06)	0.39747267421732
1244	51421 (2001/06)	51330 (1987/06)	0.398856005968664
1245	51421 (2001/06)	51420 (1987/06)	0.398856005968664
1246	51421 (2001/06)	51902 (1997/05)	0.361284995072055
1247	51421 (2001/06)	51902 (2001/06)	0.352117105526489
1248	51421 (2001/06)	51620 (2001/06)	0.370005385029618
1249	51421 (2001/06)	51951 (2001/06)	0.357831544478807
1250	51421 (2001/06)	51901 (2017/06)	0.256119202056052
1251	51421 (2001/06)	51340 (2015/05)	0.298162591651331
1252	51421 (2001/06)	51621 (2015/05)	0.310182362396763
1253	51421 (2001/06)	51903 (2017/06)	0.295849988243593
1254	51421 (2001/06)	51620 (2005/05)	0.316914033798677
1255	51421 (2001/06)	51420 (1979/05)	0.312889751735498
1256	51421 (2001/06)	51620 (1964/10)	0.319570890113076
1257	51421 (2001/06)	51320 (1964/10)	0.324202802603994
1258	51421 (2001/06)	51320 (1966/03)	0.335916396081749
1259	51421 (2001/06)	51320 (1987/06)	0.345251234388615
1260	51421 (2001/06)	51320 (1992/04)	0.381769672965316
1261	51421 (2001/06)	51330 (1983/06)	0.366814111554644
1262	51421 (2001/06)	51420 (1983/06)	0.366814111554644
1263	51421 (2001/06)	51320 (1970/06)	0.343019326936072
1264	51421 (2001/06)	51620 (1970/06)	0.346971337398142
1265	51421 (2001/06)	51620 (1974/02)	0.359158009841443
1266	51421 (2001/06)	51620 (1974/10)	0.359619473368587
1267	51421 (2001/06)	51620 (1979/05)	0.335283943499568
1268	51421 (2001/06)	51620 (1983/06)	0.357367963486199
1269	51421 (2001/06)	51320 (1974/10)	0.324369699250297
1270	51421 (2001/06)	51320 (1979/05)	0.339954449793871
1271	51421 (2001/06)	51420 (1970/06)	0.203177986629203
1272	51421 (2001/06)	51320 (1974/02)	0.257620391329964
1273	51421 (2001/06)	51420 (1974/02)	0.326539159570013
1274	51421 (2001/06)	51420 (1974/10)	0.273801208661059
1275	51421 (2001/06)	51620 (1966/03)	0.256979397880389
1276	51421 (2001/06)	51420 (1964/10)	0.25341412111889
1277	51421 (2001/06)	51420 (1966/03)	0.285516868447142
1278	51421 (2001/06)	51210 (2015/05)	0.211061302572595
1279	51421 (2001/06)	51210 (2017/06)	0.173747560182173
1280	51421 (2001/06)	51110 (2017/06)	0.21076016613542
1281	51421 (2001/06)	51903 (2015/05)	0.196419338159255
1282	51320 (1997/05)	51110 (2015/05)	0.339796531271116
1283	51320 (1997/05)	51951 (2015/05)	0.348649647020194
1284	51320 (1997/05)	51951 (2017/06)	0.347449065499242
1285	51320 (1997/05)	51902 (2015/05)	0.352752218653019
1286	51320 (1997/05)	51902 (2017/06)	0.349150178230098
1287	51320 (1997/05)	51901 (2015/05)	0.361753474063859
1288	51320 (1997/05)	51421 (2015/05)	0.370380769313838
1289	51320 (1997/05)	51421 (2017/06)	0.370375785933616
1290	51320 (1997/05)	51620 (2015/05)	0.371009026000269
1291	51320 (1997/05)	51620 (2017/06)	0.390273090639286
1292	51320 (1997/05)	51320 (2015/05)	0.384840432670371
1293	51320 (1997/05)	51320 (2017/06)	0.379584248774717
1294	51320 (1997/05)	51421 (1992/04)	0.369605487133273
1295	51320 (1997/05)	51421 (1997/05)	0.3831419868791
1296	51320 (1997/05)	51421 (2005/05)	0.372403020046863
1297	51320 (1997/05)	51320 (2001/06)	0.394950281812766
1298	51320 (1997/05)	51320 (2005/05)	0.392633606162735
1299	51320 (1997/05)	51620 (1987/06)	0.391933408607515
1300	51320 (1997/05)	51620 (1992/04)	0.40193344487823
1301	51320 (1997/05)	51620 (1997/05)	0.405055187072652
1302	51320 (1997/05)	51421 (2001/06)	0.399024043104763
1303	51320 (1997/05)	51320 (1997/05)	1
1304	51320 (1997/05)	51320 (1983/06)	0.400789555165652
1305	51320 (1997/05)	51330 (1987/06)	0.399057385539673
1306	51320 (1997/05)	51420 (1987/06)	0.399057385539673
1307	51320 (1997/05)	51902 (1997/05)	0.360971127878164
1308	51320 (1997/05)	51902 (2001/06)	0.34753490597064
1309	51320 (1997/05)	51620 (2001/06)	0.374188082462581
1310	51320 (1997/05)	51951 (2001/06)	0.361214660825556
1311	51320 (1997/05)	51901 (2017/06)	0.257138232437682
1312	51320 (1997/05)	51340 (2015/05)	0.30133777202392
1313	51320 (1997/05)	51621 (2015/05)	0.316886381573178
1314	51320 (1997/05)	51903 (2017/06)	0.301420534021324
1315	51320 (1997/05)	51620 (2005/05)	0.32774209640207
1316	51320 (1997/05)	51420 (1979/05)	0.328374103423435
1317	51320 (1997/05)	51620 (1964/10)	0.330239990166856
1318	51320 (1997/05)	51320 (1964/10)	0.340173291961829
1319	51320 (1997/05)	51320 (1966/03)	0.348470859780727
1320	51320 (1997/05)	51320 (1987/06)	0.356518796529871
1321	51320 (1997/05)	51320 (1992/04)	0.384156360806019
1322	51320 (1997/05)	51330 (1983/06)	0.376260402760815
1323	51320 (1997/05)	51420 (1983/06)	0.376260402760815
1324	51320 (1997/05)	51320 (1970/06)	0.356512046643231
1325	51320 (1997/05)	51620 (1970/06)	0.356312842434824
1326	51320 (1997/05)	51620 (1974/02)	0.369668656458171
1327	51320 (1997/05)	51620 (1974/10)	0.376375451263538
1328	51320 (1997/05)	51620 (1979/05)	0.347316000122208
1329	51320 (1997/05)	51620 (1983/06)	0.373180693781281
1330	51320 (1997/05)	51320 (1974/10)	0.332445668809305
1331	51320 (1997/05)	51320 (1979/05)	0.349669116525876
1332	51320 (1997/05)	51420 (1970/06)	0.214912432807352
1333	51320 (1997/05)	51320 (1974/02)	0.268320926385443
1334	51320 (1997/05)	51420 (1974/02)	0.334669338677355
1335	51320 (1997/05)	51420 (1974/10)	0.288745417383123
1336	51320 (1997/05)	51620 (1966/03)	0.268915984633372
1337	51320 (1997/05)	51420 (1964/10)	0.261898386772876
1338	51320 (1997/05)	51420 (1966/03)	0.304595298581857
1339	51320 (1997/05)	51210 (2015/05)	0.214914004171327
1340	51320 (1997/05)	51210 (2017/06)	0.180126171970304
1341	51320 (1997/05)	51110 (2017/06)	0.211373206888288
1342	51320 (1997/05)	51903 (2015/05)	0.20799777839489
1343	51320 (1983/06)	51110 (2015/05)	0.356271760784971
1344	51320 (1983/06)	51951 (2015/05)	0.35543226066781
1345	51320 (1983/06)	51951 (2017/06)	0.355937467646754
1346	51320 (1983/06)	51902 (2015/05)	0.351750561500859
1347	51320 (1983/06)	51902 (2017/06)	0.35452298067706
1348	51320 (1983/06)	51901 (2015/05)	0.365443780863001
1349	51320 (1983/06)	51421 (2015/05)	0.377155949678596
1350	51320 (1983/06)	51421 (2017/06)	0.371387145845218
1351	51320 (1983/06)	51620 (2015/05)	0.372169066011236
1352	51320 (1983/06)	51620 (2017/06)	0.38789969236506
1353	51320 (1983/06)	51320 (2015/05)	0.382274787683009
1354	51320 (1983/06)	51320 (2017/06)	0.382086595604188
1355	51320 (1983/06)	51421 (1992/04)	0.37032881256708
1356	51320 (1983/06)	51421 (1997/05)	0.370457935770779
1357	51320 (1983/06)	51421 (2005/05)	0.364744703896824
1358	51320 (1983/06)	51320 (2001/06)	0.378304889910691
1359	51320 (1983/06)	51320 (2005/05)	0.379803666139388
1360	51320 (1983/06)	51620 (1987/06)	0.407596899224806
1361	51320 (1983/06)	51620 (1992/04)	0.409126151600839
1362	51320 (1983/06)	51620 (1997/05)	0.393641761504206
1363	51320 (1983/06)	51421 (2001/06)	0.39747267421732
1364	51320 (1983/06)	51320 (1997/05)	0.400789555165652
1365	51320 (1983/06)	51320 (1983/06)	1
1366	51320 (1983/06)	51330 (1987/06)	0.415009179926561
1367	51320 (1983/06)	51420 (1987/06)	0.415009179926561
1368	51320 (1983/06)	51902 (1997/05)	0.362866114449678
1369	51320 (1983/06)	51902 (2001/06)	0.3405542432448
1370	51320 (1983/06)	51620 (2001/06)	0.361241615294789
1371	51320 (1983/06)	51951 (2001/06)	0.359641942383354
1372	51320 (1983/06)	51901 (2017/06)	0.249124329685999
1373	51320 (1983/06)	51340 (2015/05)	0.294963388966294
1374	51320 (1983/06)	51621 (2015/05)	0.308384665147807
1375	51320 (1983/06)	51903 (2017/06)	0.29530101034256
1376	51320 (1983/06)	51620 (2005/05)	0.313778705636743
1377	51320 (1983/06)	51420 (1979/05)	0.328609496124031
1378	51320 (1983/06)	51620 (1964/10)	0.343469516405007
1379	51320 (1983/06)	51320 (1964/10)	0.35805236986577
1380	51320 (1983/06)	51320 (1966/03)	0.363168462430361
1381	51320 (1983/06)	51320 (1987/06)	0.3758115657557
1382	51320 (1983/06)	51320 (1992/04)	0.388717373000281
1383	51320 (1983/06)	51330 (1983/06)	0.395867121525642
1384	51320 (1983/06)	51420 (1983/06)	0.395867121525642
1385	51320 (1983/06)	51320 (1970/06)	0.376857271499325
1386	51320 (1983/06)	51620 (1970/06)	0.369938451571105
1387	51320 (1983/06)	51620 (1974/02)	0.396690914277564
1388	51320 (1983/06)	51620 (1974/10)	0.390494522603108
1389	51320 (1983/06)	51620 (1979/05)	0.360647415414937
1390	51320 (1983/06)	51620 (1983/06)	0.390050285326855
1391	51320 (1983/06)	51320 (1974/10)	0.363515151515152
1392	51320 (1983/06)	51320 (1979/05)	0.385389207041784
1393	51320 (1983/06)	51420 (1970/06)	0.210554247238714
1394	51320 (1983/06)	51320 (1974/02)	0.289946198223893
1395	51320 (1983/06)	51420 (1974/02)	0.347115772488907
1396	51320 (1983/06)	51420 (1974/10)	0.29278091650973
1397	51320 (1983/06)	51620 (1966/03)	0.270081452625479
1398	51320 (1983/06)	51420 (1964/10)	0.263932363096583
1399	51320 (1983/06)	51420 (1966/03)	0.305241584896286
1400	51320 (1983/06)	51210 (2015/05)	0.210319881460821
1401	51320 (1983/06)	51210 (2017/06)	0.177662943823971
1402	51320 (1983/06)	51110 (2017/06)	0.207102142435956
1403	51320 (1983/06)	51903 (2015/05)	0.199755185761075
1404	51330 (1987/06)	51110 (2015/05)	0.349239692158977
1405	51330 (1987/06)	51951 (2015/05)	0.354087414002428
1406	51330 (1987/06)	51951 (2017/06)	0.350379925050208
1407	51330 (1987/06)	51902 (2015/05)	0.353311883425958
1408	51330 (1987/06)	51902 (2017/06)	0.348228704077513
1409	51330 (1987/06)	51901 (2015/05)	0.363685904089682
1410	51330 (1987/06)	51421 (2015/05)	0.372071307300509
1411	51330 (1987/06)	51421 (2017/06)	0.370707143027613
1412	51330 (1987/06)	51620 (2015/05)	0.367928466287321
1413	51330 (1987/06)	51620 (2017/06)	0.386001823409776
1414	51330 (1987/06)	51320 (2015/05)	0.373741316056514
1415	51330 (1987/06)	51320 (2017/06)	0.370261637465358
1416	51330 (1987/06)	51421 (1992/04)	0.376911522076387
1417	51330 (1987/06)	51421 (1997/05)	0.373804998439761
1418	51330 (1987/06)	51421 (2005/05)	0.367905619687936
1419	51330 (1987/06)	51320 (2001/06)	0.378647244304303
1420	51330 (1987/06)	51320 (2005/05)	0.376246853733569
1421	51330 (1987/06)	51620 (1987/06)	0.409798975372533
1422	51330 (1987/06)	51620 (1992/04)	0.408589350304473
1423	51330 (1987/06)	51620 (1997/05)	0.397542311622922
1424	51330 (1987/06)	51421 (2001/06)	0.398856005968664
1425	51330 (1987/06)	51320 (1997/05)	0.399057385539673
1426	51330 (1987/06)	51320 (1983/06)	0.415009179926561
1427	51330 (1987/06)	51330 (1987/06)	1
1428	51330 (1987/06)	51420 (1987/06)	1
1429	51330 (1987/06)	51902 (1997/05)	0.363683393688567
1430	51330 (1987/06)	51902 (2001/06)	0.343856184474196
1431	51330 (1987/06)	51620 (2001/06)	0.364437390542907
1432	51330 (1987/06)	51951 (2001/06)	0.359662393502667
1433	51330 (1987/06)	51901 (2017/06)	0.252973209814722
1434	51330 (1987/06)	51340 (2015/05)	0.29627418199188
1435	51330 (1987/06)	51621 (2015/05)	0.308902597770106
1436	51330 (1987/06)	51903 (2017/06)	0.299167471042471
1437	51330 (1987/06)	51620 (2005/05)	0.314520728888355
1438	51330 (1987/06)	51420 (1979/05)	0.331613336590132
1439	51330 (1987/06)	51620 (1964/10)	0.337019563061574
1440	51330 (1987/06)	51320 (1964/10)	0.34847745601699
1441	51330 (1987/06)	51320 (1966/03)	0.356306229842132
1442	51330 (1987/06)	51320 (1987/06)	0.361701488050504
1443	51330 (1987/06)	51320 (1992/04)	0.383354882230592
1444	51330 (1987/06)	51330 (1983/06)	0.399825219180785
1445	51330 (1987/06)	51420 (1983/06)	0.399825219180785
1446	51330 (1987/06)	51320 (1970/06)	0.360421558761042
1447	51330 (1987/06)	51620 (1970/06)	0.367105068715827
1448	51330 (1987/06)	51620 (1974/02)	0.382484031227821
1449	51330 (1987/06)	51620 (1974/10)	0.386070921985816
1450	51330 (1987/06)	51620 (1979/05)	0.3532785660941
1451	51330 (1987/06)	51620 (1983/06)	0.382659547419273
1452	51330 (1987/06)	51320 (1974/10)	0.349330357142857
1453	51330 (1987/06)	51320 (1979/05)	0.352825640567806
1454	51330 (1987/06)	51420 (1970/06)	0.213584753994038
1455	51330 (1987/06)	51320 (1974/02)	0.270509977827051
1456	51330 (1987/06)	51420 (1974/02)	0.346326489241551
1457	51330 (1987/06)	51420 (1974/10)	0.294603315196761
1458	51330 (1987/06)	51620 (1966/03)	0.266220757399509
1459	51330 (1987/06)	51420 (1964/10)	0.264997561372135
1460	51330 (1987/06)	51420 (1966/03)	0.300993552807799
1461	51330 (1987/06)	51210 (2015/05)	0.209849481221686
1462	51330 (1987/06)	51210 (2017/06)	0.174887742108438
1463	51330 (1987/06)	51110 (2017/06)	0.205953126545143
1464	51330 (1987/06)	51903 (2015/05)	0.203476516797593
1465	51420 (1987/06)	51110 (2015/05)	0.349239692158977
1466	51420 (1987/06)	51951 (2015/05)	0.354087414002428
1467	51420 (1987/06)	51951 (2017/06)	0.350379925050208
1468	51420 (1987/06)	51902 (2015/05)	0.353311883425958
1469	51420 (1987/06)	51902 (2017/06)	0.348228704077513
1470	51420 (1987/06)	51901 (2015/05)	0.363685904089682
1471	51420 (1987/06)	51421 (2015/05)	0.372071307300509
1472	51420 (1987/06)	51421 (2017/06)	0.370707143027613
1473	51420 (1987/06)	51620 (2015/05)	0.367928466287321
1474	51420 (1987/06)	51620 (2017/06)	0.386001823409776
1475	51420 (1987/06)	51320 (2015/05)	0.373741316056514
1476	51420 (1987/06)	51320 (2017/06)	0.370261637465358
1477	51420 (1987/06)	51421 (1992/04)	0.376911522076387
1478	51420 (1987/06)	51421 (1997/05)	0.373804998439761
1479	51420 (1987/06)	51421 (2005/05)	0.367905619687936
1480	51420 (1987/06)	51320 (2001/06)	0.378647244304303
1481	51420 (1987/06)	51320 (2005/05)	0.376246853733569
1482	51420 (1987/06)	51620 (1987/06)	0.409798975372533
1483	51420 (1987/06)	51620 (1992/04)	0.408589350304473
1484	51420 (1987/06)	51620 (1997/05)	0.397542311622922
1485	51420 (1987/06)	51421 (2001/06)	0.398856005968664
1486	51420 (1987/06)	51320 (1997/05)	0.399057385539673
1487	51420 (1987/06)	51320 (1983/06)	0.415009179926561
1488	51420 (1987/06)	51330 (1987/06)	1
1489	51420 (1987/06)	51420 (1987/06)	1
1490	51420 (1987/06)	51902 (1997/05)	0.363683393688567
1491	51420 (1987/06)	51902 (2001/06)	0.343856184474196
1492	51420 (1987/06)	51620 (2001/06)	0.364437390542907
1493	51420 (1987/06)	51951 (2001/06)	0.359662393502667
1494	51420 (1987/06)	51901 (2017/06)	0.252973209814722
1495	51420 (1987/06)	51340 (2015/05)	0.29627418199188
1496	51420 (1987/06)	51621 (2015/05)	0.308902597770106
1497	51420 (1987/06)	51903 (2017/06)	0.299167471042471
1498	51420 (1987/06)	51620 (2005/05)	0.314520728888355
1499	51420 (1987/06)	51420 (1979/05)	0.331613336590132
1500	51420 (1987/06)	51620 (1964/10)	0.337019563061574
1501	51420 (1987/06)	51320 (1964/10)	0.34847745601699
1502	51420 (1987/06)	51320 (1966/03)	0.356306229842132
1503	51420 (1987/06)	51320 (1987/06)	0.361701488050504
1504	51420 (1987/06)	51320 (1992/04)	0.383354882230592
1505	51420 (1987/06)	51330 (1983/06)	0.399825219180785
1506	51420 (1987/06)	51420 (1983/06)	0.399825219180785
1507	51420 (1987/06)	51320 (1970/06)	0.360421558761042
1508	51420 (1987/06)	51620 (1970/06)	0.367105068715827
1509	51420 (1987/06)	51620 (1974/02)	0.382484031227821
1510	51420 (1987/06)	51620 (1974/10)	0.386070921985816
1511	51420 (1987/06)	51620 (1979/05)	0.3532785660941
1512	51420 (1987/06)	51620 (1983/06)	0.382659547419273
1513	51420 (1987/06)	51320 (1974/10)	0.349330357142857
1514	51420 (1987/06)	51320 (1979/05)	0.352825640567806
1515	51420 (1987/06)	51420 (1970/06)	0.213584753994038
1516	51420 (1987/06)	51320 (1974/02)	0.270509977827051
1517	51420 (1987/06)	51420 (1974/02)	0.346326489241551
1518	51420 (1987/06)	51420 (1974/10)	0.294603315196761
1519	51420 (1987/06)	51620 (1966/03)	0.266220757399509
1520	51420 (1987/06)	51420 (1964/10)	0.264997561372135
1521	51420 (1987/06)	51420 (1966/03)	0.300993552807799
1522	51420 (1987/06)	51210 (2015/05)	0.209849481221686
1523	51420 (1987/06)	51210 (2017/06)	0.174887742108438
1524	51420 (1987/06)	51110 (2017/06)	0.205953126545143
1525	51420 (1987/06)	51903 (2015/05)	0.203476516797593
1526	51902 (1997/05)	51110 (2015/05)	0.312054943772131
1527	51902 (1997/05)	51951 (2015/05)	0.320035044232659
1528	51902 (1997/05)	51951 (2017/06)	0.32275039080561
1529	51902 (1997/05)	51902 (2015/05)	0.357445924695131
1530	51902 (1997/05)	51902 (2017/06)	0.353239547135971
1531	51902 (1997/05)	51901 (2015/05)	0.352476320894671
1532	51902 (1997/05)	51421 (2015/05)	0.335757575757576
1533	51902 (1997/05)	51421 (2017/06)	0.346049888022241
1534	51902 (1997/05)	51620 (2015/05)	0.337360398960455
1535	51902 (1997/05)	51620 (2017/06)	0.358311173548743
1536	51902 (1997/05)	51320 (2015/05)	0.354625049747001
1537	51902 (1997/05)	51320 (2017/06)	0.349851564284083
1538	51902 (1997/05)	51421 (1992/04)	0.336289940516924
1539	51902 (1997/05)	51421 (1997/05)	0.352498203293441
1540	51902 (1997/05)	51421 (2005/05)	0.344396052704118
1541	51902 (1997/05)	51320 (2001/06)	0.342306876311261
1542	51902 (1997/05)	51320 (2005/05)	0.341762700052269
1543	51902 (1997/05)	51620 (1987/06)	0.355554327706716
1544	51902 (1997/05)	51620 (1992/04)	0.352993401319736
1545	51902 (1997/05)	51620 (1997/05)	0.357430361188858
1546	51902 (1997/05)	51421 (2001/06)	0.361284995072055
1547	51902 (1997/05)	51320 (1997/05)	0.360971127878164
1548	51902 (1997/05)	51320 (1983/06)	0.362866114449678
1549	51902 (1997/05)	51330 (1987/06)	0.363683393688567
1550	51902 (1997/05)	51420 (1987/06)	0.363683393688567
1551	51902 (1997/05)	51902 (1997/05)	1
1552	51902 (1997/05)	51902 (2001/06)	0.371103777044371
1553	51902 (1997/05)	51620 (2001/06)	0.340949982007917
1554	51902 (1997/05)	51951 (2001/06)	0.343870290446751
1555	51902 (1997/05)	51901 (2017/06)	0.269687045123726
1556	51902 (1997/05)	51340 (2015/05)	0.315145684442001
1557	51902 (1997/05)	51621 (2015/05)	0.313670352144181
1558	51902 (1997/05)	51903 (2017/06)	0.316509302971397
1559	51902 (1997/05)	51620 (2005/05)	0.308458048351053
1560	51902 (1997/05)	51420 (1979/05)	0.320778685710362
1561	51902 (1997/05)	51620 (1964/10)	0.326814135419477
1562	51902 (1997/05)	51320 (1964/10)	0.330524374344135
1563	51902 (1997/05)	51320 (1966/03)	0.334663963823484
1564	51902 (1997/05)	51320 (1987/06)	0.341384378967061
1565	51902 (1997/05)	51320 (1992/04)	0.355133290286874
1566	51902 (1997/05)	51330 (1983/06)	0.352331763633602
1567	51902 (1997/05)	51420 (1983/06)	0.352331763633602
1568	51902 (1997/05)	51320 (1970/06)	0.335901528638959
1569	51902 (1997/05)	51620 (1970/06)	0.345464065977222
1570	51902 (1997/05)	51620 (1974/02)	0.351853001427773
1571	51902 (1997/05)	51620 (1974/10)	0.354831711398996
1572	51902 (1997/05)	51620 (1979/05)	0.335983764721538
1573	51902 (1997/05)	51620 (1983/06)	0.348170037245667
1574	51902 (1997/05)	51320 (1974/10)	0.325598526703499
1575	51902 (1997/05)	51320 (1979/05)	0.338568298027758
1576	51902 (1997/05)	51420 (1970/06)	0.225028566925411
1577	51902 (1997/05)	51320 (1974/02)	0.275468199517894
1578	51902 (1997/05)	51420 (1974/02)	0.329667149059334
1579	51902 (1997/05)	51420 (1974/10)	0.289358942020107
1580	51902 (1997/05)	51620 (1966/03)	0.267282135279008
1581	51902 (1997/05)	51420 (1964/10)	0.267590298115191
1582	51902 (1997/05)	51420 (1966/03)	0.298967975316523
1583	51902 (1997/05)	51210 (2015/05)	0.22407563734594
1584	51902 (1997/05)	51210 (2017/06)	0.19816572549962
1585	51902 (1997/05)	51110 (2017/06)	0.224958117427046
1586	51902 (1997/05)	51903 (2015/05)	0.226032023520998
1587	51902 (2001/06)	51110 (2015/05)	0.285062207141703
1588	51902 (2001/06)	51951 (2015/05)	0.296356764252007
1589	51902 (2001/06)	51951 (2017/06)	0.297790386567026
1590	51902 (2001/06)	51902 (2015/05)	0.356678420082166
1591	51902 (2001/06)	51902 (2017/06)	0.345412746907045
1592	51902 (2001/06)	51901 (2015/05)	0.348594054505522
1593	51902 (2001/06)	51421 (2015/05)	0.315967299877138
1594	51902 (2001/06)	51421 (2017/06)	0.335141834205453
1595	51902 (2001/06)	51620 (2015/05)	0.314065273121672
1596	51902 (2001/06)	51620 (2017/06)	0.335331883058312
1597	51902 (2001/06)	51320 (2015/05)	0.343568998804818
1598	51902 (2001/06)	51320 (2017/06)	0.336327723361654
1599	51902 (2001/06)	51421 (1992/04)	0.318212441050977
1600	51902 (2001/06)	51421 (1997/05)	0.358140655105973
1601	51902 (2001/06)	51421 (2005/05)	0.328870367086363
1602	51902 (2001/06)	51320 (2001/06)	0.327445346658339
1603	51902 (2001/06)	51320 (2005/05)	0.324056454170631
1604	51902 (2001/06)	51620 (1987/06)	0.33235198869491
1605	51902 (2001/06)	51620 (1992/04)	0.324574221505593
1606	51902 (2001/06)	51620 (1997/05)	0.339312619040851
1607	51902 (2001/06)	51421 (2001/06)	0.352117105526489
1608	51902 (2001/06)	51320 (1997/05)	0.34753490597064
1609	51902 (2001/06)	51320 (1983/06)	0.3405542432448
1610	51902 (2001/06)	51330 (1987/06)	0.343856184474196
1611	51902 (2001/06)	51420 (1987/06)	0.343856184474196
1612	51902 (2001/06)	51902 (1997/05)	0.371103777044371
1613	51902 (2001/06)	51902 (2001/06)	1
1614	51902 (2001/06)	51620 (2001/06)	0.336087794362609
1615	51902 (2001/06)	51951 (2001/06)	0.335513221495593
1616	51902 (2001/06)	51901 (2017/06)	0.280487804878049
1617	51902 (2001/06)	51340 (2015/05)	0.315407808862257
1618	51902 (2001/06)	51621 (2015/05)	0.315939881456393
1619	51902 (2001/06)	51903 (2017/06)	0.320086677243354
1620	51902 (2001/06)	51620 (2005/05)	0.315048323769254
1621	51902 (2001/06)	51420 (1979/05)	0.318948129542946
1622	51902 (2001/06)	51620 (1964/10)	0.324870447004437
1623	51902 (2001/06)	51320 (1964/10)	0.31609911406423
1624	51902 (2001/06)	51320 (1966/03)	0.322825828780835
1625	51902 (2001/06)	51320 (1987/06)	0.335170285462361
1626	51902 (2001/06)	51320 (1992/04)	0.348810720268007
1627	51902 (2001/06)	51330 (1983/06)	0.342115676317351
1628	51902 (2001/06)	51420 (1983/06)	0.342115676317351
1629	51902 (2001/06)	51320 (1970/06)	0.324417169729513
1630	51902 (2001/06)	51620 (1970/06)	0.338296498277842
1631	51902 (2001/06)	51620 (1974/02)	0.338283328282318
1632	51902 (2001/06)	51620 (1974/10)	0.344882208216777
1633	51902 (2001/06)	51620 (1979/05)	0.333357790087677
1634	51902 (2001/06)	51620 (1983/06)	0.333700220132079
1635	51902 (2001/06)	51320 (1974/10)	0.31958838933353
1636	51902 (2001/06)	51320 (1979/05)	0.334161763093454
1637	51902 (2001/06)	51420 (1970/06)	0.238378427455965
1638	51902 (2001/06)	51320 (1974/02)	0.281082439678284
1639	51902 (2001/06)	51420 (1974/02)	0.323985890652557
1640	51902 (2001/06)	51420 (1974/10)	0.294803774654733
1641	51902 (2001/06)	51620 (1966/03)	0.278849407783418
1642	51902 (2001/06)	51420 (1964/10)	0.277621363364901
1643	51902 (2001/06)	51420 (1966/03)	0.303204797267781
1644	51902 (2001/06)	51210 (2015/05)	0.238498835566754
1645	51902 (2001/06)	51210 (2017/06)	0.210628825820812
1646	51902 (2001/06)	51110 (2017/06)	0.241407197735544
1647	51902 (2001/06)	51903 (2015/05)	0.245888801879405
1648	51620 (2001/06)	51110 (2015/05)	0.302818266397891
1649	51620 (2001/06)	51951 (2015/05)	0.3160505441406
1650	51620 (2001/06)	51951 (2017/06)	0.320100569008866
1651	51620 (2001/06)	51902 (2015/05)	0.32734693877551
1652	51620 (2001/06)	51902 (2017/06)	0.329286504424779
1653	51620 (2001/06)	51901 (2015/05)	0.343612962013782
1654	51620 (2001/06)	51421 (2015/05)	0.331431908012936
1655	51620 (2001/06)	51421 (2017/06)	0.336893727373097
1656	51620 (2001/06)	51620 (2015/05)	0.340069243269978
1657	51620 (2001/06)	51620 (2017/06)	0.355734902197415
1658	51620 (2001/06)	51320 (2015/05)	0.36053582697493
1659	51620 (2001/06)	51320 (2017/06)	0.341088018631496
1660	51620 (2001/06)	51421 (1992/04)	0.335614447644463
1661	51620 (2001/06)	51421 (1997/05)	0.353895491416714
1662	51620 (2001/06)	51421 (2005/05)	0.353347828510899
1663	51620 (2001/06)	51320 (2001/06)	0.344298817339369
1664	51620 (2001/06)	51320 (2005/05)	0.35793600607057
1665	51620 (2001/06)	51620 (1987/06)	0.365491599340248
1666	51620 (2001/06)	51620 (1992/04)	0.364130962790246
1667	51620 (2001/06)	51620 (1997/05)	0.380284757574933
1668	51620 (2001/06)	51421 (2001/06)	0.370005385029618
1669	51620 (2001/06)	51320 (1997/05)	0.374188082462581
1670	51620 (2001/06)	51320 (1983/06)	0.361241615294789
1671	51620 (2001/06)	51330 (1987/06)	0.364437390542907
1672	51620 (2001/06)	51420 (1987/06)	0.364437390542907
1673	51620 (2001/06)	51902 (1997/05)	0.340949982007917
1674	51620 (2001/06)	51902 (2001/06)	0.336087794362609
1675	51620 (2001/06)	51620 (2001/06)	1
1676	51620 (2001/06)	51951 (2001/06)	0.347653609943875
1677	51620 (2001/06)	51901 (2017/06)	0.268115146859797
1678	51620 (2001/06)	51340 (2015/05)	0.298195339951557
1679	51620 (2001/06)	51621 (2015/05)	0.303286265259937
1680	51620 (2001/06)	51903 (2017/06)	0.297141087831562
1681	51620 (2001/06)	51620 (2005/05)	0.343238707873025
1682	51620 (2001/06)	51420 (1979/05)	0.318543799772469
1683	51620 (2001/06)	51620 (1964/10)	0.325675950396422
1684	51620 (2001/06)	51320 (1964/10)	0.3244757025109
1685	51620 (2001/06)	51320 (1966/03)	0.332394454354834
1686	51620 (2001/06)	51320 (1987/06)	0.339157555838755
1687	51620 (2001/06)	51320 (1992/04)	0.351548774849746
1688	51620 (2001/06)	51330 (1983/06)	0.350716681915218
1689	51620 (2001/06)	51420 (1983/06)	0.350716681915218
1690	51620 (2001/06)	51320 (1970/06)	0.331990032915987
1691	51620 (2001/06)	51620 (1970/06)	0.3548258838342
1692	51620 (2001/06)	51620 (1974/02)	0.358369905956113
1693	51620 (2001/06)	51620 (1974/10)	0.364229478372698
1694	51620 (2001/06)	51620 (1979/05)	0.345745577085088
1695	51620 (2001/06)	51620 (1983/06)	0.356831485863744
1696	51620 (2001/06)	51320 (1974/10)	0.327589114086264
1697	51620 (2001/06)	51320 (1979/05)	0.340723649010166
1698	51620 (2001/06)	51420 (1970/06)	0.222785612422754
1699	51620 (2001/06)	51320 (1974/02)	0.269447953042574
1700	51620 (2001/06)	51420 (1974/02)	0.321083234283144
1701	51620 (2001/06)	51420 (1974/10)	0.288462932096529
1702	51620 (2001/06)	51620 (1966/03)	0.277565821780682
1703	51620 (2001/06)	51420 (1964/10)	0.264668174962293
1704	51620 (2001/06)	51420 (1966/03)	0.300225008036001
1705	51620 (2001/06)	51210 (2015/05)	0.211058823529412
1706	51620 (2001/06)	51210 (2017/06)	0.188417977348221
1707	51620 (2001/06)	51110 (2017/06)	0.219825733599031
1708	51620 (2001/06)	51903 (2015/05)	0.213018688628445
1709	51951 (2001/06)	51110 (2015/05)	0.309197464874771
1710	51951 (2001/06)	51951 (2015/05)	0.329621098455231
1711	51951 (2001/06)	51951 (2017/06)	0.323776163293548
1712	51951 (2001/06)	51902 (2015/05)	0.327576932876596
1713	51951 (2001/06)	51902 (2017/06)	0.327666317514033
1714	51951 (2001/06)	51901 (2015/05)	0.338857788930866
1715	51951 (2001/06)	51421 (2015/05)	0.330554580554581
1716	51951 (2001/06)	51421 (2017/06)	0.335349244033487
1717	51951 (2001/06)	51620 (2015/05)	0.327924149876926
1718	51951 (2001/06)	51620 (2017/06)	0.347394843300677
1719	51951 (2001/06)	51320 (2015/05)	0.346384129349116
1720	51951 (2001/06)	51320 (2017/06)	0.339256228898144
1721	51951 (2001/06)	51421 (1992/04)	0.335124987141241
1722	51951 (2001/06)	51421 (1997/05)	0.344225590753684
1723	51951 (2001/06)	51421 (2005/05)	0.340818738583862
1724	51951 (2001/06)	51320 (2001/06)	0.332094943240454
1725	51951 (2001/06)	51320 (2005/05)	0.337414668512985
1726	51951 (2001/06)	51620 (1987/06)	0.355771567436209
1727	51951 (2001/06)	51620 (1992/04)	0.354061242262339
1728	51951 (2001/06)	51620 (1997/05)	0.355549191637812
1729	51951 (2001/06)	51421 (2001/06)	0.357831544478807
1730	51951 (2001/06)	51320 (1997/05)	0.361214660825556
1731	51951 (2001/06)	51320 (1983/06)	0.359641942383354
1732	51951 (2001/06)	51330 (1987/06)	0.359662393502667
1733	51951 (2001/06)	51420 (1987/06)	0.359662393502667
1734	51951 (2001/06)	51902 (1997/05)	0.343870290446751
1735	51951 (2001/06)	51902 (2001/06)	0.335513221495593
1736	51951 (2001/06)	51620 (2001/06)	0.347653609943875
1737	51951 (2001/06)	51951 (2001/06)	1
1738	51951 (2001/06)	51901 (2017/06)	0.252868367985536
1739	51951 (2001/06)	51340 (2015/05)	0.293137383545466
1740	51951 (2001/06)	51621 (2015/05)	0.300283111767602
1741	51951 (2001/06)	51903 (2017/06)	0.298006644518272
1742	51951 (2001/06)	51620 (2005/05)	0.307869305108145
1743	51951 (2001/06)	51420 (1979/05)	0.319246011922603
1744	51951 (2001/06)	51620 (1964/10)	0.321454213171464
1745	51951 (2001/06)	51320 (1964/10)	0.321639404747264
1746	51951 (2001/06)	51320 (1966/03)	0.328134445653488
1747	51951 (2001/06)	51320 (1987/06)	0.328176760042453
1748	51951 (2001/06)	51320 (1992/04)	0.342149005639656
1749	51951 (2001/06)	51330 (1983/06)	0.353492232894581
1750	51951 (2001/06)	51420 (1983/06)	0.353492232894581
1751	51951 (2001/06)	51320 (1970/06)	0.328287634568489
1752	51951 (2001/06)	51620 (1970/06)	0.344405205052337
1753	51951 (2001/06)	51620 (1974/02)	0.353541471095903
1754	51951 (2001/06)	51620 (1974/10)	0.357800108965434
1755	51951 (2001/06)	51620 (1979/05)	0.340593352376006
1756	51951 (2001/06)	51620 (1983/06)	0.347869117955793
1757	51951 (2001/06)	51320 (1974/10)	0.31562288039792
1758	51951 (2001/06)	51320 (1979/05)	0.329837054144213
1759	51951 (2001/06)	51420 (1970/06)	0.216836542091355
1760	51951 (2001/06)	51320 (1974/02)	0.265247267419091
1761	51951 (2001/06)	51420 (1974/02)	0.334610673116186
1762	51951 (2001/06)	51420 (1974/10)	0.29076799384766
1763	51951 (2001/06)	51620 (1966/03)	0.261454076145408
1764	51951 (2001/06)	51420 (1964/10)	0.258654262224145
1765	51951 (2001/06)	51420 (1966/03)	0.301191952597492
1766	51951 (2001/06)	51210 (2015/05)	0.211174089068826
1767	51951 (2001/06)	51210 (2017/06)	0.191309016990757
1768	51951 (2001/06)	51110 (2017/06)	0.207298999629492
1769	51951 (2001/06)	51903 (2015/05)	0.204259802814781
1770	51901 (2017/06)	51110 (2015/05)	0.203986153362006
1771	51901 (2017/06)	51951 (2015/05)	0.216166650992194
1772	51901 (2017/06)	51951 (2017/06)	0.22135149650896
1773	51901 (2017/06)	51902 (2015/05)	0.27362562876815
1774	51901 (2017/06)	51902 (2017/06)	0.268114740507379
1775	51901 (2017/06)	51901 (2015/05)	0.296297581456678
1776	51901 (2017/06)	51421 (2015/05)	0.234407367659171
1777	51901 (2017/06)	51421 (2017/06)	0.258633532969816
1778	51901 (2017/06)	51620 (2015/05)	0.23981983880314
1779	51901 (2017/06)	51620 (2017/06)	0.255473621273809
1780	51901 (2017/06)	51320 (2015/05)	0.275922909880565
1781	51901 (2017/06)	51320 (2017/06)	0.258641309103637
1782	51901 (2017/06)	51421 (1992/04)	0.237525071415547
1783	51901 (2017/06)	51421 (1997/05)	0.276207664541894
1784	51901 (2017/06)	51421 (2005/05)	0.259243601834087
1785	51901 (2017/06)	51320 (2001/06)	0.234286165508528
1786	51901 (2017/06)	51320 (2005/05)	0.238499985880891
1787	51901 (2017/06)	51620 (1987/06)	0.249575660528423
1788	51901 (2017/06)	51620 (1992/04)	0.231417257965931
1789	51901 (2017/06)	51620 (1997/05)	0.252297794117647
1790	51901 (2017/06)	51421 (2001/06)	0.256119202056052
1791	51901 (2017/06)	51320 (1997/05)	0.257138232437682
1792	51901 (2017/06)	51320 (1983/06)	0.249124329685999
1793	51901 (2017/06)	51330 (1987/06)	0.252973209814722
1794	51901 (2017/06)	51420 (1987/06)	0.252973209814722
1795	51901 (2017/06)	51902 (1997/05)	0.269687045123726
1796	51901 (2017/06)	51902 (2001/06)	0.280487804878049
1797	51901 (2017/06)	51620 (2001/06)	0.268115146859797
1798	51901 (2017/06)	51951 (2001/06)	0.252868367985536
1799	51901 (2017/06)	51901 (2017/06)	1
1800	51901 (2017/06)	51340 (2015/05)	0.281123768892116
1801	51901 (2017/06)	51621 (2015/05)	0.269039058669717
1802	51901 (2017/06)	51903 (2017/06)	0.278175149014214
1803	51901 (2017/06)	51620 (2005/05)	0.27247241011036
1804	51901 (2017/06)	51420 (1979/05)	0.259640102827764
1805	51901 (2017/06)	51620 (1964/10)	0.263814001639132
1806	51901 (2017/06)	51320 (1964/10)	0.255707401848487
1807	51901 (2017/06)	51320 (1966/03)	0.257034278914437
1808	51901 (2017/06)	51320 (1987/06)	0.276837595962167
1809	51901 (2017/06)	51320 (1992/04)	0.270358062950379
1810	51901 (2017/06)	51330 (1983/06)	0.260257441673371
1811	51901 (2017/06)	51420 (1983/06)	0.260257441673371
1812	51901 (2017/06)	51320 (1970/06)	0.257353217384771
1813	51901 (2017/06)	51620 (1970/06)	0.272343737199967
1814	51901 (2017/06)	51620 (1974/02)	0.260534236267871
1815	51901 (2017/06)	51620 (1974/10)	0.266734394401174
1816	51901 (2017/06)	51620 (1979/05)	0.268399545014113
1817	51901 (2017/06)	51620 (1983/06)	0.266806801546489
1818	51901 (2017/06)	51320 (1974/10)	0.264771364959753
1819	51901 (2017/06)	51320 (1979/05)	0.270879697669536
1820	51901 (2017/06)	51420 (1970/06)	0.228599789793297
1821	51901 (2017/06)	51320 (1974/02)	0.24898671181571
1822	51901 (2017/06)	51420 (1974/02)	0.255999678946946
1823	51901 (2017/06)	51420 (1974/10)	0.250704773014484
1824	51901 (2017/06)	51620 (1966/03)	0.254129207610286
1825	51901 (2017/06)	51420 (1964/10)	0.25360824742268
1826	51901 (2017/06)	51420 (1966/03)	0.25974025974026
1827	51901 (2017/06)	51210 (2015/05)	0.213898540653231
1828	51901 (2017/06)	51210 (2017/06)	0.221593703885883
1829	51901 (2017/06)	51110 (2017/06)	0.250847854052158
1830	51901 (2017/06)	51903 (2015/05)	0.245376743072596
1831	51340 (2015/05)	51110 (2015/05)	0.246088864284103
1832	51340 (2015/05)	51951 (2015/05)	0.257380789413644
1833	51340 (2015/05)	51951 (2017/06)	0.258576814326107
1834	51340 (2015/05)	51902 (2015/05)	0.315628260796392
1835	51340 (2015/05)	51902 (2017/06)	0.305554684314525
1836	51340 (2015/05)	51901 (2015/05)	0.319141358544324
1837	51340 (2015/05)	51421 (2015/05)	0.277999467943602
1838	51340 (2015/05)	51421 (2017/06)	0.304233484835492
1839	51340 (2015/05)	51620 (2015/05)	0.2783379782113
1840	51340 (2015/05)	51620 (2017/06)	0.299283056042032
1841	51340 (2015/05)	51320 (2015/05)	0.314677015844506
1842	51340 (2015/05)	51320 (2017/06)	0.298808227971755
1843	51340 (2015/05)	51421 (1992/04)	0.281249092229484
1844	51340 (2015/05)	51421 (1997/05)	0.310149905191227
1845	51340 (2015/05)	51421 (2005/05)	0.294475698607396
1846	51340 (2015/05)	51320 (2001/06)	0.280348366395885
1847	51340 (2015/05)	51320 (2005/05)	0.285026519787842
1848	51340 (2015/05)	51620 (1987/06)	0.294313360398034
1849	51340 (2015/05)	51620 (1992/04)	0.279187033702084
1850	51340 (2015/05)	51620 (1997/05)	0.296882325363338
1851	51340 (2015/05)	51421 (2001/06)	0.298162591651331
1852	51340 (2015/05)	51320 (1997/05)	0.30133777202392
1853	51340 (2015/05)	51320 (1983/06)	0.294963388966294
1854	51340 (2015/05)	51330 (1987/06)	0.29627418199188
1855	51340 (2015/05)	51420 (1987/06)	0.29627418199188
1856	51340 (2015/05)	51902 (1997/05)	0.315145684442001
1857	51340 (2015/05)	51902 (2001/06)	0.315407808862257
1858	51340 (2015/05)	51620 (2001/06)	0.298195339951557
1859	51340 (2015/05)	51951 (2001/06)	0.293137383545466
1860	51340 (2015/05)	51901 (2017/06)	0.281123768892116
1861	51340 (2015/05)	51340 (2015/05)	1
1862	51340 (2015/05)	51621 (2015/05)	0.310132359653126
1863	51340 (2015/05)	51903 (2017/06)	0.31430253090053
1864	51340 (2015/05)	51620 (2005/05)	0.296679236102664
1865	51340 (2015/05)	51420 (1979/05)	0.298163265306122
1866	51340 (2015/05)	51620 (1964/10)	0.296366809455815
1867	51340 (2015/05)	51320 (1964/10)	0.288534798534799
1868	51340 (2015/05)	51320 (1966/03)	0.295193031508764
1869	51340 (2015/05)	51320 (1987/06)	0.307959693797844
1870	51340 (2015/05)	51320 (1992/04)	0.306818975756305
1871	51340 (2015/05)	51330 (1983/06)	0.305598675359619
1872	51340 (2015/05)	51420 (1983/06)	0.305598675359619
1873	51340 (2015/05)	51320 (1970/06)	0.296138697425798
1874	51340 (2015/05)	51620 (1970/06)	0.304305024421642
1875	51340 (2015/05)	51620 (1974/02)	0.304686118479222
1876	51340 (2015/05)	51620 (1974/10)	0.304842401831308
1877	51340 (2015/05)	51620 (1979/05)	0.305261106780982
1878	51340 (2015/05)	51620 (1983/06)	0.30121241852968
1879	51340 (2015/05)	51320 (1974/10)	0.29856044172747
1880	51340 (2015/05)	51320 (1979/05)	0.304656302097468
1881	51340 (2015/05)	51420 (1970/06)	0.235320892125626
1882	51340 (2015/05)	51320 (1974/02)	0.269352254520485
1883	51340 (2015/05)	51420 (1974/02)	0.292753839272402
1884	51340 (2015/05)	51420 (1974/10)	0.286882347741536
1885	51340 (2015/05)	51620 (1966/03)	0.269721281825349
1886	51340 (2015/05)	51420 (1964/10)	0.26574177877429
1887	51340 (2015/05)	51420 (1966/03)	0.286462582113263
1888	51340 (2015/05)	51210 (2015/05)	0.245663523071741
1889	51340 (2015/05)	51210 (2017/06)	0.231620762711864
1890	51340 (2015/05)	51110 (2017/06)	0.247206282090003
1891	51340 (2015/05)	51903 (2015/05)	0.252147810785633
1892	51621 (2015/05)	51110 (2015/05)	0.268208553484199
1893	51621 (2015/05)	51951 (2015/05)	0.280099854195202
1894	51621 (2015/05)	51951 (2017/06)	0.280925487338313
1895	51621 (2015/05)	51902 (2015/05)	0.316210870043015
1896	51621 (2015/05)	51902 (2017/06)	0.309697755258352
1897	51621 (2015/05)	51901 (2015/05)	0.321075607833626
1898	51621 (2015/05)	51421 (2015/05)	0.293633828996283
1899	51621 (2015/05)	51421 (2017/06)	0.307785723923897
1900	51621 (2015/05)	51620 (2015/05)	0.297067056103201
1901	51621 (2015/05)	51620 (2017/06)	0.317146596858639
1902	51621 (2015/05)	51320 (2015/05)	0.324437862669246
1903	51621 (2015/05)	51320 (2017/06)	0.308134605193429
1904	51621 (2015/05)	51421 (1992/04)	0.287677621111538
1905	51621 (2015/05)	51421 (1997/05)	0.313294720724319
1906	51621 (2015/05)	51421 (2005/05)	0.304974012021255
1907	51621 (2015/05)	51320 (2001/06)	0.290723954409585
1908	51621 (2015/05)	51320 (2005/05)	0.294607310893956
1909	51621 (2015/05)	51620 (1987/06)	0.305767232421198
1910	51621 (2015/05)	51620 (1992/04)	0.293590627153687
1911	51621 (2015/05)	51620 (1997/05)	0.305266075388027
1912	51621 (2015/05)	51421 (2001/06)	0.310182362396763
1913	51621 (2015/05)	51320 (1997/05)	0.316886381573178
1914	51621 (2015/05)	51320 (1983/06)	0.308384665147807
1915	51621 (2015/05)	51330 (1987/06)	0.308902597770106
1916	51621 (2015/05)	51420 (1987/06)	0.308902597770106
1917	51621 (2015/05)	51902 (1997/05)	0.313670352144181
1918	51621 (2015/05)	51902 (2001/06)	0.315939881456393
1919	51621 (2015/05)	51620 (2001/06)	0.303286265259937
1920	51621 (2015/05)	51951 (2001/06)	0.300283111767602
1921	51621 (2015/05)	51901 (2017/06)	0.269039058669717
1922	51621 (2015/05)	51340 (2015/05)	0.310132359653126
1923	51621 (2015/05)	51621 (2015/05)	1
1924	51621 (2015/05)	51903 (2017/06)	0.31792354373623
1925	51621 (2015/05)	51620 (2005/05)	0.292183208373543
1926	51621 (2015/05)	51420 (1979/05)	0.290910446092498
1927	51621 (2015/05)	51620 (1964/10)	0.293774815138601
1928	51621 (2015/05)	51320 (1964/10)	0.294520314681742
1929	51621 (2015/05)	51320 (1966/03)	0.295627597672485
1930	51621 (2015/05)	51320 (1987/06)	0.305127375947684
1931	51621 (2015/05)	51320 (1992/04)	0.301099256385386
1932	51621 (2015/05)	51330 (1983/06)	0.309618851403554
1933	51621 (2015/05)	51420 (1983/06)	0.309618851403554
1934	51621 (2015/05)	51320 (1970/06)	0.296921970984185
1935	51621 (2015/05)	51620 (1970/06)	0.30575791538246
1936	51621 (2015/05)	51620 (1974/02)	0.307312578160995
1937	51621 (2015/05)	51620 (1974/10)	0.311014692831082
1938	51621 (2015/05)	51620 (1979/05)	0.302463160159191
1939	51621 (2015/05)	51620 (1983/06)	0.308281505728314
1940	51621 (2015/05)	51320 (1974/10)	0.297355150019954
1941	51621 (2015/05)	51320 (1979/05)	0.301176890156919
1942	51621 (2015/05)	51420 (1970/06)	0.22340902971008
1943	51621 (2015/05)	51320 (1974/02)	0.266440144200887
1944	51621 (2015/05)	51420 (1974/02)	0.299210416955257
1945	51621 (2015/05)	51420 (1974/10)	0.277580071174377
1946	51621 (2015/05)	51620 (1966/03)	0.256466772020294
1947	51621 (2015/05)	51420 (1964/10)	0.252814867523335
1948	51621 (2015/05)	51420 (1966/03)	0.279034396692926
1949	51621 (2015/05)	51210 (2015/05)	0.22274184423911
1950	51621 (2015/05)	51210 (2017/06)	0.205276289040843
1951	51621 (2015/05)	51110 (2017/06)	0.226664889599716
1952	51621 (2015/05)	51903 (2015/05)	0.239077614266722
1953	51903 (2017/06)	51110 (2015/05)	0.239166547035541
1954	51903 (2017/06)	51951 (2015/05)	0.258381781832387
1955	51903 (2017/06)	51951 (2017/06)	0.264211178348501
1956	51903 (2017/06)	51902 (2015/05)	0.312284030083339
1957	51903 (2017/06)	51902 (2017/06)	0.30749493157628
1958	51903 (2017/06)	51901 (2015/05)	0.308190562554652
1959	51903 (2017/06)	51421 (2015/05)	0.2749617467758
1960	51903 (2017/06)	51421 (2017/06)	0.2953394558407
1961	51903 (2017/06)	51620 (2015/05)	0.281516151308218
1962	51903 (2017/06)	51620 (2017/06)	0.306581281880683
1963	51903 (2017/06)	51320 (2015/05)	0.315731537540065
1964	51903 (2017/06)	51320 (2017/06)	0.297112846149525
1965	51903 (2017/06)	51421 (1992/04)	0.27422830518346
1966	51903 (2017/06)	51421 (1997/05)	0.301819748034887
1967	51903 (2017/06)	51421 (2005/05)	0.287118947076411
1968	51903 (2017/06)	51320 (2001/06)	0.278991725798601
1969	51903 (2017/06)	51320 (2005/05)	0.280941844901527
1970	51903 (2017/06)	51620 (1987/06)	0.293421093101221
1971	51903 (2017/06)	51620 (1992/04)	0.279995851913305
1972	51903 (2017/06)	51620 (1997/05)	0.293525010310493
1973	51903 (2017/06)	51421 (2001/06)	0.295849988243593
1974	51903 (2017/06)	51320 (1997/05)	0.301420534021324
1975	51903 (2017/06)	51320 (1983/06)	0.29530101034256
1976	51903 (2017/06)	51330 (1987/06)	0.299167471042471
1977	51903 (2017/06)	51420 (1987/06)	0.299167471042471
1978	51903 (2017/06)	51902 (1997/05)	0.316509302971397
1979	51903 (2017/06)	51902 (2001/06)	0.320086677243354
1980	51903 (2017/06)	51620 (2001/06)	0.297141087831562
1981	51903 (2017/06)	51951 (2001/06)	0.298006644518272
1982	51903 (2017/06)	51901 (2017/06)	0.278175149014214
1983	51903 (2017/06)	51340 (2015/05)	0.31430253090053
1984	51903 (2017/06)	51621 (2015/05)	0.31792354373623
1985	51903 (2017/06)	51903 (2017/06)	1
1986	51903 (2017/06)	51620 (2005/05)	0.289283821791057
1987	51903 (2017/06)	51420 (1979/05)	0.296846011131725
1988	51903 (2017/06)	51620 (1964/10)	0.300068352699932
1989	51903 (2017/06)	51320 (1964/10)	0.293385820923237
1990	51903 (2017/06)	51320 (1966/03)	0.296073601854535
1991	51903 (2017/06)	51320 (1987/06)	0.310359826018189
1992	51903 (2017/06)	51320 (1992/04)	0.301548835739121
1993	51903 (2017/06)	51330 (1983/06)	0.309059172630476
1994	51903 (2017/06)	51420 (1983/06)	0.309059172630476
1995	51903 (2017/06)	51320 (1970/06)	0.298303638109463
1996	51903 (2017/06)	51620 (1970/06)	0.308341646842146
1997	51903 (2017/06)	51620 (1974/02)	0.30972436288039
1998	51903 (2017/06)	51620 (1974/10)	0.306643406436913
1999	51903 (2017/06)	51620 (1979/05)	0.30839682602345
[truncated: 1,722 more rows]
