# Supplementary material for: Dataset of Jaccard similarity indices from 1,597 European political manifestos across 27 countries (1945–2017)
Source: Data Brief. 2019 Apr 9;24:103907. doi: 10.1016/j.dib.2019.103907 (PMC6479077; doi:10.1016/j.dib.2019.103907)
Supplement: Multimedia component 3 [file mmc3.zip › Austria.csv]

	referenceParty	comparedParty	Jaccard Similarity
1	42110 (1990/10)	42110 (1990/10)	1
2	42110 (1990/10)	42110 (2013/09)	0.320041682055611
3	42110 (1990/10)	42320 (2017/10)	0.3029883959216
4	42110 (1990/10)	42520 (2017/10)	0.312027699518155
5	42110 (1990/10)	42110 (1994/10)	0.277184375053236
6	42110 (1990/10)	42420 (1994/10)	0.267354691229368
7	42110 (1990/10)	42520 (2006/10)	0.277282322331495
8	42110 (1990/10)	42520 (2013/09)	0.285582753913071
9	42110 (1990/10)	42320 (2013/09)	0.273020138852998
10	42110 (1990/10)	42951 (2013/09)	0.299644676857066
11	42110 (1990/10)	42110 (2017/10)	0.301321503327189
12	42110 (1990/10)	42430 (2013/09)	0.292676481104357
13	42110 (1990/10)	42420 (2002/11)	0.30416611868543
14	42110 (1990/10)	42520 (1994/10)	0.311035826204794
15	42110 (1990/10)	42520 (1999/10)	0.320772730663086
16	42110 (1990/10)	42520 (2002/11)	0.308718709896872
17	42110 (1990/10)	42420 (1990/10)	0.274092897025013
18	42110 (1990/10)	42420 (1999/10)	0.271224008725328
19	42110 (1990/10)	42120 (2017/10)	0.0479194221182216
20	42110 (1990/10)	42320 (1966/03)	0.149700132409066
21	42110 (1990/10)	42320 (1971/10)	0.132069007215124
22	42110 (1990/10)	42110 (2008/09)	0.187638875921949
23	42110 (1990/10)	42420 (2006/10)	0.174495601685535
24	42110 (1990/10)	42710 (2008/09)	0.160438218116578
25	42110 (1990/10)	42520 (2008/09)	0.184580903720868
26	42110 (1990/10)	42710 (2006/10)	0.209265596209529
27	42110 (1990/10)	42420 (2008/09)	0.201739834889283
28	42110 (1990/10)	42420 (2017/10)	0.23482058589485
29	42110 (1990/10)	42520 (1995/12)	0.172926052508933
30	42110 (1990/10)	42520 (1975/10)	0.212826923076923
31	42110 (1990/10)	42520 (1970/03)	0.255902703473857
32	42110 (1990/10)	42320 (1979/05)	0.236057376450836
33	42110 (1990/10)	42420 (1983/04)	0.239029958271739
34	42110 (1990/10)	42520 (1990/10)	0.235647530040053
35	42110 (1990/10)	42320 (1990/10)	0.28070206923781
36	42110 (1990/10)	42320 (1994/10)	0.269289236587446
37	42110 (1990/10)	42320 (1983/04)	0.28393116169123
38	42110 (1990/10)	42320 (1986/11)	0.243830875714716
39	42110 (1990/10)	42110 (1986/11)	0.229241707054897
40	42110 (1990/10)	42110 (1999/10)	0.258051160195136
41	42110 (1990/10)	42110 (2002/11)	0.221455895377542
42	42110 (1990/10)	42110 (2006/10)	0.233095127610209
43	42110 (1990/10)	42320 (1999/10)	0.25318253938969
44	42110 (1990/10)	42320 (2006/10)	0.226041686244291
45	42110 (1990/10)	42320 (2002/11)	0.275078932261768
46	42110 (1990/10)	42320 (2008/09)	0.276294092342988
47	42110 (1990/10)	42320 (1995/12)	0.162935519470282
48	42110 (1990/10)	42420 (1970/03)	0.172146739130435
49	42110 (1990/10)	42320 (1975/10)	0.165439038573367
50	42110 (1990/10)	42520 (1966/03)	0.209861775651249
51	42110 (1990/10)	42520 (1971/10)	0.153002662459324
52	42110 (1990/10)	42420 (1971/10)	0.174541270986487
53	42110 (1990/10)	42420 (1979/05)	0.154684008937121
54	42110 (1990/10)	42320 (1970/03)	0.0891633482242122
55	42110 (1990/10)	42420 (1966/03)	0.0706890542673801
56	42110 (1990/10)	42220 (2008/09)	0.0772806981770727
57	42110 (1990/10)	42420 (2013/09)	0.0899144056847545
58	42110 (1990/10)	42520 (1983/04)	0.122351003354559
59	42110 (1990/10)	42520 (1986/11)	0.0939098660170524
60	42110 (1990/10)	42420 (1975/10)	0.116798585720599
61	42110 (1990/10)	42420 (1995/12)	0.0960858431898549
62	42110 (1990/10)	42110 (1995/12)	0.100729160354683
63	42110 (1990/10)	42430 (2017/10)	0.114506575645016
64	42110 (1990/10)	42421 (1995/12)	0.125195618153365
65	42110 (1990/10)	42420 (1986/11)	0.134516336713343
66	42110 (1990/10)	42421 (1994/10)	0.15189923712651
67	42110 (2013/09)	42110 (1990/10)	0.320041682055611
68	42110 (2013/09)	42110 (2013/09)	1
69	42110 (2013/09)	42320 (2017/10)	0.377034902337496
70	42110 (2013/09)	42520 (2017/10)	0.379700951517898
71	42110 (2013/09)	42110 (1994/10)	0.279275040158362
72	42110 (2013/09)	42420 (1994/10)	0.273184285760175
73	42110 (2013/09)	42520 (2006/10)	0.32628051544389
74	42110 (2013/09)	42520 (2013/09)	0.336572841684124
75	42110 (2013/09)	42320 (2013/09)	0.31893963806584
76	42110 (2013/09)	42951 (2013/09)	0.33852325600513
77	42110 (2013/09)	42110 (2017/10)	0.375757480116147
78	42110 (2013/09)	42430 (2013/09)	0.336276391554703
79	42110 (2013/09)	42420 (2002/11)	0.345455858979916
80	42110 (2013/09)	42520 (1994/10)	0.320207287554624
81	42110 (2013/09)	42520 (1999/10)	0.353938346129051
82	42110 (2013/09)	42520 (2002/11)	0.363279324790537
83	42110 (2013/09)	42420 (1990/10)	0.263658576315361
84	42110 (2013/09)	42420 (1999/10)	0.26965730009172
85	42110 (2013/09)	42120 (2017/10)	0.0492496020616994
86	42110 (2013/09)	42320 (1966/03)	0.145575382374363
87	42110 (2013/09)	42320 (1971/10)	0.123624522793622
88	42110 (2013/09)	42110 (2008/09)	0.212205594380468
89	42110 (2013/09)	42420 (2006/10)	0.179984597895046
90	42110 (2013/09)	42710 (2008/09)	0.170770122017452
91	42110 (2013/09)	42520 (2008/09)	0.202185197284838
92	42110 (2013/09)	42710 (2006/10)	0.221551415263346
93	42110 (2013/09)	42420 (2008/09)	0.209187589080145
94	42110 (2013/09)	42420 (2017/10)	0.252430456996878
95	42110 (2013/09)	42520 (1995/12)	0.171542625909116
96	42110 (2013/09)	42520 (1975/10)	0.210539641203704
97	42110 (2013/09)	42520 (1970/03)	0.249865419554539
98	42110 (2013/09)	42320 (1979/05)	0.235177422415429
99	42110 (2013/09)	42420 (1983/04)	0.234408299135213
100	42110 (2013/09)	42520 (1990/10)	0.235144699040011
101	42110 (2013/09)	42320 (1990/10)	0.283576741964103
102	42110 (2013/09)	42320 (1994/10)	0.273372176943794
103	42110 (2013/09)	42320 (1983/04)	0.287408215070617
104	42110 (2013/09)	42320 (1986/11)	0.23800512865859
105	42110 (2013/09)	42110 (1986/11)	0.218937000229475
106	42110 (2013/09)	42110 (1999/10)	0.278971371100591
107	42110 (2013/09)	42110 (2002/11)	0.234366014951121
108	42110 (2013/09)	42110 (2006/10)	0.265484654846548
109	42110 (2013/09)	42320 (1999/10)	0.269579671447012
110	42110 (2013/09)	42320 (2006/10)	0.246505167842133
111	42110 (2013/09)	42320 (2002/11)	0.304958735243932
112	42110 (2013/09)	42320 (2008/09)	0.313057469656161
113	42110 (2013/09)	42320 (1995/12)	0.160995513542455
114	42110 (2013/09)	42420 (1970/03)	0.166412546286212
115	42110 (2013/09)	42320 (1975/10)	0.160398912058024
116	42110 (2013/09)	42520 (1966/03)	0.205127747962986
117	42110 (2013/09)	42520 (1971/10)	0.148823236698059
118	42110 (2013/09)	42420 (1971/10)	0.167604684625612
119	42110 (2013/09)	42420 (1979/05)	0.147484019622417
120	42110 (2013/09)	42320 (1970/03)	0.0842986688695717
121	42110 (2013/09)	42420 (1966/03)	0.0654713289901043
122	42110 (2013/09)	42220 (2008/09)	0.0762441635349049
123	42110 (2013/09)	42420 (2013/09)	0.0916551893289059
124	42110 (2013/09)	42520 (1983/04)	0.120057741699631
125	42110 (2013/09)	42520 (1986/11)	0.0895080359163963
126	42110 (2013/09)	42420 (1975/10)	0.111208700852145
127	42110 (2013/09)	42420 (1995/12)	0.0922059518186112
128	42110 (2013/09)	42110 (1995/12)	0.0974747569712126
129	42110 (2013/09)	42430 (2017/10)	0.118332831098388
130	42110 (2013/09)	42421 (1995/12)	0.118505251767691
131	42110 (2013/09)	42420 (1986/11)	0.126773994502721
132	42110 (2013/09)	42421 (1994/10)	0.145595643799081
133	42320 (2017/10)	42110 (1990/10)	0.3029883959216
134	42320 (2017/10)	42110 (2013/09)	0.377034902337496
135	42320 (2017/10)	42320 (2017/10)	1
136	42320 (2017/10)	42520 (2017/10)	0.386804791194561
137	42320 (2017/10)	42110 (1994/10)	0.263902947762339
138	42320 (2017/10)	42420 (1994/10)	0.262085777405348
139	42320 (2017/10)	42520 (2006/10)	0.312571007461541
140	42320 (2017/10)	42520 (2013/09)	0.316062870240824
141	42320 (2017/10)	42320 (2013/09)	0.299046462968583
142	42320 (2017/10)	42951 (2013/09)	0.322383368086894
143	42320 (2017/10)	42110 (2017/10)	0.340319626609949
144	42320 (2017/10)	42430 (2013/09)	0.323501051893408
145	42320 (2017/10)	42420 (2002/11)	0.333567812857754
146	42320 (2017/10)	42520 (1994/10)	0.30809677270134
147	42320 (2017/10)	42520 (1999/10)	0.348493789692576
148	42320 (2017/10)	42520 (2002/11)	0.349448971217539
149	42320 (2017/10)	42420 (1990/10)	0.250531701753845
150	42320 (2017/10)	42420 (1999/10)	0.252667976424362
151	42320 (2017/10)	42120 (2017/10)	0.046187982604065
152	42320 (2017/10)	42320 (1966/03)	0.134662320151559
153	42320 (2017/10)	42320 (1971/10)	0.113624426625582
154	42320 (2017/10)	42110 (2008/09)	0.189826988460315
155	42320 (2017/10)	42420 (2006/10)	0.168315128580029
156	42320 (2017/10)	42710 (2008/09)	0.162034671843602
157	42320 (2017/10)	42520 (2008/09)	0.193536804308797
158	42320 (2017/10)	42710 (2006/10)	0.210714587024382
159	42320 (2017/10)	42420 (2008/09)	0.196739596739597
160	42320 (2017/10)	42420 (2017/10)	0.232967581047382
161	42320 (2017/10)	42520 (1995/12)	0.163701861223089
162	42320 (2017/10)	42520 (1975/10)	0.197621878715815
163	42320 (2017/10)	42520 (1970/03)	0.233102115798809
164	42320 (2017/10)	42320 (1979/05)	0.221489161168709
165	42320 (2017/10)	42420 (1983/04)	0.21871794023232
166	42320 (2017/10)	42520 (1990/10)	0.219087901779102
167	42320 (2017/10)	42320 (1990/10)	0.266783486592502
168	42320 (2017/10)	42320 (1994/10)	0.256663686632893
169	42320 (2017/10)	42320 (1983/04)	0.271498810977569
170	42320 (2017/10)	42320 (1986/11)	0.225067856726558
171	42320 (2017/10)	42110 (1986/11)	0.201740885998444
172	42320 (2017/10)	42110 (1999/10)	0.254713919449583
173	42320 (2017/10)	42110 (2002/11)	0.2125931395583
174	42320 (2017/10)	42110 (2006/10)	0.238141530622507
175	42320 (2017/10)	42320 (1999/10)	0.252047648319516
176	42320 (2017/10)	42320 (2006/10)	0.231044179428107
177	42320 (2017/10)	42320 (2002/11)	0.283826871821705
178	42320 (2017/10)	42320 (2008/09)	0.291405300666689
179	42320 (2017/10)	42320 (1995/12)	0.152328101968265
180	42320 (2017/10)	42420 (1970/03)	0.15862658011616
181	42320 (2017/10)	42320 (1975/10)	0.152659774115399
182	42320 (2017/10)	42520 (1966/03)	0.192785423336742
183	42320 (2017/10)	42520 (1971/10)	0.140533056420907
184	42320 (2017/10)	42420 (1971/10)	0.156136814050434
185	42320 (2017/10)	42420 (1979/05)	0.135646852234991
186	42320 (2017/10)	42320 (1970/03)	0.0791988595364227
187	42320 (2017/10)	42420 (1966/03)	0.0606389219747204
188	42320 (2017/10)	42220 (2008/09)	0.0718871716435165
189	42320 (2017/10)	42420 (2013/09)	0.0855895659550403
190	42320 (2017/10)	42520 (1983/04)	0.112182696530523
191	42320 (2017/10)	42520 (1986/11)	0.0842881391894759
192	42320 (2017/10)	42420 (1975/10)	0.102985440291194
193	42320 (2017/10)	42420 (1995/12)	0.0860586111700998
194	42320 (2017/10)	42110 (1995/12)	0.0888744329969408
195	42320 (2017/10)	42430 (2017/10)	0.111179762388123
196	42320 (2017/10)	42421 (1995/12)	0.111735363612497
197	42320 (2017/10)	42420 (1986/11)	0.117360782872048
198	42320 (2017/10)	42421 (1994/10)	0.134564689559487
199	42520 (2017/10)	42110 (1990/10)	0.312027699518155
200	42520 (2017/10)	42110 (2013/09)	0.379700951517898
201	42520 (2017/10)	42320 (2017/10)	0.386804791194561
202	42520 (2017/10)	42520 (2017/10)	1
203	42520 (2017/10)	42110 (1994/10)	0.277853814318767
204	42520 (2017/10)	42420 (1994/10)	0.276239338372149
205	42520 (2017/10)	42520 (2006/10)	0.327411002182197
206	42520 (2017/10)	42520 (2013/09)	0.343949450094702
207	42520 (2017/10)	42320 (2013/09)	0.310950290663187
208	42520 (2017/10)	42951 (2013/09)	0.345621583905105
209	42520 (2017/10)	42110 (2017/10)	0.341087547916409
210	42520 (2017/10)	42430 (2013/09)	0.332733204074724
211	42520 (2017/10)	42420 (2002/11)	0.339774254621132
212	42520 (2017/10)	42520 (1994/10)	0.325920823903703
213	42520 (2017/10)	42520 (1999/10)	0.360279765777489
214	42520 (2017/10)	42520 (2002/11)	0.363234042553191
215	42520 (2017/10)	42420 (1990/10)	0.265083945435467
216	42520 (2017/10)	42420 (1999/10)	0.270495654216584
217	42520 (2017/10)	42120 (2017/10)	0.0489997709399099
218	42520 (2017/10)	42320 (1966/03)	0.144104563677302
219	42520 (2017/10)	42320 (1971/10)	0.123069388985158
220	42520 (2017/10)	42110 (2008/09)	0.199002306495736
221	42520 (2017/10)	42420 (2006/10)	0.17951556072094
222	42520 (2017/10)	42710 (2008/09)	0.171681254558716
223	42520 (2017/10)	42520 (2008/09)	0.204736803572736
224	42520 (2017/10)	42710 (2006/10)	0.223413665493276
225	42520 (2017/10)	42420 (2008/09)	0.210188269503285
226	42520 (2017/10)	42420 (2017/10)	0.253679885673455
227	42520 (2017/10)	42520 (1995/12)	0.174838555369529
228	42520 (2017/10)	42520 (1975/10)	0.211605711787848
229	42520 (2017/10)	42520 (1970/03)	0.255241428522886
230	42520 (2017/10)	42320 (1979/05)	0.23864209775365
231	42520 (2017/10)	42420 (1983/04)	0.235020917535276
232	42520 (2017/10)	42520 (1990/10)	0.235715167222017
233	42520 (2017/10)	42320 (1990/10)	0.282452561751144
234	42520 (2017/10)	42320 (1994/10)	0.273176258165017
235	42520 (2017/10)	42320 (1983/04)	0.290855062008314
236	42520 (2017/10)	42320 (1986/11)	0.240785977925575
237	42520 (2017/10)	42110 (1986/11)	0.216856362798284
238	42520 (2017/10)	42110 (1999/10)	0.265329008660847
239	42520 (2017/10)	42110 (2002/11)	0.225371071665739
240	42520 (2017/10)	42110 (2006/10)	0.251419055634143
241	42520 (2017/10)	42320 (1999/10)	0.266658385534044
242	42520 (2017/10)	42320 (2006/10)	0.241083366458281
243	42520 (2017/10)	42320 (2002/11)	0.296767346370659
244	42520 (2017/10)	42320 (2008/09)	0.305371004965382
245	42520 (2017/10)	42320 (1995/12)	0.165276922789934
246	42520 (2017/10)	42420 (1970/03)	0.170161290322581
247	42520 (2017/10)	42320 (1975/10)	0.162999140280598
248	42520 (2017/10)	42520 (1966/03)	0.205058749663647
249	42520 (2017/10)	42520 (1971/10)	0.1488208991224
250	42520 (2017/10)	42420 (1971/10)	0.167855505638581
251	42520 (2017/10)	42420 (1979/05)	0.147172140345627
252	42520 (2017/10)	42320 (1970/03)	0.0853524646021049
253	42520 (2017/10)	42420 (1966/03)	0.0667484098398345
254	42520 (2017/10)	42220 (2008/09)	0.0762332695984704
255	42520 (2017/10)	42420 (2013/09)	0.0919857050526556
256	42520 (2017/10)	42520 (1983/04)	0.120197118743274
257	42520 (2017/10)	42520 (1986/11)	0.0902159860065404
258	42520 (2017/10)	42420 (1975/10)	0.111472941176471
259	42520 (2017/10)	42420 (1995/12)	0.092353960066239
260	42520 (2017/10)	42110 (1995/12)	0.0950680272108844
261	42520 (2017/10)	42430 (2017/10)	0.1193735168486
262	42520 (2017/10)	42421 (1995/12)	0.120422296661523
263	42520 (2017/10)	42420 (1986/11)	0.128959233337735
264	42520 (2017/10)	42421 (1994/10)	0.145699686707444
265	42110 (1994/10)	42110 (1990/10)	0.277184375053236
266	42110 (1994/10)	42110 (2013/09)	0.279275040158362
267	42110 (1994/10)	42320 (2017/10)	0.263902947762339
268	42110 (1994/10)	42520 (2017/10)	0.277853814318767
269	42110 (1994/10)	42110 (1994/10)	1
270	42110 (1994/10)	42420 (1994/10)	0.292607263876295
271	42110 (1994/10)	42520 (2006/10)	0.294189992484114
272	42110 (1994/10)	42520 (2013/09)	0.290958193799287
273	42110 (1994/10)	42320 (2013/09)	0.295490885833067
274	42110 (1994/10)	42951 (2013/09)	0.315377607512439
275	42110 (1994/10)	42110 (2017/10)	0.301629238221048
276	42110 (1994/10)	42430 (2013/09)	0.290229825182839
277	42110 (1994/10)	42420 (2002/11)	0.289818519712514
278	42110 (1994/10)	42520 (1994/10)	0.327087566750154
279	42110 (1994/10)	42520 (1999/10)	0.300222157828649
280	42110 (1994/10)	42520 (2002/11)	0.304236939531057
281	42110 (1994/10)	42420 (1990/10)	0.292947959787108
282	42110 (1994/10)	42420 (1999/10)	0.291818550020251
283	42110 (1994/10)	42120 (2017/10)	0.0729528535980149
284	42110 (1994/10)	42320 (1966/03)	0.192657077971234
285	42110 (1994/10)	42320 (1971/10)	0.182368866328257
286	42110 (1994/10)	42110 (2008/09)	0.24207070410975
287	42110 (1994/10)	42420 (2006/10)	0.232796256163824
288	42110 (1994/10)	42710 (2008/09)	0.215606758832565
289	42110 (1994/10)	42520 (2008/09)	0.240238791569934
290	42110 (1994/10)	42710 (2006/10)	0.258073935642119
291	42110 (1994/10)	42420 (2008/09)	0.261510581441779
292	42110 (1994/10)	42420 (2017/10)	0.281701648119453
293	42110 (1994/10)	42520 (1995/12)	0.236356175625769
294	42110 (1994/10)	42520 (1975/10)	0.267612035269521
295	42110 (1994/10)	42520 (1970/03)	0.287497709963621
296	42110 (1994/10)	42320 (1979/05)	0.283864376829201
297	42110 (1994/10)	42420 (1983/04)	0.280363191301625
298	42110 (1994/10)	42520 (1990/10)	0.286779084596854
299	42110 (1994/10)	42320 (1990/10)	0.315402781422199
300	42110 (1994/10)	42320 (1994/10)	0.314813783889105
301	42110 (1994/10)	42320 (1983/04)	0.326603575184017
302	42110 (1994/10)	42320 (1986/11)	0.297200473810418
303	42110 (1994/10)	42110 (1986/11)	0.281034130986039
304	42110 (1994/10)	42110 (1999/10)	0.307903225806452
305	42110 (1994/10)	42110 (2002/11)	0.266254139794318
306	42110 (1994/10)	42110 (2006/10)	0.284338239472637
307	42110 (1994/10)	42320 (1999/10)	0.295372579481773
308	42110 (1994/10)	42320 (2006/10)	0.274792131413506
309	42110 (1994/10)	42320 (2002/11)	0.307710470393788
310	42110 (1994/10)	42320 (2008/09)	0.309857678295285
311	42110 (1994/10)	42320 (1995/12)	0.226304855881589
312	42110 (1994/10)	42420 (1970/03)	0.224804504222709
313	42110 (1994/10)	42320 (1975/10)	0.223974068479355
314	42110 (1994/10)	42520 (1966/03)	0.263500654216724
315	42110 (1994/10)	42520 (1971/10)	0.20672219881373
316	42110 (1994/10)	42420 (1971/10)	0.229416214853108
317	42110 (1994/10)	42420 (1979/05)	0.210569777043765
318	42110 (1994/10)	42320 (1970/03)	0.131833466218324
319	42110 (1994/10)	42420 (1966/03)	0.106339687299208
320	42110 (1994/10)	42220 (2008/09)	0.113381720808963
321	42110 (1994/10)	42420 (2013/09)	0.131732596303334
322	42110 (1994/10)	42520 (1983/04)	0.17781857745138
323	42110 (1994/10)	42520 (1986/11)	0.138285634608011
324	42110 (1994/10)	42420 (1975/10)	0.164745762711864
325	42110 (1994/10)	42420 (1995/12)	0.143426573426573
326	42110 (1994/10)	42110 (1995/12)	0.15148158404874
327	42110 (1994/10)	42430 (2017/10)	0.162568259675067
328	42110 (1994/10)	42421 (1995/12)	0.175260513270158
329	42110 (1994/10)	42420 (1986/11)	0.189337302526978
330	42110 (1994/10)	42421 (1994/10)	0.203812893081761
331	42420 (1994/10)	42110 (1990/10)	0.267354691229368
332	42420 (1994/10)	42110 (2013/09)	0.273184285760175
333	42420 (1994/10)	42320 (2017/10)	0.262085777405348
334	42420 (1994/10)	42520 (2017/10)	0.276239338372149
335	42420 (1994/10)	42110 (1994/10)	0.292607263876295
336	42420 (1994/10)	42420 (1994/10)	1
337	42420 (1994/10)	42520 (2006/10)	0.285579557192258
338	42420 (1994/10)	42520 (2013/09)	0.287300263107232
339	42420 (1994/10)	42320 (2013/09)	0.290684105606068
340	42420 (1994/10)	42951 (2013/09)	0.32553032426876
341	42420 (1994/10)	42110 (2017/10)	0.288211046990932
342	42420 (1994/10)	42430 (2013/09)	0.279683106541059
343	42420 (1994/10)	42420 (2002/11)	0.277583857540179
344	42420 (1994/10)	42520 (1994/10)	0.319245652477971
345	42420 (1994/10)	42520 (1999/10)	0.29912923395604
346	42420 (1994/10)	42520 (2002/11)	0.293669449623085
347	42420 (1994/10)	42420 (1990/10)	0.284223047605176
348	42420 (1994/10)	42420 (1999/10)	0.300973328277083
349	42420 (1994/10)	42120 (2017/10)	0.0756184736141285
350	42420 (1994/10)	42320 (1966/03)	0.19600913270572
351	42420 (1994/10)	42320 (1971/10)	0.180749841418222
352	42420 (1994/10)	42110 (2008/09)	0.236208191323436
353	42420 (1994/10)	42420 (2006/10)	0.222735817078056
354	42420 (1994/10)	42710 (2008/09)	0.215609993313476
355	42420 (1994/10)	42520 (2008/09)	0.24757616689179
356	42420 (1994/10)	42710 (2006/10)	0.252576429270539
357	42420 (1994/10)	42420 (2008/09)	0.259109803088686
358	42420 (1994/10)	42420 (2017/10)	0.283059987147607
359	42420 (1994/10)	42520 (1995/12)	0.22330007105564
360	42420 (1994/10)	42520 (1975/10)	0.270532708032708
361	42420 (1994/10)	42520 (1970/03)	0.272326350606395
362	42420 (1994/10)	42320 (1979/05)	0.284334117904647
363	42420 (1994/10)	42420 (1983/04)	0.279255169305313
364	42420 (1994/10)	42520 (1990/10)	0.279151548981301
365	42420 (1994/10)	42320 (1990/10)	0.302068041927425
366	42420 (1994/10)	42320 (1994/10)	0.301939360830374
367	42420 (1994/10)	42320 (1983/04)	0.323004133413055
368	42420 (1994/10)	42320 (1986/11)	0.287251867208133
369	42420 (1994/10)	42110 (1986/11)	0.267971428571429
370	42420 (1994/10)	42110 (1999/10)	0.302289792777734
371	42420 (1994/10)	42110 (2002/11)	0.262911741076552
372	42420 (1994/10)	42110 (2006/10)	0.272314084153584
373	42420 (1994/10)	42320 (1999/10)	0.292508983185671
374	42420 (1994/10)	42320 (2006/10)	0.26555957501353
375	42420 (1994/10)	42320 (2002/11)	0.304158343925912
376	42420 (1994/10)	42320 (2008/09)	0.303514624873923
377	42420 (1994/10)	42320 (1995/12)	0.23128484418807
378	42420 (1994/10)	42420 (1970/03)	0.229844347096654
379	42420 (1994/10)	42320 (1975/10)	0.220845752608048
380	42420 (1994/10)	42520 (1966/03)	0.257935926371017
381	42420 (1994/10)	42520 (1971/10)	0.201550634930764
382	42420 (1994/10)	42420 (1971/10)	0.226553022054935
383	42420 (1994/10)	42420 (1979/05)	0.212690106295993
384	42420 (1994/10)	42320 (1970/03)	0.132342872792003
385	42420 (1994/10)	42420 (1966/03)	0.109655318547817
386	42420 (1994/10)	42220 (2008/09)	0.116386071316532
387	42420 (1994/10)	42420 (2013/09)	0.136935146801877
388	42420 (1994/10)	42520 (1983/04)	0.186320276030039
389	42420 (1994/10)	42520 (1986/11)	0.142097631706138
390	42420 (1994/10)	42420 (1975/10)	0.166169421072039
391	42420 (1994/10)	42420 (1995/12)	0.147200387825063
392	42420 (1994/10)	42110 (1995/12)	0.143186753528773
393	42420 (1994/10)	42430 (2017/10)	0.165580708000269
394	42420 (1994/10)	42421 (1995/12)	0.174680340969632
395	42420 (1994/10)	42420 (1986/11)	0.191921221864952
396	42420 (1994/10)	42421 (1994/10)	0.205707799578401
397	42520 (2006/10)	42110 (1990/10)	0.277282322331495
398	42520 (2006/10)	42110 (2013/09)	0.32628051544389
399	42520 (2006/10)	42320 (2017/10)	0.312571007461541
400	42520 (2006/10)	42520 (2017/10)	0.327411002182197
401	42520 (2006/10)	42110 (1994/10)	0.294189992484114
402	42520 (2006/10)	42420 (1994/10)	0.285579557192258
403	42520 (2006/10)	42520 (2006/10)	1
404	42520 (2006/10)	42520 (2013/09)	0.362977745000217
405	42520 (2006/10)	42320 (2013/09)	0.356902930581248
406	42520 (2006/10)	42951 (2013/09)	0.347291534343526
407	42520 (2006/10)	42110 (2017/10)	0.348007778559312
408	42520 (2006/10)	42430 (2013/09)	0.33345641025641
409	42520 (2006/10)	42420 (2002/11)	0.34027031612283
410	42520 (2006/10)	42520 (1994/10)	0.348744565093674
411	42520 (2006/10)	42520 (1999/10)	0.354122580893386
412	42520 (2006/10)	42520 (2002/11)	0.390373437042613
413	42520 (2006/10)	42420 (1990/10)	0.291542681792821
414	42520 (2006/10)	42420 (1999/10)	0.308698701361515
415	42520 (2006/10)	42120 (2017/10)	0.0708964808630876
416	42520 (2006/10)	42320 (1966/03)	0.20031698511931
417	42520 (2006/10)	42320 (1971/10)	0.177839043429775
418	42520 (2006/10)	42110 (2008/09)	0.253370832988667
419	42520 (2006/10)	42420 (2006/10)	0.239968367406713
420	42520 (2006/10)	42710 (2008/09)	0.222365517439028
421	42520 (2006/10)	42520 (2008/09)	0.271793839339642
422	42520 (2006/10)	42710 (2006/10)	0.288529165503768
423	42520 (2006/10)	42420 (2008/09)	0.273873406035428
424	42520 (2006/10)	42420 (2017/10)	0.309485942259482
425	42520 (2006/10)	42520 (1995/12)	0.226324190973734
426	42520 (2006/10)	42520 (1975/10)	0.275057481052542
427	42520 (2006/10)	42520 (1970/03)	0.298509687034277
428	42520 (2006/10)	42320 (1979/05)	0.288171260814216
429	42520 (2006/10)	42420 (1983/04)	0.292019460796172
430	42520 (2006/10)	42520 (1990/10)	0.297789197580429
431	42520 (2006/10)	42320 (1990/10)	0.333817926609184
432	42520 (2006/10)	42320 (1994/10)	0.338048767516686
433	42520 (2006/10)	42320 (1983/04)	0.330484259696375
434	42520 (2006/10)	42320 (1986/11)	0.302780191138141
435	42520 (2006/10)	42110 (1986/11)	0.265947138935243
436	42520 (2006/10)	42110 (1999/10)	0.310652311589614
437	42520 (2006/10)	42110 (2002/11)	0.285985892207649
438	42520 (2006/10)	42110 (2006/10)	0.3146645610978
439	42520 (2006/10)	42320 (1999/10)	0.33168356563846
440	42520 (2006/10)	42320 (2006/10)	0.318418547348379
441	42520 (2006/10)	42320 (2002/11)	0.355337618108724
442	42520 (2006/10)	42320 (2008/09)	0.366971531624372
443	42520 (2006/10)	42320 (1995/12)	0.216262872790047
444	42520 (2006/10)	42420 (1970/03)	0.220309114545717
445	42520 (2006/10)	42320 (1975/10)	0.216618844738139
446	42520 (2006/10)	42520 (1966/03)	0.266162865001528
447	42520 (2006/10)	42520 (1971/10)	0.21186160459314
448	42520 (2006/10)	42420 (1971/10)	0.223110232787933
449	42520 (2006/10)	42420 (1979/05)	0.206913310248466
450	42520 (2006/10)	42320 (1970/03)	0.118785222291797
451	42520 (2006/10)	42420 (1966/03)	0.0976646803027863
452	42520 (2006/10)	42220 (2008/09)	0.10917812599936
453	42520 (2006/10)	42420 (2013/09)	0.131876460557064
454	42520 (2006/10)	42520 (1983/04)	0.167662261289424
455	42520 (2006/10)	42520 (1986/11)	0.130949367088608
456	42520 (2006/10)	42420 (1975/10)	0.157429445766746
457	42520 (2006/10)	42420 (1995/12)	0.13297030329893
458	42520 (2006/10)	42110 (1995/12)	0.137688190553695
459	42520 (2006/10)	42430 (2017/10)	0.167062351618143
460	42520 (2006/10)	42421 (1995/12)	0.169034484883972
461	42520 (2006/10)	42420 (1986/11)	0.18282762673595
462	42520 (2006/10)	42421 (1994/10)	0.19992770431063
463	42520 (2013/09)	42110 (1990/10)	0.285582753913071
464	42520 (2013/09)	42110 (2013/09)	0.336572841684124
465	42520 (2013/09)	42320 (2017/10)	0.316062870240824
466	42520 (2013/09)	42520 (2017/10)	0.343949450094702
467	42520 (2013/09)	42110 (1994/10)	0.290958193799287
468	42520 (2013/09)	42420 (1994/10)	0.287300263107232
469	42520 (2013/09)	42520 (2006/10)	0.362977745000217
470	42520 (2013/09)	42520 (2013/09)	1
471	42520 (2013/09)	42320 (2013/09)	0.355675700653867
472	42520 (2013/09)	42951 (2013/09)	0.35550383887596
473	42520 (2013/09)	42110 (2017/10)	0.340605249168127
474	42520 (2013/09)	42430 (2013/09)	0.333974786945764
475	42520 (2013/09)	42420 (2002/11)	0.323109919571046
476	42520 (2013/09)	42520 (1994/10)	0.342104127093766
477	42520 (2013/09)	42520 (1999/10)	0.347336310344194
478	42520 (2013/09)	42520 (2002/11)	0.364814123105353
479	42520 (2013/09)	42420 (1990/10)	0.293172069163755
480	42520 (2013/09)	42420 (1999/10)	0.301601788892438
481	42520 (2013/09)	42120 (2017/10)	0.0684100480018847
482	42520 (2013/09)	42320 (1966/03)	0.188931090613131
483	42520 (2013/09)	42320 (1971/10)	0.171668907899631
484	42520 (2013/09)	42110 (2008/09)	0.244060475161987
485	42520 (2013/09)	42420 (2006/10)	0.225244978615126
486	42520 (2013/09)	42710 (2008/09)	0.209275177756553
487	42520 (2013/09)	42520 (2008/09)	0.258864680123892
488	42520 (2013/09)	42710 (2006/10)	0.278408499114676
489	42520 (2013/09)	42420 (2008/09)	0.259173085151904
490	42520 (2013/09)	42420 (2017/10)	0.295324799436662
491	42520 (2013/09)	42520 (1995/12)	0.219789416846652
492	42520 (2013/09)	42520 (1975/10)	0.262987012987013
493	42520 (2013/09)	42520 (1970/03)	0.299668055653648
494	42520 (2013/09)	42320 (1979/05)	0.280038027448017
495	42520 (2013/09)	42420 (1983/04)	0.283377375110104
496	42520 (2013/09)	42520 (1990/10)	0.285303602229833
497	42520 (2013/09)	42320 (1990/10)	0.320025393242576
498	42520 (2013/09)	42320 (1994/10)	0.324906693207266
499	42520 (2013/09)	42320 (1983/04)	0.321354203224071
500	42520 (2013/09)	42320 (1986/11)	0.29002179090863
501	42520 (2013/09)	42110 (1986/11)	0.257342023806528
502	42520 (2013/09)	42110 (1999/10)	0.301695399561863
503	42520 (2013/09)	42110 (2002/11)	0.276613816534541
504	42520 (2013/09)	42110 (2006/10)	0.297024186399899
505	42520 (2013/09)	42320 (1999/10)	0.316111471807421
506	42520 (2013/09)	42320 (2006/10)	0.300213175271668
507	42520 (2013/09)	42320 (2002/11)	0.340613449815197
508	42520 (2013/09)	42320 (2008/09)	0.356997430801299
509	42520 (2013/09)	42320 (1995/12)	0.211229428848015
510	42520 (2013/09)	42420 (1970/03)	0.212200096613172
511	42520 (2013/09)	42320 (1975/10)	0.204307131171722
512	42520 (2013/09)	42520 (1966/03)	0.256697932321086
513	42520 (2013/09)	42520 (1971/10)	0.198032968555202
514	42520 (2013/09)	42420 (1971/10)	0.215805963699222
515	42520 (2013/09)	42420 (1979/05)	0.197832434860737
516	42520 (2013/09)	42320 (1970/03)	0.114275009366804
517	42520 (2013/09)	42420 (1966/03)	0.0936576427473697
518	42520 (2013/09)	42220 (2008/09)	0.102829497141182
519	42520 (2013/09)	42420 (2013/09)	0.125268473907239
520	42520 (2013/09)	42520 (1983/04)	0.159158302919708
521	42520 (2013/09)	42520 (1986/11)	0.123325876645071
522	42520 (2013/09)	42420 (1975/10)	0.149053650206347
523	42520 (2013/09)	42420 (1995/12)	0.125210719060629
524	42520 (2013/09)	42110 (1995/12)	0.130993175339073
525	42520 (2013/09)	42430 (2017/10)	0.160301825931686
526	42520 (2013/09)	42421 (1995/12)	0.165687225423632
527	42520 (2013/09)	42420 (1986/11)	0.174909391855255
528	42520 (2013/09)	42421 (1994/10)	0.195003353454058
529	42320 (2013/09)	42110 (1990/10)	0.273020138852998
530	42320 (2013/09)	42110 (2013/09)	0.31893963806584
531	42320 (2013/09)	42320 (2017/10)	0.299046462968583
532	42320 (2013/09)	42520 (2017/10)	0.310950290663187
533	42320 (2013/09)	42110 (1994/10)	0.295490885833067
534	42320 (2013/09)	42420 (1994/10)	0.290684105606068
535	42320 (2013/09)	42520 (2006/10)	0.356902930581248
536	42320 (2013/09)	42520 (2013/09)	0.355675700653867
537	42320 (2013/09)	42320 (2013/09)	1
538	42320 (2013/09)	42951 (2013/09)	0.358711962805343
539	42320 (2013/09)	42110 (2017/10)	0.343471940798168
540	42320 (2013/09)	42430 (2013/09)	0.328696525669862
541	42320 (2013/09)	42420 (2002/11)	0.314591516103692
542	42320 (2013/09)	42520 (1994/10)	0.347092483004842
543	42320 (2013/09)	42520 (1999/10)	0.329178959198828
544	42320 (2013/09)	42520 (2002/11)	0.354608079622748
545	42320 (2013/09)	42420 (1990/10)	0.299191102123357
546	42320 (2013/09)	42420 (1999/10)	0.314743657227077
547	42320 (2013/09)	42120 (2017/10)	0.0792694198986949
548	42320 (2013/09)	42320 (1966/03)	0.21405909181043
549	42320 (2013/09)	42320 (1971/10)	0.198739733786463
550	42320 (2013/09)	42110 (2008/09)	0.264739211662736
551	42320 (2013/09)	42420 (2006/10)	0.253950004927241
552	42320 (2013/09)	42710 (2008/09)	0.236380573043813
553	42320 (2013/09)	42520 (2008/09)	0.28547590013478
554	42320 (2013/09)	42710 (2006/10)	0.298235312297185
555	42320 (2013/09)	42420 (2008/09)	0.292129749289222
556	42320 (2013/09)	42420 (2017/10)	0.326236899465528
557	42320 (2013/09)	42520 (1995/12)	0.247323095058777
558	42320 (2013/09)	42520 (1975/10)	0.292181852767738
559	42320 (2013/09)	42520 (1970/03)	0.311447260834015
560	42320 (2013/09)	42320 (1979/05)	0.305905353343684
561	42320 (2013/09)	42420 (1983/04)	0.306609528911109
562	42320 (2013/09)	42520 (1990/10)	0.306579024936627
563	42320 (2013/09)	42320 (1990/10)	0.343844172922032
564	42320 (2013/09)	42320 (1994/10)	0.355385247827108
565	42320 (2013/09)	42320 (1983/04)	0.341527679687076
566	42320 (2013/09)	42320 (1986/11)	0.317351049119221
567	42320 (2013/09)	42110 (1986/11)	0.28188722119237
568	42320 (2013/09)	42110 (1999/10)	0.325412302206374
569	42320 (2013/09)	42110 (2002/11)	0.307597662257767
570	42320 (2013/09)	42110 (2006/10)	0.33075971891305
571	42320 (2013/09)	42320 (1999/10)	0.352226240588131
572	42320 (2013/09)	42320 (2006/10)	0.348528164368069
573	42320 (2013/09)	42320 (2002/11)	0.376022797810507
574	42320 (2013/09)	42320 (2008/09)	0.394217609489051
575	42320 (2013/09)	42320 (1995/12)	0.238794383691103
576	42320 (2013/09)	42420 (1970/03)	0.238414257374224
577	42320 (2013/09)	42320 (1975/10)	0.233760725588072
578	42320 (2013/09)	42520 (1966/03)	0.282264057468417
579	42320 (2013/09)	42520 (1971/10)	0.227181697837819
580	42320 (2013/09)	42420 (1971/10)	0.242587071196881
581	42320 (2013/09)	42420 (1979/05)	0.222523884803079
582	42320 (2013/09)	42320 (1970/03)	0.131000143287004
583	42320 (2013/09)	42420 (1966/03)	0.109109109109109
584	42320 (2013/09)	42220 (2008/09)	0.123656309821823
585	42320 (2013/09)	42420 (2013/09)	0.145620886671006
586	42320 (2013/09)	42520 (1983/04)	0.182115939987321
587	42320 (2013/09)	42520 (1986/11)	0.144301503895633
588	42320 (2013/09)	42420 (1975/10)	0.175413193953948
589	42320 (2013/09)	42420 (1995/12)	0.14874682164911
590	42320 (2013/09)	42110 (1995/12)	0.154110939797053
591	42320 (2013/09)	42430 (2017/10)	0.188012166756128
592	42320 (2013/09)	42421 (1995/12)	0.189232015211803
593	42320 (2013/09)	42420 (1986/11)	0.202109273041515
594	42320 (2013/09)	42421 (1994/10)	0.223060307882196
595	42951 (2013/09)	42110 (1990/10)	0.299644676857066
596	42951 (2013/09)	42110 (2013/09)	0.33852325600513
597	42951 (2013/09)	42320 (2017/10)	0.322383368086894
598	42951 (2013/09)	42520 (2017/10)	0.345621583905105
599	42951 (2013/09)	42110 (1994/10)	0.315377607512439
600	42951 (2013/09)	42420 (1994/10)	0.32553032426876
601	42951 (2013/09)	42520 (2006/10)	0.347291534343526
602	42951 (2013/09)	42520 (2013/09)	0.35550383887596
603	42951 (2013/09)	42320 (2013/09)	0.358711962805343
604	42951 (2013/09)	42951 (2013/09)	1
605	42951 (2013/09)	42110 (2017/10)	0.344970352647457
606	42951 (2013/09)	42430 (2013/09)	0.346669450824807
607	42951 (2013/09)	42420 (2002/11)	0.329153014725266
608	42951 (2013/09)	42520 (1994/10)	0.362381703470032
609	42951 (2013/09)	42520 (1999/10)	0.35148830822196
610	42951 (2013/09)	42520 (2002/11)	0.363208131895376
611	42951 (2013/09)	42420 (1990/10)	0.313738125924865
612	42951 (2013/09)	42420 (1999/10)	0.329118004413697
613	42951 (2013/09)	42120 (2017/10)	0.0745067242564052
614	42951 (2013/09)	42320 (1966/03)	0.19742616534219
615	42951 (2013/09)	42320 (1971/10)	0.181571901086785
616	42951 (2013/09)	42110 (2008/09)	0.254207015879217
617	42951 (2013/09)	42420 (2006/10)	0.242232519455831
618	42951 (2013/09)	42710 (2008/09)	0.230055171205885
619	42951 (2013/09)	42520 (2008/09)	0.276431074766355
620	42951 (2013/09)	42710 (2006/10)	0.285557401514938
621	42951 (2013/09)	42420 (2008/09)	0.285222052067381
622	42951 (2013/09)	42420 (2017/10)	0.324661007606659
623	42951 (2013/09)	42520 (1995/12)	0.238325520678811
624	42951 (2013/09)	42520 (1975/10)	0.291593949970913
625	42951 (2013/09)	42520 (1970/03)	0.307369803505582
626	42951 (2013/09)	42320 (1979/05)	0.301806701509564
627	42951 (2013/09)	42420 (1983/04)	0.301182071909374
628	42951 (2013/09)	42520 (1990/10)	0.299861814831875
629	42951 (2013/09)	42320 (1990/10)	0.3399099946607
630	42951 (2013/09)	42320 (1994/10)	0.338511152915883
631	42951 (2013/09)	42320 (1983/04)	0.349156681675952
632	42951 (2013/09)	42320 (1986/11)	0.313248679005173
633	42951 (2013/09)	42110 (1986/11)	0.284826557666814
634	42951 (2013/09)	42110 (1999/10)	0.322968051860843
635	42951 (2013/09)	42110 (2002/11)	0.289661916736519
636	42951 (2013/09)	42110 (2006/10)	0.318730158730159
637	42951 (2013/09)	42320 (1999/10)	0.331036718813326
638	42951 (2013/09)	42320 (2006/10)	0.31151788228668
639	42951 (2013/09)	42320 (2002/11)	0.35704854368932
640	42951 (2013/09)	42320 (2008/09)	0.363247198007472
641	42951 (2013/09)	42320 (1995/12)	0.233266092059417
642	42951 (2013/09)	42420 (1970/03)	0.236905291240551
643	42951 (2013/09)	42320 (1975/10)	0.223566559447576
644	42951 (2013/09)	42520 (1966/03)	0.272349918111481
645	42951 (2013/09)	42520 (1971/10)	0.211155742194632
646	42951 (2013/09)	42420 (1971/10)	0.234983066959777
647	42951 (2013/09)	42420 (1979/05)	0.217331926252405
648	42951 (2013/09)	42320 (1970/03)	0.128303700144161
649	42951 (2013/09)	42420 (1966/03)	0.104445687584323
650	42951 (2013/09)	42220 (2008/09)	0.118823876100979
651	42951 (2013/09)	42420 (2013/09)	0.137155180738404
652	42951 (2013/09)	42520 (1983/04)	0.182572218514634
653	42951 (2013/09)	42520 (1986/11)	0.137946630483944
654	42951 (2013/09)	42420 (1975/10)	0.167747035573123
655	42951 (2013/09)	42420 (1995/12)	0.140455250905329
656	42951 (2013/09)	42110 (1995/12)	0.141028498646712
657	42951 (2013/09)	42430 (2017/10)	0.175573493283987
658	42951 (2013/09)	42421 (1995/12)	0.178842579466339
659	42951 (2013/09)	42420 (1986/11)	0.191209901490275
660	42951 (2013/09)	42421 (1994/10)	0.211075861644131
661	42110 (2017/10)	42110 (1990/10)	0.301321503327189
662	42110 (2017/10)	42110 (2013/09)	0.375757480116147
663	42110 (2017/10)	42320 (2017/10)	0.340319626609949
664	42110 (2017/10)	42520 (2017/10)	0.341087547916409
665	42110 (2017/10)	42110 (1994/10)	0.301629238221048
666	42110 (2017/10)	42420 (1994/10)	0.288211046990932
667	42110 (2017/10)	42520 (2006/10)	0.348007778559312
668	42110 (2017/10)	42520 (2013/09)	0.340605249168127
669	42110 (2017/10)	42320 (2013/09)	0.343471940798168
670	42110 (2017/10)	42951 (2013/09)	0.344970352647457
671	42110 (2017/10)	42110 (2017/10)	1
672	42110 (2017/10)	42430 (2013/09)	0.344059074474394
673	42110 (2017/10)	42420 (2002/11)	0.332728224821086
674	42110 (2017/10)	42520 (1994/10)	0.33600530251248
675	42110 (2017/10)	42520 (1999/10)	0.345105361429715
676	42110 (2017/10)	42520 (2002/11)	0.360332176781753
677	42110 (2017/10)	42420 (1990/10)	0.291472868217054
678	42110 (2017/10)	42420 (1999/10)	0.300418373381815
679	42110 (2017/10)	42120 (2017/10)	0.0656140447732354
680	42110 (2017/10)	42320 (1966/03)	0.178266864116836
681	42110 (2017/10)	42320 (1971/10)	0.158076429030186
682	42110 (2017/10)	42110 (2008/09)	0.246877151568801
683	42110 (2017/10)	42420 (2006/10)	0.220304646630424
684	42110 (2017/10)	42710 (2008/09)	0.206832266841336
685	42110 (2017/10)	42520 (2008/09)	0.246434870244394
686	42110 (2017/10)	42710 (2006/10)	0.263142379876191
687	42110 (2017/10)	42420 (2008/09)	0.251000151921811
688	42110 (2017/10)	42420 (2017/10)	0.29330642448705
689	42110 (2017/10)	42520 (1995/12)	0.209794483917794
690	42110 (2017/10)	42520 (1975/10)	0.252052606623244
691	42110 (2017/10)	42520 (1970/03)	0.273914968999114
692	42110 (2017/10)	42320 (1979/05)	0.269152432532519
693	42110 (2017/10)	42420 (1983/04)	0.270225843339051
694	42110 (2017/10)	42520 (1990/10)	0.270389106898019
695	42110 (2017/10)	42320 (1990/10)	0.314669904659111
696	42110 (2017/10)	42320 (1994/10)	0.310011550882817
697	42110 (2017/10)	42320 (1983/04)	0.316054522258779
698	42110 (2017/10)	42320 (1986/11)	0.277347217889963
699	42110 (2017/10)	42110 (1986/11)	0.258805402412307
700	42110 (2017/10)	42110 (1999/10)	0.31098893515217
701	42110 (2017/10)	42110 (2002/11)	0.279742686022724
702	42110 (2017/10)	42110 (2006/10)	0.302761893174352
703	42110 (2017/10)	42320 (1999/10)	0.311432044040895
704	42110 (2017/10)	42320 (2006/10)	0.292360116548965
705	42110 (2017/10)	42320 (2002/11)	0.338809885406599
706	42110 (2017/10)	42320 (2008/09)	0.350197976242851
707	42110 (2017/10)	42320 (1995/12)	0.199875110579175
708	42110 (2017/10)	42420 (1970/03)	0.203695255474453
709	42110 (2017/10)	42320 (1975/10)	0.196822259388779
710	42110 (2017/10)	42520 (1966/03)	0.240632704371811
711	42110 (2017/10)	42520 (1971/10)	0.186640625
712	42110 (2017/10)	42420 (1971/10)	0.202631980082313
713	42110 (2017/10)	42420 (1979/05)	0.187905994190652
714	42110 (2017/10)	42320 (1970/03)	0.107609988109394
715	42110 (2017/10)	42420 (1966/03)	0.0861964206805126
716	42110 (2017/10)	42220 (2008/09)	0.0999531770732917
717	42110 (2017/10)	42420 (2013/09)	0.120002180371208
718	42110 (2017/10)	42520 (1983/04)	0.15315266970754
719	42110 (2017/10)	42520 (1986/11)	0.116407016014816
720	42110 (2017/10)	42420 (1975/10)	0.142245645950935
721	42110 (2017/10)	42420 (1995/12)	0.120124464339329
722	42110 (2017/10)	42110 (1995/12)	0.12648595954399
723	42110 (2017/10)	42430 (2017/10)	0.154139920370521
724	42110 (2017/10)	42421 (1995/12)	0.152548705631172
725	42110 (2017/10)	42420 (1986/11)	0.162350677463321
726	42110 (2017/10)	42421 (1994/10)	0.184883445901553
727	42430 (2013/09)	42110 (1990/10)	0.292676481104357
728	42430 (2013/09)	42110 (2013/09)	0.336276391554703
729	42430 (2013/09)	42320 (2017/10)	0.323501051893408
730	42430 (2013/09)	42520 (2017/10)	0.332733204074724
731	42430 (2013/09)	42110 (1994/10)	0.290229825182839
732	42430 (2013/09)	42420 (1994/10)	0.279683106541059
733	42430 (2013/09)	42520 (2006/10)	0.33345641025641
734	42430 (2013/09)	42520 (2013/09)	0.333974786945764
735	42430 (2013/09)	42320 (2013/09)	0.328696525669862
736	42430 (2013/09)	42951 (2013/09)	0.346669450824807
737	42430 (2013/09)	42110 (2017/10)	0.344059074474394
738	42430 (2013/09)	42430 (2013/09)	1
739	42430 (2013/09)	42420 (2002/11)	0.328764495596826
740	42430 (2013/09)	42520 (1994/10)	0.330968435858189
741	42430 (2013/09)	42520 (1999/10)	0.339746206406957
742	42430 (2013/09)	42520 (2002/11)	0.351927035141719
743	42430 (2013/09)	42420 (1990/10)	0.293035451619092
744	42430 (2013/09)	42420 (1999/10)	0.296590685147474
745	42430 (2013/09)	42120 (2017/10)	0.0627418463239359
746	42430 (2013/09)	42320 (1966/03)	0.179484549301192
747	42430 (2013/09)	42320 (1971/10)	0.158419299376746
748	42430 (2013/09)	42110 (2008/09)	0.232723725920507
749	42430 (2013/09)	42420 (2006/10)	0.219796327727203
750	42430 (2013/09)	42710 (2008/09)	0.204074942633079
751	42430 (2013/09)	42520 (2008/09)	0.240772888519888
752	42430 (2013/09)	42710 (2006/10)	0.26165280307132
753	42430 (2013/09)	42420 (2008/09)	0.24738508294289
754	42430 (2013/09)	42420 (2017/10)	0.28485254691689
755	42430 (2013/09)	42520 (1995/12)	0.212666786180757
756	42430 (2013/09)	42520 (1975/10)	0.251989987484355
757	42430 (2013/09)	42520 (1970/03)	0.277292965271594
758	42430 (2013/09)	42320 (1979/05)	0.261733351792884
759	42430 (2013/09)	42420 (1983/04)	0.271737830403062
760	42430 (2013/09)	42520 (1990/10)	0.270623384629977
761	42430 (2013/09)	42320 (1990/10)	0.306682203199928
762	42430 (2013/09)	42320 (1994/10)	0.302451291452208
763	42430 (2013/09)	42320 (1983/04)	0.307982246805094
764	42430 (2013/09)	42320 (1986/11)	0.272004025784189
765	42430 (2013/09)	42110 (1986/11)	0.248156483432293
766	42430 (2013/09)	42110 (1999/10)	0.292226542073074
767	42430 (2013/09)	42110 (2002/11)	0.265869522691706
768	42430 (2013/09)	42110 (2006/10)	0.288199806949807
769	42430 (2013/09)	42320 (1999/10)	0.302670623145401
770	42430 (2013/09)	42320 (2006/10)	0.282792527040315
771	42430 (2013/09)	42320 (2002/11)	0.331650449788875
772	42430 (2013/09)	42320 (2008/09)	0.333081190115986
773	42430 (2013/09)	42320 (1995/12)	0.19683358070984
774	42430 (2013/09)	42420 (1970/03)	0.203207604717365
775	42430 (2013/09)	42320 (1975/10)	0.190777325272557
776	42430 (2013/09)	42520 (1966/03)	0.242240745280706
777	42430 (2013/09)	42520 (1971/10)	0.187423192574193
778	42430 (2013/09)	42420 (1971/10)	0.207184158010541
779	42430 (2013/09)	42420 (1979/05)	0.186439780877021
780	42430 (2013/09)	42320 (1970/03)	0.107909374576041
781	42430 (2013/09)	42420 (1966/03)	0.0867153041693251
782	42430 (2013/09)	42220 (2008/09)	0.099740144855421
783	42430 (2013/09)	42420 (2013/09)	0.119068445221955
784	42430 (2013/09)	42520 (1983/04)	0.151399456887049
785	42430 (2013/09)	42520 (1986/11)	0.118059358230205
786	42430 (2013/09)	42420 (1975/10)	0.1405973510644
787	42430 (2013/09)	42420 (1995/12)	0.119772123469639
788	42430 (2013/09)	42110 (1995/12)	0.122072718412432
789	42430 (2013/09)	42430 (2017/10)	0.152841510765972
790	42430 (2013/09)	42421 (1995/12)	0.154137052433955
791	42430 (2013/09)	42420 (1986/11)	0.16311523804412
792	42430 (2013/09)	42421 (1994/10)	0.184696917763071
793	42420 (2002/11)	42110 (1990/10)	0.30416611868543
794	42420 (2002/11)	42110 (2013/09)	0.345455858979916
795	42420 (2002/11)	42320 (2017/10)	0.333567812857754
796	42420 (2002/11)	42520 (2017/10)	0.339774254621132
797	42420 (2002/11)	42110 (1994/10)	0.289818519712514
798	42420 (2002/11)	42420 (1994/10)	0.277583857540179
799	42420 (2002/11)	42520 (2006/10)	0.34027031612283
800	42420 (2002/11)	42520 (2013/09)	0.323109919571046
801	42420 (2002/11)	42320 (2013/09)	0.314591516103692
802	42420 (2002/11)	42951 (2013/09)	0.329153014725266
803	42420 (2002/11)	42110 (2017/10)	0.332728224821086
804	42420 (2002/11)	42430 (2013/09)	0.328764495596826
805	42420 (2002/11)	42420 (2002/11)	1
806	42420 (2002/11)	42520 (1994/10)	0.334615384615385
807	42420 (2002/11)	42520 (1999/10)	0.363335561497326
808	42420 (2002/11)	42520 (2002/11)	0.373890284016553
809	42420 (2002/11)	42420 (1990/10)	0.295644240847859
810	42420 (2002/11)	42420 (1999/10)	0.29379135464955
811	42420 (2002/11)	42120 (2017/10)	0.0555950518981942
812	42420 (2002/11)	42320 (1966/03)	0.17085890260076
813	42420 (2002/11)	42320 (1971/10)	0.144854377965944
814	42420 (2002/11)	42110 (2008/09)	0.214501640117488
815	42420 (2002/11)	42420 (2006/10)	0.208093529239172
816	42420 (2002/11)	42710 (2008/09)	0.1928487560646
817	42420 (2002/11)	42520 (2008/09)	0.219002991904259
818	42420 (2002/11)	42710 (2006/10)	0.253852711653223
819	42420 (2002/11)	42420 (2008/09)	0.236031086694359
820	42420 (2002/11)	42420 (2017/10)	0.270971994811491
821	42420 (2002/11)	42520 (1995/12)	0.20249746878164
822	42420 (2002/11)	42520 (1975/10)	0.236987720729261
823	42420 (2002/11)	42520 (1970/03)	0.274114222623708
824	42420 (2002/11)	42320 (1979/05)	0.257604602077557
825	42420 (2002/11)	42420 (1983/04)	0.263625895598772
826	42420 (2002/11)	42520 (1990/10)	0.263068783068783
827	42420 (2002/11)	42320 (1990/10)	0.298560425823622
828	42420 (2002/11)	42320 (1994/10)	0.296873352870486
829	42420 (2002/11)	42320 (1983/04)	0.304163896778872
830	42420 (2002/11)	42320 (1986/11)	0.262205916856856
831	42420 (2002/11)	42110 (1986/11)	0.237503187962255
832	42420 (2002/11)	42110 (1999/10)	0.292170591979631
833	42420 (2002/11)	42110 (2002/11)	0.247235574332335
834	42420 (2002/11)	42110 (2006/10)	0.26900509931938
835	42420 (2002/11)	42320 (1999/10)	0.299563039539593
836	42420 (2002/11)	42320 (2006/10)	0.26476843613004
837	42420 (2002/11)	42320 (2002/11)	0.319708570017288
838	42420 (2002/11)	42320 (2008/09)	0.31878078817734
839	42420 (2002/11)	42320 (1995/12)	0.17835072549064
840	42420 (2002/11)	42420 (1970/03)	0.18700433188937
841	42420 (2002/11)	42320 (1975/10)	0.182032413685778
842	42420 (2002/11)	42520 (1966/03)	0.23179914502094
843	42420 (2002/11)	42520 (1971/10)	0.171518900968931
844	42420 (2002/11)	42420 (1971/10)	0.192088246481552
845	42420 (2002/11)	42420 (1979/05)	0.171089546060801
846	42420 (2002/11)	42320 (1970/03)	0.0973505132942029
847	42420 (2002/11)	42420 (1966/03)	0.0768846492375764
848	42420 (2002/11)	42220 (2008/09)	0.0860538339527947
849	42420 (2002/11)	42420 (2013/09)	0.105693732662561
850	42420 (2002/11)	42520 (1983/04)	0.134830418039252
851	42420 (2002/11)	42520 (1986/11)	0.106996273057508
852	42420 (2002/11)	42420 (1975/10)	0.129179049034175
853	42420 (2002/11)	42420 (1995/12)	0.110092393487559
854	42420 (2002/11)	42110 (1995/12)	0.114418997163553
855	42420 (2002/11)	42430 (2017/10)	0.130720324180815
856	42420 (2002/11)	42421 (1995/12)	0.14021121039805
857	42420 (2002/11)	42420 (1986/11)	0.146747703442516
858	42420 (2002/11)	42421 (1994/10)	0.166441879071894
859	42520 (1994/10)	42110 (1990/10)	0.311035826204794
860	42520 (1994/10)	42110 (2013/09)	0.320207287554624
861	42520 (1994/10)	42320 (2017/10)	0.30809677270134
862	42520 (1994/10)	42520 (2017/10)	0.325920823903703
863	42520 (1994/10)	42110 (1994/10)	0.327087566750154
864	42520 (1994/10)	42420 (1994/10)	0.319245652477971
865	42520 (1994/10)	42520 (2006/10)	0.348744565093674
866	42520 (1994/10)	42520 (2013/09)	0.342104127093766
867	42520 (1994/10)	42320 (2013/09)	0.347092483004842
868	42520 (1994/10)	42951 (2013/09)	0.362381703470032
869	42520 (1994/10)	42110 (2017/10)	0.33600530251248
870	42520 (1994/10)	42430 (2013/09)	0.330968435858189
871	42520 (1994/10)	42420 (2002/11)	0.334615384615385
872	42520 (1994/10)	42520 (1994/10)	1
873	42520 (1994/10)	42520 (1999/10)	0.37106510155528
874	42520 (1994/10)	42520 (2002/11)	0.369179577830924
875	42520 (1994/10)	42420 (1990/10)	0.331796899638534
876	42520 (1994/10)	42420 (1999/10)	0.342230145378763
877	42520 (1994/10)	42120 (2017/10)	0.071164116509944
878	42520 (1994/10)	42320 (1966/03)	0.209117134443176
879	42520 (1994/10)	42320 (1971/10)	0.194730447016691
880	42520 (1994/10)	42110 (2008/09)	0.246958942240779
881	42520 (1994/10)	42420 (2006/10)	0.238219739734981
882	42520 (1994/10)	42710 (2008/09)	0.223287112561175
883	42520 (1994/10)	42520 (2008/09)	0.266831467209539
884	42520 (1994/10)	42710 (2006/10)	0.287055629401284
885	42520 (1994/10)	42420 (2008/09)	0.283294978462265
886	42520 (1994/10)	42420 (2017/10)	0.314325680901835
887	42520 (1994/10)	42520 (1995/12)	0.259203196899976
888	42520 (1994/10)	42520 (1975/10)	0.300731771828254
889	42520 (1994/10)	42520 (1970/03)	0.326046189020474
890	42520 (1994/10)	42320 (1979/05)	0.315974930736746
891	42520 (1994/10)	42420 (1983/04)	0.318867189673399
892	42520 (1994/10)	42520 (1990/10)	0.328103740315997
893	42520 (1994/10)	42320 (1990/10)	0.367622566878318
894	42520 (1994/10)	42320 (1994/10)	0.369656351701693
895	42520 (1994/10)	42320 (1983/04)	0.363751224795008
896	42520 (1994/10)	42320 (1986/11)	0.332610593303861
897	42520 (1994/10)	42110 (1986/11)	0.292350564302633
898	42520 (1994/10)	42110 (1999/10)	0.326520542253155
899	42520 (1994/10)	42110 (2002/11)	0.290044018280203
900	42520 (1994/10)	42110 (2006/10)	0.309053927766478
901	42520 (1994/10)	42320 (1999/10)	0.348210364514712
902	42520 (1994/10)	42320 (2006/10)	0.30846626458486
903	42520 (1994/10)	42320 (2002/11)	0.359559913647359
904	42520 (1994/10)	42320 (2008/09)	0.359979236958214
905	42520 (1994/10)	42320 (1995/12)	0.242275367692498
906	42520 (1994/10)	42420 (1970/03)	0.242106520894943
907	42520 (1994/10)	42320 (1975/10)	0.233262692893174
908	42520 (1994/10)	42520 (1966/03)	0.292191725645894
909	42520 (1994/10)	42520 (1971/10)	0.224252901951099
910	42520 (1994/10)	42420 (1971/10)	0.248741522230595
911	42520 (1994/10)	42420 (1979/05)	0.228619041629984
912	42520 (1994/10)	42320 (1970/03)	0.129811563858914
913	42520 (1994/10)	42420 (1966/03)	0.107399675249362
914	42520 (1994/10)	42220 (2008/09)	0.115317795915691
915	42520 (1994/10)	42420 (2013/09)	0.135155191327354
916	42520 (1994/10)	42520 (1983/04)	0.183039703817184
917	42520 (1994/10)	42520 (1986/11)	0.144390434867713
918	42520 (1994/10)	42420 (1975/10)	0.173252958249609
919	42520 (1994/10)	42420 (1995/12)	0.144462906851725
920	42520 (1994/10)	42110 (1995/12)	0.147666977521947
921	42520 (1994/10)	42430 (2017/10)	0.171657515004469
922	42520 (1994/10)	42421 (1995/12)	0.184988555442523
923	42520 (1994/10)	42420 (1986/11)	0.200044702726866
924	42520 (1994/10)	42421 (1994/10)	0.218999906649656
925	42520 (1999/10)	42110 (1990/10)	0.320772730663086
926	42520 (1999/10)	42110 (2013/09)	0.353938346129051
927	42520 (1999/10)	42320 (2017/10)	0.348493789692576
928	42520 (1999/10)	42520 (2017/10)	0.360279765777489
929	42520 (1999/10)	42110 (1994/10)	0.300222157828649
930	42520 (1999/10)	42420 (1994/10)	0.29912923395604
931	42520 (1999/10)	42520 (2006/10)	0.354122580893386
932	42520 (1999/10)	42520 (2013/09)	0.347336310344194
933	42520 (1999/10)	42320 (2013/09)	0.329178959198828
934	42520 (1999/10)	42951 (2013/09)	0.35148830822196
935	42520 (1999/10)	42110 (2017/10)	0.345105361429715
936	42520 (1999/10)	42430 (2013/09)	0.339746206406957
937	42520 (1999/10)	42420 (2002/11)	0.363335561497326
938	42520 (1999/10)	42520 (1994/10)	0.37106510155528
939	42520 (1999/10)	42520 (1999/10)	1
940	42520 (1999/10)	42520 (2002/11)	0.404682396306637
941	42520 (1999/10)	42420 (1990/10)	0.297936320754717
942	42520 (1999/10)	42420 (1999/10)	0.314838184408712
943	42520 (1999/10)	42120 (2017/10)	0.0576681787472252
944	42520 (1999/10)	42320 (1966/03)	0.171783058887926
945	42520 (1999/10)	42320 (1971/10)	0.150907580970459
946	42520 (1999/10)	42110 (2008/09)	0.219888779849526
947	42520 (1999/10)	42420 (2006/10)	0.208378137225743
948	42520 (1999/10)	42710 (2008/09)	0.191104933981932
949	42520 (1999/10)	42520 (2008/09)	0.23431188934269
950	42520 (1999/10)	42710 (2006/10)	0.256264691533242
951	42520 (1999/10)	42420 (2008/09)	0.242879890809827
952	42520 (1999/10)	42420 (2017/10)	0.2806279543779
953	42520 (1999/10)	42520 (1995/12)	0.207911493884282
954	42520 (1999/10)	42520 (1975/10)	0.252821057868434
955	42520 (1999/10)	42520 (1970/03)	0.286751137901341
956	42520 (1999/10)	42320 (1979/05)	0.272779284624513
957	42520 (1999/10)	42420 (1983/04)	0.27410615193785
958	42520 (1999/10)	42520 (1990/10)	0.275247610397474
959	42520 (1999/10)	42320 (1990/10)	0.323800814697814
960	42520 (1999/10)	42320 (1994/10)	0.323336090192835
961	42520 (1999/10)	42320 (1983/04)	0.328037499481478
962	42520 (1999/10)	42320 (1986/11)	0.28105348495804
963	42520 (1999/10)	42110 (1986/11)	0.25088623561906
964	42520 (1999/10)	42110 (1999/10)	0.308132200824153
965	42520 (1999/10)	42110 (2002/11)	0.260153459452308
966	42520 (1999/10)	42110 (2006/10)	0.278599712806231
967	42520 (1999/10)	42320 (1999/10)	0.318779681789333
968	42520 (1999/10)	42320 (2006/10)	0.275688612139074
969	42520 (1999/10)	42320 (2002/11)	0.333950396533227
970	42520 (1999/10)	42320 (2008/09)	0.33781792150918
971	42520 (1999/10)	42320 (1995/12)	0.193288247461015
972	42520 (1999/10)	42420 (1970/03)	0.203886377129287
973	42520 (1999/10)	42320 (1975/10)	0.192873547536212
974	42520 (1999/10)	42520 (1966/03)	0.242959776486762
975	42520 (1999/10)	42520 (1971/10)	0.180035774850745
976	42520 (1999/10)	42420 (1971/10)	0.200210050457773
977	42520 (1999/10)	42420 (1979/05)	0.179554636850512
978	42520 (1999/10)	42320 (1970/03)	0.102928191298952
979	42520 (1999/10)	42420 (1966/03)	0.0819230302294525
980	42520 (1999/10)	42220 (2008/09)	0.0899131274131274
981	42520 (1999/10)	42420 (2013/09)	0.108627497905947
982	42520 (1999/10)	42520 (1983/04)	0.145219147167122
983	42520 (1999/10)	42520 (1986/11)	0.110603839777014
984	42520 (1999/10)	42420 (1975/10)	0.135983313185902
985	42520 (1999/10)	42420 (1995/12)	0.111516840436266
986	42520 (1999/10)	42110 (1995/12)	0.116382187470201
987	42520 (1999/10)	42430 (2017/10)	0.138525975107684
988	42520 (1999/10)	42421 (1995/12)	0.147108299571161
989	42520 (1999/10)	42420 (1986/11)	0.156488096650922
990	42520 (1999/10)	42421 (1994/10)	0.174948626938166
991	42520 (2002/11)	42110 (1990/10)	0.308718709896872
992	42520 (2002/11)	42110 (2013/09)	0.363279324790537
993	42520 (2002/11)	42320 (2017/10)	0.349448971217539
994	42520 (2002/11)	42520 (2017/10)	0.363234042553191
995	42520 (2002/11)	42110 (1994/10)	0.304236939531057
996	42520 (2002/11)	42420 (1994/10)	0.293669449623085
997	42520 (2002/11)	42520 (2006/10)	0.390373437042613
998	42520 (2002/11)	42520 (2013/09)	0.364814123105353
999	42520 (2002/11)	42320 (2013/09)	0.354608079622748
1000	42520 (2002/11)	42951 (2013/09)	0.363208131895376
1001	42520 (2002/11)	42110 (2017/10)	0.360332176781753
1002	42520 (2002/11)	42430 (2013/09)	0.351927035141719
1003	42520 (2002/11)	42420 (2002/11)	0.373890284016553
1004	42520 (2002/11)	42520 (1994/10)	0.369179577830924
1005	42520 (2002/11)	42520 (1999/10)	0.404682396306637
1006	42520 (2002/11)	42520 (2002/11)	1
1007	42520 (2002/11)	42420 (1990/10)	0.308673952871312
1008	42520 (2002/11)	42420 (1999/10)	0.321634625851821
1009	42520 (2002/11)	42120 (2017/10)	0.0628842110865689
1010	42520 (2002/11)	42320 (1966/03)	0.18487835308796
1011	42520 (2002/11)	42320 (1971/10)	0.162198775563371
1012	42520 (2002/11)	42110 (2008/09)	0.23737517831669
1013	42520 (2002/11)	42420 (2006/10)	0.228079423651379
1014	42520 (2002/11)	42710 (2008/09)	0.205916927899687
1015	42520 (2002/11)	42520 (2008/09)	0.253163308092642
1016	42520 (2002/11)	42710 (2006/10)	0.276272498548481
1017	42520 (2002/11)	42420 (2008/09)	0.258881611590751
1018	42520 (2002/11)	42420 (2017/10)	0.301330439705605
1019	42520 (2002/11)	42520 (1995/12)	0.217797835735301
1020	42520 (2002/11)	42520 (1975/10)	0.263727366406595
1021	42520 (2002/11)	42520 (1970/03)	0.299269428565122
1022	42520 (2002/11)	42320 (1979/05)	0.278444135921888
1023	42520 (2002/11)	42420 (1983/04)	0.28897221829159
1024	42520 (2002/11)	42520 (1990/10)	0.291984329916254
1025	42520 (2002/11)	42320 (1990/10)	0.33260540155094
1026	42520 (2002/11)	42320 (1994/10)	0.332833688549547
1027	42520 (2002/11)	42320 (1983/04)	0.327681370600963
1028	42520 (2002/11)	42320 (1986/11)	0.292899618564761
1029	42520 (2002/11)	42110 (1986/11)	0.257988082391029
1030	42520 (2002/11)	42110 (1999/10)	0.314773905594879
1031	42520 (2002/11)	42110 (2002/11)	0.277960407918416
1032	42520 (2002/11)	42110 (2006/10)	0.301140540156024
1033	42520 (2002/11)	42320 (1999/10)	0.331215606622423
1034	42520 (2002/11)	42320 (2006/10)	0.302292854543249
1035	42520 (2002/11)	42320 (2002/11)	0.360846899579294
1036	42520 (2002/11)	42320 (2008/09)	0.365732472409214
1037	42520 (2002/11)	42320 (1995/12)	0.201590235749918
1038	42520 (2002/11)	42420 (1970/03)	0.209596710265557
1039	42520 (2002/11)	42320 (1975/10)	0.201271396062135
1040	42520 (2002/11)	42520 (1966/03)	0.255560369728481
1041	42520 (2002/11)	42520 (1971/10)	0.19282317336792
1042	42520 (2002/11)	42420 (1971/10)	0.211911460797251
1043	42520 (2002/11)	42420 (1979/05)	0.19000154138622
1044	42520 (2002/11)	42320 (1970/03)	0.107557835235005
1045	42520 (2002/11)	42420 (1966/03)	0.0883470720479606
1046	42520 (2002/11)	42220 (2008/09)	0.0967844804677119
1047	42520 (2002/11)	42420 (2013/09)	0.117314022383147
1048	42520 (2002/11)	42520 (1983/04)	0.150415368639668
1049	42520 (2002/11)	42520 (1986/11)	0.116015398407425
1050	42520 (2002/11)	42420 (1975/10)	0.143005477247359
1051	42520 (2002/11)	42420 (1995/12)	0.119790703205518
1052	42520 (2002/11)	42110 (1995/12)	0.125629194630872
1053	42520 (2002/11)	42430 (2017/10)	0.149598472363912
1054	42520 (2002/11)	42421 (1995/12)	0.157678506422591
1055	42520 (2002/11)	42420 (1986/11)	0.166688353936239
1056	42520 (2002/11)	42421 (1994/10)	0.185686554965264
1057	42420 (1990/10)	42110 (1990/10)	0.274092897025013
1058	42420 (1990/10)	42110 (2013/09)	0.263658576315361
1059	42420 (1990/10)	42320 (2017/10)	0.250531701753845
1060	42420 (1990/10)	42520 (2017/10)	0.265083945435467
1061	42420 (1990/10)	42110 (1994/10)	0.292947959787108
1062	42420 (1990/10)	42420 (1994/10)	0.284223047605176
1063	42420 (1990/10)	42520 (2006/10)	0.291542681792821
1064	42420 (1990/10)	42520 (2013/09)	0.293172069163755
1065	42420 (1990/10)	42320 (2013/09)	0.299191102123357
1066	42420 (1990/10)	42951 (2013/09)	0.313738125924865
1067	42420 (1990/10)	42110 (2017/10)	0.291472868217054
1068	42420 (1990/10)	42430 (2013/09)	0.293035451619092
1069	42420 (1990/10)	42420 (2002/11)	0.295644240847859
1070	42420 (1990/10)	42520 (1994/10)	0.331796899638534
1071	42420 (1990/10)	42520 (1999/10)	0.297936320754717
1072	42420 (1990/10)	42520 (2002/11)	0.308673952871312
1073	42420 (1990/10)	42420 (1990/10)	1
1074	42420 (1990/10)	42420 (1999/10)	0.310709018120523
1075	42420 (1990/10)	42120 (2017/10)	0.0729983720586059
1076	42420 (1990/10)	42320 (1966/03)	0.219508125604832
1077	42420 (1990/10)	42320 (1971/10)	0.196801137373378
1078	42420 (1990/10)	42110 (2008/09)	0.236017560740919
1079	42420 (1990/10)	42420 (2006/10)	0.246685046606275
1080	42420 (1990/10)	42710 (2008/09)	0.220437816652328
1081	42420 (1990/10)	42520 (2008/09)	0.241645644523342
1082	42420 (1990/10)	42710 (2006/10)	0.273045543107647
1083	42420 (1990/10)	42420 (2008/09)	0.268451242829828
1084	42420 (1990/10)	42420 (2017/10)	0.292657976267025
1085	42420 (1990/10)	42520 (1995/12)	0.24722761525552
1086	42420 (1990/10)	42520 (1975/10)	0.286239695624604
1087	42420 (1990/10)	42520 (1970/03)	0.308908673803802
1088	42420 (1990/10)	42320 (1979/05)	0.285730528709494
1089	42420 (1990/10)	42420 (1983/04)	0.312871643942579
1090	42420 (1990/10)	42520 (1990/10)	0.306988451288126
1091	42420 (1990/10)	42320 (1990/10)	0.325853367341401
1092	42420 (1990/10)	42320 (1994/10)	0.33000607586147
1093	42420 (1990/10)	42320 (1983/04)	0.322109053774422
1094	42420 (1990/10)	42320 (1986/11)	0.302050073110322
1095	42420 (1990/10)	42110 (1986/11)	0.283073315898638
1096	42420 (1990/10)	42110 (1999/10)	0.293666393666394
1097	42420 (1990/10)	42110 (2002/11)	0.272935089935631
1098	42420 (1990/10)	42110 (2006/10)	0.280799953355489
1099	42420 (1990/10)	42320 (1999/10)	0.305832638629373
1100	42420 (1990/10)	42320 (2006/10)	0.285843237550775
1101	42420 (1990/10)	42320 (2002/11)	0.315220922677063
1102	42420 (1990/10)	42320 (2008/09)	0.314549429196017
1103	42420 (1990/10)	42320 (1995/12)	0.223790052285829
1104	42420 (1990/10)	42420 (1970/03)	0.243803958900962
1105	42420 (1990/10)	42320 (1975/10)	0.227081498874865
1106	42420 (1990/10)	42520 (1966/03)	0.283215041713361
1107	42420 (1990/10)	42520 (1971/10)	0.228236740548479
1108	42420 (1990/10)	42420 (1971/10)	0.251160477453581
1109	42420 (1990/10)	42420 (1979/05)	0.229216605871113
1110	42420 (1990/10)	42320 (1970/03)	0.132306249097994
1111	42420 (1990/10)	42420 (1966/03)	0.11042211430706
1112	42420 (1990/10)	42220 (2008/09)	0.117402195535254
1113	42420 (1990/10)	42420 (2013/09)	0.1395744372874
1114	42420 (1990/10)	42520 (1983/04)	0.176418752203031
1115	42420 (1990/10)	42520 (1986/11)	0.144633674920681
1116	42420 (1990/10)	42420 (1975/10)	0.178357783791483
1117	42420 (1990/10)	42420 (1995/12)	0.152985622065728
1118	42420 (1990/10)	42110 (1995/12)	0.153876667868734
1119	42420 (1990/10)	42430 (2017/10)	0.169743789645274
1120	42420 (1990/10)	42421 (1995/12)	0.185128983308042
1121	42420 (1990/10)	42420 (1986/11)	0.208019960791303
1122	42420 (1990/10)	42421 (1994/10)	0.219221386111397
1123	42420 (1999/10)	42110 (1990/10)	0.271224008725328
1124	42420 (1999/10)	42110 (2013/09)	0.26965730009172
1125	42420 (1999/10)	42320 (2017/10)	0.252667976424362
1126	42420 (1999/10)	42520 (2017/10)	0.270495654216584
1127	42420 (1999/10)	42110 (1994/10)	0.291818550020251
1128	42420 (1999/10)	42420 (1994/10)	0.300973328277083
1129	42420 (1999/10)	42520 (2006/10)	0.308698701361515
1130	42420 (1999/10)	42520 (2013/09)	0.301601788892438
1131	42420 (1999/10)	42320 (2013/09)	0.314743657227077
1132	42420 (1999/10)	42951 (2013/09)	0.329118004413697
1133	42420 (1999/10)	42110 (2017/10)	0.300418373381815
1134	42420 (1999/10)	42430 (2013/09)	0.296590685147474
1135	42420 (1999/10)	42420 (2002/11)	0.29379135464955
1136	42420 (1999/10)	42520 (1994/10)	0.342230145378763
1137	42420 (1999/10)	42520 (1999/10)	0.314838184408712
1138	42420 (1999/10)	42520 (2002/11)	0.321634625851821
1139	42420 (1999/10)	42420 (1990/10)	0.310709018120523
1140	42420 (1999/10)	42420 (1999/10)	1
1141	42420 (1999/10)	42120 (2017/10)	0.078036377860356
1142	42420 (1999/10)	42320 (1966/03)	0.220584144645341
1143	42420 (1999/10)	42320 (1971/10)	0.207696342925659
1144	42420 (1999/10)	42110 (2008/09)	0.237798027711896
1145	42420 (1999/10)	42420 (2006/10)	0.257112387767037
1146	42420 (1999/10)	42710 (2008/09)	0.223812211560809
1147	42420 (1999/10)	42520 (2008/09)	0.260149537613957
1148	42420 (1999/10)	42710 (2006/10)	0.283325916979213
1149	42420 (1999/10)	42420 (2008/09)	0.304109868443417
1150	42420 (1999/10)	42420 (2017/10)	0.330824261275272
1151	42420 (1999/10)	42520 (1995/12)	0.250205733095597
1152	42420 (1999/10)	42520 (1975/10)	0.297959860673412
1153	42420 (1999/10)	42520 (1970/03)	0.306998059999438
1154	42420 (1999/10)	42320 (1979/05)	0.293525137354522
1155	42420 (1999/10)	42420 (1983/04)	0.319485626892225
1156	42420 (1999/10)	42520 (1990/10)	0.306047536019088
1157	42420 (1999/10)	42320 (1990/10)	0.333164656602288
1158	42420 (1999/10)	42320 (1994/10)	0.339953657729229
1159	42420 (1999/10)	42320 (1983/04)	0.333854704912996
1160	42420 (1999/10)	42320 (1986/11)	0.315663101437525
1161	42420 (1999/10)	42110 (1986/11)	0.285349206843893
1162	42420 (1999/10)	42110 (1999/10)	0.312292928138924
1163	42420 (1999/10)	42110 (2002/11)	0.295196755592168
1164	42420 (1999/10)	42110 (2006/10)	0.297496183206107
1165	42420 (1999/10)	42320 (1999/10)	0.325568079079019
1166	42420 (1999/10)	42320 (2006/10)	0.300721327999496
1167	42420 (1999/10)	42320 (2002/11)	0.332071099556334
1168	42420 (1999/10)	42320 (2008/09)	0.335867506994885
1169	42420 (1999/10)	42320 (1995/12)	0.240345169047956
1170	42420 (1999/10)	42420 (1970/03)	0.252758205877299
1171	42420 (1999/10)	42320 (1975/10)	0.231368678962771
1172	42420 (1999/10)	42520 (1966/03)	0.282430689877498
1173	42420 (1999/10)	42520 (1971/10)	0.228226839333997
1174	42420 (1999/10)	42420 (1971/10)	0.262575662700897
1175	42420 (1999/10)	42420 (1979/05)	0.242022833723653
1176	42420 (1999/10)	42320 (1970/03)	0.141169296440277
1177	42420 (1999/10)	42420 (1966/03)	0.120109298273404
1178	42420 (1999/10)	42220 (2008/09)	0.122717028056268
1179	42420 (1999/10)	42420 (2013/09)	0.146552710900836
1180	42420 (1999/10)	42520 (1983/04)	0.188197648459592
1181	42420 (1999/10)	42520 (1986/11)	0.146521689191776
1182	42420 (1999/10)	42420 (1975/10)	0.185512566013708
1183	42420 (1999/10)	42420 (1995/12)	0.159546913055244
1184	42420 (1999/10)	42110 (1995/12)	0.156110480514567
1185	42420 (1999/10)	42430 (2017/10)	0.17874612598484
1186	42420 (1999/10)	42421 (1995/12)	0.19705038918476
1187	42420 (1999/10)	42420 (1986/11)	0.212902743514988
1188	42420 (1999/10)	42421 (1994/10)	0.235151119335293
1189	42120 (2017/10)	42110 (1990/10)	0.0479194221182216
1190	42120 (2017/10)	42110 (2013/09)	0.0492496020616994
1191	42120 (2017/10)	42320 (2017/10)	0.046187982604065
1192	42120 (2017/10)	42520 (2017/10)	0.0489997709399099
1193	42120 (2017/10)	42110 (1994/10)	0.0729528535980149
1194	42120 (2017/10)	42420 (1994/10)	0.0756184736141285
1195	42120 (2017/10)	42520 (2006/10)	0.0708964808630876
1196	42120 (2017/10)	42520 (2013/09)	0.0684100480018847
1197	42120 (2017/10)	42320 (2013/09)	0.0792694198986949
1198	42120 (2017/10)	42951 (2013/09)	0.0745067242564052
1199	42120 (2017/10)	42110 (2017/10)	0.0656140447732354
1200	42120 (2017/10)	42430 (2013/09)	0.0627418463239359
1201	42120 (2017/10)	42420 (2002/11)	0.0555950518981942
1202	42120 (2017/10)	42520 (1994/10)	0.071164116509944
1203	42120 (2017/10)	42520 (1999/10)	0.0576681787472252
1204	42120 (2017/10)	42520 (2002/11)	0.0628842110865689
1205	42120 (2017/10)	42420 (1990/10)	0.0729983720586059
1206	42120 (2017/10)	42420 (1999/10)	0.078036377860356
1207	42120 (2017/10)	42120 (2017/10)	1
1208	42120 (2017/10)	42320 (1966/03)	0.104181104181104
1209	42120 (2017/10)	42320 (1971/10)	0.124656728128678
1210	42120 (2017/10)	42110 (2008/09)	0.106946234040061
1211	42120 (2017/10)	42420 (2006/10)	0.105901317633866
1212	42120 (2017/10)	42710 (2008/09)	0.109915873672597
1213	42120 (2017/10)	42520 (2008/09)	0.112069508279292
1214	42120 (2017/10)	42710 (2006/10)	0.100314183123878
1215	42120 (2017/10)	42420 (2008/09)	0.106576961770624
1216	42120 (2017/10)	42420 (2017/10)	0.0934458788480636
1217	42120 (2017/10)	42520 (1995/12)	0.101157488600491
1218	42120 (2017/10)	42520 (1975/10)	0.104940128768277
1219	42120 (2017/10)	42520 (1970/03)	0.0794863186167534
1220	42120 (2017/10)	42320 (1979/05)	0.0896228647139545
1221	42120 (2017/10)	42420 (1983/04)	0.087787610619469
1222	42120 (2017/10)	42520 (1990/10)	0.0951215858590902
1223	42120 (2017/10)	42320 (1990/10)	0.0818993506493507
1224	42120 (2017/10)	42320 (1994/10)	0.0898417794083926
1225	42120 (2017/10)	42320 (1983/04)	0.0803714377201409
1226	42120 (2017/10)	42320 (1986/11)	0.0957811301457428
1227	42120 (2017/10)	42110 (1986/11)	0.0998979537032064
1228	42120 (2017/10)	42110 (1999/10)	0.0894224529526282
1229	42120 (2017/10)	42110 (2002/11)	0.101467528200635
1230	42120 (2017/10)	42110 (2006/10)	0.0951564941283201
1231	42120 (2017/10)	42320 (1999/10)	0.0895228264439544
1232	42120 (2017/10)	42320 (2006/10)	0.0976848633908999
1233	42120 (2017/10)	42320 (2002/11)	0.086825730415791
1234	42120 (2017/10)	42320 (2008/09)	0.0860104900835928
1235	42120 (2017/10)	42320 (1995/12)	0.122020075282309
1236	42120 (2017/10)	42420 (1970/03)	0.11107175745555
1237	42120 (2017/10)	42320 (1975/10)	0.112626262626263
1238	42120 (2017/10)	42520 (1966/03)	0.100711929154367
1239	42120 (2017/10)	42520 (1971/10)	0.114359763505305
1240	42120 (2017/10)	42420 (1971/10)	0.10313965051854
1241	42120 (2017/10)	42420 (1979/05)	0.123539943729218
1242	42120 (2017/10)	42320 (1970/03)	0.123378212974296
1243	42120 (2017/10)	42420 (1966/03)	0.126910398561582
1244	42120 (2017/10)	42220 (2008/09)	0.133612273361227
1245	42120 (2017/10)	42420 (2013/09)	0.130371272063299
1246	42120 (2017/10)	42520 (1983/04)	0.140494180110272
1247	42120 (2017/10)	42520 (1986/11)	0.1292583938015
1248	42120 (2017/10)	42420 (1975/10)	0.120510445610785
1249	42120 (2017/10)	42420 (1995/12)	0.125747042322234
1250	42120 (2017/10)	42110 (1995/12)	0.122292263610315
1251	42120 (2017/10)	42430 (2017/10)	0.13918177983973
1252	42120 (2017/10)	42421 (1995/12)	0.125865822283792
1253	42120 (2017/10)	42420 (1986/11)	0.129409490673625
1254	42120 (2017/10)	42421 (1994/10)	0.120506329113924
1255	42320 (1966/03)	42110 (1990/10)	0.149700132409066
1256	42320 (1966/03)	42110 (2013/09)	0.145575382374363
1257	42320 (1966/03)	42320 (2017/10)	0.134662320151559
1258	42320 (1966/03)	42520 (2017/10)	0.144104563677302
1259	42320 (1966/03)	42110 (1994/10)	0.192657077971234
1260	42320 (1966/03)	42420 (1994/10)	0.19600913270572
1261	42320 (1966/03)	42520 (2006/10)	0.20031698511931
1262	42320 (1966/03)	42520 (2013/09)	0.188931090613131
1263	42320 (1966/03)	42320 (2013/09)	0.21405909181043
1264	42320 (1966/03)	42951 (2013/09)	0.19742616534219
1265	42320 (1966/03)	42110 (2017/10)	0.178266864116836
1266	42320 (1966/03)	42430 (2013/09)	0.179484549301192
1267	42320 (1966/03)	42420 (2002/11)	0.17085890260076
1268	42320 (1966/03)	42520 (1994/10)	0.209117134443176
1269	42320 (1966/03)	42520 (1999/10)	0.171783058887926
1270	42320 (1966/03)	42520 (2002/11)	0.18487835308796
1271	42320 (1966/03)	42420 (1990/10)	0.219508125604832
1272	42320 (1966/03)	42420 (1999/10)	0.220584144645341
1273	42320 (1966/03)	42120 (2017/10)	0.104181104181104
1274	42320 (1966/03)	42320 (1966/03)	1
1275	42320 (1966/03)	42320 (1971/10)	0.277964506587792
1276	42320 (1966/03)	42110 (2008/09)	0.211416006230244
1277	42320 (1966/03)	42420 (2006/10)	0.234282387806943
1278	42320 (1966/03)	42710 (2008/09)	0.207292783821051
1279	42320 (1966/03)	42520 (2008/09)	0.215673981191223
1280	42320 (1966/03)	42710 (2006/10)	0.239773557341125
1281	42320 (1966/03)	42420 (2008/09)	0.238144482198257
1282	42320 (1966/03)	42420 (2017/10)	0.235158958933868
1283	42320 (1966/03)	42520 (1995/12)	0.231702792940802
1284	42320 (1966/03)	42520 (1975/10)	0.256767245561269
1285	42320 (1966/03)	42520 (1970/03)	0.253712218285973
1286	42320 (1966/03)	42320 (1979/05)	0.240152529309156
1287	42320 (1966/03)	42420 (1983/04)	0.263370727889382
1288	42320 (1966/03)	42520 (1990/10)	0.243975522262081
1289	42320 (1966/03)	42320 (1990/10)	0.236604237471979
1290	42320 (1966/03)	42320 (1994/10)	0.251619093307748
1291	42320 (1966/03)	42320 (1983/04)	0.239938247226511
1292	42320 (1966/03)	42320 (1986/11)	0.252843243243243
1293	42320 (1966/03)	42110 (1986/11)	0.231347218560506
1294	42320 (1966/03)	42110 (1999/10)	0.218437022971816
1295	42320 (1966/03)	42110 (2002/11)	0.230820576717693
1296	42320 (1966/03)	42110 (2006/10)	0.227997315211008
1297	42320 (1966/03)	42320 (1999/10)	0.237380847041789
1298	42320 (1966/03)	42320 (2006/10)	0.245574337814455
1299	42320 (1966/03)	42320 (2002/11)	0.232485465116279
1300	42320 (1966/03)	42320 (2008/09)	0.230421741173069
1301	42320 (1966/03)	42320 (1995/12)	0.220782122905028
1302	42320 (1966/03)	42420 (1970/03)	0.23861576197078
1303	42320 (1966/03)	42320 (1975/10)	0.24370430544273
1304	42320 (1966/03)	42520 (1966/03)	0.285499951601975
1305	42320 (1966/03)	42520 (1971/10)	0.275094271862094
1306	42320 (1966/03)	42420 (1971/10)	0.263497973934947
1307	42320 (1966/03)	42420 (1979/05)	0.256183317167798
1308	42320 (1966/03)	42320 (1970/03)	0.165296167247387
1309	42320 (1966/03)	42420 (1966/03)	0.15502568427509
1310	42320 (1966/03)	42220 (2008/09)	0.14872095580151
1311	42320 (1966/03)	42420 (2013/09)	0.175033163443413
1312	42320 (1966/03)	42520 (1983/04)	0.214485041209683
1313	42320 (1966/03)	42520 (1986/11)	0.178717406624383
1314	42320 (1966/03)	42420 (1975/10)	0.213509776812167
1315	42320 (1966/03)	42420 (1995/12)	0.190912318068868
1316	42320 (1966/03)	42110 (1995/12)	0.187397260273973
1317	42320 (1966/03)	42430 (2017/10)	0.197415649676956
1318	42320 (1966/03)	42421 (1995/12)	0.216848874598071
1319	42320 (1966/03)	42420 (1986/11)	0.232929409501827
1320	42320 (1966/03)	42421 (1994/10)	0.236754573532906
1321	42320 (1971/10)	42110 (1990/10)	0.132069007215124
1322	42320 (1971/10)	42110 (2013/09)	0.123624522793622
1323	42320 (1971/10)	42320 (2017/10)	0.113624426625582
1324	42320 (1971/10)	42520 (2017/10)	0.123069388985158
1325	42320 (1971/10)	42110 (1994/10)	0.182368866328257
1326	42320 (1971/10)	42420 (1994/10)	0.180749841418222
1327	42320 (1971/10)	42520 (2006/10)	0.177839043429775
1328	42320 (1971/10)	42520 (2013/09)	0.171668907899631
1329	42320 (1971/10)	42320 (2013/09)	0.198739733786463
1330	42320 (1971/10)	42951 (2013/09)	0.181571901086785
1331	42320 (1971/10)	42110 (2017/10)	0.158076429030186
1332	42320 (1971/10)	42430 (2013/09)	0.158419299376746
1333	42320 (1971/10)	42420 (2002/11)	0.144854377965944
1334	42320 (1971/10)	42520 (1994/10)	0.194730447016691
1335	42320 (1971/10)	42520 (1999/10)	0.150907580970459
1336	42320 (1971/10)	42520 (2002/11)	0.162198775563371
1337	42320 (1971/10)	42420 (1990/10)	0.196801137373378
1338	42320 (1971/10)	42420 (1999/10)	0.207696342925659
1339	42320 (1971/10)	42120 (2017/10)	0.124656728128678
1340	42320 (1971/10)	42320 (1966/03)	0.277964506587792
1341	42320 (1971/10)	42320 (1971/10)	1
1342	42320 (1971/10)	42110 (2008/09)	0.207283343577136
1343	42320 (1971/10)	42420 (2006/10)	0.233413751507841
1344	42320 (1971/10)	42710 (2008/09)	0.213805599392133
1345	42320 (1971/10)	42520 (2008/09)	0.222775800711744
1346	42320 (1971/10)	42710 (2006/10)	0.228337295766098
1347	42320 (1971/10)	42420 (2008/09)	0.240875912408759
1348	42320 (1971/10)	42420 (2017/10)	0.22299092825071
1349	42320 (1971/10)	42520 (1995/12)	0.241194393662401
1350	42320 (1971/10)	42520 (1975/10)	0.263868312757202
1351	42320 (1971/10)	42520 (1970/03)	0.230734966592428
1352	42320 (1971/10)	42320 (1979/05)	0.241227873627605
1353	42320 (1971/10)	42420 (1983/04)	0.247534187830562
1354	42320 (1971/10)	42520 (1990/10)	0.236716098740179
1355	42320 (1971/10)	42320 (1990/10)	0.222785995862769
1356	42320 (1971/10)	42320 (1994/10)	0.244801470910126
1357	42320 (1971/10)	42320 (1983/04)	0.226107496902107
1358	42320 (1971/10)	42320 (1986/11)	0.25109055174728
1359	42320 (1971/10)	42110 (1986/11)	0.227188445398653
1360	42320 (1971/10)	42110 (1999/10)	0.207108487323602
1361	42320 (1971/10)	42110 (2002/11)	0.228550185873606
1362	42320 (1971/10)	42110 (2006/10)	0.221035104759262
1363	42320 (1971/10)	42320 (1999/10)	0.232577665827036
1364	42320 (1971/10)	42320 (2006/10)	0.237830934721745
1365	42320 (1971/10)	42320 (2002/11)	0.2153538991544
1366	42320 (1971/10)	42320 (2008/09)	0.218400687876182
1367	42320 (1971/10)	42320 (1995/12)	0.245913477318979
1368	42320 (1971/10)	42420 (1970/03)	0.255458245960281
1369	42320 (1971/10)	42320 (1975/10)	0.261584829838001
1370	42320 (1971/10)	42520 (1966/03)	0.267212325469427
1371	42320 (1971/10)	42520 (1971/10)	0.269895955350376
1372	42320 (1971/10)	42420 (1971/10)	0.273546841508007
1373	42320 (1971/10)	42420 (1979/05)	0.281059355486973
1374	42320 (1971/10)	42320 (1970/03)	0.209519650655022
1375	42320 (1971/10)	42420 (1966/03)	0.195997645673926
1376	42320 (1971/10)	42220 (2008/09)	0.177677585572322
1377	42320 (1971/10)	42420 (2013/09)	0.188234292525115
1378	42320 (1971/10)	42520 (1983/04)	0.237384783627558
1379	42320 (1971/10)	42520 (1986/11)	0.212622549019608
1380	42320 (1971/10)	42420 (1975/10)	0.237788385043755
1381	42320 (1971/10)	42420 (1995/12)	0.219385964912281
1382	42320 (1971/10)	42110 (1995/12)	0.211915535444947
1383	42320 (1971/10)	42430 (2017/10)	0.220329627001025
1384	42320 (1971/10)	42421 (1995/12)	0.235869397813029
1385	42320 (1971/10)	42420 (1986/11)	0.266904190225389
1386	42320 (1971/10)	42421 (1994/10)	0.253246753246753
1387	42110 (2008/09)	42110 (1990/10)	0.187638875921949
1388	42110 (2008/09)	42110 (2013/09)	0.212205594380468
1389	42110 (2008/09)	42320 (2017/10)	0.189826988460315
1390	42110 (2008/09)	42520 (2017/10)	0.199002306495736
1391	42110 (2008/09)	42110 (1994/10)	0.24207070410975
1392	42110 (2008/09)	42420 (1994/10)	0.236208191323436
1393	42110 (2008/09)	42520 (2006/10)	0.253370832988667
1394	42110 (2008/09)	42520 (2013/09)	0.244060475161987
1395	42110 (2008/09)	42320 (2013/09)	0.264739211662736
1396	42110 (2008/09)	42951 (2013/09)	0.254207015879217
1397	42110 (2008/09)	42110 (2017/10)	0.246877151568801
1398	42110 (2008/09)	42430 (2013/09)	0.232723725920507
1399	42110 (2008/09)	42420 (2002/11)	0.214501640117488
1400	42110 (2008/09)	42520 (1994/10)	0.246958942240779
1401	42110 (2008/09)	42520 (1999/10)	0.219888779849526
1402	42110 (2008/09)	42520 (2002/11)	0.23737517831669
1403	42110 (2008/09)	42420 (1990/10)	0.236017560740919
1404	42110 (2008/09)	42420 (1999/10)	0.237798027711896
1405	42110 (2008/09)	42120 (2017/10)	0.106946234040061
1406	42110 (2008/09)	42320 (1966/03)	0.211416006230244
1407	42110 (2008/09)	42320 (1971/10)	0.207283343577136
1408	42110 (2008/09)	42110 (2008/09)	1
1409	42110 (2008/09)	42420 (2006/10)	0.255764727076203
1410	42110 (2008/09)	42710 (2008/09)	0.249003454690407
1411	42110 (2008/09)	42520 (2008/09)	0.277334363199451
1412	42110 (2008/09)	42710 (2006/10)	0.266866387058119
1413	42110 (2008/09)	42420 (2008/09)	0.265411323648447
1414	42110 (2008/09)	42420 (2017/10)	0.27683615819209
1415	42110 (2008/09)	42520 (1995/12)	0.234557484790621
1416	42110 (2008/09)	42520 (1975/10)	0.262148390571275
1417	42110 (2008/09)	42520 (1970/03)	0.235013712942406
1418	42110 (2008/09)	42320 (1979/05)	0.25579982126899
1419	42110 (2008/09)	42420 (1983/04)	0.255555970567363
1420	42110 (2008/09)	42520 (1990/10)	0.260359192742085
1421	42110 (2008/09)	42320 (1990/10)	0.264335573096745
1422	42110 (2008/09)	42320 (1994/10)	0.273224237691243
1423	42110 (2008/09)	42320 (1983/04)	0.266308220509166
1424	42110 (2008/09)	42320 (1986/11)	0.261407666553813
1425	42110 (2008/09)	42110 (1986/11)	0.261244871100101
1426	42110 (2008/09)	42110 (1999/10)	0.276524358930467
1427	42110 (2008/09)	42110 (2002/11)	0.277213985570443
1428	42110 (2008/09)	42110 (2006/10)	0.307858827167652
1429	42110 (2008/09)	42320 (1999/10)	0.27155249991001
1430	42110 (2008/09)	42320 (2006/10)	0.286322428064643
1431	42110 (2008/09)	42320 (2002/11)	0.276896528837858
1432	42110 (2008/09)	42320 (2008/09)	0.285999800139902
1433	42110 (2008/09)	42320 (1995/12)	0.234263283330997
1434	42110 (2008/09)	42420 (1970/03)	0.225967265187277
1435	42110 (2008/09)	42320 (1975/10)	0.229178761220024
1436	42110 (2008/09)	42520 (1966/03)	0.251850362027353
1437	42110 (2008/09)	42520 (1971/10)	0.230809498881645
1438	42110 (2008/09)	42420 (1971/10)	0.226270246283559
1439	42110 (2008/09)	42420 (1979/05)	0.230147917477618
1440	42110 (2008/09)	42320 (1970/03)	0.150813821445953
1441	42110 (2008/09)	42420 (1966/03)	0.129691457517845
1442	42110 (2008/09)	42220 (2008/09)	0.152689152233364
1443	42110 (2008/09)	42420 (2013/09)	0.181767955801105
1444	42110 (2008/09)	42520 (1983/04)	0.207157676348548
1445	42110 (2008/09)	42520 (1986/11)	0.16994613608882
1446	42110 (2008/09)	42420 (1975/10)	0.193088059778942
1447	42110 (2008/09)	42420 (1995/12)	0.17368102547175
1448	42110 (2008/09)	42110 (1995/12)	0.18101402373247
1449	42110 (2008/09)	42430 (2017/10)	0.209631428873165
1450	42110 (2008/09)	42421 (1995/12)	0.20525586408664
1451	42110 (2008/09)	42420 (1986/11)	0.215511955855303
1452	42110 (2008/09)	42421 (1994/10)	0.226835516458021
1453	42420 (2006/10)	42110 (1990/10)	0.174495601685535
1454	42420 (2006/10)	42110 (2013/09)	0.179984597895046
1455	42420 (2006/10)	42320 (2017/10)	0.168315128580029
1456	42420 (2006/10)	42520 (2017/10)	0.17951556072094
1457	42420 (2006/10)	42110 (1994/10)	0.232796256163824
1458	42420 (2006/10)	42420 (1994/10)	0.222735817078056
1459	42420 (2006/10)	42520 (2006/10)	0.239968367406713
1460	42420 (2006/10)	42520 (2013/09)	0.225244978615126
1461	42420 (2006/10)	42320 (2013/09)	0.253950004927241
1462	42420 (2006/10)	42951 (2013/09)	0.242232519455831
1463	42420 (2006/10)	42110 (2017/10)	0.220304646630424
1464	42420 (2006/10)	42430 (2013/09)	0.219796327727203
1465	42420 (2006/10)	42420 (2002/11)	0.208093529239172
1466	42420 (2006/10)	42520 (1994/10)	0.238219739734981
1467	42420 (2006/10)	42520 (1999/10)	0.208378137225743
1468	42420 (2006/10)	42520 (2002/11)	0.228079423651379
1469	42420 (2006/10)	42420 (1990/10)	0.246685046606275
1470	42420 (2006/10)	42420 (1999/10)	0.257112387767037
1471	42420 (2006/10)	42120 (2017/10)	0.105901317633866
1472	42420 (2006/10)	42320 (1966/03)	0.234282387806943
1473	42420 (2006/10)	42320 (1971/10)	0.233413751507841
1474	42420 (2006/10)	42110 (2008/09)	0.255764727076203
1475	42420 (2006/10)	42420 (2006/10)	1
1476	42420 (2006/10)	42710 (2008/09)	0.263807700060472
1477	42420 (2006/10)	42520 (2008/09)	0.264101712604962
1478	42420 (2006/10)	42710 (2006/10)	0.28407202838026
1479	42420 (2006/10)	42420 (2008/09)	0.325454998753428
1480	42420 (2006/10)	42420 (2017/10)	0.298095038727235
1481	42420 (2006/10)	42520 (1995/12)	0.256683130505627
1482	42420 (2006/10)	42520 (1975/10)	0.27184782103158
1483	42420 (2006/10)	42520 (1970/03)	0.245558626135018
1484	42420 (2006/10)	42320 (1979/05)	0.249658403279329
1485	42420 (2006/10)	42420 (1983/04)	0.272651391845082
1486	42420 (2006/10)	42520 (1990/10)	0.267995570321152
1487	42420 (2006/10)	42320 (1990/10)	0.263999716281874
1488	42420 (2006/10)	42320 (1994/10)	0.274599096995174
1489	42420 (2006/10)	42320 (1983/04)	0.252916797269529
1490	42420 (2006/10)	42320 (1986/11)	0.269081500646831
1491	42420 (2006/10)	42110 (1986/11)	0.251306009768528
1492	42420 (2006/10)	42110 (1999/10)	0.260096632611662
1493	42420 (2006/10)	42110 (2002/11)	0.270377646802008
1494	42420 (2006/10)	42110 (2006/10)	0.275892152382535
1495	42420 (2006/10)	42320 (1999/10)	0.274850560152013
1496	42420 (2006/10)	42320 (2006/10)	0.286025534881694
1497	42420 (2006/10)	42320 (2002/11)	0.271926037844449
1498	42420 (2006/10)	42320 (2008/09)	0.278175989626481
1499	42420 (2006/10)	42320 (1995/12)	0.248177920685959
1500	42420 (2006/10)	42420 (1970/03)	0.243597499495866
1501	42420 (2006/10)	42320 (1975/10)	0.234457989781982
1502	42420 (2006/10)	42520 (1966/03)	0.257635644987424
1503	42420 (2006/10)	42520 (1971/10)	0.24668347768885
1504	42420 (2006/10)	42420 (1971/10)	0.254439383859577
1505	42420 (2006/10)	42420 (1979/05)	0.248225751943224
1506	42420 (2006/10)	42320 (1970/03)	0.161337766977874
1507	42420 (2006/10)	42420 (1966/03)	0.150024388544352
1508	42420 (2006/10)	42220 (2008/09)	0.160225115269867
1509	42420 (2006/10)	42420 (2013/09)	0.198202925165606
1510	42420 (2006/10)	42520 (1983/04)	0.212356373699092
1511	42420 (2006/10)	42520 (1986/11)	0.180311890838207
1512	42420 (2006/10)	42420 (1975/10)	0.210834196575468
1513	42420 (2006/10)	42420 (1995/12)	0.201860894813251
1514	42420 (2006/10)	42110 (1995/12)	0.188140741678269
1515	42420 (2006/10)	42430 (2017/10)	0.219312299728864
1516	42420 (2006/10)	42421 (1995/12)	0.222515761032723
1517	42420 (2006/10)	42420 (1986/11)	0.240189607584303
1518	42420 (2006/10)	42421 (1994/10)	0.245092007382963
1519	42710 (2008/09)	42110 (1990/10)	0.160438218116578
1520	42710 (2008/09)	42110 (2013/09)	0.170770122017452
1521	42710 (2008/09)	42320 (2017/10)	0.162034671843602
1522	42710 (2008/09)	42520 (2017/10)	0.171681254558716
1523	42710 (2008/09)	42110 (1994/10)	0.215606758832565
1524	42710 (2008/09)	42420 (1994/10)	0.215609993313476
1525	42710 (2008/09)	42520 (2006/10)	0.222365517439028
1526	42710 (2008/09)	42520 (2013/09)	0.209275177756553
1527	42710 (2008/09)	42320 (2013/09)	0.236380573043813
1528	42710 (2008/09)	42951 (2013/09)	0.230055171205885
1529	42710 (2008/09)	42110 (2017/10)	0.206832266841336
1530	42710 (2008/09)	42430 (2013/09)	0.204074942633079
1531	42710 (2008/09)	42420 (2002/11)	0.1928487560646
1532	42710 (2008/09)	42520 (1994/10)	0.223287112561175
1533	42710 (2008/09)	42520 (1999/10)	0.191104933981932
1534	42710 (2008/09)	42520 (2002/11)	0.205916927899687
1535	42710 (2008/09)	42420 (1990/10)	0.220437816652328
1536	42710 (2008/09)	42420 (1999/10)	0.223812211560809
1537	42710 (2008/09)	42120 (2017/10)	0.109915873672597
1538	42710 (2008/09)	42320 (1966/03)	0.207292783821051
1539	42710 (2008/09)	42320 (1971/10)	0.213805599392133
1540	42710 (2008/09)	42110 (2008/09)	0.249003454690407
1541	42710 (2008/09)	42420 (2006/10)	0.263807700060472
1542	42710 (2008/09)	42710 (2008/09)	1
1543	42710 (2008/09)	42520 (2008/09)	0.266046861060243
1544	42710 (2008/09)	42710 (2006/10)	0.266403854577311
1545	42710 (2008/09)	42420 (2008/09)	0.274411332733216
1546	42710 (2008/09)	42420 (2017/10)	0.269124797406807
1547	42710 (2008/09)	42520 (1995/12)	0.23759778195861
1548	42710 (2008/09)	42520 (1975/10)	0.258267000227428
1549	42710 (2008/09)	42520 (1970/03)	0.223860777187587
1550	42710 (2008/09)	42320 (1979/05)	0.237823556440496
1551	42710 (2008/09)	42420 (1983/04)	0.241828221353432
1552	42710 (2008/09)	42520 (1990/10)	0.246139727885728
1553	42710 (2008/09)	42320 (1990/10)	0.236945304437565
1554	42710 (2008/09)	42320 (1994/10)	0.250387626214877
1555	42710 (2008/09)	42320 (1983/04)	0.23935389133627
1556	42710 (2008/09)	42320 (1986/11)	0.247634901944862
1557	42710 (2008/09)	42110 (1986/11)	0.236464042517854
1558	42710 (2008/09)	42110 (1999/10)	0.247675218004849
1559	42710 (2008/09)	42110 (2002/11)	0.241610738255034
1560	42710 (2008/09)	42110 (2006/10)	0.256896342204399
1561	42710 (2008/09)	42320 (1999/10)	0.250038437884379
1562	42710 (2008/09)	42320 (2006/10)	0.263019730713862
1563	42710 (2008/09)	42320 (2002/11)	0.252774266048602
1564	42710 (2008/09)	42320 (2008/09)	0.257436870017209
1565	42710 (2008/09)	42320 (1995/12)	0.236279849183075
1566	42710 (2008/09)	42420 (1970/03)	0.221820137904054
1567	42710 (2008/09)	42320 (1975/10)	0.226483429251836
1568	42710 (2008/09)	42520 (1966/03)	0.245798504179498
1569	42710 (2008/09)	42520 (1971/10)	0.23106080828573
1570	42710 (2008/09)	42420 (1971/10)	0.232013496080183
1571	42710 (2008/09)	42420 (1979/05)	0.228306010928962
1572	42710 (2008/09)	42320 (1970/03)	0.160605489604924
1573	42710 (2008/09)	42420 (1966/03)	0.145688598283613
1574	42710 (2008/09)	42220 (2008/09)	0.169115180787549
1575	42710 (2008/09)	42420 (2013/09)	0.197551546391753
1576	42710 (2008/09)	42520 (1983/04)	0.212246831694895
1577	42710 (2008/09)	42520 (1986/11)	0.189088335585151
1578	42710 (2008/09)	42420 (1975/10)	0.204247196373181
1579	42710 (2008/09)	42420 (1995/12)	0.189803518684988
1580	42710 (2008/09)	42110 (1995/12)	0.184514207718079
1581	42710 (2008/09)	42430 (2017/10)	0.207012487992315
1582	42710 (2008/09)	42421 (1995/12)	0.21044313059767
1583	42710 (2008/09)	42420 (1986/11)	0.225889362696419
1584	42710 (2008/09)	42421 (1994/10)	0.225001356410396
1585	42520 (2008/09)	42110 (1990/10)	0.184580903720868
1586	42520 (2008/09)	42110 (2013/09)	0.202185197284838
1587	42520 (2008/09)	42320 (2017/10)	0.193536804308797
1588	42520 (2008/09)	42520 (2017/10)	0.204736803572736
1589	42520 (2008/09)	42110 (1994/10)	0.240238791569934
1590	42520 (2008/09)	42420 (1994/10)	0.24757616689179
1591	42520 (2008/09)	42520 (2006/10)	0.271793839339642
1592	42520 (2008/09)	42520 (2013/09)	0.258864680123892
1593	42520 (2008/09)	42320 (2013/09)	0.28547590013478
1594	42520 (2008/09)	42951 (2013/09)	0.276431074766355
1595	42520 (2008/09)	42110 (2017/10)	0.246434870244394
1596	42520 (2008/09)	42430 (2013/09)	0.240772888519888
1597	42520 (2008/09)	42420 (2002/11)	0.219002991904259
1598	42520 (2008/09)	42520 (1994/10)	0.266831467209539
1599	42520 (2008/09)	42520 (1999/10)	0.23431188934269
1600	42520 (2008/09)	42520 (2002/11)	0.253163308092642
1601	42520 (2008/09)	42420 (1990/10)	0.241645644523342
1602	42520 (2008/09)	42420 (1999/10)	0.260149537613957
1603	42520 (2008/09)	42120 (2017/10)	0.112069508279292
1604	42520 (2008/09)	42320 (1966/03)	0.215673981191223
1605	42520 (2008/09)	42320 (1971/10)	0.222775800711744
1606	42520 (2008/09)	42110 (2008/09)	0.277334363199451
1607	42520 (2008/09)	42420 (2006/10)	0.264101712604962
1608	42520 (2008/09)	42710 (2008/09)	0.266046861060243
1609	42520 (2008/09)	42520 (2008/09)	1
1610	42520 (2008/09)	42710 (2006/10)	0.289570552147239
1611	42520 (2008/09)	42420 (2008/09)	0.29709286430329
1612	42520 (2008/09)	42420 (2017/10)	0.299446858949032
1613	42520 (2008/09)	42520 (1995/12)	0.251601960045232
1614	42520 (2008/09)	42520 (1975/10)	0.286361836025173
1615	42520 (2008/09)	42520 (1970/03)	0.249240329133805
1616	42520 (2008/09)	42320 (1979/05)	0.271199789971121
1617	42520 (2008/09)	42420 (1983/04)	0.270622400125579
1618	42520 (2008/09)	42520 (1990/10)	0.273104840274813
1619	42520 (2008/09)	42320 (1990/10)	0.281066502799399
1620	42520 (2008/09)	42320 (1994/10)	0.294278132825055
1621	42520 (2008/09)	42320 (1983/04)	0.275830693536429
1622	42520 (2008/09)	42320 (1986/11)	0.282209076110692
1623	42520 (2008/09)	42110 (1986/11)	0.256151318425904
1624	42520 (2008/09)	42110 (1999/10)	0.281878955977526
1625	42520 (2008/09)	42110 (2002/11)	0.28135985772778
1626	42520 (2008/09)	42110 (2006/10)	0.299836503569007
1627	42520 (2008/09)	42320 (1999/10)	0.296713329275715
1628	42520 (2008/09)	42320 (2006/10)	0.302617931377837
1629	42520 (2008/09)	42320 (2002/11)	0.298681824522249
1630	42520 (2008/09)	42320 (2008/09)	0.313901975951058
1631	42520 (2008/09)	42320 (1995/12)	0.265202532917881
1632	42520 (2008/09)	42420 (1970/03)	0.251685287323811
1633	42520 (2008/09)	42320 (1975/10)	0.24469696969697
1634	42520 (2008/09)	42520 (1966/03)	0.272038479547099
1635	42520 (2008/09)	42520 (1971/10)	0.25297649333469
1636	42520 (2008/09)	42420 (1971/10)	0.256222338552325
1637	42520 (2008/09)	42420 (1979/05)	0.249285602951109
1638	42520 (2008/09)	42320 (1970/03)	0.165203743533105
1639	42520 (2008/09)	42420 (1966/03)	0.144528818623179
1640	42520 (2008/09)	42220 (2008/09)	0.160992604364036
1641	42520 (2008/09)	42420 (2013/09)	0.193756663902381
1642	42520 (2008/09)	42520 (1983/04)	0.230567344203708
1643	42520 (2008/09)	42520 (1986/11)	0.185629804849202
1644	42520 (2008/09)	42420 (1975/10)	0.210965766768717
1645	42520 (2008/09)	42420 (1995/12)	0.191074497718248
1646	42520 (2008/09)	42110 (1995/12)	0.187094179164512
1647	42520 (2008/09)	42430 (2017/10)	0.235448378085628
1648	42520 (2008/09)	42421 (1995/12)	0.222924683892248
1649	42520 (2008/09)	42420 (1986/11)	0.236051737367094
1650	42520 (2008/09)	42421 (1994/10)	0.241388174807198
1651	42710 (2006/10)	42110 (1990/10)	0.209265596209529
1652	42710 (2006/10)	42110 (2013/09)	0.221551415263346
1653	42710 (2006/10)	42320 (2017/10)	0.210714587024382
1654	42710 (2006/10)	42520 (2017/10)	0.223413665493276
1655	42710 (2006/10)	42110 (1994/10)	0.258073935642119
1656	42710 (2006/10)	42420 (1994/10)	0.252576429270539
1657	42710 (2006/10)	42520 (2006/10)	0.288529165503768
1658	42710 (2006/10)	42520 (2013/09)	0.278408499114676
1659	42710 (2006/10)	42320 (2013/09)	0.298235312297185
1660	42710 (2006/10)	42951 (2013/09)	0.285557401514938
1661	42710 (2006/10)	42110 (2017/10)	0.263142379876191
1662	42710 (2006/10)	42430 (2013/09)	0.26165280307132
1663	42710 (2006/10)	42420 (2002/11)	0.253852711653223
1664	42710 (2006/10)	42520 (1994/10)	0.287055629401284
1665	42710 (2006/10)	42520 (1999/10)	0.256264691533242
1666	42710 (2006/10)	42520 (2002/11)	0.276272498548481
1667	42710 (2006/10)	42420 (1990/10)	0.273045543107647
1668	42710 (2006/10)	42420 (1999/10)	0.283325916979213
1669	42710 (2006/10)	42120 (2017/10)	0.100314183123878
1670	42710 (2006/10)	42320 (1966/03)	0.239773557341125
1671	42710 (2006/10)	42320 (1971/10)	0.228337295766098
1672	42710 (2006/10)	42110 (2008/09)	0.266866387058119
1673	42710 (2006/10)	42420 (2006/10)	0.28407202838026
1674	42710 (2006/10)	42710 (2008/09)	0.266403854577311
1675	42710 (2006/10)	42520 (2008/09)	0.289570552147239
1676	42710 (2006/10)	42710 (2006/10)	1
1677	42710 (2006/10)	42420 (2008/09)	0.306766917293233
1678	42710 (2006/10)	42420 (2017/10)	0.315982321610698
1679	42710 (2006/10)	42520 (1995/12)	0.26253099539497
1680	42710 (2006/10)	42520 (1975/10)	0.28892104175279
1681	42710 (2006/10)	42520 (1970/03)	0.276642263225892
1682	42710 (2006/10)	42320 (1979/05)	0.279421738354453
1683	42710 (2006/10)	42420 (1983/04)	0.298641849203647
1684	42710 (2006/10)	42520 (1990/10)	0.29256407395008
1685	42710 (2006/10)	42320 (1990/10)	0.297590480260346
1686	42710 (2006/10)	42320 (1994/10)	0.317723342939481
1687	42710 (2006/10)	42320 (1983/04)	0.289244421413997
1688	42710 (2006/10)	42320 (1986/11)	0.293153581813376
1689	42710 (2006/10)	42110 (1986/11)	0.272306928044633
1690	42710 (2006/10)	42110 (1999/10)	0.293284775875566
1691	42710 (2006/10)	42110 (2002/11)	0.289490171509124
1692	42710 (2006/10)	42110 (2006/10)	0.303880123801615
1693	42710 (2006/10)	42320 (1999/10)	0.315603095794392
1694	42710 (2006/10)	42320 (2006/10)	0.314438882100201
1695	42710 (2006/10)	42320 (2002/11)	0.318064103857667
1696	42710 (2006/10)	42320 (2008/09)	0.323248300464428
1697	42710 (2006/10)	42320 (1995/12)	0.255450127285351
1698	42710 (2006/10)	42420 (1970/03)	0.249495835160018
1699	42710 (2006/10)	42320 (1975/10)	0.240423475663328
1700	42710 (2006/10)	42520 (1966/03)	0.278382394281354
1701	42710 (2006/10)	42520 (1971/10)	0.254839928227406
1702	42710 (2006/10)	42420 (1971/10)	0.2603823921743
1703	42710 (2006/10)	42420 (1979/05)	0.258240960356261
1704	42710 (2006/10)	42320 (1970/03)	0.153269361858319
1705	42710 (2006/10)	42420 (1966/03)	0.134434093824957
1706	42710 (2006/10)	42220 (2008/09)	0.150137287204833
1707	42710 (2006/10)	42420 (2013/09)	0.181861932516978
1708	42710 (2006/10)	42520 (1983/04)	0.211108305983338
1709	42710 (2006/10)	42520 (1986/11)	0.177371012631128
1710	42710 (2006/10)	42420 (1975/10)	0.204349151508993
1711	42710 (2006/10)	42420 (1995/12)	0.18929708151265
1712	42710 (2006/10)	42110 (1995/12)	0.186273480952881
1713	42710 (2006/10)	42430 (2017/10)	0.21470815119568
1714	42710 (2006/10)	42421 (1995/12)	0.21761449421238
1715	42710 (2006/10)	42420 (1986/11)	0.234482063683998
1716	42710 (2006/10)	42421 (1994/10)	0.251810985847925
1717	42420 (2008/09)	42110 (1990/10)	0.201739834889283
1718	42420 (2008/09)	42110 (2013/09)	0.209187589080145
1719	42420 (2008/09)	42320 (2017/10)	0.196739596739597
1720	42420 (2008/09)	42520 (2017/10)	0.210188269503285
1721	42420 (2008/09)	42110 (1994/10)	0.261510581441779
1722	42420 (2008/09)	42420 (1994/10)	0.259109803088686
1723	42420 (2008/09)	42520 (2006/10)	0.273873406035428
1724	42420 (2008/09)	42520 (2013/09)	0.259173085151904
1725	42420 (2008/09)	42320 (2013/09)	0.292129749289222
1726	42420 (2008/09)	42951 (2013/09)	0.285222052067381
1727	42420 (2008/09)	42110 (2017/10)	0.251000151921811
1728	42420 (2008/09)	42430 (2013/09)	0.24738508294289
1729	42420 (2008/09)	42420 (2002/11)	0.236031086694359
1730	42420 (2008/09)	42520 (1994/10)	0.283294978462265
1731	42420 (2008/09)	42520 (1999/10)	0.242879890809827
1732	42420 (2008/09)	42520 (2002/11)	0.258881611590751
1733	42420 (2008/09)	42420 (1990/10)	0.268451242829828
1734	42420 (2008/09)	42420 (1999/10)	0.304109868443417
1735	42420 (2008/09)	42120 (2017/10)	0.106576961770624
1736	42420 (2008/09)	42320 (1966/03)	0.238144482198257
1737	42420 (2008/09)	42320 (1971/10)	0.240875912408759
1738	42420 (2008/09)	42110 (2008/09)	0.265411323648447
1739	42420 (2008/09)	42420 (2006/10)	0.325454998753428
1740	42420 (2008/09)	42710 (2008/09)	0.274411332733216
1741	42420 (2008/09)	42520 (2008/09)	0.29709286430329
1742	42420 (2008/09)	42710 (2006/10)	0.306766917293233
1743	42420 (2008/09)	42420 (2008/09)	1
1744	42420 (2008/09)	42420 (2017/10)	0.35082304526749
1745	42420 (2008/09)	42520 (1995/12)	0.265701867507284
1746	42420 (2008/09)	42520 (1975/10)	0.301298353634052
1747	42420 (2008/09)	42520 (1970/03)	0.274958112259146
1748	42420 (2008/09)	42320 (1979/05)	0.282313698733985
1749	42420 (2008/09)	42420 (1983/04)	0.30072857545385
1750	42420 (2008/09)	42520 (1990/10)	0.293515628087091
1751	42420 (2008/09)	42320 (1990/10)	0.295197593610621
1752	42420 (2008/09)	42320 (1994/10)	0.306288262414028
1753	42420 (2008/09)	42320 (1983/04)	0.293330595763611
1754	42420 (2008/09)	42320 (1986/11)	0.296187565350277
1755	42420 (2008/09)	42110 (1986/11)	0.276816326530612
1756	42420 (2008/09)	42110 (1999/10)	0.290339931153184
1757	42420 (2008/09)	42110 (2002/11)	0.293531922014894
1758	42420 (2008/09)	42110 (2006/10)	0.308555568963437
1759	42420 (2008/09)	42320 (1999/10)	0.308967799022814
1760	42420 (2008/09)	42320 (2006/10)	0.313036919079747
1761	42420 (2008/09)	42320 (2002/11)	0.310756972111554
1762	42420 (2008/09)	42320 (2008/09)	0.317023229541764
1763	42420 (2008/09)	42320 (1995/12)	0.272409424879655
1764	42420 (2008/09)	42420 (1970/03)	0.262054507337526
1765	42420 (2008/09)	42320 (1975/10)	0.253177864857116
1766	42420 (2008/09)	42520 (1966/03)	0.284901758014478
1767	42420 (2008/09)	42520 (1971/10)	0.255982818572305
1768	42420 (2008/09)	42420 (1971/10)	0.274526886404337
1769	42420 (2008/09)	42420 (1979/05)	0.267092888090458
1770	42420 (2008/09)	42320 (1970/03)	0.167591889207036
1771	42420 (2008/09)	42420 (1966/03)	0.151294295049007
1772	42420 (2008/09)	42220 (2008/09)	0.162909269611155
1773	42420 (2008/09)	42420 (2013/09)	0.19727039752071
1774	42420 (2008/09)	42520 (1983/04)	0.225966635049936
1775	42420 (2008/09)	42520 (1986/11)	0.191072173550271
1776	42420 (2008/09)	42420 (1975/10)	0.222648103263627
1777	42420 (2008/09)	42420 (1995/12)	0.200371502187069
1778	42420 (2008/09)	42110 (1995/12)	0.190118462872002
1779	42420 (2008/09)	42430 (2017/10)	0.230046681088466
1780	42420 (2008/09)	42421 (1995/12)	0.230636928539725
1781	42420 (2008/09)	42420 (1986/11)	0.251265787570244
1782	42420 (2008/09)	42421 (1994/10)	0.260587342302256
1783	42420 (2017/10)	42110 (1990/10)	0.23482058589485
1784	42420 (2017/10)	42110 (2013/09)	0.252430456996878
1785	42420 (2017/10)	42320 (2017/10)	0.232967581047382
1786	42420 (2017/10)	42520 (2017/10)	0.253679885673455
1787	42420 (2017/10)	42110 (1994/10)	0.281701648119453
1788	42420 (2017/10)	42420 (1994/10)	0.283059987147607
1789	42420 (2017/10)	42520 (2006/10)	0.309485942259482
1790	42420 (2017/10)	42520 (2013/09)	0.295324799436662
1791	42420 (2017/10)	42320 (2013/09)	0.326236899465528
1792	42420 (2017/10)	42951 (2013/09)	0.324661007606659
1793	42420 (2017/10)	42110 (2017/10)	0.29330642448705
1794	42420 (2017/10)	42430 (2013/09)	0.28485254691689
1795	42420 (2017/10)	42420 (2002/11)	0.270971994811491
1796	42420 (2017/10)	42520 (1994/10)	0.314325680901835
1797	42420 (2017/10)	42520 (1999/10)	0.2806279543779
1798	42420 (2017/10)	42520 (2002/11)	0.301330439705605
1799	42420 (2017/10)	42420 (1990/10)	0.292657976267025
1800	42420 (2017/10)	42420 (1999/10)	0.330824261275272
1801	42420 (2017/10)	42120 (2017/10)	0.0934458788480636
1802	42420 (2017/10)	42320 (1966/03)	0.235158958933868
1803	42420 (2017/10)	42320 (1971/10)	0.22299092825071
1804	42420 (2017/10)	42110 (2008/09)	0.27683615819209
1805	42420 (2017/10)	42420 (2006/10)	0.298095038727235
1806	42420 (2017/10)	42710 (2008/09)	0.269124797406807
1807	42420 (2017/10)	42520 (2008/09)	0.299446858949032
1808	42420 (2017/10)	42710 (2006/10)	0.315982321610698
1809	42420 (2017/10)	42420 (2008/09)	0.35082304526749
1810	42420 (2017/10)	42420 (2017/10)	1
1811	42420 (2017/10)	42520 (1995/12)	0.268896183832581
1812	42420 (2017/10)	42520 (1975/10)	0.306202605483181
1813	42420 (2017/10)	42520 (1970/03)	0.295207970899889
1814	42420 (2017/10)	42320 (1979/05)	0.297899772673294
1815	42420 (2017/10)	42420 (1983/04)	0.316030807809421
1816	42420 (2017/10)	42520 (1990/10)	0.31152054214316
1817	42420 (2017/10)	42320 (1990/10)	0.323516400176958
1818	42420 (2017/10)	42320 (1994/10)	0.334908244316626
1819	42420 (2017/10)	42320 (1983/04)	0.324943509917148
1820	42420 (2017/10)	42320 (1986/11)	0.316642120765832
1821	42420 (2017/10)	42110 (1986/11)	0.288942637449912
1822	42420 (2017/10)	42110 (1999/10)	0.321732304069083
1823	42420 (2017/10)	42110 (2002/11)	0.307763469508585
1824	42420 (2017/10)	42110 (2006/10)	0.322703031604567
1825	42420 (2017/10)	42320 (1999/10)	0.330714384604735
1826	42420 (2017/10)	42320 (2006/10)	0.328182459789755
1827	42420 (2017/10)	42320 (2002/11)	0.343192018339737
1828	42420 (2017/10)	42320 (2008/09)	0.352291140060924
1829	42420 (2017/10)	42320 (1995/12)	0.259284526499808
1830	42420 (2017/10)	42420 (1970/03)	0.255983096989151
1831	42420 (2017/10)	42320 (1975/10)	0.247181866275994
1832	42420 (2017/10)	42520 (1966/03)	0.293457732114527
1833	42420 (2017/10)	42520 (1971/10)	0.25
1834	42420 (2017/10)	42420 (1971/10)	0.268445580896606
1835	42420 (2017/10)	42420 (1979/05)	0.258986747041355
1836	42420 (2017/10)	42320 (1970/03)	0.154180855088914
1837	42420 (2017/10)	42420 (1966/03)	0.134513715710723
1838	42420 (2017/10)	42220 (2008/09)	0.149537310494192
1839	42420 (2017/10)	42420 (2013/09)	0.189960677702801
1840	42420 (2017/10)	42520 (1983/04)	0.214502622618938
1841	42420 (2017/10)	42520 (1986/11)	0.175609286195935
1842	42420 (2017/10)	42420 (1975/10)	0.204742572430338
1843	42420 (2017/10)	42420 (1995/12)	0.183851292477491
1844	42420 (2017/10)	42110 (1995/12)	0.179426739581369
1845	42420 (2017/10)	42430 (2017/10)	0.215049246137329
1846	42420 (2017/10)	42421 (1995/12)	0.220758959298857
1847	42420 (2017/10)	42420 (1986/11)	0.235005277408104
1848	42420 (2017/10)	42421 (1994/10)	0.252097518119921
1849	42520 (1995/12)	42110 (1990/10)	0.172926052508933
1850	42520 (1995/12)	42110 (2013/09)	0.171542625909116
1851	42520 (1995/12)	42320 (2017/10)	0.163701861223089
1852	42520 (1995/12)	42520 (2017/10)	0.174838555369529
1853	42520 (1995/12)	42110 (1994/10)	0.236356175625769
1854	42520 (1995/12)	42420 (1994/10)	0.22330007105564
1855	42520 (1995/12)	42520 (2006/10)	0.226324190973734
1856	42520 (1995/12)	42520 (2013/09)	0.219789416846652
1857	42520 (1995/12)	42320 (2013/09)	0.247323095058777
1858	42520 (1995/12)	42951 (2013/09)	0.238325520678811
1859	42520 (1995/12)	42110 (2017/10)	0.209794483917794
1860	42520 (1995/12)	42430 (2013/09)	0.212666786180757
1861	42520 (1995/12)	42420 (2002/11)	0.20249746878164
1862	42520 (1995/12)	42520 (1994/10)	0.259203196899976
1863	42520 (1995/12)	42520 (1999/10)	0.207911493884282
1864	42520 (1995/12)	42520 (2002/11)	0.217797835735301
1865	42520 (1995/12)	42420 (1990/10)	0.24722761525552
1866	42520 (1995/12)	42420 (1999/10)	0.250205733095597
1867	42520 (1995/12)	42120 (2017/10)	0.101157488600491
1868	42520 (1995/12)	42320 (1966/03)	0.231702792940802
1869	42520 (1995/12)	42320 (1971/10)	0.241194393662401
1870	42520 (1995/12)	42110 (2008/09)	0.234557484790621
1871	42520 (1995/12)	42420 (2006/10)	0.256683130505627
1872	42520 (1995/12)	42710 (2008/09)	0.23759778195861
1873	42520 (1995/12)	42520 (2008/09)	0.251601960045232
1874	42520 (1995/12)	42710 (2006/10)	0.26253099539497
1875	42520 (1995/12)	42420 (2008/09)	0.265701867507284
1876	42520 (1995/12)	42420 (2017/10)	0.268896183832581
1877	42520 (1995/12)	42520 (1995/12)	1
1878	42520 (1995/12)	42520 (1975/10)	0.28198617576527
1879	42520 (1995/12)	42520 (1970/03)	0.2589724010036
1880	42520 (1995/12)	42320 (1979/05)	0.26038212537502
1881	42520 (1995/12)	42420 (1983/04)	0.278191064598832
1882	42520 (1995/12)	42520 (1990/10)	0.279165283770329
1883	42520 (1995/12)	42320 (1990/10)	0.264994663820704
1884	42520 (1995/12)	42320 (1994/10)	0.286682160160712
1885	42520 (1995/12)	42320 (1983/04)	0.265174480084596
1886	42520 (1995/12)	42320 (1986/11)	0.283604198408668
1887	42520 (1995/12)	42110 (1986/11)	0.253733890927712
1888	42520 (1995/12)	42110 (1999/10)	0.253466220440587
1889	42520 (1995/12)	42110 (2002/11)	0.256865632851079
1890	42520 (1995/12)	42110 (2006/10)	0.258887838559862
1891	42520 (1995/12)	42320 (1999/10)	0.276252532877746
1892	42520 (1995/12)	42320 (2006/10)	0.274455462694323
1893	42520 (1995/12)	42320 (2002/11)	0.271216980792101
1894	42520 (1995/12)	42320 (2008/09)	0.263886905611881
1895	42520 (1995/12)	42320 (1995/12)	0.263281079904202
1896	42520 (1995/12)	42420 (1970/03)	0.252470708099847
1897	42520 (1995/12)	42320 (1975/10)	0.250681339024014
1898	42520 (1995/12)	42520 (1966/03)	0.271948608137045
1899	42520 (1995/12)	42520 (1971/10)	0.250689921624903
1900	42520 (1995/12)	42420 (1971/10)	0.26526490237713
1901	42520 (1995/12)	42420 (1979/05)	0.260073051021573
1902	42520 (1995/12)	42320 (1970/03)	0.177018229166667
1903	42520 (1995/12)	42420 (1966/03)	0.160729431721798
1904	42520 (1995/12)	42220 (2008/09)	0.160329790133551
1905	42520 (1995/12)	42420 (2013/09)	0.178296080336897
1906	42520 (1995/12)	42520 (1983/04)	0.223766843485153
1907	42520 (1995/12)	42520 (1986/11)	0.195807432879249
1908	42520 (1995/12)	42420 (1975/10)	0.223431221020093
1909	42520 (1995/12)	42420 (1995/12)	0.204477512788149
1910	42520 (1995/12)	42110 (1995/12)	0.202199498360023
1911	42520 (1995/12)	42430 (2017/10)	0.216433113155133
1912	42520 (1995/12)	42421 (1995/12)	0.238866149428798
1913	42520 (1995/12)	42420 (1986/11)	0.243326488706366
1914	42520 (1995/12)	42421 (1994/10)	0.254255499632415
1915	42520 (1975/10)	42110 (1990/10)	0.212826923076923
1916	42520 (1975/10)	42110 (2013/09)	0.210539641203704
1917	42520 (1975/10)	42320 (2017/10)	0.197621878715815
1918	42520 (1975/10)	42520 (2017/10)	0.211605711787848
1919	42520 (1975/10)	42110 (1994/10)	0.267612035269521
1920	42520 (1975/10)	42420 (1994/10)	0.270532708032708
1921	42520 (1975/10)	42520 (2006/10)	0.275057481052542
1922	42520 (1975/10)	42520 (2013/09)	0.262987012987013
1923	42520 (1975/10)	42320 (2013/09)	0.292181852767738
1924	42520 (1975/10)	42951 (2013/09)	0.291593949970913
1925	42520 (1975/10)	42110 (2017/10)	0.252052606623244
1926	42520 (1975/10)	42430 (2013/09)	0.251989987484355
1927	42520 (1975/10)	42420 (2002/11)	0.236987720729261
1928	42520 (1975/10)	42520 (1994/10)	0.300731771828254
1929	42520 (1975/10)	42520 (1999/10)	0.252821057868434
1930	42520 (1975/10)	42520 (2002/11)	0.263727366406595
1931	42520 (1975/10)	42420 (1990/10)	0.286239695624604
1932	42520 (1975/10)	42420 (1999/10)	0.297959860673412
1933	42520 (1975/10)	42120 (2017/10)	0.104940128768277
1934	42520 (1975/10)	42320 (1966/03)	0.256767245561269
1935	42520 (1975/10)	42320 (1971/10)	0.263868312757202
1936	42520 (1975/10)	42110 (2008/09)	0.262148390571275
1937	42520 (1975/10)	42420 (2006/10)	0.27184782103158
1938	42520 (1975/10)	42710 (2008/09)	0.258267000227428
1939	42520 (1975/10)	42520 (2008/09)	0.286361836025173
1940	42520 (1975/10)	42710 (2006/10)	0.28892104175279
1941	42520 (1975/10)	42420 (2008/09)	0.301298353634052
1942	42520 (1975/10)	42420 (2017/10)	0.306202605483181
1943	42520 (1975/10)	42520 (1995/12)	0.28198617576527
1944	42520 (1975/10)	42520 (1975/10)	1
1945	42520 (1975/10)	42520 (1970/03)	0.304860552192322
1946	42520 (1975/10)	42320 (1979/05)	0.309139072847682
1947	42520 (1975/10)	42420 (1983/04)	0.31968880909635
1948	42520 (1975/10)	42520 (1990/10)	0.3120911832674
1949	42520 (1975/10)	42320 (1990/10)	0.313754467968106
1950	42520 (1975/10)	42320 (1994/10)	0.335563619868451
1951	42520 (1975/10)	42320 (1983/04)	0.327972172475548
1952	42520 (1975/10)	42320 (1986/11)	0.323930663670652
1953	42520 (1975/10)	42110 (1986/11)	0.297408906882591
1954	42520 (1975/10)	42110 (1999/10)	0.301725054018632
1955	42520 (1975/10)	42110 (2002/11)	0.292246196516703
1956	42520 (1975/10)	42110 (2006/10)	0.300167909719239
1957	42520 (1975/10)	42320 (1999/10)	0.322536496350365
1958	42520 (1975/10)	42320 (2006/10)	0.30986777668952
1959	42520 (1975/10)	42320 (2002/11)	0.313382719468291
1960	42520 (1975/10)	42320 (2008/09)	0.313120860927152
1961	42520 (1975/10)	42320 (1995/12)	0.284246575342466
1962	42520 (1975/10)	42420 (1970/03)	0.286624805249988
1963	42520 (1975/10)	42320 (1975/10)	0.279901356350185
1964	42520 (1975/10)	42520 (1966/03)	0.318560034490192
1965	42520 (1975/10)	42520 (1971/10)	0.280837505689577
1966	42520 (1975/10)	42420 (1971/10)	0.29415416945267
1967	42520 (1975/10)	42420 (1979/05)	0.288332378820222
1968	42520 (1975/10)	42320 (1970/03)	0.184007762114035
1969	42520 (1975/10)	42420 (1966/03)	0.156287860431306
1970	42520 (1975/10)	42220 (2008/09)	0.16531566179516
1971	42520 (1975/10)	42420 (2013/09)	0.18375340599455
1972	42520 (1975/10)	42520 (1983/04)	0.255771567436209
1973	42520 (1975/10)	42520 (1986/11)	0.204866151791417
1974	42520 (1975/10)	42420 (1975/10)	0.236849352795373
1975	42520 (1975/10)	42420 (1995/12)	0.20068125396917
1976	42520 (1975/10)	42110 (1995/12)	0.19444133765798
1977	42520 (1975/10)	42430 (2017/10)	0.225271114032205
1978	42520 (1975/10)	42421 (1995/12)	0.234531367696115
1979	42520 (1975/10)	42420 (1986/11)	0.260940296079388
1980	42520 (1975/10)	42421 (1994/10)	0.266891030544082
1981	42520 (1970/03)	42110 (1990/10)	0.255902703473857
1982	42520 (1970/03)	42110 (2013/09)	0.249865419554539
1983	42520 (1970/03)	42320 (2017/10)	0.233102115798809
1984	42520 (1970/03)	42520 (2017/10)	0.255241428522886
1985	42520 (1970/03)	42110 (1994/10)	0.287497709963621
1986	42520 (1970/03)	42420 (1994/10)	0.272326350606395
1987	42520 (1970/03)	42520 (2006/10)	0.298509687034277
1988	42520 (1970/03)	42520 (2013/09)	0.299668055653648
1989	42520 (1970/03)	42320 (2013/09)	0.311447260834015
1990	42520 (1970/03)	42951 (2013/09)	0.307369803505582
1991	42520 (1970/03)	42110 (2017/10)	0.273914968999114
1992	42520 (1970/03)	42430 (2013/09)	0.277292965271594
1993	42520 (1970/03)	42420 (2002/11)	0.274114222623708
1994	42520 (1970/03)	42520 (1994/10)	0.326046189020474
1995	42520 (1970/03)	42520 (1999/10)	0.286751137901341
1996	42520 (1970/03)	42520 (2002/11)	0.299269428565122
1997	42520 (1970/03)	42420 (1990/10)	0.308908673803802
1998	42520 (1970/03)	42420 (1999/10)	0.306998059999438
1999	42520 (1970/03)	42120 (2017/10)	0.0794863186167534
[truncated: 2,357 more rows]
