# Supplementary material for: Dataset of Jaccard similarity indices from 1,597 European political manifestos across 27 countries (1945–2017)
Source: Data Brief. 2019 Apr 9;24:103907. doi: 10.1016/j.dib.2019.103907 (PMC6479077; doi:10.1016/j.dib.2019.103907)
Supplement: Multimedia component 3 [file mmc3.zip › Germany.csv]

	referenceParty	comparedParty	Jaccard Similarity
1	41113 (1994/10)	41113 (1994/10)	1
2	41113 (1994/10)	41113 (1998/09)	0.42408358544994
3	41113 (1994/10)	41952 (2013/09)	0.38034188034188
4	41113 (1994/10)	41223 (2013/09)	0.395855909105835
5	41113 (1994/10)	41223 (2017/09)	0.382676175722679
6	41113 (1994/10)	41113 (2017/09)	0.380860926196012
7	41113 (1994/10)	41113 (2009/09)	0.402258324341575
8	41113 (1994/10)	41113 (2013/09)	0.375929966613213
9	41113 (1994/10)	41111 (1987/01)	0.373206273869999
10	41113 (1994/10)	41112 (1990/12)	0.391010746442056
11	41113 (1994/10)	41223 (2009/09)	0.371156256913207
12	41113 (1994/10)	41221 (1998/09)	0.363567803346854
13	41113 (1994/10)	41221 (2002/09)	0.366244725738397
14	41113 (1994/10)	41953 (2017/09)	0.349607161743598
15	41113 (1994/10)	41521 (2017/09)	0.355678141203072
16	41113 (1994/10)	41320 (2002/09)	0.372075659532106
17	41113 (1994/10)	41521 (2002/09)	0.374271816661219
18	41113 (1994/10)	41521 (2009/09)	0.384767978642541
19	41113 (1994/10)	41521 (2013/09)	0.384293884733832
20	41113 (1994/10)	41420 (2017/09)	0.381276925148088
21	41113 (1994/10)	41420 (2009/09)	0.396738015455105
22	41113 (1994/10)	41420 (2013/09)	0.386979622032416
23	41113 (1994/10)	41420 (2002/09)	0.393778306258415
24	41113 (1994/10)	41420 (2005/09)	0.380667653839666
25	41113 (1994/10)	41113 (2002/09)	0.393923750525793
26	41113 (1994/10)	41113 (2005/09)	0.399579502530112
27	41113 (1994/10)	41320 (2009/09)	0.374671493944462
28	41113 (1994/10)	41320 (2013/09)	0.398729534162526
29	41113 (1994/10)	41320 (2017/09)	0.390991053112448
30	41113 (1994/10)	41320 (1965/09)	0.355765210594245
31	41113 (1994/10)	41420 (1980/10)	0.388770353733857
32	41113 (1994/10)	41420 (1998/09)	0.376997999663495
33	41113 (1994/10)	41420 (1990/12)	0.398435826012428
34	41113 (1994/10)	41420 (1994/10)	0.405439204698358
35	41113 (1994/10)	41420 (1965/09)	0.258924960085152
36	41113 (1994/10)	41320 (1972/11)	0.318585653807167
37	41113 (1994/10)	41320 (1976/10)	0.339898901865086
38	41113 (1994/10)	41320 (1961/09)	0.256706073300726
39	41113 (1994/10)	41521 (1965/09)	0.281952087384666
40	41113 (1994/10)	41521 (1983/03)	0.232298506096863
41	41113 (1994/10)	41521 (1976/10)	0.249067825689123
42	41113 (1994/10)	41521 (1980/10)	0.315199829931973
43	41113 (1994/10)	41320 (1998/09)	0.317584591358667
44	41113 (1994/10)	41521 (1998/09)	0.287003921230663
45	41113 (1994/10)	41222 (2005/09)	0.306960601581078
46	41113 (1994/10)	41320 (2005/09)	0.325044552198599
47	41113 (1994/10)	41521 (2005/09)	0.313765097875885
48	41113 (1994/10)	41221 (1990/12)	0.328060287775928
49	41113 (1994/10)	41221 (1994/10)	0.298266534172463
50	41113 (1994/10)	41420 (1987/01)	0.273493948951972
51	41113 (1994/10)	41420 (1976/10)	0.285309749934652
52	41113 (1994/10)	41420 (1983/03)	0.292763948685447
53	41113 (1994/10)	41521 (1990/12)	0.261456935568241
54	41113 (1994/10)	41320 (1990/12)	0.294494127787954
55	41113 (1994/10)	41320 (1994/10)	0.36753208746185
56	41113 (1994/10)	41521 (1987/01)	0.345680594719303
57	41113 (1994/10)	41521 (1994/10)	0.345898372633677
58	41113 (1994/10)	41320 (1987/01)	0.323889177040111
59	41113 (1994/10)	41320 (1980/10)	0.306467946460021
60	41113 (1994/10)	41320 (1983/03)	0.329423285717327
61	41113 (1994/10)	41111 (1983/03)	0.229760712298275
62	41113 (1994/10)	41521 (1953/09)	0.200767204325923
63	41113 (1994/10)	41320 (1953/09)	0.229657027572293
64	41113 (1994/10)	41420 (1949/08)	0.264545633574758
65	41113 (1994/10)	41521 (1949/08)	0.255635098295618
66	41113 (1994/10)	41953 (2013/09)	0.0745273058834821
67	41113 (1994/10)	41420 (1972/11)	0.0758878054652703
68	41113 (1994/10)	41912 (1949/08)	0.0988211807206008
69	41113 (1994/10)	41522 (1953/09)	0.0899162898104493
70	41113 (1994/10)	41420 (1957/09)	0.115407453150607
71	41113 (1994/10)	41620 (1957/09)	0.10471781833881
72	41113 (1994/10)	41420 (1953/09)	0.12423991482314
73	41113 (1994/10)	41620 (1953/09)	0.134738382384178
74	41113 (1994/10)	41711 (1949/08)	0.139600872358887
75	41113 (1994/10)	41320 (1957/09)	0.161459688290802
76	41113 (1994/10)	41420 (1961/09)	0.172484984984985
77	41113 (1994/10)	41521 (1969/09)	0.155363574303806
78	41113 (1994/10)	41420 (1969/09)	0.220429738449921
79	41113 (1994/10)	41320 (1969/09)	0.193693798902254
80	41113 (1994/10)	41521 (1972/11)	0.198665558479937
81	41113 (1994/10)	41220 (1949/08)	0.1430013853993
82	41113 (1994/10)	41320 (1949/08)	0.141399589050802
83	41113 (1994/10)	41712 (1949/08)	0.0335141182479266
84	41113 (1994/10)	41522 (1949/08)	0.0556989506694006
85	41113 (1994/10)	41620 (1949/08)	0.0370559486468743
86	41113 (1994/10)	41911 (1949/08)	0.0357890127001119
87	41113 (1994/10)	41951 (1953/09)	0.0637278505392912
88	41113 (1994/10)	41521 (1957/09)	0.047843175311757
89	41113 (1994/10)	41521 (1961/09)	0.0460566142819091
90	41113 (1998/09)	41113 (1994/10)	0.42408358544994
91	41113 (1998/09)	41113 (1998/09)	1
92	41113 (1998/09)	41952 (2013/09)	0.382180420711974
93	41113 (1998/09)	41223 (2013/09)	0.390803839430023
94	41113 (1998/09)	41223 (2017/09)	0.381717345572767
95	41113 (1998/09)	41113 (2017/09)	0.380483620025301
96	41113 (1998/09)	41113 (2009/09)	0.398122280741928
97	41113 (1998/09)	41113 (2013/09)	0.376666357775454
98	41113 (1998/09)	41111 (1987/01)	0.349876752143041
99	41113 (1998/09)	41112 (1990/12)	0.367511209551078
100	41113 (1998/09)	41223 (2009/09)	0.372911038658593
101	41113 (1998/09)	41221 (1998/09)	0.381834877702646
102	41113 (1998/09)	41221 (2002/09)	0.36366089591896
103	41113 (1998/09)	41953 (2017/09)	0.349934194212906
104	41113 (1998/09)	41521 (2017/09)	0.349143842325928
105	41113 (1998/09)	41320 (2002/09)	0.368848349274915
106	41113 (1998/09)	41521 (2002/09)	0.374881047173292
107	41113 (1998/09)	41521 (2009/09)	0.381268780678997
108	41113 (1998/09)	41521 (2013/09)	0.375036018780616
109	41113 (1998/09)	41420 (2017/09)	0.381730834521627
110	41113 (1998/09)	41420 (2009/09)	0.396854955514173
111	41113 (1998/09)	41420 (2013/09)	0.389816686770527
112	41113 (1998/09)	41420 (2002/09)	0.395669221802254
113	41113 (1998/09)	41420 (2005/09)	0.380305666944087
114	41113 (1998/09)	41113 (2002/09)	0.401739096679024
115	41113 (1998/09)	41113 (2005/09)	0.40161647435782
116	41113 (1998/09)	41320 (2009/09)	0.376713601069956
117	41113 (1998/09)	41320 (2013/09)	0.400107691531071
118	41113 (1998/09)	41320 (2017/09)	0.391325519112379
119	41113 (1998/09)	41320 (1965/09)	0.340395428986033
120	41113 (1998/09)	41420 (1980/10)	0.3757251394139
121	41113 (1998/09)	41420 (1998/09)	0.404747237515882
122	41113 (1998/09)	41420 (1990/12)	0.388343437595007
123	41113 (1998/09)	41420 (1994/10)	0.401546367150834
124	41113 (1998/09)	41420 (1965/09)	0.258222834510074
125	41113 (1998/09)	41320 (1972/11)	0.309218528784223
126	41113 (1998/09)	41320 (1976/10)	0.326792701352032
127	41113 (1998/09)	41320 (1961/09)	0.249773715698611
128	41113 (1998/09)	41521 (1965/09)	0.272313920896917
129	41113 (1998/09)	41521 (1983/03)	0.222112423587811
130	41113 (1998/09)	41521 (1976/10)	0.23759353624386
131	41113 (1998/09)	41521 (1980/10)	0.300284791294738
132	41113 (1998/09)	41320 (1998/09)	0.340565431569929
133	41113 (1998/09)	41521 (1998/09)	0.303711390281059
134	41113 (1998/09)	41222 (2005/09)	0.302589241367396
135	41113 (1998/09)	41320 (2005/09)	0.320902067237419
136	41113 (1998/09)	41521 (2005/09)	0.308636020468082
137	41113 (1998/09)	41221 (1990/12)	0.318707935010932
138	41113 (1998/09)	41221 (1994/10)	0.288067211988207
139	41113 (1998/09)	41420 (1987/01)	0.261789383945798
140	41113 (1998/09)	41420 (1976/10)	0.279929770657303
141	41113 (1998/09)	41420 (1983/03)	0.283775772347013
142	41113 (1998/09)	41521 (1990/12)	0.251061983282328
143	41113 (1998/09)	41320 (1990/12)	0.286001992290701
144	41113 (1998/09)	41320 (1994/10)	0.357875527027877
145	41113 (1998/09)	41521 (1987/01)	0.334418435311503
146	41113 (1998/09)	41521 (1994/10)	0.339220106880428
147	41113 (1998/09)	41320 (1987/01)	0.308894074938416
148	41113 (1998/09)	41320 (1980/10)	0.298886207125617
149	41113 (1998/09)	41320 (1983/03)	0.314091789187004
150	41113 (1998/09)	41111 (1983/03)	0.219212978480928
151	41113 (1998/09)	41521 (1953/09)	0.193464295689414
152	41113 (1998/09)	41320 (1953/09)	0.221535686097643
153	41113 (1998/09)	41420 (1949/08)	0.259595023822128
154	41113 (1998/09)	41521 (1949/08)	0.251358300726663
155	41113 (1998/09)	41953 (2013/09)	0.0732870877449191
156	41113 (1998/09)	41420 (1972/11)	0.0756612721850095
157	41113 (1998/09)	41912 (1949/08)	0.0945091913973327
158	41113 (1998/09)	41522 (1953/09)	0.0898256239925756
159	41113 (1998/09)	41420 (1957/09)	0.112885383098456
160	41113 (1998/09)	41620 (1957/09)	0.102035363839503
161	41113 (1998/09)	41420 (1953/09)	0.120442147573931
162	41113 (1998/09)	41620 (1953/09)	0.133122937885526
163	41113 (1998/09)	41711 (1949/08)	0.136708740628262
164	41113 (1998/09)	41320 (1957/09)	0.156117941984004
165	41113 (1998/09)	41420 (1961/09)	0.168784975813336
166	41113 (1998/09)	41521 (1969/09)	0.151384659307195
167	41113 (1998/09)	41420 (1969/09)	0.216760267165869
168	41113 (1998/09)	41320 (1969/09)	0.189478650625147
169	41113 (1998/09)	41521 (1972/11)	0.195133899412149
170	41113 (1998/09)	41220 (1949/08)	0.137928581590553
171	41113 (1998/09)	41320 (1949/08)	0.134711570523508
172	41113 (1998/09)	41712 (1949/08)	0.0330607101381236
173	41113 (1998/09)	41522 (1949/08)	0.0552643182597619
174	41113 (1998/09)	41620 (1949/08)	0.0360705115544144
175	41113 (1998/09)	41911 (1949/08)	0.03514148029161
176	41113 (1998/09)	41951 (1953/09)	0.0628726419704819
177	41113 (1998/09)	41521 (1957/09)	0.04645837949627
178	41113 (1998/09)	41521 (1961/09)	0.0463965737914739
179	41952 (2013/09)	41113 (1994/10)	0.38034188034188
180	41952 (2013/09)	41113 (1998/09)	0.382180420711974
181	41952 (2013/09)	41952 (2013/09)	1
182	41952 (2013/09)	41223 (2013/09)	0.402842983828899
183	41952 (2013/09)	41223 (2017/09)	0.39510224322511
184	41952 (2013/09)	41113 (2017/09)	0.389757892920812
185	41952 (2013/09)	41113 (2009/09)	0.39997899506384
186	41952 (2013/09)	41113 (2013/09)	0.393336320742283
187	41952 (2013/09)	41111 (1987/01)	0.337083652288466
188	41952 (2013/09)	41112 (1990/12)	0.345995875431087
189	41952 (2013/09)	41223 (2009/09)	0.364964164193151
190	41952 (2013/09)	41221 (1998/09)	0.339815015678309
191	41952 (2013/09)	41221 (2002/09)	0.355210259708933
192	41952 (2013/09)	41953 (2017/09)	0.363968167365906
193	41952 (2013/09)	41521 (2017/09)	0.354823231353883
194	41952 (2013/09)	41320 (2002/09)	0.371065980275688
195	41952 (2013/09)	41521 (2002/09)	0.375021330653571
196	41952 (2013/09)	41521 (2009/09)	0.389494349038603
197	41952 (2013/09)	41521 (2013/09)	0.392818116100398
198	41952 (2013/09)	41420 (2017/09)	0.404213264857925
199	41952 (2013/09)	41420 (2009/09)	0.414905260277721
200	41952 (2013/09)	41420 (2013/09)	0.405907599091139
201	41952 (2013/09)	41420 (2002/09)	0.40728863481883
202	41952 (2013/09)	41420 (2005/09)	0.382028084586779
203	41952 (2013/09)	41113 (2002/09)	0.380575418681503
204	41952 (2013/09)	41113 (2005/09)	0.391993284012802
205	41952 (2013/09)	41320 (2009/09)	0.38447215173698
206	41952 (2013/09)	41320 (2013/09)	0.407713726920145
207	41952 (2013/09)	41320 (2017/09)	0.409113635971794
208	41952 (2013/09)	41320 (1965/09)	0.341386405562651
209	41952 (2013/09)	41420 (1980/10)	0.375237607837403
210	41952 (2013/09)	41420 (1998/09)	0.372072518873643
211	41952 (2013/09)	41420 (1990/12)	0.377743055555556
212	41952 (2013/09)	41420 (1994/10)	0.390061592745056
213	41952 (2013/09)	41420 (1965/09)	0.252508013154061
214	41952 (2013/09)	41320 (1972/11)	0.294662414018368
215	41952 (2013/09)	41320 (1976/10)	0.315283761003933
216	41952 (2013/09)	41320 (1961/09)	0.243859275053305
217	41952 (2013/09)	41521 (1965/09)	0.260694705670495
218	41952 (2013/09)	41521 (1983/03)	0.21189714159585
219	41952 (2013/09)	41521 (1976/10)	0.22967955801105
220	41952 (2013/09)	41521 (1980/10)	0.290744198452921
221	41952 (2013/09)	41320 (1998/09)	0.300173849761462
222	41952 (2013/09)	41521 (1998/09)	0.272055591602654
223	41952 (2013/09)	41222 (2005/09)	0.295600242226816
224	41952 (2013/09)	41320 (2005/09)	0.317679501997283
225	41952 (2013/09)	41521 (2005/09)	0.308794415984652
226	41952 (2013/09)	41221 (1990/12)	0.302572234693247
227	41952 (2013/09)	41221 (1994/10)	0.268917543264337
228	41952 (2013/09)	41420 (1987/01)	0.25384465641425
229	41952 (2013/09)	41420 (1976/10)	0.273996435542731
230	41952 (2013/09)	41420 (1983/03)	0.274465382172348
231	41952 (2013/09)	41521 (1990/12)	0.237624846679516
232	41952 (2013/09)	41320 (1990/12)	0.268415699786214
233	41952 (2013/09)	41320 (1994/10)	0.335020690209313
234	41952 (2013/09)	41521 (1987/01)	0.32301652892562
235	41952 (2013/09)	41521 (1994/10)	0.317573648527029
236	41952 (2013/09)	41320 (1987/01)	0.29355702747036
237	41952 (2013/09)	41320 (1980/10)	0.28744429993817
238	41952 (2013/09)	41320 (1983/03)	0.298037211204253
239	41952 (2013/09)	41111 (1983/03)	0.208316338578451
240	41952 (2013/09)	41521 (1953/09)	0.189906382596592
241	41952 (2013/09)	41320 (1953/09)	0.217888658895305
242	41952 (2013/09)	41420 (1949/08)	0.258740211391159
243	41952 (2013/09)	41521 (1949/08)	0.246823132780083
244	41952 (2013/09)	41953 (2013/09)	0.0758105792031555
245	41952 (2013/09)	41420 (1972/11)	0.0720699599090334
246	41952 (2013/09)	41912 (1949/08)	0.0969208993665452
247	41952 (2013/09)	41522 (1953/09)	0.0864724221185626
248	41952 (2013/09)	41420 (1957/09)	0.107849246463108
249	41952 (2013/09)	41620 (1957/09)	0.100443925233645
250	41952 (2013/09)	41420 (1953/09)	0.118312259609848
251	41952 (2013/09)	41620 (1953/09)	0.12961089136234
252	41952 (2013/09)	41711 (1949/08)	0.134485280672884
253	41952 (2013/09)	41320 (1957/09)	0.15356304917882
254	41952 (2013/09)	41420 (1961/09)	0.163155494756042
255	41952 (2013/09)	41521 (1969/09)	0.145884773662551
256	41952 (2013/09)	41420 (1969/09)	0.212595615619634
257	41952 (2013/09)	41320 (1969/09)	0.179605501266739
258	41952 (2013/09)	41521 (1972/11)	0.186543588824412
259	41952 (2013/09)	41220 (1949/08)	0.134858134173343
260	41952 (2013/09)	41320 (1949/08)	0.130815218636187
261	41952 (2013/09)	41712 (1949/08)	0.0326138519924099
262	41952 (2013/09)	41522 (1949/08)	0.0540877543818374
263	41952 (2013/09)	41620 (1949/08)	0.035061950676364
264	41952 (2013/09)	41911 (1949/08)	0.0351268601808559
265	41952 (2013/09)	41951 (1953/09)	0.0607759429536498
266	41952 (2013/09)	41521 (1957/09)	0.045107629781905
267	41952 (2013/09)	41521 (1961/09)	0.0445798210195745
268	41223 (2013/09)	41113 (1994/10)	0.395855909105835
269	41223 (2013/09)	41113 (1998/09)	0.390803839430023
270	41223 (2013/09)	41952 (2013/09)	0.402842983828899
271	41223 (2013/09)	41223 (2013/09)	1
272	41223 (2013/09)	41223 (2017/09)	0.473811672683514
273	41223 (2013/09)	41113 (2017/09)	0.411538242171904
274	41223 (2013/09)	41113 (2009/09)	0.424859581949017
275	41223 (2013/09)	41113 (2013/09)	0.409675651697414
276	41223 (2013/09)	41111 (1987/01)	0.340256503452931
277	41223 (2013/09)	41112 (1990/12)	0.353661838364695
278	41223 (2013/09)	41223 (2009/09)	0.400886534407265
279	41223 (2013/09)	41221 (1998/09)	0.345988813117769
280	41223 (2013/09)	41221 (2002/09)	0.364992073898663
281	41223 (2013/09)	41953 (2017/09)	0.354506453306301
282	41223 (2013/09)	41521 (2017/09)	0.359985825126828
283	41223 (2013/09)	41320 (2002/09)	0.370338580664013
284	41223 (2013/09)	41521 (2002/09)	0.37192294297707
285	41223 (2013/09)	41521 (2009/09)	0.389504975168657
286	41223 (2013/09)	41521 (2013/09)	0.402690863579474
287	41223 (2013/09)	41420 (2017/09)	0.402642810242942
288	41223 (2013/09)	41420 (2009/09)	0.409077356302799
289	41223 (2013/09)	41420 (2013/09)	0.405950645990601
290	41223 (2013/09)	41420 (2002/09)	0.397281932250143
291	41223 (2013/09)	41420 (2005/09)	0.3764094133624
292	41223 (2013/09)	41113 (2002/09)	0.39029547401615
293	41223 (2013/09)	41113 (2005/09)	0.405545451425826
294	41223 (2013/09)	41320 (2009/09)	0.394935489051876
295	41223 (2013/09)	41320 (2013/09)	0.428751534997953
296	41223 (2013/09)	41320 (2017/09)	0.420858688302907
297	41223 (2013/09)	41320 (1965/09)	0.331727401636684
298	41223 (2013/09)	41420 (1980/10)	0.363700291832214
299	41223 (2013/09)	41420 (1998/09)	0.364796144373372
300	41223 (2013/09)	41420 (1990/12)	0.370432506794618
301	41223 (2013/09)	41420 (1994/10)	0.388401735671669
302	41223 (2013/09)	41420 (1965/09)	0.238576467324535
303	41223 (2013/09)	41320 (1972/11)	0.297920274069523
304	41223 (2013/09)	41320 (1976/10)	0.316452250911796
305	41223 (2013/09)	41320 (1961/09)	0.236950493434467
306	41223 (2013/09)	41521 (1965/09)	0.260368841390486
307	41223 (2013/09)	41521 (1983/03)	0.20976981124099
308	41223 (2013/09)	41521 (1976/10)	0.22262996941896
309	41223 (2013/09)	41521 (1980/10)	0.286914836953305
310	41223 (2013/09)	41320 (1998/09)	0.300542502536882
311	41223 (2013/09)	41521 (1998/09)	0.268504000321634
312	41223 (2013/09)	41222 (2005/09)	0.308075266195237
313	41223 (2013/09)	41320 (2005/09)	0.322462130886658
314	41223 (2013/09)	41521 (2005/09)	0.308607211074572
315	41223 (2013/09)	41221 (1990/12)	0.306731229076997
316	41223 (2013/09)	41221 (1994/10)	0.273613899930336
317	41223 (2013/09)	41420 (1987/01)	0.248307558536737
318	41223 (2013/09)	41420 (1976/10)	0.263296471827278
319	41223 (2013/09)	41420 (1983/03)	0.264736820811587
320	41223 (2013/09)	41521 (1990/12)	0.234690451206716
321	41223 (2013/09)	41320 (1990/12)	0.270355240498218
322	41223 (2013/09)	41320 (1994/10)	0.33589683834382
323	41223 (2013/09)	41521 (1987/01)	0.320584255353021
324	41223 (2013/09)	41521 (1994/10)	0.3156138489729
325	41223 (2013/09)	41320 (1987/01)	0.294378016783833
326	41223 (2013/09)	41320 (1980/10)	0.282395763041122
327	41223 (2013/09)	41320 (1983/03)	0.297998225027118
328	41223 (2013/09)	41111 (1983/03)	0.208307565450423
329	41223 (2013/09)	41521 (1953/09)	0.184821944795392
330	41223 (2013/09)	41320 (1953/09)	0.21252446999042
331	41223 (2013/09)	41420 (1949/08)	0.244586894586895
332	41223 (2013/09)	41521 (1949/08)	0.239028116097601
333	41223 (2013/09)	41953 (2013/09)	0.0720965443534022
334	41223 (2013/09)	41420 (1972/11)	0.0692194731221075
335	41223 (2013/09)	41912 (1949/08)	0.0922182586867486
336	41223 (2013/09)	41522 (1953/09)	0.0835151137425989
337	41223 (2013/09)	41420 (1957/09)	0.103897528129318
338	41223 (2013/09)	41620 (1957/09)	0.0958694543600204
339	41223 (2013/09)	41420 (1953/09)	0.114142453635786
340	41223 (2013/09)	41620 (1953/09)	0.124177865180815
341	41223 (2013/09)	41711 (1949/08)	0.12862169323661
342	41223 (2013/09)	41320 (1957/09)	0.147712361123261
343	41223 (2013/09)	41420 (1961/09)	0.15743794480125
344	41223 (2013/09)	41521 (1969/09)	0.142107440715981
345	41223 (2013/09)	41420 (1969/09)	0.201517206306154
346	41223 (2013/09)	41320 (1969/09)	0.177452124670384
347	41223 (2013/09)	41521 (1972/11)	0.182306146015996
348	41223 (2013/09)	41220 (1949/08)	0.132274556727945
349	41223 (2013/09)	41320 (1949/08)	0.128561136944135
350	41223 (2013/09)	41712 (1949/08)	0.03104626590531
351	41223 (2013/09)	41522 (1949/08)	0.0518892137389247
352	41223 (2013/09)	41620 (1949/08)	0.034227795756922
353	41223 (2013/09)	41911 (1949/08)	0.0327997841823659
354	41223 (2013/09)	41951 (1953/09)	0.0581938757343778
355	41223 (2013/09)	41521 (1957/09)	0.0435269858346781
356	41223 (2013/09)	41521 (1961/09)	0.0432143017160267
357	41223 (2017/09)	41113 (1994/10)	0.382676175722679
358	41223 (2017/09)	41113 (1998/09)	0.381717345572767
359	41223 (2017/09)	41952 (2013/09)	0.39510224322511
360	41223 (2017/09)	41223 (2013/09)	0.473811672683514
361	41223 (2017/09)	41223 (2017/09)	1
362	41223 (2017/09)	41113 (2017/09)	0.434161868033177
363	41223 (2017/09)	41113 (2009/09)	0.432111702344824
364	41223 (2017/09)	41113 (2013/09)	0.430824991790219
365	41223 (2017/09)	41111 (1987/01)	0.319751307908105
366	41223 (2017/09)	41112 (1990/12)	0.338197732602429
367	41223 (2017/09)	41223 (2009/09)	0.369974746286449
368	41223 (2017/09)	41221 (1998/09)	0.319951076806109
369	41223 (2017/09)	41221 (2002/09)	0.331956755304862
370	41223 (2017/09)	41953 (2017/09)	0.336573626965154
371	41223 (2017/09)	41521 (2017/09)	0.34192037470726
372	41223 (2017/09)	41320 (2002/09)	0.345992970402532
373	41223 (2017/09)	41521 (2002/09)	0.346177145772223
374	41223 (2017/09)	41521 (2009/09)	0.369881852847409
375	41223 (2017/09)	41521 (2013/09)	0.392088602946577
376	41223 (2017/09)	41420 (2017/09)	0.400919757089794
377	41223 (2017/09)	41420 (2009/09)	0.400683613980054
378	41223 (2017/09)	41420 (2013/09)	0.394338217035014
379	41223 (2017/09)	41420 (2002/09)	0.384193702575133
380	41223 (2017/09)	41420 (2005/09)	0.355835902894082
381	41223 (2017/09)	41113 (2002/09)	0.368785168890377
382	41223 (2017/09)	41113 (2005/09)	0.390331353215539
383	41223 (2017/09)	41320 (2009/09)	0.37546625709181
384	41223 (2017/09)	41320 (2013/09)	0.419177118743406
385	41223 (2017/09)	41320 (2017/09)	0.416730958323879
386	41223 (2017/09)	41320 (1965/09)	0.314884349654551
387	41223 (2017/09)	41420 (1980/10)	0.342094323063421
388	41223 (2017/09)	41420 (1998/09)	0.344133575407725
389	41223 (2017/09)	41420 (1990/12)	0.356874228888261
390	41223 (2017/09)	41420 (1994/10)	0.384073348568941
391	41223 (2017/09)	41420 (1965/09)	0.212617097495753
392	41223 (2017/09)	41320 (1972/11)	0.271728672225786
393	41223 (2017/09)	41320 (1976/10)	0.29659853208113
394	41223 (2017/09)	41320 (1961/09)	0.212633759061098
395	41223 (2017/09)	41521 (1965/09)	0.237898562696184
396	41223 (2017/09)	41521 (1983/03)	0.182817394998142
397	41223 (2017/09)	41521 (1976/10)	0.197172118076473
398	41223 (2017/09)	41521 (1980/10)	0.26105933702961
399	41223 (2017/09)	41320 (1998/09)	0.273021756916963
400	41223 (2017/09)	41521 (1998/09)	0.239036694902255
401	41223 (2017/09)	41222 (2005/09)	0.270513062745839
402	41223 (2017/09)	41320 (2005/09)	0.293054458025791
403	41223 (2017/09)	41521 (2005/09)	0.280949974734715
404	41223 (2017/09)	41221 (1990/12)	0.274058506491305
405	41223 (2017/09)	41221 (1994/10)	0.241607834994463
406	41223 (2017/09)	41420 (1987/01)	0.218458534544377
407	41223 (2017/09)	41420 (1976/10)	0.235349651550002
408	41223 (2017/09)	41420 (1983/03)	0.234778439832888
409	41223 (2017/09)	41521 (1990/12)	0.207588458484073
410	41223 (2017/09)	41320 (1990/12)	0.240871943863941
411	41223 (2017/09)	41320 (1994/10)	0.306731795145372
412	41223 (2017/09)	41521 (1987/01)	0.288848542437303
413	41223 (2017/09)	41521 (1994/10)	0.287809318877762
414	41223 (2017/09)	41320 (1987/01)	0.26257952573742
415	41223 (2017/09)	41320 (1980/10)	0.255412608295571
416	41223 (2017/09)	41320 (1983/03)	0.269678244911016
417	41223 (2017/09)	41111 (1983/03)	0.182989646022304
418	41223 (2017/09)	41521 (1953/09)	0.160431821837745
419	41223 (2017/09)	41320 (1953/09)	0.186666666666667
420	41223 (2017/09)	41420 (1949/08)	0.220696318277492
421	41223 (2017/09)	41521 (1949/08)	0.21029207232267
422	41223 (2017/09)	41953 (2013/09)	0.0604558059243751
423	41223 (2017/09)	41420 (1972/11)	0.0589056444354646
424	41223 (2017/09)	41912 (1949/08)	0.0787608200455581
425	41223 (2017/09)	41522 (1953/09)	0.0710373474489046
426	41223 (2017/09)	41420 (1957/09)	0.0892285880471136
427	41223 (2017/09)	41620 (1957/09)	0.0809692130180766
428	41223 (2017/09)	41420 (1953/09)	0.098180563625799
429	41223 (2017/09)	41620 (1953/09)	0.107416276622764
430	41223 (2017/09)	41711 (1949/08)	0.111233460295684
431	41223 (2017/09)	41320 (1957/09)	0.12810773480663
432	41223 (2017/09)	41420 (1961/09)	0.13471072890187
433	41223 (2017/09)	41521 (1969/09)	0.121831266047083
434	41223 (2017/09)	41420 (1969/09)	0.175853995956156
435	41223 (2017/09)	41320 (1969/09)	0.152086742308453
436	41223 (2017/09)	41521 (1972/11)	0.155779610595507
437	41223 (2017/09)	41220 (1949/08)	0.114244396240058
438	41223 (2017/09)	41320 (1949/08)	0.111895216152967
439	41223 (2017/09)	41712 (1949/08)	0.0258791320594166
440	41223 (2017/09)	41522 (1949/08)	0.0445999447564681
441	41223 (2017/09)	41620 (1949/08)	0.0282513034796435
442	41223 (2017/09)	41911 (1949/08)	0.0274930619796485
443	41223 (2017/09)	41951 (1953/09)	0.0494169497750436
444	41223 (2017/09)	41521 (1957/09)	0.0367792322889164
445	41223 (2017/09)	41521 (1961/09)	0.036677434240886
446	41113 (2017/09)	41113 (1994/10)	0.380860926196012
447	41113 (2017/09)	41113 (1998/09)	0.380483620025301
448	41113 (2017/09)	41952 (2013/09)	0.389757892920812
449	41113 (2017/09)	41223 (2013/09)	0.411538242171904
450	41113 (2017/09)	41223 (2017/09)	0.434161868033177
451	41113 (2017/09)	41113 (2017/09)	1
452	41113 (2017/09)	41113 (2009/09)	0.449416130088399
453	41113 (2017/09)	41113 (2013/09)	0.461694815033815
454	41113 (2017/09)	41111 (1987/01)	0.314472544862799
455	41113 (2017/09)	41112 (1990/12)	0.33868179601968
456	41113 (2017/09)	41223 (2009/09)	0.355907493516259
457	41113 (2017/09)	41221 (1998/09)	0.305630892418959
458	41113 (2017/09)	41221 (2002/09)	0.324013049495815
459	41113 (2017/09)	41953 (2017/09)	0.334869695644022
460	41113 (2017/09)	41521 (2017/09)	0.351110464081785
461	41113 (2017/09)	41320 (2002/09)	0.353503587344733
462	41113 (2017/09)	41521 (2002/09)	0.353940238917583
463	41113 (2017/09)	41521 (2009/09)	0.383258193844282
464	41113 (2017/09)	41521 (2013/09)	0.412350157031008
465	41113 (2017/09)	41420 (2017/09)	0.414254586142929
466	41113 (2017/09)	41420 (2009/09)	0.409715775980197
467	41113 (2017/09)	41420 (2013/09)	0.408814767217711
468	41113 (2017/09)	41420 (2002/09)	0.387931673061823
469	41113 (2017/09)	41420 (2005/09)	0.358686552354966
470	41113 (2017/09)	41113 (2002/09)	0.376364356435644
471	41113 (2017/09)	41113 (2005/09)	0.404599620493359
472	41113 (2017/09)	41320 (2009/09)	0.380727238794364
473	41113 (2017/09)	41320 (2013/09)	0.422212857475006
474	41113 (2017/09)	41320 (2017/09)	0.428476581361661
475	41113 (2017/09)	41320 (1965/09)	0.317367050948308
476	41113 (2017/09)	41420 (1980/10)	0.34283582316841
477	41113 (2017/09)	41420 (1998/09)	0.345209222362079
478	41113 (2017/09)	41420 (1990/12)	0.352223280345762
479	41113 (2017/09)	41420 (1994/10)	0.38547930430093
480	41113 (2017/09)	41420 (1965/09)	0.209988912241217
481	41113 (2017/09)	41320 (1972/11)	0.269038741073121
482	41113 (2017/09)	41320 (1976/10)	0.294395069030461
483	41113 (2017/09)	41320 (1961/09)	0.214100773345144
484	41113 (2017/09)	41521 (1965/09)	0.238967649313996
485	41113 (2017/09)	41521 (1983/03)	0.18224274636229
486	41113 (2017/09)	41521 (1976/10)	0.198360970836464
487	41113 (2017/09)	41521 (1980/10)	0.262904622352471
488	41113 (2017/09)	41320 (1998/09)	0.270934096666996
489	41113 (2017/09)	41521 (1998/09)	0.240082769758756
490	41113 (2017/09)	41222 (2005/09)	0.262786507014264
491	41113 (2017/09)	41320 (2005/09)	0.298223984539002
492	41113 (2017/09)	41521 (2005/09)	0.284438073967899
493	41113 (2017/09)	41221 (1990/12)	0.264598479567108
494	41113 (2017/09)	41221 (1994/10)	0.232909204886231
495	41113 (2017/09)	41420 (1987/01)	0.216702700847661
496	41113 (2017/09)	41420 (1976/10)	0.232192601847006
497	41113 (2017/09)	41420 (1983/03)	0.233799537732188
498	41113 (2017/09)	41521 (1990/12)	0.207536342769702
499	41113 (2017/09)	41320 (1990/12)	0.236210350584307
500	41113 (2017/09)	41320 (1994/10)	0.305544593528019
501	41113 (2017/09)	41521 (1987/01)	0.293125461998522
502	41113 (2017/09)	41521 (1994/10)	0.290976692382029
503	41113 (2017/09)	41320 (1987/01)	0.262831917822015
504	41113 (2017/09)	41320 (1980/10)	0.254929143561306
505	41113 (2017/09)	41320 (1983/03)	0.27059468985353
506	41113 (2017/09)	41111 (1983/03)	0.183899986318238
507	41113 (2017/09)	41521 (1953/09)	0.158142475762259
508	41113 (2017/09)	41320 (1953/09)	0.188291958705935
509	41113 (2017/09)	41420 (1949/08)	0.217001288747202
510	41113 (2017/09)	41521 (1949/08)	0.207925025225318
511	41113 (2017/09)	41953 (2013/09)	0.0598654425425227
512	41113 (2017/09)	41420 (1972/11)	0.0588585661685077
513	41113 (2017/09)	41912 (1949/08)	0.078430318986979
514	41113 (2017/09)	41522 (1953/09)	0.0692540758909248
515	41113 (2017/09)	41420 (1957/09)	0.088894844992406
516	41113 (2017/09)	41620 (1957/09)	0.0812996415899717
517	41113 (2017/09)	41420 (1953/09)	0.0973625040151326
518	41113 (2017/09)	41620 (1953/09)	0.104254524101852
519	41113 (2017/09)	41711 (1949/08)	0.109979777911803
520	41113 (2017/09)	41320 (1957/09)	0.125767309064954
521	41113 (2017/09)	41420 (1961/09)	0.133192763612524
522	41113 (2017/09)	41521 (1969/09)	0.119874265215152
523	41113 (2017/09)	41420 (1969/09)	0.174196699577853
524	41113 (2017/09)	41320 (1969/09)	0.15041713800905
525	41113 (2017/09)	41521 (1972/11)	0.155236492409102
526	41113 (2017/09)	41220 (1949/08)	0.111318043952536
527	41113 (2017/09)	41320 (1949/08)	0.109279304942316
528	41113 (2017/09)	41712 (1949/08)	0.0254766660613764
529	41113 (2017/09)	41522 (1949/08)	0.0435741266197972
530	41113 (2017/09)	41620 (1949/08)	0.0280667356534684
531	41113 (2017/09)	41911 (1949/08)	0.0276954949388482
532	41113 (2017/09)	41951 (1953/09)	0.0495723102465081
533	41113 (2017/09)	41521 (1957/09)	0.0364971444112048
534	41113 (2017/09)	41521 (1961/09)	0.0365287698053008
535	41113 (2009/09)	41113 (1994/10)	0.402258324341575
536	41113 (2009/09)	41113 (1998/09)	0.398122280741928
537	41113 (2009/09)	41952 (2013/09)	0.39997899506384
538	41113 (2009/09)	41223 (2013/09)	0.424859581949017
539	41113 (2009/09)	41223 (2017/09)	0.432111702344824
540	41113 (2009/09)	41113 (2017/09)	0.449416130088399
541	41113 (2009/09)	41113 (2009/09)	1
542	41113 (2009/09)	41113 (2013/09)	0.46667853917291
543	41113 (2009/09)	41111 (1987/01)	0.330411423724021
544	41113 (2009/09)	41112 (1990/12)	0.351183931364502
545	41113 (2009/09)	41223 (2009/09)	0.377104158903488
546	41113 (2009/09)	41221 (1998/09)	0.32623907204325
547	41113 (2009/09)	41221 (2002/09)	0.344925156760344
548	41113 (2009/09)	41953 (2017/09)	0.348308885129031
549	41113 (2009/09)	41521 (2017/09)	0.359614014856019
550	41113 (2009/09)	41320 (2002/09)	0.370055274374001
551	41113 (2009/09)	41521 (2002/09)	0.372736544667191
552	41113 (2009/09)	41521 (2009/09)	0.400834113262072
553	41113 (2009/09)	41521 (2013/09)	0.419482154923521
554	41113 (2009/09)	41420 (2017/09)	0.415983137057233
555	41113 (2009/09)	41420 (2009/09)	0.426959518988516
556	41113 (2009/09)	41420 (2013/09)	0.421891702043185
557	41113 (2009/09)	41420 (2002/09)	0.403131601839195
558	41113 (2009/09)	41420 (2005/09)	0.377269384753656
559	41113 (2009/09)	41113 (2002/09)	0.400214574287965
560	41113 (2009/09)	41113 (2005/09)	0.435271773245988
561	41113 (2009/09)	41320 (2009/09)	0.405175108157457
562	41113 (2009/09)	41320 (2013/09)	0.439154003106252
563	41113 (2009/09)	41320 (2017/09)	0.42947493659789
564	41113 (2009/09)	41320 (1965/09)	0.326751790719402
565	41113 (2009/09)	41420 (1980/10)	0.359467906082218
566	41113 (2009/09)	41420 (1998/09)	0.363010043180826
567	41113 (2009/09)	41420 (1990/12)	0.370711709767901
568	41113 (2009/09)	41420 (1994/10)	0.39853400489603
569	41113 (2009/09)	41420 (1965/09)	0.221438201460263
570	41113 (2009/09)	41320 (1972/11)	0.282006862777759
571	41113 (2009/09)	41320 (1976/10)	0.307742728390004
572	41113 (2009/09)	41320 (1961/09)	0.222972486315183
573	41113 (2009/09)	41521 (1965/09)	0.248800041288902
574	41113 (2009/09)	41521 (1983/03)	0.192635608736661
575	41113 (2009/09)	41521 (1976/10)	0.209191524072598
576	41113 (2009/09)	41521 (1980/10)	0.278195090986035
577	41113 (2009/09)	41320 (1998/09)	0.286699284383543
578	41113 (2009/09)	41521 (1998/09)	0.25511988011988
579	41113 (2009/09)	41222 (2005/09)	0.281181247428766
580	41113 (2009/09)	41320 (2005/09)	0.316745836938671
581	41113 (2009/09)	41521 (2005/09)	0.298837004405286
582	41113 (2009/09)	41221 (1990/12)	0.281965077800465
583	41113 (2009/09)	41221 (1994/10)	0.246032885761471
584	41113 (2009/09)	41420 (1987/01)	0.229407054198668
585	41113 (2009/09)	41420 (1976/10)	0.244913284462721
586	41113 (2009/09)	41420 (1983/03)	0.247273962318115
587	41113 (2009/09)	41521 (1990/12)	0.21841814159292
588	41113 (2009/09)	41320 (1990/12)	0.251203539823009
589	41113 (2009/09)	41320 (1994/10)	0.324750439887807
590	41113 (2009/09)	41521 (1987/01)	0.310406208836199
591	41113 (2009/09)	41521 (1994/10)	0.307516373843435
592	41113 (2009/09)	41320 (1987/01)	0.277680015641942
593	41113 (2009/09)	41320 (1980/10)	0.269403824521935
594	41113 (2009/09)	41320 (1983/03)	0.283308159752713
595	41113 (2009/09)	41111 (1983/03)	0.192933207765865
596	41113 (2009/09)	41521 (1953/09)	0.167699082021046
597	41113 (2009/09)	41320 (1953/09)	0.196210972468349
598	41113 (2009/09)	41420 (1949/08)	0.22932202476146
599	41113 (2009/09)	41521 (1949/08)	0.220186814183368
600	41113 (2009/09)	41953 (2013/09)	0.0644175904401452
601	41113 (2009/09)	41420 (1972/11)	0.0627762192075631
602	41113 (2009/09)	41912 (1949/08)	0.0828889227487429
603	41113 (2009/09)	41522 (1953/09)	0.0737775730000576
604	41113 (2009/09)	41420 (1957/09)	0.0951484376485803
605	41113 (2009/09)	41620 (1957/09)	0.0855309776884037
606	41113 (2009/09)	41420 (1953/09)	0.101975055915691
607	41113 (2009/09)	41620 (1953/09)	0.111675030773601
608	41113 (2009/09)	41711 (1949/08)	0.116162472905475
609	41113 (2009/09)	41320 (1957/09)	0.133606619600698
610	41113 (2009/09)	41420 (1961/09)	0.141119313046098
611	41113 (2009/09)	41521 (1969/09)	0.12732250755287
612	41113 (2009/09)	41420 (1969/09)	0.185160477355274
613	41113 (2009/09)	41320 (1969/09)	0.158791837960616
614	41113 (2009/09)	41521 (1972/11)	0.163986599664992
615	41113 (2009/09)	41220 (1949/08)	0.11960954610679
616	41113 (2009/09)	41320 (1949/08)	0.116308135131041
617	41113 (2009/09)	41712 (1949/08)	0.0270108275328693
618	41113 (2009/09)	41522 (1949/08)	0.0465286330049261
619	41113 (2009/09)	41620 (1949/08)	0.0301266557091753
620	41113 (2009/09)	41911 (1949/08)	0.0292552676895691
621	41113 (2009/09)	41951 (1953/09)	0.0520809337326269
622	41113 (2009/09)	41521 (1957/09)	0.0389018669034886
623	41113 (2009/09)	41521 (1961/09)	0.0380935848474328
624	41113 (2013/09)	41113 (1994/10)	0.375929966613213
625	41113 (2013/09)	41113 (1998/09)	0.376666357775454
626	41113 (2013/09)	41952 (2013/09)	0.393336320742283
627	41113 (2013/09)	41223 (2013/09)	0.409675651697414
628	41113 (2013/09)	41223 (2017/09)	0.430824991790219
629	41113 (2013/09)	41113 (2017/09)	0.461694815033815
630	41113 (2013/09)	41113 (2009/09)	0.46667853917291
631	41113 (2013/09)	41113 (2013/09)	1
632	41113 (2013/09)	41111 (1987/01)	0.304256719545448
633	41113 (2013/09)	41112 (1990/12)	0.325521387529262
634	41113 (2013/09)	41223 (2009/09)	0.344434936233644
635	41113 (2013/09)	41221 (1998/09)	0.28960463482139
636	41113 (2013/09)	41221 (2002/09)	0.305469571311763
637	41113 (2013/09)	41953 (2017/09)	0.31851862188298
638	41113 (2013/09)	41521 (2017/09)	0.328936035829123
639	41113 (2013/09)	41320 (2002/09)	0.339524159782732
640	41113 (2013/09)	41521 (2002/09)	0.338820262919311
641	41113 (2013/09)	41521 (2009/09)	0.368861185039922
642	41113 (2013/09)	41521 (2013/09)	0.405442724043166
643	41113 (2013/09)	41420 (2017/09)	0.401367890568754
644	41113 (2013/09)	41420 (2009/09)	0.406821326383945
645	41113 (2013/09)	41420 (2013/09)	0.40574169053487
646	41113 (2013/09)	41420 (2002/09)	0.384694180122382
647	41113 (2013/09)	41420 (2005/09)	0.34928830588892
648	41113 (2013/09)	41113 (2002/09)	0.362635645701949
649	41113 (2013/09)	41113 (2005/09)	0.395693931108394
650	41113 (2013/09)	41320 (2009/09)	0.366837119624445
651	41113 (2013/09)	41320 (2013/09)	0.427486215505387
652	41113 (2013/09)	41320 (2017/09)	0.412578650614224
653	41113 (2013/09)	41320 (1965/09)	0.30324837447763
654	41113 (2013/09)	41420 (1980/10)	0.332438025022954
655	41113 (2013/09)	41420 (1998/09)	0.333816165211273
656	41113 (2013/09)	41420 (1990/12)	0.349183950584414
657	41113 (2013/09)	41420 (1994/10)	0.388463926487023
658	41113 (2013/09)	41420 (1965/09)	0.196005938691741
659	41113 (2013/09)	41320 (1972/11)	0.254907467213345
660	41113 (2013/09)	41320 (1976/10)	0.27878241575371
661	41113 (2013/09)	41320 (1961/09)	0.193548387096774
662	41113 (2013/09)	41521 (1965/09)	0.220029281736235
663	41113 (2013/09)	41521 (1983/03)	0.165252310956205
664	41113 (2013/09)	41521 (1976/10)	0.177917368413067
665	41113 (2013/09)	41521 (1980/10)	0.242746728342653
666	41113 (2013/09)	41320 (1998/09)	0.252532435491829
667	41113 (2013/09)	41521 (1998/09)	0.221821993238755
668	41113 (2013/09)	41222 (2005/09)	0.243158081600047
669	41113 (2013/09)	41320 (2005/09)	0.279330430689574
670	41113 (2013/09)	41521 (2005/09)	0.265012632939656
671	41113 (2013/09)	41221 (1990/12)	0.246566928442943
672	41113 (2013/09)	41221 (1994/10)	0.21412037037037
673	41113 (2013/09)	41420 (1987/01)	0.197439161362785
674	41113 (2013/09)	41420 (1976/10)	0.213747799198094
675	41113 (2013/09)	41420 (1983/03)	0.217021087548869
676	41113 (2013/09)	41521 (1990/12)	0.186585439593663
677	41113 (2013/09)	41320 (1990/12)	0.218293237161162
678	41113 (2013/09)	41320 (1994/10)	0.285610465116279
679	41113 (2013/09)	41521 (1987/01)	0.272280888573372
680	41113 (2013/09)	41521 (1994/10)	0.270495358722998
681	41113 (2013/09)	41320 (1987/01)	0.242449256349405
682	41113 (2013/09)	41320 (1980/10)	0.232457584009097
683	41113 (2013/09)	41320 (1983/03)	0.249627203882927
684	41113 (2013/09)	41111 (1983/03)	0.166068316226966
685	41113 (2013/09)	41521 (1953/09)	0.142265277523914
686	41113 (2013/09)	41320 (1953/09)	0.169584935127343
687	41113 (2013/09)	41420 (1949/08)	0.198680014831294
688	41113 (2013/09)	41521 (1949/08)	0.19125429810136
689	41113 (2013/09)	41953 (2013/09)	0.0531285428087776
690	41113 (2013/09)	41420 (1972/11)	0.0520126147679784
691	41113 (2013/09)	41912 (1949/08)	0.0698960441156027
692	41113 (2013/09)	41522 (1953/09)	0.0615922330097087
693	41113 (2013/09)	41420 (1957/09)	0.0791908227457753
694	41113 (2013/09)	41620 (1957/09)	0.0706161284324056
695	41113 (2013/09)	41420 (1953/09)	0.0863760259944254
696	41113 (2013/09)	41620 (1953/09)	0.0931927192227278
697	41113 (2013/09)	41711 (1949/08)	0.0981877280672166
698	41113 (2013/09)	41320 (1957/09)	0.111384994607919
699	41113 (2013/09)	41420 (1961/09)	0.1196552358751
700	41113 (2013/09)	41521 (1969/09)	0.107066644150022
701	41113 (2013/09)	41420 (1969/09)	0.157293324240358
702	41113 (2013/09)	41320 (1969/09)	0.133660565469364
703	41113 (2013/09)	41521 (1972/11)	0.139181055447471
704	41113 (2013/09)	41220 (1949/08)	0.0989410123982774
705	41113 (2013/09)	41320 (1949/08)	0.0975958654422962
706	41113 (2013/09)	41712 (1949/08)	0.022533980431017
707	41113 (2013/09)	41522 (1949/08)	0.0385446629868615
708	41113 (2013/09)	41620 (1949/08)	0.024808475448971
709	41113 (2013/09)	41911 (1949/08)	0.0239589186489355
710	41113 (2013/09)	41951 (1953/09)	0.0438260005280241
711	41113 (2013/09)	41521 (1957/09)	0.032075060004364
712	41113 (2013/09)	41521 (1961/09)	0.0317650724411902
713	41111 (1987/01)	41113 (1994/10)	0.373206273869999
714	41111 (1987/01)	41113 (1998/09)	0.349876752143041
715	41111 (1987/01)	41952 (2013/09)	0.337083652288466
716	41111 (1987/01)	41223 (2013/09)	0.340256503452931
717	41111 (1987/01)	41223 (2017/09)	0.319751307908105
718	41111 (1987/01)	41113 (2017/09)	0.314472544862799
719	41111 (1987/01)	41113 (2009/09)	0.330411423724021
720	41111 (1987/01)	41113 (2013/09)	0.304256719545448
721	41111 (1987/01)	41111 (1987/01)	1
722	41111 (1987/01)	41112 (1990/12)	0.377159041046711
723	41111 (1987/01)	41223 (2009/09)	0.337411152267494
724	41111 (1987/01)	41221 (1998/09)	0.344408685009746
725	41111 (1987/01)	41221 (2002/09)	0.340789893738313
726	41111 (1987/01)	41953 (2017/09)	0.324988073261289
727	41111 (1987/01)	41521 (2017/09)	0.331921936121738
728	41111 (1987/01)	41320 (2002/09)	0.337891155042482
729	41111 (1987/01)	41521 (2002/09)	0.340493821980742
730	41111 (1987/01)	41521 (2009/09)	0.340035541001937
731	41111 (1987/01)	41521 (2013/09)	0.327817827308016
732	41111 (1987/01)	41420 (2017/09)	0.333494424457212
733	41111 (1987/01)	41420 (2009/09)	0.338981826064964
734	41111 (1987/01)	41420 (2013/09)	0.334235742528408
735	41111 (1987/01)	41420 (2002/09)	0.343078470075602
736	41111 (1987/01)	41420 (2005/09)	0.343307854935762
737	41111 (1987/01)	41113 (2002/09)	0.347879913339523
738	41111 (1987/01)	41113 (2005/09)	0.351449137372891
739	41111 (1987/01)	41320 (2009/09)	0.3388304652645
740	41111 (1987/01)	41320 (2013/09)	0.337909149879907
741	41111 (1987/01)	41320 (2017/09)	0.338961942785979
742	41111 (1987/01)	41320 (1965/09)	0.337045019157088
743	41111 (1987/01)	41420 (1980/10)	0.362859013174045
744	41111 (1987/01)	41420 (1998/09)	0.343929871661887
745	41111 (1987/01)	41420 (1990/12)	0.36115761319248
746	41111 (1987/01)	41420 (1994/10)	0.350524722670348
747	41111 (1987/01)	41420 (1965/09)	0.268401889391852
748	41111 (1987/01)	41320 (1972/11)	0.317267815911587
749	41111 (1987/01)	41320 (1976/10)	0.334640466234807
750	41111 (1987/01)	41320 (1961/09)	0.269716007763817
751	41111 (1987/01)	41521 (1965/09)	0.288883095954689
752	41111 (1987/01)	41521 (1983/03)	0.246868349451793
753	41111 (1987/01)	41521 (1976/10)	0.262735304385188
754	41111 (1987/01)	41521 (1980/10)	0.318413639013017
755	41111 (1987/01)	41320 (1998/09)	0.304196131691097
756	41111 (1987/01)	41521 (1998/09)	0.283910196445276
757	41111 (1987/01)	41222 (2005/09)	0.30409842068006
758	41111 (1987/01)	41320 (2005/09)	0.308538793703858
759	41111 (1987/01)	41521 (2005/09)	0.30313417067731
760	41111 (1987/01)	41221 (1990/12)	0.337012653271005
761	41111 (1987/01)	41221 (1994/10)	0.306361920310188
762	41111 (1987/01)	41420 (1987/01)	0.284929438108629
763	41111 (1987/01)	41420 (1976/10)	0.298341286071347
764	41111 (1987/01)	41420 (1983/03)	0.30280907391502
765	41111 (1987/01)	41521 (1990/12)	0.267872272823554
766	41111 (1987/01)	41320 (1990/12)	0.301440507772792
767	41111 (1987/01)	41320 (1994/10)	0.348723329835607
768	41111 (1987/01)	41521 (1987/01)	0.342979012166158
769	41111 (1987/01)	41521 (1994/10)	0.331751790864266
770	41111 (1987/01)	41320 (1987/01)	0.329741379310345
771	41111 (1987/01)	41320 (1980/10)	0.310738611905907
772	41111 (1987/01)	41320 (1983/03)	0.335125927728434
773	41111 (1987/01)	41111 (1983/03)	0.254757956250494
774	41111 (1987/01)	41521 (1953/09)	0.215246022836176
775	41111 (1987/01)	41320 (1953/09)	0.24319562416178
776	41111 (1987/01)	41420 (1949/08)	0.278219031617535
777	41111 (1987/01)	41521 (1949/08)	0.26659611810861
778	41111 (1987/01)	41953 (2013/09)	0.0854291883060046
779	41111 (1987/01)	41420 (1972/11)	0.0862068965517241
780	41111 (1987/01)	41912 (1949/08)	0.110779045374867
781	41111 (1987/01)	41522 (1953/09)	0.101863208924712
782	41111 (1987/01)	41420 (1957/09)	0.129848519623594
783	41111 (1987/01)	41620 (1957/09)	0.118543065608558
784	41111 (1987/01)	41420 (1953/09)	0.137065087409601
785	41111 (1987/01)	41620 (1953/09)	0.149099163001844
786	41111 (1987/01)	41711 (1949/08)	0.155901251268177
787	41111 (1987/01)	41320 (1957/09)	0.179427467908668
788	41111 (1987/01)	41420 (1961/09)	0.18822869955157
789	41111 (1987/01)	41521 (1969/09)	0.17227840235015
790	41111 (1987/01)	41420 (1969/09)	0.238469034213945
791	41111 (1987/01)	41320 (1969/09)	0.21126447016919
792	41111 (1987/01)	41521 (1972/11)	0.219511524286264
793	41111 (1987/01)	41220 (1949/08)	0.158739109594835
794	41111 (1987/01)	41320 (1949/08)	0.155021400833357
795	41111 (1987/01)	41712 (1949/08)	0.0392606262650316
796	41111 (1987/01)	41522 (1949/08)	0.0648303463700303
797	41111 (1987/01)	41620 (1949/08)	0.0433139967276513
798	41111 (1987/01)	41911 (1949/08)	0.0418304156246278
799	41111 (1987/01)	41951 (1953/09)	0.0735906611133924
800	41111 (1987/01)	41521 (1957/09)	0.0546736168700391
801	41111 (1987/01)	41521 (1961/09)	0.0539412948277903
802	41112 (1990/12)	41113 (1994/10)	0.391010746442056
803	41112 (1990/12)	41113 (1998/09)	0.367511209551078
804	41112 (1990/12)	41952 (2013/09)	0.345995875431087
805	41112 (1990/12)	41223 (2013/09)	0.353661838364695
806	41112 (1990/12)	41223 (2017/09)	0.338197732602429
807	41112 (1990/12)	41113 (2017/09)	0.33868179601968
808	41112 (1990/12)	41113 (2009/09)	0.351183931364502
809	41112 (1990/12)	41113 (2013/09)	0.325521387529262
810	41112 (1990/12)	41111 (1987/01)	0.377159041046711
811	41112 (1990/12)	41112 (1990/12)	1
812	41112 (1990/12)	41223 (2009/09)	0.346528694571717
813	41112 (1990/12)	41221 (1998/09)	0.348075205333217
814	41112 (1990/12)	41221 (2002/09)	0.346300684570827
815	41112 (1990/12)	41953 (2017/09)	0.330882794815809
816	41112 (1990/12)	41521 (2017/09)	0.33489863467108
817	41112 (1990/12)	41320 (2002/09)	0.341728066996819
818	41112 (1990/12)	41521 (2002/09)	0.345616521563069
819	41112 (1990/12)	41521 (2009/09)	0.352716188405234
820	41112 (1990/12)	41521 (2013/09)	0.345216614403588
821	41112 (1990/12)	41420 (2017/09)	0.345409152015643
822	41112 (1990/12)	41420 (2009/09)	0.35562116577975
823	41112 (1990/12)	41420 (2013/09)	0.34959236290154
824	41112 (1990/12)	41420 (2002/09)	0.354332136510354
825	41112 (1990/12)	41420 (2005/09)	0.355477003890282
826	41112 (1990/12)	41113 (2002/09)	0.36197660654455
827	41112 (1990/12)	41113 (2005/09)	0.362474058701453
828	41112 (1990/12)	41320 (2009/09)	0.350179946596494
829	41112 (1990/12)	41320 (2013/09)	0.355578853293002
830	41112 (1990/12)	41320 (2017/09)	0.352070900189401
831	41112 (1990/12)	41320 (1965/09)	0.33989521534787
832	41112 (1990/12)	41420 (1980/10)	0.373558083665892
833	41112 (1990/12)	41420 (1998/09)	0.348626557158015
834	41112 (1990/12)	41420 (1990/12)	0.370363446006581
835	41112 (1990/12)	41420 (1994/10)	0.363552010418362
836	41112 (1990/12)	41420 (1965/09)	0.26213909230841
837	41112 (1990/12)	41320 (1972/11)	0.312290012625992
838	41112 (1990/12)	41320 (1976/10)	0.328398997950353
839	41112 (1990/12)	41320 (1961/09)	0.263950676982592
840	41112 (1990/12)	41521 (1965/09)	0.284151896450638
841	41112 (1990/12)	41521 (1983/03)	0.239311902164261
842	41112 (1990/12)	41521 (1976/10)	0.253203589030709
843	41112 (1990/12)	41521 (1980/10)	0.316451299152425
844	41112 (1990/12)	41320 (1998/09)	0.305830139197095
845	41112 (1990/12)	41521 (1998/09)	0.280661923040914
846	41112 (1990/12)	41222 (2005/09)	0.30061563480079
847	41112 (1990/12)	41320 (2005/09)	0.311579041089792
848	41112 (1990/12)	41521 (2005/09)	0.30347041393553
849	41112 (1990/12)	41221 (1990/12)	0.333636490835315
850	41112 (1990/12)	41221 (1994/10)	0.299970989266028
851	41112 (1990/12)	41420 (1987/01)	0.27131346281012
852	41112 (1990/12)	41420 (1976/10)	0.284983219479685
853	41112 (1990/12)	41420 (1983/03)	0.292327158135982
854	41112 (1990/12)	41521 (1990/12)	0.264570955854704
855	41112 (1990/12)	41320 (1990/12)	0.297240615500624
856	41112 (1990/12)	41320 (1994/10)	0.347853253592788
857	41112 (1990/12)	41521 (1987/01)	0.342363619523942
858	41112 (1990/12)	41521 (1994/10)	0.332175307322288
859	41112 (1990/12)	41320 (1987/01)	0.325078931247349
860	41112 (1990/12)	41320 (1980/10)	0.31083657071158
861	41112 (1990/12)	41320 (1983/03)	0.321619258031851
862	41112 (1990/12)	41111 (1983/03)	0.244289748798494
863	41112 (1990/12)	41521 (1953/09)	0.209377817853922
864	41112 (1990/12)	41320 (1953/09)	0.241375015568564
865	41112 (1990/12)	41420 (1949/08)	0.271039067392456
866	41112 (1990/12)	41521 (1949/08)	0.265918062127639
867	41112 (1990/12)	41953 (2013/09)	0.0803129924468837
868	41112 (1990/12)	41420 (1972/11)	0.0825259940507055
869	41112 (1990/12)	41912 (1949/08)	0.108022367996559
870	41112 (1990/12)	41522 (1953/09)	0.0984786520530018
871	41112 (1990/12)	41420 (1957/09)	0.125869057525568
872	41112 (1990/12)	41620 (1957/09)	0.113495767310614
873	41112 (1990/12)	41420 (1953/09)	0.133831376734258
874	41112 (1990/12)	41620 (1953/09)	0.143813419752431
875	41112 (1990/12)	41711 (1949/08)	0.149792870524288
876	41112 (1990/12)	41320 (1957/09)	0.174449268799446
877	41112 (1990/12)	41420 (1961/09)	0.180226300175895
878	41112 (1990/12)	41521 (1969/09)	0.162406015037594
879	41112 (1990/12)	41420 (1969/09)	0.228332443495284
880	41112 (1990/12)	41320 (1969/09)	0.202212020033389
881	41112 (1990/12)	41521 (1972/11)	0.203742203742204
882	41112 (1990/12)	41220 (1949/08)	0.152629633541029
883	41112 (1990/12)	41320 (1949/08)	0.15037054745398
884	41112 (1990/12)	41712 (1949/08)	0.0375138427464009
885	41112 (1990/12)	41522 (1949/08)	0.0609271885867631
886	41112 (1990/12)	41620 (1949/08)	0.0404788895954876
887	41112 (1990/12)	41911 (1949/08)	0.0392129732123091
888	41112 (1990/12)	41951 (1953/09)	0.0697642656177443
889	41112 (1990/12)	41521 (1957/09)	0.0525009650912701
890	41112 (1990/12)	41521 (1961/09)	0.051763085399449
891	41223 (2009/09)	41113 (1994/10)	0.371156256913207
892	41223 (2009/09)	41113 (1998/09)	0.372911038658593
893	41223 (2009/09)	41952 (2013/09)	0.364964164193151
894	41223 (2009/09)	41223 (2013/09)	0.400886534407265
895	41223 (2009/09)	41223 (2017/09)	0.369974746286449
896	41223 (2009/09)	41113 (2017/09)	0.355907493516259
897	41223 (2009/09)	41113 (2009/09)	0.377104158903488
898	41223 (2009/09)	41113 (2013/09)	0.344434936233644
899	41223 (2009/09)	41111 (1987/01)	0.337411152267494
900	41223 (2009/09)	41112 (1990/12)	0.346528694571717
901	41223 (2009/09)	41223 (2009/09)	1
902	41223 (2009/09)	41221 (1998/09)	0.361564633617245
903	41223 (2009/09)	41221 (2002/09)	0.382449246889325
904	41223 (2009/09)	41953 (2017/09)	0.353948700641242
905	41223 (2009/09)	41521 (2017/09)	0.358358052695865
906	41223 (2009/09)	41320 (2002/09)	0.369325309915159
907	41223 (2009/09)	41521 (2002/09)	0.370142756545676
908	41223 (2009/09)	41521 (2009/09)	0.379055021476785
909	41223 (2009/09)	41521 (2013/09)	0.37086421569529
910	41223 (2009/09)	41420 (2017/09)	0.367116829005318
911	41223 (2009/09)	41420 (2009/09)	0.380886118223311
912	41223 (2009/09)	41420 (2013/09)	0.373723907445623
913	41223 (2009/09)	41420 (2002/09)	0.371251703771013
914	41223 (2009/09)	41420 (2005/09)	0.371135298126768
915	41223 (2009/09)	41113 (2002/09)	0.388051179020831
916	41223 (2009/09)	41113 (2005/09)	0.385834273048956
917	41223 (2009/09)	41320 (2009/09)	0.390859284890427
918	41223 (2009/09)	41320 (2013/09)	0.383817951959545
919	41223 (2009/09)	41320 (2017/09)	0.386519867049403
920	41223 (2009/09)	41320 (1965/09)	0.329862688926208
921	41223 (2009/09)	41420 (1980/10)	0.351868309432438
922	41223 (2009/09)	41420 (1998/09)	0.356394172813273
923	41223 (2009/09)	41420 (1990/12)	0.353301967656527
924	41223 (2009/09)	41420 (1994/10)	0.349179025423729
925	41223 (2009/09)	41420 (1965/09)	0.261080989083129
926	41223 (2009/09)	41320 (1972/11)	0.309052631578947
927	41223 (2009/09)	41320 (1976/10)	0.327245053272451
928	41223 (2009/09)	41320 (1961/09)	0.264272536581667
929	41223 (2009/09)	41521 (1965/09)	0.27931889413856
930	41223 (2009/09)	41521 (1983/03)	0.243335557038025
931	41223 (2009/09)	41521 (1976/10)	0.259097680357523
932	41223 (2009/09)	41521 (1980/10)	0.309884836852207
933	41223 (2009/09)	41320 (1998/09)	0.323893721633888
934	41223 (2009/09)	41521 (1998/09)	0.293554909019182
935	41223 (2009/09)	41222 (2005/09)	0.340702113326181
936	41223 (2009/09)	41320 (2005/09)	0.348394004282655
937	41223 (2009/09)	41521 (2005/09)	0.333460748244063
938	41223 (2009/09)	41221 (1990/12)	0.331862590608257
939	41223 (2009/09)	41221 (1994/10)	0.305982256020279
940	41223 (2009/09)	41420 (1987/01)	0.277704875852309
941	41223 (2009/09)	41420 (1976/10)	0.290181800044889
942	41223 (2009/09)	41420 (1983/03)	0.288865702787301
943	41223 (2009/09)	41521 (1990/12)	0.267929492238885
944	41223 (2009/09)	41320 (1990/12)	0.293642043366409
945	41223 (2009/09)	41320 (1994/10)	0.350982761024116
946	41223 (2009/09)	41521 (1987/01)	0.34104254909511
947	41223 (2009/09)	41521 (1994/10)	0.331075144508671
948	41223 (2009/09)	41320 (1987/01)	0.318613682436558
949	41223 (2009/09)	41320 (1980/10)	0.309971825316965
950	41223 (2009/09)	41320 (1983/03)	0.321264367816092
951	41223 (2009/09)	41111 (1983/03)	0.237898647951285
952	41223 (2009/09)	41521 (1953/09)	0.213736726324652
953	41223 (2009/09)	41320 (1953/09)	0.24292132483544
954	41223 (2009/09)	41420 (1949/08)	0.271231222163509
955	41223 (2009/09)	41521 (1949/08)	0.262546979265206
956	41223 (2009/09)	41953 (2013/09)	0.0885058471895766
957	41223 (2009/09)	41420 (1972/11)	0.0863165229509625
958	41223 (2009/09)	41912 (1949/08)	0.111228360379888
959	41223 (2009/09)	41522 (1953/09)	0.101143436097843
960	41223 (2009/09)	41420 (1957/09)	0.12716894328799
961	41223 (2009/09)	41620 (1957/09)	0.118712505768343
962	41223 (2009/09)	41420 (1953/09)	0.138440213855336
963	41223 (2009/09)	41620 (1953/09)	0.149160847037621
964	41223 (2009/09)	41711 (1949/08)	0.150633440066824
965	41223 (2009/09)	41320 (1957/09)	0.177800298398221
966	41223 (2009/09)	41420 (1961/09)	0.185459693537642
967	41223 (2009/09)	41521 (1969/09)	0.1699359207544
968	41223 (2009/09)	41420 (1969/09)	0.230512368435112
969	41223 (2009/09)	41320 (1969/09)	0.206799724707502
970	41223 (2009/09)	41521 (1972/11)	0.211844855196374
971	41223 (2009/09)	41220 (1949/08)	0.158728381933173
972	41223 (2009/09)	41320 (1949/08)	0.153027409570883
973	41223 (2009/09)	41712 (1949/08)	0.0387189997345994
974	41223 (2009/09)	41522 (1949/08)	0.0638428125819899
975	41223 (2009/09)	41620 (1949/08)	0.0424585285364919
976	41223 (2009/09)	41911 (1949/08)	0.0416334720132188
977	41223 (2009/09)	41951 (1953/09)	0.0719326266879628
978	41223 (2009/09)	41521 (1957/09)	0.0548588881383807
979	41223 (2009/09)	41521 (1961/09)	0.0535452466131019
980	41221 (1998/09)	41113 (1994/10)	0.363567803346854
981	41221 (1998/09)	41113 (1998/09)	0.381834877702646
982	41221 (1998/09)	41952 (2013/09)	0.339815015678309
983	41221 (1998/09)	41223 (2013/09)	0.345988813117769
984	41221 (1998/09)	41223 (2017/09)	0.319951076806109
985	41221 (1998/09)	41113 (2017/09)	0.305630892418959
986	41221 (1998/09)	41113 (2009/09)	0.32623907204325
987	41221 (1998/09)	41113 (2013/09)	0.28960463482139
988	41221 (1998/09)	41111 (1987/01)	0.344408685009746
989	41221 (1998/09)	41112 (1990/12)	0.348075205333217
990	41221 (1998/09)	41223 (2009/09)	0.361564633617245
991	41221 (1998/09)	41221 (1998/09)	1
992	41221 (1998/09)	41221 (2002/09)	0.401628885570789
993	41221 (1998/09)	41953 (2017/09)	0.343401321867671
994	41221 (1998/09)	41521 (2017/09)	0.346412776412776
995	41221 (1998/09)	41320 (2002/09)	0.361731141893347
996	41221 (1998/09)	41521 (2002/09)	0.369297610427227
997	41221 (1998/09)	41521 (2009/09)	0.355379188712522
998	41221 (1998/09)	41521 (2013/09)	0.33426848922581
999	41221 (1998/09)	41420 (2017/09)	0.336940550414995
1000	41221 (1998/09)	41420 (2009/09)	0.348914992645725
1001	41221 (1998/09)	41420 (2013/09)	0.340151934794651
1002	41221 (1998/09)	41420 (2002/09)	0.359281813045389
1003	41221 (1998/09)	41420 (2005/09)	0.363625841994398
1004	41221 (1998/09)	41113 (2002/09)	0.372292227098966
1005	41221 (1998/09)	41113 (2005/09)	0.360660282795538
1006	41221 (1998/09)	41320 (2009/09)	0.359027746344996
1007	41221 (1998/09)	41320 (2013/09)	0.348947460834618
1008	41221 (1998/09)	41320 (2017/09)	0.351174132207696
1009	41221 (1998/09)	41320 (1965/09)	0.334969544166537
1010	41221 (1998/09)	41420 (1980/10)	0.362203281092475
1011	41221 (1998/09)	41420 (1998/09)	0.383183056259979
1012	41221 (1998/09)	41420 (1990/12)	0.359946943927433
1013	41221 (1998/09)	41420 (1994/10)	0.341687960999656
1014	41221 (1998/09)	41420 (1965/09)	0.293017565323779
1015	41221 (1998/09)	41320 (1972/11)	0.326784106982127
1016	41221 (1998/09)	41320 (1976/10)	0.337223013806318
1017	41221 (1998/09)	41320 (1961/09)	0.292514733580412
1018	41221 (1998/09)	41521 (1965/09)	0.305779867256637
1019	41221 (1998/09)	41521 (1983/03)	0.270503784064703
1020	41221 (1998/09)	41521 (1976/10)	0.294559038492772
1021	41221 (1998/09)	41521 (1980/10)	0.335213103604625
1022	41221 (1998/09)	41320 (1998/09)	0.36373089028777
1023	41221 (1998/09)	41521 (1998/09)	0.333086383167877
1024	41221 (1998/09)	41222 (2005/09)	0.355974437148218
1025	41221 (1998/09)	41320 (2005/09)	0.346895192202387
1026	41221 (1998/09)	41521 (2005/09)	0.334833756765713
1027	41221 (1998/09)	41221 (1990/12)	0.371488845220206
1028	41221 (1998/09)	41221 (1994/10)	0.364797025100713
1029	41221 (1998/09)	41420 (1987/01)	0.310965375769255
1030	41221 (1998/09)	41420 (1976/10)	0.32630064732678
1031	41221 (1998/09)	41420 (1983/03)	0.326135650927336
1032	41221 (1998/09)	41521 (1990/12)	0.300092601462464
1033	41221 (1998/09)	41320 (1990/12)	0.32289325432733
1034	41221 (1998/09)	41320 (1994/10)	0.375631210294836
1035	41221 (1998/09)	41521 (1987/01)	0.365100025466172
1036	41221 (1998/09)	41521 (1994/10)	0.361178292888394
1037	41221 (1998/09)	41320 (1987/01)	0.343880027739251
1038	41221 (1998/09)	41320 (1980/10)	0.343587116989545
1039	41221 (1998/09)	41320 (1983/03)	0.345055130988974
1040	41221 (1998/09)	41111 (1983/03)	0.269936341685221
1041	41221 (1998/09)	41521 (1953/09)	0.248515349773528
1042	41221 (1998/09)	41320 (1953/09)	0.265860741114829
1043	41221 (1998/09)	41420 (1949/08)	0.301905626134301
1044	41221 (1998/09)	41521 (1949/08)	0.292584366709853
1045	41221 (1998/09)	41953 (2013/09)	0.101323847592504
1046	41221 (1998/09)	41420 (1972/11)	0.102367713664985
1047	41221 (1998/09)	41912 (1949/08)	0.128297018348624
1048	41221 (1998/09)	41522 (1953/09)	0.122703894195445
1049	41221 (1998/09)	41420 (1957/09)	0.151456657730116
1050	41221 (1998/09)	41620 (1957/09)	0.141580981550354
1051	41221 (1998/09)	41420 (1953/09)	0.164309572880392
1052	41221 (1998/09)	41620 (1953/09)	0.175081088703991
1053	41221 (1998/09)	41711 (1949/08)	0.176352008897539
1054	41221 (1998/09)	41320 (1957/09)	0.207817772778403
1055	41221 (1998/09)	41420 (1961/09)	0.216493421279829
1056	41221 (1998/09)	41521 (1969/09)	0.201266664333951
1057	41221 (1998/09)	41420 (1969/09)	0.271175831054591
1058	41221 (1998/09)	41320 (1969/09)	0.245819627192982
1059	41221 (1998/09)	41521 (1972/11)	0.248119543317663
1060	41221 (1998/09)	41220 (1949/08)	0.184477882903327
1061	41221 (1998/09)	41320 (1949/08)	0.180412008718273
1062	41221 (1998/09)	41712 (1949/08)	0.0472182380916434
1063	41221 (1998/09)	41522 (1949/08)	0.0777059653814724
1064	41221 (1998/09)	41620 (1949/08)	0.0522326142706291
1065	41221 (1998/09)	41911 (1949/08)	0.0504398384112961
1066	41221 (1998/09)	41951 (1953/09)	0.0847276479693374
1067	41221 (1998/09)	41521 (1957/09)	0.0660868913296098
1068	41221 (1998/09)	41521 (1961/09)	0.0644292288696823
1069	41221 (2002/09)	41113 (1994/10)	0.366244725738397
1070	41221 (2002/09)	41113 (1998/09)	0.36366089591896
1071	41221 (2002/09)	41952 (2013/09)	0.355210259708933
1072	41221 (2002/09)	41223 (2013/09)	0.364992073898663
1073	41221 (2002/09)	41223 (2017/09)	0.331956755304862
1074	41221 (2002/09)	41113 (2017/09)	0.324013049495815
1075	41221 (2002/09)	41113 (2009/09)	0.344925156760344
1076	41221 (2002/09)	41113 (2013/09)	0.305469571311763
1077	41221 (2002/09)	41111 (1987/01)	0.340789893738313
1078	41221 (2002/09)	41112 (1990/12)	0.346300684570827
1079	41221 (2002/09)	41223 (2009/09)	0.382449246889325
1080	41221 (2002/09)	41221 (1998/09)	0.401628885570789
1081	41221 (2002/09)	41221 (2002/09)	1
1082	41221 (2002/09)	41953 (2017/09)	0.360137490317583
1083	41221 (2002/09)	41521 (2017/09)	0.378504672897196
1084	41221 (2002/09)	41320 (2002/09)	0.394279498652691
1085	41221 (2002/09)	41521 (2002/09)	0.396234382374128
1086	41221 (2002/09)	41521 (2009/09)	0.38414236466971
1087	41221 (2002/09)	41521 (2013/09)	0.363832011314026
1088	41221 (2002/09)	41420 (2017/09)	0.360511525617007
1089	41221 (2002/09)	41420 (2009/09)	0.37272689700777
1090	41221 (2002/09)	41420 (2013/09)	0.360293820065563
1091	41221 (2002/09)	41420 (2002/09)	0.377035517374022
1092	41221 (2002/09)	41420 (2005/09)	0.376140086257689
1093	41221 (2002/09)	41113 (2002/09)	0.401244772926189
1094	41221 (2002/09)	41113 (2005/09)	0.383463413567696
1095	41221 (2002/09)	41320 (2009/09)	0.390196627901546
1096	41221 (2002/09)	41320 (2013/09)	0.368647786198644
1097	41221 (2002/09)	41320 (2017/09)	0.377284210526316
1098	41221 (2002/09)	41320 (1965/09)	0.338108559310563
1099	41221 (2002/09)	41420 (1980/10)	0.360034154897074
1100	41221 (2002/09)	41420 (1998/09)	0.365417894392217
1101	41221 (2002/09)	41420 (1990/12)	0.360662105876513
1102	41221 (2002/09)	41420 (1994/10)	0.340909090909091
1103	41221 (2002/09)	41420 (1965/09)	0.29529349238219
1104	41221 (2002/09)	41320 (1972/11)	0.332142205065338
1105	41221 (2002/09)	41320 (1976/10)	0.34268067938437
1106	41221 (2002/09)	41320 (1961/09)	0.299165378670788
1107	41221 (2002/09)	41521 (1965/09)	0.309571216242744
1108	41221 (2002/09)	41521 (1983/03)	0.285419303270499
1109	41221 (2002/09)	41521 (1976/10)	0.303443019518176
1110	41221 (2002/09)	41521 (1980/10)	0.340101230875417
1111	41221 (2002/09)	41320 (1998/09)	0.363786148514289
1112	41221 (2002/09)	41521 (1998/09)	0.333033546182211
1113	41221 (2002/09)	41222 (2005/09)	0.378005423320277
1114	41221 (2002/09)	41320 (2005/09)	0.378114382785957
1115	41221 (2002/09)	41521 (2005/09)	0.357925824955983
1116	41221 (2002/09)	41221 (1990/12)	0.362791777958425
1117	41221 (2002/09)	41221 (1994/10)	0.34779511953425
1118	41221 (2002/09)	41420 (1987/01)	0.31747889061067
1119	41221 (2002/09)	41420 (1976/10)	0.331010346926354
1120	41221 (2002/09)	41420 (1983/03)	0.328891984374527
1121	41221 (2002/09)	41521 (1990/12)	0.311922712882274
1122	41221 (2002/09)	41320 (1990/12)	0.331926152748461
1123	41221 (2002/09)	41320 (1994/10)	0.383819431031153
1124	41221 (2002/09)	41521 (1987/01)	0.379454866028846
1125	41221 (2002/09)	41521 (1994/10)	0.369099897809816
1126	41221 (2002/09)	41320 (1987/01)	0.351454598883338
1127	41221 (2002/09)	41320 (1980/10)	0.35568405511811
1128	41221 (2002/09)	41320 (1983/03)	0.359204840103717
1129	41221 (2002/09)	41111 (1983/03)	0.26853879105188
1130	41221 (2002/09)	41521 (1953/09)	0.249846719803801
1131	41221 (2002/09)	41320 (1953/09)	0.273762790398353
1132	41221 (2002/09)	41420 (1949/08)	0.307604784894984
1133	41221 (2002/09)	41521 (1949/08)	0.299095931692617
1134	41221 (2002/09)	41953 (2013/09)	0.108719335812765
1135	41221 (2002/09)	41420 (1972/11)	0.10881610191851
1136	41221 (2002/09)	41912 (1949/08)	0.132838223457964
1137	41221 (2002/09)	41522 (1953/09)	0.125088947979476
1138	41221 (2002/09)	41420 (1957/09)	0.153815348769477
1139	41221 (2002/09)	41620 (1957/09)	0.144269362271443
1140	41221 (2002/09)	41420 (1953/09)	0.166172428757414
1141	41221 (2002/09)	41620 (1953/09)	0.178640706947338
1142	41221 (2002/09)	41711 (1949/08)	0.181515226716772
1143	41221 (2002/09)	41320 (1957/09)	0.217170808905514
1144	41221 (2002/09)	41420 (1961/09)	0.223887439170604
1145	41221 (2002/09)	41521 (1969/09)	0.206623367354222
1146	41221 (2002/09)	41420 (1969/09)	0.277006172839506
1147	41221 (2002/09)	41320 (1969/09)	0.252279953876795
1148	41221 (2002/09)	41521 (1972/11)	0.254578441104988
1149	41221 (2002/09)	41220 (1949/08)	0.189489425336467
1150	41221 (2002/09)	41320 (1949/08)	0.183129339345788
1151	41221 (2002/09)	41712 (1949/08)	0.0495354843683744
1152	41221 (2002/09)	41522 (1949/08)	0.0782533015476596
1153	41221 (2002/09)	41620 (1949/08)	0.0528703810512554
1154	41221 (2002/09)	41911 (1949/08)	0.0528264054908614
1155	41221 (2002/09)	41951 (1953/09)	0.0879331753019528
1156	41221 (2002/09)	41521 (1957/09)	0.0680105573193589
1157	41221 (2002/09)	41521 (1961/09)	0.0680279912814041
1158	41953 (2017/09)	41113 (1994/10)	0.349607161743598
1159	41953 (2017/09)	41113 (1998/09)	0.349934194212906
1160	41953 (2017/09)	41952 (2013/09)	0.363968167365906
1161	41953 (2017/09)	41223 (2013/09)	0.354506453306301
1162	41953 (2017/09)	41223 (2017/09)	0.336573626965154
1163	41953 (2017/09)	41113 (2017/09)	0.334869695644022
1164	41953 (2017/09)	41113 (2009/09)	0.348308885129031
1165	41953 (2017/09)	41113 (2013/09)	0.31851862188298
1166	41953 (2017/09)	41111 (1987/01)	0.324988073261289
1167	41953 (2017/09)	41112 (1990/12)	0.330882794815809
1168	41953 (2017/09)	41223 (2009/09)	0.353948700641242
1169	41953 (2017/09)	41221 (1998/09)	0.343401321867671
1170	41953 (2017/09)	41221 (2002/09)	0.360137490317583
1171	41953 (2017/09)	41953 (2017/09)	1
1172	41953 (2017/09)	41521 (2017/09)	0.367994100294985
1173	41953 (2017/09)	41320 (2002/09)	0.358613983912313
1174	41953 (2017/09)	41521 (2002/09)	0.377202049254
1175	41953 (2017/09)	41521 (2009/09)	0.378231699500021
1176	41953 (2017/09)	41521 (2013/09)	0.362788750618412
1177	41953 (2017/09)	41420 (2017/09)	0.371827653322139
1178	41953 (2017/09)	41420 (2009/09)	0.374538674457942
1179	41953 (2017/09)	41420 (2013/09)	0.364748296494838
1180	41953 (2017/09)	41420 (2002/09)	0.373310944290794
1181	41953 (2017/09)	41420 (2005/09)	0.369001143152945
1182	41953 (2017/09)	41113 (2002/09)	0.368597926895799
1183	41953 (2017/09)	41113 (2005/09)	0.364218718818599
1184	41953 (2017/09)	41320 (2009/09)	0.36336013167057
1185	41953 (2017/09)	41320 (2013/09)	0.364408819119199
1186	41953 (2017/09)	41320 (2017/09)	0.373324762350008
1187	41953 (2017/09)	41320 (1965/09)	0.329884345311855
1188	41953 (2017/09)	41420 (1980/10)	0.354485823106221
1189	41953 (2017/09)	41420 (1998/09)	0.356124869126728
1190	41953 (2017/09)	41420 (1990/12)	0.352248819022667
1191	41953 (2017/09)	41420 (1994/10)	0.343211648892535
1192	41953 (2017/09)	41420 (1965/09)	0.276775001304189
1193	41953 (2017/09)	41320 (1972/11)	0.310760971055089
1194	41953 (2017/09)	41320 (1976/10)	0.324784981249018
1195	41953 (2017/09)	41320 (1961/09)	0.275602491199567
1196	41953 (2017/09)	41521 (1965/09)	0.287017474087147
1197	41953 (2017/09)	41521 (1983/03)	0.248849112172247
1198	41953 (2017/09)	41521 (1976/10)	0.270205342332552
1199	41953 (2017/09)	41521 (1980/10)	0.319359697720136
1200	41953 (2017/09)	41320 (1998/09)	0.313994356715014
1201	41953 (2017/09)	41521 (1998/09)	0.299635390709021
1202	41953 (2017/09)	41222 (2005/09)	0.322506766604206
1203	41953 (2017/09)	41320 (2005/09)	0.338187702265372
1204	41953 (2017/09)	41521 (2005/09)	0.335133770822817
1205	41953 (2017/09)	41221 (1990/12)	0.321747084381432
1206	41953 (2017/09)	41221 (1994/10)	0.297567877833249
1207	41953 (2017/09)	41420 (1987/01)	0.283078950258043
1208	41953 (2017/09)	41420 (1976/10)	0.300468858223667
1209	41953 (2017/09)	41420 (1983/03)	0.296166878441338
1210	41953 (2017/09)	41521 (1990/12)	0.27283461246521
1211	41953 (2017/09)	41320 (1990/12)	0.292480696481318
1212	41953 (2017/09)	41320 (1994/10)	0.34467059453669
1213	41953 (2017/09)	41521 (1987/01)	0.346139138858439
1214	41953 (2017/09)	41521 (1994/10)	0.336667808051656
1215	41953 (2017/09)	41320 (1987/01)	0.320457131037336
1216	41953 (2017/09)	41320 (1980/10)	0.31517551369863
1217	41953 (2017/09)	41320 (1983/03)	0.322317813765182
1218	41953 (2017/09)	41111 (1983/03)	0.236023481648104
1219	41953 (2017/09)	41521 (1953/09)	0.228148061035486
1220	41953 (2017/09)	41320 (1953/09)	0.249468501734363
1221	41953 (2017/09)	41420 (1949/08)	0.288107157353538
1222	41953 (2017/09)	41521 (1949/08)	0.278767029035365
1223	41953 (2017/09)	41953 (2013/09)	0.0986787778695293
1224	41953 (2017/09)	41420 (1972/11)	0.0917088607594937
1225	41953 (2017/09)	41912 (1949/08)	0.118958184583864
1226	41953 (2017/09)	41522 (1953/09)	0.111881470225093
1227	41953 (2017/09)	41420 (1957/09)	0.136582802744637
1228	41953 (2017/09)	41620 (1957/09)	0.127101335428123
1229	41953 (2017/09)	41420 (1953/09)	0.148735151104819
1230	41953 (2017/09)	41620 (1953/09)	0.160165339865279
1231	41953 (2017/09)	41711 (1949/08)	0.162615407900711
1232	41953 (2017/09)	41320 (1957/09)	0.187883412177629
1233	41953 (2017/09)	41420 (1961/09)	0.196205766513334
1234	41953 (2017/09)	41521 (1969/09)	0.178117048346056
1235	41953 (2017/09)	41420 (1969/09)	0.243264271100481
1236	41953 (2017/09)	41320 (1969/09)	0.213997507862102
1237	41953 (2017/09)	41521 (1972/11)	0.219818766442561
1238	41953 (2017/09)	41220 (1949/08)	0.164679537614235
1239	41953 (2017/09)	41320 (1949/08)	0.161605701580727
1240	41953 (2017/09)	41712 (1949/08)	0.0418601651186791
1241	41953 (2017/09)	41522 (1949/08)	0.0691994140500605
1242	41953 (2017/09)	41620 (1949/08)	0.0464861379754997
1243	41953 (2017/09)	41911 (1949/08)	0.0462651848022745
1244	41953 (2017/09)	41951 (1953/09)	0.0776692873446614
1245	41953 (2017/09)	41521 (1957/09)	0.0589802008792478
1246	41953 (2017/09)	41521 (1961/09)	0.0575721654438856
1247	41521 (2017/09)	41113 (1994/10)	0.355678141203072
1248	41521 (2017/09)	41113 (1998/09)	0.349143842325928
1249	41521 (2017/09)	41952 (2013/09)	0.354823231353883
1250	41521 (2017/09)	41223 (2013/09)	0.359985825126828
1251	41521 (2017/09)	41223 (2017/09)	0.34192037470726
1252	41521 (2017/09)	41113 (2017/09)	0.351110464081785
1253	41521 (2017/09)	41113 (2009/09)	0.359614014856019
1254	41521 (2017/09)	41113 (2013/09)	0.328936035829123
1255	41521 (2017/09)	41111 (1987/01)	0.331921936121738
1256	41521 (2017/09)	41112 (1990/12)	0.33489863467108
1257	41521 (2017/09)	41223 (2009/09)	0.358358052695865
1258	41521 (2017/09)	41221 (1998/09)	0.346412776412776
1259	41521 (2017/09)	41221 (2002/09)	0.378504672897196
1260	41521 (2017/09)	41953 (2017/09)	0.367994100294985
1261	41521 (2017/09)	41521 (2017/09)	1
1262	41521 (2017/09)	41320 (2002/09)	0.397700610042234
1263	41521 (2017/09)	41521 (2002/09)	0.401784660418781
1264	41521 (2017/09)	41521 (2009/09)	0.416121807198932
1265	41521 (2017/09)	41521 (2013/09)	0.408709710013135
1266	41521 (2017/09)	41420 (2017/09)	0.391375231127105
1267	41521 (2017/09)	41420 (2009/09)	0.38326542780483
1268	41521 (2017/09)	41420 (2013/09)	0.385579875600346
1269	41521 (2017/09)	41420 (2002/09)	0.381680325356114
1270	41521 (2017/09)	41420 (2005/09)	0.384824762676025
1271	41521 (2017/09)	41113 (2002/09)	0.390042062911485
1272	41521 (2017/09)	41113 (2005/09)	0.38815542093169
1273	41521 (2017/09)	41320 (2009/09)	0.40032606753618
1274	41521 (2017/09)	41320 (2013/09)	0.386252172234022
1275	41521 (2017/09)	41320 (2017/09)	0.406821724505702
1276	41521 (2017/09)	41320 (1965/09)	0.339342364743205
1277	41521 (2017/09)	41420 (1980/10)	0.362595168615749
1278	41521 (2017/09)	41420 (1998/09)	0.369995326374825
1279	41521 (2017/09)	41420 (1990/12)	0.360599149355853
1280	41521 (2017/09)	41420 (1994/10)	0.348527213576013
1281	41521 (2017/09)	41420 (1965/09)	0.276499321573948
1282	41521 (2017/09)	41320 (1972/11)	0.327338129496403
1283	41521 (2017/09)	41320 (1976/10)	0.347560255895753
1284	41521 (2017/09)	41320 (1961/09)	0.290154996717381
1285	41521 (2017/09)	41521 (1965/09)	0.30472776745768
1286	41521 (2017/09)	41521 (1983/03)	0.271067287501141
1287	41521 (2017/09)	41521 (1976/10)	0.294235863706952
1288	41521 (2017/09)	41521 (1980/10)	0.337418037192304
1289	41521 (2017/09)	41320 (1998/09)	0.343995378029885
1290	41521 (2017/09)	41521 (1998/09)	0.332624629329156
1291	41521 (2017/09)	41222 (2005/09)	0.334006164589073
1292	41521 (2017/09)	41320 (2005/09)	0.37750086351197
1293	41521 (2017/09)	41521 (2005/09)	0.362332006305608
1294	41521 (2017/09)	41221 (1990/12)	0.332819107907546
1295	41521 (2017/09)	41221 (1994/10)	0.302091466815393
1296	41521 (2017/09)	41420 (1987/01)	0.30066440363246
1297	41521 (2017/09)	41420 (1976/10)	0.313884765132629
1298	41521 (2017/09)	41420 (1983/03)	0.312231580121591
1299	41521 (2017/09)	41521 (1990/12)	0.307504447191486
1300	41521 (2017/09)	41320 (1990/12)	0.307245823909311
1301	41521 (2017/09)	41320 (1994/10)	0.373579947963626
1302	41521 (2017/09)	41521 (1987/01)	0.379156166165352
1303	41521 (2017/09)	41521 (1994/10)	0.370430037677017
1304	41521 (2017/09)	41320 (1987/01)	0.337905508382321
1305	41521 (2017/09)	41320 (1980/10)	0.342559177062317
1306	41521 (2017/09)	41320 (1983/03)	0.341004128379278
1307	41521 (2017/09)	41111 (1983/03)	0.246871839329577
1308	41521 (2017/09)	41521 (1953/09)	0.23921288236757
1309	41521 (2017/09)	41320 (1953/09)	0.260309506263817
1310	41521 (2017/09)	41420 (1949/08)	0.294097654922397
1311	41521 (2017/09)	41521 (1949/08)	0.286943963027152
1312	41521 (2017/09)	41953 (2013/09)	0.0985513091996908
1313	41521 (2017/09)	41420 (1972/11)	0.0983855202399811
1314	41521 (2017/09)	41912 (1949/08)	0.125601793840269
1315	41521 (2017/09)	41522 (1953/09)	0.112447243250486
1316	41521 (2017/09)	41420 (1957/09)	0.143124139287822
1317	41521 (2017/09)	41620 (1957/09)	0.132868532541615
1318	41521 (2017/09)	41420 (1953/09)	0.154249771868075
1319	41521 (2017/09)	41620 (1953/09)	0.166888276309389
1320	41521 (2017/09)	41711 (1949/08)	0.169026265214606
1321	41521 (2017/09)	41320 (1957/09)	0.199358371949836
1322	41521 (2017/09)	41420 (1961/09)	0.209818576721605
1323	41521 (2017/09)	41521 (1969/09)	0.191699158959817
1324	41521 (2017/09)	41420 (1969/09)	0.252125592129236
1325	41521 (2017/09)	41320 (1969/09)	0.234071496361911
1326	41521 (2017/09)	41521 (1972/11)	0.239880433428821
1327	41521 (2017/09)	41220 (1949/08)	0.170833199961589
1328	41521 (2017/09)	41320 (1949/08)	0.169998385273696
1329	41521 (2017/09)	41712 (1949/08)	0.0434603501544799
1330	41521 (2017/09)	41522 (1949/08)	0.073244305856833
1331	41521 (2017/09)	41620 (1949/08)	0.0472338383492151
1332	41521 (2017/09)	41911 (1949/08)	0.0478286284083485
1333	41521 (2017/09)	41951 (1953/09)	0.0815074496056091
1334	41521 (2017/09)	41521 (1957/09)	0.0637038557596907
1335	41521 (2017/09)	41521 (1961/09)	0.0604200763775232
1336	41320 (2002/09)	41113 (1994/10)	0.372075659532106
1337	41320 (2002/09)	41113 (1998/09)	0.368848349274915
1338	41320 (2002/09)	41952 (2013/09)	0.371065980275688
1339	41320 (2002/09)	41223 (2013/09)	0.370338580664013
1340	41320 (2002/09)	41223 (2017/09)	0.345992970402532
1341	41320 (2002/09)	41113 (2017/09)	0.353503587344733
1342	41320 (2002/09)	41113 (2009/09)	0.370055274374001
1343	41320 (2002/09)	41113 (2013/09)	0.339524159782732
1344	41320 (2002/09)	41111 (1987/01)	0.337891155042482
1345	41320 (2002/09)	41112 (1990/12)	0.341728066996819
1346	41320 (2002/09)	41223 (2009/09)	0.369325309915159
1347	41320 (2002/09)	41221 (1998/09)	0.361731141893347
1348	41320 (2002/09)	41221 (2002/09)	0.394279498652691
1349	41320 (2002/09)	41953 (2017/09)	0.358613983912313
1350	41320 (2002/09)	41521 (2017/09)	0.397700610042234
1351	41320 (2002/09)	41320 (2002/09)	1
1352	41320 (2002/09)	41521 (2002/09)	0.415768876611418
1353	41320 (2002/09)	41521 (2009/09)	0.419976302277614
1354	41320 (2002/09)	41521 (2013/09)	0.399076761262928
1355	41320 (2002/09)	41420 (2017/09)	0.386496932869258
1356	41320 (2002/09)	41420 (2009/09)	0.397758721496784
1357	41320 (2002/09)	41420 (2013/09)	0.39239218095933
1358	41320 (2002/09)	41420 (2002/09)	0.407318451539983
1359	41320 (2002/09)	41420 (2005/09)	0.39504468980021
1360	41320 (2002/09)	41113 (2002/09)	0.414099193240298
1361	41320 (2002/09)	41113 (2005/09)	0.401181086272426
1362	41320 (2002/09)	41320 (2009/09)	0.412406850568702
1363	41320 (2002/09)	41320 (2013/09)	0.40081493414195
1364	41320 (2002/09)	41320 (2017/09)	0.403190919373723
1365	41320 (2002/09)	41320 (1965/09)	0.346821773302479
1366	41320 (2002/09)	41420 (1980/10)	0.377732489541993
1367	41320 (2002/09)	41420 (1998/09)	0.385268012530456
1368	41320 (2002/09)	41420 (1990/12)	0.380836919844012
1369	41320 (2002/09)	41420 (1994/10)	0.367935009026524
1370	41320 (2002/09)	41420 (1965/09)	0.279948967636108
1371	41320 (2002/09)	41320 (1972/11)	0.334414508262702
1372	41320 (2002/09)	41320 (1976/10)	0.35212168272964
1373	41320 (2002/09)	41320 (1961/09)	0.286409482641438
1374	41320 (2002/09)	41521 (1965/09)	0.302369858209329
1375	41320 (2002/09)	41521 (1983/03)	0.263670131590314
1376	41320 (2002/09)	41521 (1976/10)	0.286698768778294
1377	41320 (2002/09)	41521 (1980/10)	0.337078362151158
1378	41320 (2002/09)	41320 (1998/09)	0.364062140096742
1379	41320 (2002/09)	41521 (1998/09)	0.330694552164959
1380	41320 (2002/09)	41222 (2005/09)	0.338000839102161
1381	41320 (2002/09)	41320 (2005/09)	0.394516512481265
1382	41320 (2002/09)	41521 (2005/09)	0.364542651593011
1383	41320 (2002/09)	41221 (1990/12)	0.333146153453469
1384	41320 (2002/09)	41221 (1994/10)	0.309923787033061
1385	41320 (2002/09)	41420 (1987/01)	0.303514909212061
1386	41320 (2002/09)	41420 (1976/10)	0.320663739460712
1387	41320 (2002/09)	41420 (1983/03)	0.317701913285814
1388	41320 (2002/09)	41521 (1990/12)	0.300863696161986
1389	41320 (2002/09)	41320 (1990/12)	0.311377559034504
1390	41320 (2002/09)	41320 (1994/10)	0.384951662461592
1391	41320 (2002/09)	41521 (1987/01)	0.37772869022869
1392	41320 (2002/09)	41521 (1994/10)	0.376756675366392
1393	41320 (2002/09)	41320 (1987/01)	0.338693677230721
1394	41320 (2002/09)	41320 (1980/10)	0.345269239154131
1395	41320 (2002/09)	41320 (1983/03)	0.347025750301661
1396	41320 (2002/09)	41111 (1983/03)	0.240015339944119
1397	41320 (2002/09)	41521 (1953/09)	0.231714830570632
1398	41320 (2002/09)	41320 (1953/09)	0.253869796032411
1399	41320 (2002/09)	41420 (1949/08)	0.28423314531292
1400	41320 (2002/09)	41521 (1949/08)	0.283275136784801
1401	41320 (2002/09)	41953 (2013/09)	0.0949504483246815
1402	41320 (2002/09)	41420 (1972/11)	0.0944407656166241
1403	41320 (2002/09)	41912 (1949/08)	0.120503152429225
1404	41320 (2002/09)	41522 (1953/09)	0.110513908533711
1405	41320 (2002/09)	41420 (1957/09)	0.137448483730086
1406	41320 (2002/09)	41620 (1957/09)	0.127676199406157
1407	41320 (2002/09)	41420 (1953/09)	0.149150466860554
1408	41320 (2002/09)	41620 (1953/09)	0.15928314975963
1409	41320 (2002/09)	41711 (1949/08)	0.161972678582175
1410	41320 (2002/09)	41320 (1957/09)	0.191928114529394
1411	41320 (2002/09)	41420 (1961/09)	0.204583785086134
1412	41320 (2002/09)	41521 (1969/09)	0.184944998333283
1413	41320 (2002/09)	41420 (1969/09)	0.252383153272864
1414	41320 (2002/09)	41320 (1969/09)	0.226449977635306
1415	41320 (2002/09)	41521 (1972/11)	0.235382485492945
1416	41320 (2002/09)	41220 (1949/08)	0.162590879048249
1417	41320 (2002/09)	41320 (1949/08)	0.161387038158692
1418	41320 (2002/09)	41712 (1949/08)	0.0420124979971158
1419	41320 (2002/09)	41522 (1949/08)	0.0692809216356501
1420	41320 (2002/09)	41620 (1949/08)	0.0459391106700387
1421	41320 (2002/09)	41911 (1949/08)	0.0454837054144214
1422	41320 (2002/09)	41951 (1953/09)	0.0783782079576266
1423	41320 (2002/09)	41521 (1957/09)	0.0587203927444292
1424	41320 (2002/09)	41521 (1961/09)	0.0575239550504568
1425	41521 (2002/09)	41113 (1994/10)	0.374271816661219
1426	41521 (2002/09)	41113 (1998/09)	0.374881047173292
1427	41521 (2002/09)	41952 (2013/09)	0.375021330653571
1428	41521 (2002/09)	41223 (2013/09)	0.37192294297707
1429	41521 (2002/09)	41223 (2017/09)	0.346177145772223
1430	41521 (2002/09)	41113 (2017/09)	0.353940238917583
1431	41521 (2002/09)	41113 (2009/09)	0.372736544667191
1432	41521 (2002/09)	41113 (2013/09)	0.338820262919311
1433	41521 (2002/09)	41111 (1987/01)	0.340493821980742
1434	41521 (2002/09)	41112 (1990/12)	0.345616521563069
1435	41521 (2002/09)	41223 (2009/09)	0.370142756545676
1436	41521 (2002/09)	41221 (1998/09)	0.369297610427227
1437	41521 (2002/09)	41221 (2002/09)	0.396234382374128
1438	41521 (2002/09)	41953 (2017/09)	0.377202049254
1439	41521 (2002/09)	41521 (2017/09)	0.401784660418781
1440	41521 (2002/09)	41320 (2002/09)	0.415768876611418
1441	41521 (2002/09)	41521 (2002/09)	1
1442	41521 (2002/09)	41521 (2009/09)	0.431312526341474
1443	41521 (2002/09)	41521 (2013/09)	0.406932443047918
1444	41521 (2002/09)	41420 (2017/09)	0.388442676757926
1445	41521 (2002/09)	41420 (2009/09)	0.404890503780811
1446	41521 (2002/09)	41420 (2013/09)	0.394896719319563
1447	41521 (2002/09)	41420 (2002/09)	0.410278250993754
1448	41521 (2002/09)	41420 (2005/09)	0.403758567322574
1449	41521 (2002/09)	41113 (2002/09)	0.40868061792707
1450	41521 (2002/09)	41113 (2005/09)	0.401787544586118
1451	41521 (2002/09)	41320 (2009/09)	0.404921311190331
1452	41521 (2002/09)	41320 (2013/09)	0.39461637409201
1453	41521 (2002/09)	41320 (2017/09)	0.399495941735627
1454	41521 (2002/09)	41320 (1965/09)	0.353349020926128
1455	41521 (2002/09)	41420 (1980/10)	0.380757288252544
1456	41521 (2002/09)	41420 (1998/09)	0.396651854459061
1457	41521 (2002/09)	41420 (1990/12)	0.38468415384928
1458	41521 (2002/09)	41420 (1994/10)	0.376168469698561
1459	41521 (2002/09)	41420 (1965/09)	0.287362969583848
1460	41521 (2002/09)	41320 (1972/11)	0.332937854447951
1461	41521 (2002/09)	41320 (1976/10)	0.349654667703426
1462	41521 (2002/09)	41320 (1961/09)	0.288804419164297
1463	41521 (2002/09)	41521 (1965/09)	0.304727840608549
1464	41521 (2002/09)	41521 (1983/03)	0.269855569440005
1465	41521 (2002/09)	41521 (1976/10)	0.293557683910221
1466	41521 (2002/09)	41521 (1980/10)	0.346573594144766
1467	41521 (2002/09)	41320 (1998/09)	0.360652797704448
1468	41521 (2002/09)	41521 (1998/09)	0.352626552053486
1469	41521 (2002/09)	41222 (2005/09)	0.340037430476843
1470	41521 (2002/09)	41320 (2005/09)	0.378942509872301
1471	41521 (2002/09)	41521 (2005/09)	0.384951583355143
1472	41521 (2002/09)	41221 (1990/12)	0.340330182604888
1473	41521 (2002/09)	41221 (1994/10)	0.312034538586077
1474	41521 (2002/09)	41420 (1987/01)	0.307926829268293
1475	41521 (2002/09)	41420 (1976/10)	0.319019067682169
1476	41521 (2002/09)	41420 (1983/03)	0.322096569593263
1477	41521 (2002/09)	41521 (1990/12)	0.303698373866743
1478	41521 (2002/09)	41320 (1990/12)	0.317779714278169
1479	41521 (2002/09)	41320 (1994/10)	0.388101698321777
1480	41521 (2002/09)	41521 (1987/01)	0.38851360231305
1481	41521 (2002/09)	41521 (1994/10)	0.390260648442467
1482	41521 (2002/09)	41320 (1987/01)	0.347834115971086
1483	41521 (2002/09)	41320 (1980/10)	0.345177526122873
1484	41521 (2002/09)	41320 (1983/03)	0.349065854665566
1485	41521 (2002/09)	41111 (1983/03)	0.246860651656801
1486	41521 (2002/09)	41521 (1953/09)	0.235996924350861
1487	41521 (2002/09)	41320 (1953/09)	0.260315311504075
1488	41521 (2002/09)	41420 (1949/08)	0.292557811312561
1489	41521 (2002/09)	41521 (1949/08)	0.288529770484533
1490	41521 (2002/09)	41953 (2013/09)	0.0954144118484762
1491	41521 (2002/09)	41420 (1972/11)	0.0955630316110194
1492	41521 (2002/09)	41912 (1949/08)	0.119436339934198
1493	41521 (2002/09)	41522 (1953/09)	0.110121304018196
1494	41521 (2002/09)	41420 (1957/09)	0.141430122537614
1495	41521 (2002/09)	41620 (1957/09)	0.128647798742138
1496	41521 (2002/09)	41420 (1953/09)	0.15172073516714
1497	41521 (2002/09)	41620 (1953/09)	0.164802752857318
1498	41521 (2002/09)	41711 (1949/08)	0.163955777676814
1499	41521 (2002/09)	41320 (1957/09)	0.194869749317296
1500	41521 (2002/09)	41420 (1961/09)	0.206120284805333
1501	41521 (2002/09)	41521 (1969/09)	0.189127246057939
1502	41521 (2002/09)	41420 (1969/09)	0.257164492078285
1503	41521 (2002/09)	41320 (1969/09)	0.228912769406256
1504	41521 (2002/09)	41521 (1972/11)	0.237690095751934
1505	41521 (2002/09)	41220 (1949/08)	0.168213809003762
1506	41521 (2002/09)	41320 (1949/08)	0.163166397415186
1507	41521 (2002/09)	41712 (1949/08)	0.0428400916158586
1508	41521 (2002/09)	41522 (1949/08)	0.0690170872179973
1509	41521 (2002/09)	41620 (1949/08)	0.0472981686871292
1510	41521 (2002/09)	41911 (1949/08)	0.0469098310341486
1511	41521 (2002/09)	41951 (1953/09)	0.0800127004286395
1512	41521 (2002/09)	41521 (1957/09)	0.0606410997623177
1513	41521 (2002/09)	41521 (1961/09)	0.0588555858310627
1514	41521 (2009/09)	41113 (1994/10)	0.384767978642541
1515	41521 (2009/09)	41113 (1998/09)	0.381268780678997
1516	41521 (2009/09)	41952 (2013/09)	0.389494349038603
1517	41521 (2009/09)	41223 (2013/09)	0.389504975168657
1518	41521 (2009/09)	41223 (2017/09)	0.369881852847409
1519	41521 (2009/09)	41113 (2017/09)	0.383258193844282
1520	41521 (2009/09)	41113 (2009/09)	0.400834113262072
1521	41521 (2009/09)	41113 (2013/09)	0.368861185039922
1522	41521 (2009/09)	41111 (1987/01)	0.340035541001937
1523	41521 (2009/09)	41112 (1990/12)	0.352716188405234
1524	41521 (2009/09)	41223 (2009/09)	0.379055021476785
1525	41521 (2009/09)	41221 (1998/09)	0.355379188712522
1526	41521 (2009/09)	41221 (2002/09)	0.38414236466971
1527	41521 (2009/09)	41953 (2017/09)	0.378231699500021
1528	41521 (2009/09)	41521 (2017/09)	0.416121807198932
1529	41521 (2009/09)	41320 (2002/09)	0.419976302277614
1530	41521 (2009/09)	41521 (2002/09)	0.431312526341474
1531	41521 (2009/09)	41521 (2009/09)	1
1532	41521 (2009/09)	41521 (2013/09)	0.454351162835882
1533	41521 (2009/09)	41420 (2017/09)	0.4105784937757
1534	41521 (2009/09)	41420 (2009/09)	0.432434504302497
1535	41521 (2009/09)	41420 (2013/09)	0.426329802299892
1536	41521 (2009/09)	41420 (2002/09)	0.416381122965501
1537	41521 (2009/09)	41420 (2005/09)	0.404434057604851
1538	41521 (2009/09)	41113 (2002/09)	0.419897948199023
1539	41521 (2009/09)	41113 (2005/09)	0.411629007452975
1540	41521 (2009/09)	41320 (2009/09)	0.426303950217588
1541	41521 (2009/09)	41320 (2013/09)	0.424962495138259
1542	41521 (2009/09)	41320 (2017/09)	0.426208897485493
1543	41521 (2009/09)	41320 (1965/09)	0.350406357954432
1544	41521 (2009/09)	41420 (1980/10)	0.384822899505766
1545	41521 (2009/09)	41420 (1998/09)	0.394185147252472
1546	41521 (2009/09)	41420 (1990/12)	0.38816915655151
1547	41521 (2009/09)	41420 (1994/10)	0.38700928876534
1548	41521 (2009/09)	41420 (1965/09)	0.275026266278985
1549	41521 (2009/09)	41320 (1972/11)	0.32362315287405
1550	41521 (2009/09)	41320 (1976/10)	0.348356481983056
1551	41521 (2009/09)	41320 (1961/09)	0.274932887605734
1552	41521 (2009/09)	41521 (1965/09)	0.296016208448182
1553	41521 (2009/09)	41521 (1983/03)	0.253674702015073
1554	41521 (2009/09)	41521 (1976/10)	0.278591745827296
1555	41521 (2009/09)	41521 (1980/10)	0.332524448542794
1556	41521 (2009/09)	41320 (1998/09)	0.344200477326969
1557	41521 (2009/09)	41521 (1998/09)	0.324533226259787
1558	41521 (2009/09)	41222 (2005/09)	0.329741432332029
1559	41521 (2009/09)	41320 (2005/09)	0.383026743678105
1560	41521 (2009/09)	41521 (2005/09)	0.367472227635938
1561	41521 (2009/09)	41221 (1990/12)	0.331229219871826
1562	41521 (2009/09)	41221 (1994/10)	0.297124840477442
1563	41521 (2009/09)	41420 (1987/01)	0.294327894327894
1564	41521 (2009/09)	41420 (1976/10)	0.310448136958711
1565	41521 (2009/09)	41420 (1983/03)	0.30694308820952
1566	41521 (2009/09)	41521 (1990/12)	0.287283727842055
1567	41521 (2009/09)	41320 (1990/12)	0.304324337597918
1568	41521 (2009/09)	41320 (1994/10)	0.383263142951782
1569	41521 (2009/09)	41521 (1987/01)	0.377556538839725
1570	41521 (2009/09)	41521 (1994/10)	0.375463358996293
1571	41521 (2009/09)	41320 (1987/01)	0.332711610670724
1572	41521 (2009/09)	41320 (1980/10)	0.331824999364466
1573	41521 (2009/09)	41320 (1983/03)	0.338188482685444
1574	41521 (2009/09)	41111 (1983/03)	0.233008221416535
1575	41521 (2009/09)	41521 (1953/09)	0.221124888080962
1576	41521 (2009/09)	41320 (1953/09)	0.245190807944265
1577	41521 (2009/09)	41420 (1949/08)	0.281827580120527
1578	41521 (2009/09)	41521 (1949/08)	0.275354136727571
1579	41521 (2009/09)	41953 (2013/09)	0.0885780885780886
1580	41521 (2009/09)	41420 (1972/11)	0.0870016132749481
1581	41521 (2009/09)	41912 (1949/08)	0.11221542643561
1582	41521 (2009/09)	41522 (1953/09)	0.103042678016795
1583	41521 (2009/09)	41420 (1957/09)	0.129184307084392
1584	41521 (2009/09)	41620 (1957/09)	0.121583249677327
1585	41521 (2009/09)	41420 (1953/09)	0.142820917389834
1586	41521 (2009/09)	41620 (1953/09)	0.153058935681041
1587	41521 (2009/09)	41711 (1949/08)	0.153873863888273
1588	41521 (2009/09)	41320 (1957/09)	0.180680035850325
1589	41521 (2009/09)	41420 (1961/09)	0.191882532206677
1590	41521 (2009/09)	41521 (1969/09)	0.175259457649816
1591	41521 (2009/09)	41420 (1969/09)	0.241540850198094
1592	41521 (2009/09)	41320 (1969/09)	0.213761442669819
1593	41521 (2009/09)	41521 (1972/11)	0.224643207321059
1594	41521 (2009/09)	41220 (1949/08)	0.155158092917659
1595	41521 (2009/09)	41320 (1949/08)	0.153511584464828
1596	41521 (2009/09)	41712 (1949/08)	0.0389990060223353
1597	41521 (2009/09)	41522 (1949/08)	0.0658771066195633
1598	41521 (2009/09)	41620 (1949/08)	0.0434375913475592
1599	41521 (2009/09)	41911 (1949/08)	0.0434757133649733
1600	41521 (2009/09)	41951 (1953/09)	0.0728221088729431
1601	41521 (2009/09)	41521 (1957/09)	0.0557983682983683
1602	41521 (2009/09)	41521 (1961/09)	0.0549847183816038
1603	41521 (2013/09)	41113 (1994/10)	0.384293884733832
1604	41521 (2013/09)	41113 (1998/09)	0.375036018780616
1605	41521 (2013/09)	41952 (2013/09)	0.392818116100398
1606	41521 (2013/09)	41223 (2013/09)	0.402690863579474
1607	41521 (2013/09)	41223 (2017/09)	0.392088602946577
1608	41521 (2013/09)	41113 (2017/09)	0.412350157031008
1609	41521 (2013/09)	41113 (2009/09)	0.419482154923521
1610	41521 (2013/09)	41113 (2013/09)	0.405442724043166
1611	41521 (2013/09)	41111 (1987/01)	0.327817827308016
1612	41521 (2013/09)	41112 (1990/12)	0.345216614403588
1613	41521 (2013/09)	41223 (2009/09)	0.37086421569529
1614	41521 (2013/09)	41221 (1998/09)	0.33426848922581
1615	41521 (2013/09)	41221 (2002/09)	0.363832011314026
1616	41521 (2013/09)	41953 (2017/09)	0.362788750618412
1617	41521 (2013/09)	41521 (2017/09)	0.408709710013135
1618	41521 (2013/09)	41320 (2002/09)	0.399076761262928
1619	41521 (2013/09)	41521 (2002/09)	0.406932443047918
1620	41521 (2013/09)	41521 (2009/09)	0.454351162835882
1621	41521 (2013/09)	41521 (2013/09)	1
1622	41521 (2013/09)	41420 (2017/09)	0.418846180387827
1623	41521 (2013/09)	41420 (2009/09)	0.425494122768829
1624	41521 (2013/09)	41420 (2013/09)	0.438293947725612
1625	41521 (2013/09)	41420 (2002/09)	0.410629128545692
1626	41521 (2013/09)	41420 (2005/09)	0.389022692206375
1627	41521 (2013/09)	41113 (2002/09)	0.402364592530037
1628	41521 (2013/09)	41113 (2005/09)	0.413123877917415
1629	41521 (2013/09)	41320 (2009/09)	0.411375960234975
1630	41521 (2013/09)	41320 (2013/09)	0.436746833495718
1631	41521 (2013/09)	41320 (2017/09)	0.438425135212069
1632	41521 (2013/09)	41320 (1965/09)	0.344540384961324
1633	41521 (2013/09)	41420 (1980/10)	0.3748266745549
1634	41521 (2013/09)	41420 (1998/09)	0.376354110342513
1635	41521 (2013/09)	41420 (1990/12)	0.379292769517382
1636	41521 (2013/09)	41420 (1994/10)	0.390510435394356
1637	41521 (2013/09)	41420 (1965/09)	0.247638283995035
1638	41521 (2013/09)	41320 (1972/11)	0.305695717903913
1639	41521 (2013/09)	41320 (1976/10)	0.336648740338094
1640	41521 (2013/09)	41320 (1961/09)	0.252763545186962
1641	41521 (2013/09)	41521 (1965/09)	0.276541535679796
1642	41521 (2013/09)	41521 (1983/03)	0.225329432310449
1643	41521 (2013/09)	41521 (1976/10)	0.248125441575313
1644	41521 (2013/09)	41521 (1980/10)	0.307890186817358
1645	41521 (2013/09)	41320 (1998/09)	0.315868077162414
1646	41521 (2013/09)	41521 (1998/09)	0.295020648202201
1647	41521 (2013/09)	41222 (2005/09)	0.304123491535542
1648	41521 (2013/09)	41320 (2005/09)	0.347536365929538
1649	41521 (2013/09)	41521 (2005/09)	0.335585775825661
1650	41521 (2013/09)	41221 (1990/12)	0.301652892561983
1651	41521 (2013/09)	41221 (1994/10)	0.270046102804946
1652	41521 (2013/09)	41420 (1987/01)	0.2624944714728
1653	41521 (2013/09)	41420 (1976/10)	0.280338440231974
1654	41521 (2013/09)	41420 (1983/03)	0.277988451262605
1655	41521 (2013/09)	41521 (1990/12)	0.258392905619401
1656	41521 (2013/09)	41320 (1990/12)	0.278322509444374
1657	41521 (2013/09)	41320 (1994/10)	0.35207405574798
1658	41521 (2013/09)	41521 (1987/01)	0.349581160782973
1659	41521 (2013/09)	41521 (1994/10)	0.34393995782161
1660	41521 (2013/09)	41320 (1987/01)	0.308255942745165
1661	41521 (2013/09)	41320 (1980/10)	0.303583946722748
1662	41521 (2013/09)	41320 (1983/03)	0.311876623920878
1663	41521 (2013/09)	41111 (1983/03)	0.211925020232289
1664	41521 (2013/09)	41521 (1953/09)	0.195097904342642
1665	41521 (2013/09)	41320 (1953/09)	0.222414789139226
1666	41521 (2013/09)	41420 (1949/08)	0.25884090711617
1667	41521 (2013/09)	41521 (1949/08)	0.251382128146957
1668	41521 (2013/09)	41953 (2013/09)	0.0767111473131933
1669	41521 (2013/09)	41420 (1972/11)	0.07443520758966
1670	41521 (2013/09)	41912 (1949/08)	0.0980285423520223
1671	41521 (2013/09)	41522 (1953/09)	0.0888127963220152
1672	41521 (2013/09)	41420 (1957/09)	0.11291389164423
1673	41521 (2013/09)	41620 (1957/09)	0.103682124265724
1674	41521 (2013/09)	41420 (1953/09)	0.121996564139976
1675	41521 (2013/09)	41620 (1953/09)	0.131992678806082
1676	41521 (2013/09)	41711 (1949/08)	0.136606289484113
1677	41521 (2013/09)	41320 (1957/09)	0.159344925762959
1678	41521 (2013/09)	41420 (1961/09)	0.165163839181966
1679	41521 (2013/09)	41521 (1969/09)	0.152857443869548
1680	41521 (2013/09)	41420 (1969/09)	0.210403656439497
1681	41521 (2013/09)	41320 (1969/09)	0.187222119303446
1682	41521 (2013/09)	41521 (1972/11)	0.195153295391959
1683	41521 (2013/09)	41220 (1949/08)	0.137063165001979
1684	41521 (2013/09)	41320 (1949/08)	0.135201573254671
1685	41521 (2013/09)	41712 (1949/08)	0.0326079062673994
1686	41521 (2013/09)	41522 (1949/08)	0.0558640417297661
1687	41521 (2013/09)	41620 (1949/08)	0.0365599728826691
1688	41521 (2013/09)	41911 (1949/08)	0.0356242729740209
1689	41521 (2013/09)	41951 (1953/09)	0.062895493767977
1690	41521 (2013/09)	41521 (1957/09)	0.0471508973646706
1691	41521 (2013/09)	41521 (1961/09)	0.0480011601488858
1692	41420 (2017/09)	41113 (1994/10)	0.381276925148088
1693	41420 (2017/09)	41113 (1998/09)	0.381730834521627
1694	41420 (2017/09)	41952 (2013/09)	0.404213264857925
1695	41420 (2017/09)	41223 (2013/09)	0.402642810242942
1696	41420 (2017/09)	41223 (2017/09)	0.400919757089794
1697	41420 (2017/09)	41113 (2017/09)	0.414254586142929
1698	41420 (2017/09)	41113 (2009/09)	0.415983137057233
1699	41420 (2017/09)	41113 (2013/09)	0.401367890568754
1700	41420 (2017/09)	41111 (1987/01)	0.333494424457212
1701	41420 (2017/09)	41112 (1990/12)	0.345409152015643
1702	41420 (2017/09)	41223 (2009/09)	0.367116829005318
1703	41420 (2017/09)	41221 (1998/09)	0.336940550414995
1704	41420 (2017/09)	41221 (2002/09)	0.360511525617007
1705	41420 (2017/09)	41953 (2017/09)	0.371827653322139
1706	41420 (2017/09)	41521 (2017/09)	0.391375231127105
1707	41420 (2017/09)	41320 (2002/09)	0.386496932869258
1708	41420 (2017/09)	41521 (2002/09)	0.388442676757926
1709	41420 (2017/09)	41521 (2009/09)	0.4105784937757
1710	41420 (2017/09)	41521 (2013/09)	0.418846180387827
1711	41420 (2017/09)	41420 (2017/09)	1
1712	41420 (2017/09)	41420 (2009/09)	0.434452284476736
1713	41420 (2017/09)	41420 (2013/09)	0.437274681087077
1714	41420 (2017/09)	41420 (2002/09)	0.419218304496432
1715	41420 (2017/09)	41420 (2005/09)	0.398482474849474
1716	41420 (2017/09)	41113 (2002/09)	0.389924948828747
1717	41420 (2017/09)	41113 (2005/09)	0.405666589545997
1718	41420 (2017/09)	41320 (2009/09)	0.402344915001491
1719	41420 (2017/09)	41320 (2013/09)	0.424209157391613
1720	41420 (2017/09)	41320 (2017/09)	0.432812886361228
1721	41420 (2017/09)	41320 (1965/09)	0.34255033557047
1722	41420 (2017/09)	41420 (1980/10)	0.372370550161812
1723	41420 (2017/09)	41420 (1998/09)	0.378983025610482
1724	41420 (2017/09)	41420 (1990/12)	0.37818729108696
1725	41420 (2017/09)	41420 (1994/10)	0.394522946104789
1726	41420 (2017/09)	41420 (1965/09)	0.249496602063932
1727	41420 (2017/09)	41320 (1972/11)	0.302850564844985
1728	41420 (2017/09)	41320 (1976/10)	0.328321471502986
1729	41420 (2017/09)	41320 (1961/09)	0.250839598725977
1730	41420 (2017/09)	41521 (1965/09)	0.273703333265294
1731	41420 (2017/09)	41521 (1983/03)	0.218837684347572
1732	41420 (2017/09)	41521 (1976/10)	0.240052273444189
1733	41420 (2017/09)	41521 (1980/10)	0.299541093032958
1734	41420 (2017/09)	41320 (1998/09)	0.311850097807063
1735	41420 (2017/09)	41521 (1998/09)	0.2824896088671
1736	41420 (2017/09)	41222 (2005/09)	0.301873198847262
1737	41420 (2017/09)	41320 (2005/09)	0.338649643384417
1738	41420 (2017/09)	41521 (2005/09)	0.329148357396945
1739	41420 (2017/09)	41221 (1990/12)	0.302463873583533
1740	41420 (2017/09)	41221 (1994/10)	0.272233201581028
1741	41420 (2017/09)	41420 (1987/01)	0.26136863400475
1742	41420 (2017/09)	41420 (1976/10)	0.276720508634762
1743	41420 (2017/09)	41420 (1983/03)	0.277846879691186
1744	41420 (2017/09)	41521 (1990/12)	0.244972048375242
1745	41420 (2017/09)	41320 (1990/12)	0.270585270585271
1746	41420 (2017/09)	41320 (1994/10)	0.344679721479182
1747	41420 (2017/09)	41521 (1987/01)	0.333901156677182
1748	41420 (2017/09)	41521 (1994/10)	0.33155854753162
1749	41420 (2017/09)	41320 (1987/01)	0.301601367175138
1750	41420 (2017/09)	41320 (1980/10)	0.295522517446144
1751	41420 (2017/09)	41320 (1983/03)	0.307330866148281
1752	41420 (2017/09)	41111 (1983/03)	0.211989290611872
1753	41420 (2017/09)	41521 (1953/09)	0.191472427515634
1754	41420 (2017/09)	41320 (1953/09)	0.224296375030448
1755	41420 (2017/09)	41420 (1949/08)	0.259441920830629
1756	41420 (2017/09)	41521 (1949/08)	0.249802959978982
1757	41420 (2017/09)	41953 (2013/09)	0.0775225203755779
1758	41420 (2017/09)	41420 (1972/11)	0.0742601366634128
1759	41420 (2017/09)	41912 (1949/08)	0.0984864534048914
1760	41420 (2017/09)	41522 (1953/09)	0.0887561289094111
1761	41420 (2017/09)	41420 (1957/09)	0.110603397773872
1762	41420 (2017/09)	41620 (1957/09)	0.101706161137441
1763	41420 (2017/09)	41420 (1953/09)	0.121063337307989
1764	41420 (2017/09)	41620 (1953/09)	0.129548999976717
1765	41420 (2017/09)	41711 (1949/08)	0.134169191977608
1766	41420 (2017/09)	41320 (1957/09)	0.15643892532854
1767	41420 (2017/09)	41420 (1961/09)	0.16641599370618
1768	41420 (2017/09)	41521 (1969/09)	0.14980377586327
1769	41420 (2017/09)	41420 (1969/09)	0.215100906235169
1770	41420 (2017/09)	41320 (1969/09)	0.184442146386304
1771	41420 (2017/09)	41521 (1972/11)	0.190359254206457
1772	41420 (2017/09)	41220 (1949/08)	0.136884505868463
1773	41420 (2017/09)	41320 (1949/08)	0.135270424437149
1774	41420 (2017/09)	41712 (1949/08)	0.0328665608007314
1775	41420 (2017/09)	41522 (1949/08)	0.0542674490720863
1776	41420 (2017/09)	41620 (1949/08)	0.0358722831313714
1777	41420 (2017/09)	41911 (1949/08)	0.0351666867252377
1778	41420 (2017/09)	41951 (1953/09)	0.061906461977865
1779	41420 (2017/09)	41521 (1957/09)	0.0456136145733461
1780	41420 (2017/09)	41521 (1961/09)	0.0450778443113772
1781	41420 (2009/09)	41113 (1994/10)	0.396738015455105
1782	41420 (2009/09)	41113 (1998/09)	0.396854955514173
1783	41420 (2009/09)	41952 (2013/09)	0.414905260277721
1784	41420 (2009/09)	41223 (2013/09)	0.409077356302799
1785	41420 (2009/09)	41223 (2017/09)	0.400683613980054
1786	41420 (2009/09)	41113 (2017/09)	0.409715775980197
1787	41420 (2009/09)	41113 (2009/09)	0.426959518988516
1788	41420 (2009/09)	41113 (2013/09)	0.406821326383945
1789	41420 (2009/09)	41111 (1987/01)	0.338981826064964
1790	41420 (2009/09)	41112 (1990/12)	0.35562116577975
1791	41420 (2009/09)	41223 (2009/09)	0.380886118223311
1792	41420 (2009/09)	41221 (1998/09)	0.348914992645725
1793	41420 (2009/09)	41221 (2002/09)	0.37272689700777
1794	41420 (2009/09)	41953 (2017/09)	0.374538674457942
1795	41420 (2009/09)	41521 (2017/09)	0.38326542780483
1796	41420 (2009/09)	41320 (2002/09)	0.397758721496784
1797	41420 (2009/09)	41521 (2002/09)	0.404890503780811
1798	41420 (2009/09)	41521 (2009/09)	0.432434504302497
1799	41420 (2009/09)	41521 (2013/09)	0.425494122768829
1800	41420 (2009/09)	41420 (2017/09)	0.434452284476736
1801	41420 (2009/09)	41420 (2009/09)	1
1802	41420 (2009/09)	41420 (2013/09)	0.457154962398051
1803	41420 (2009/09)	41420 (2002/09)	0.440106893936658
1804	41420 (2009/09)	41420 (2005/09)	0.431039838471694
1805	41420 (2009/09)	41113 (2002/09)	0.410548906633669
1806	41420 (2009/09)	41113 (2005/09)	0.420644531603015
1807	41420 (2009/09)	41320 (2009/09)	0.416728181250355
1808	41420 (2009/09)	41320 (2013/09)	0.435831209482921
1809	41420 (2009/09)	41320 (2017/09)	0.430596406676353
1810	41420 (2009/09)	41320 (1965/09)	0.35313208231348
1811	41420 (2009/09)	41420 (1980/10)	0.391451005378258
1812	41420 (2009/09)	41420 (1998/09)	0.401113941375508
1813	41420 (2009/09)	41420 (1990/12)	0.399553531565318
1814	41420 (2009/09)	41420 (1994/10)	0.413075638272489
1815	41420 (2009/09)	41420 (1965/09)	0.258997702714201
1816	41420 (2009/09)	41320 (1972/11)	0.312561780870665
1817	41420 (2009/09)	41320 (1976/10)	0.33348099924883
1818	41420 (2009/09)	41320 (1961/09)	0.255957074025405
1819	41420 (2009/09)	41521 (1965/09)	0.276017447841653
1820	41420 (2009/09)	41521 (1983/03)	0.223866706013211
1821	41420 (2009/09)	41521 (1976/10)	0.243809740555303
1822	41420 (2009/09)	41521 (1980/10)	0.310218591954631
1823	41420 (2009/09)	41320 (1998/09)	0.319697411745092
1824	41420 (2009/09)	41521 (1998/09)	0.28794243736401
1825	41420 (2009/09)	41222 (2005/09)	0.308564447683141
1826	41420 (2009/09)	41320 (2005/09)	0.347752832652374
1827	41420 (2009/09)	41521 (2005/09)	0.334453532855663
1828	41420 (2009/09)	41221 (1990/12)	0.309916051252919
1829	41420 (2009/09)	41221 (1994/10)	0.278312441615433
1830	41420 (2009/09)	41420 (1987/01)	0.269642140915371
1831	41420 (2009/09)	41420 (1976/10)	0.290474837751022
1832	41420 (2009/09)	41420 (1983/03)	0.286099102817544
1833	41420 (2009/09)	41521 (1990/12)	0.254321155019318
1834	41420 (2009/09)	41320 (1990/12)	0.281979657547391
1835	41420 (2009/09)	41320 (1994/10)	0.357144337803943
1836	41420 (2009/09)	41521 (1987/01)	0.346489822942697
1837	41420 (2009/09)	41521 (1994/10)	0.343367008943359
1838	41420 (2009/09)	41320 (1987/01)	0.309769488773526
1839	41420 (2009/09)	41320 (1980/10)	0.304438539081545
1840	41420 (2009/09)	41320 (1983/03)	0.312879440371405
1841	41420 (2009/09)	41111 (1983/03)	0.212786489746683
1842	41420 (2009/09)	41521 (1953/09)	0.198930431976396
1843	41420 (2009/09)	41320 (1953/09)	0.223618818390497
1844	41420 (2009/09)	41420 (1949/08)	0.265224429083909
1845	41420 (2009/09)	41521 (1949/08)	0.256214276219593
1846	41420 (2009/09)	41953 (2013/09)	0.0779773497799899
1847	41420 (2009/09)	41420 (1972/11)	0.075305259109701
1848	41420 (2009/09)	41912 (1949/08)	0.0982867448151488
1849	41420 (2009/09)	41522 (1953/09)	0.0906730144990262
1850	41420 (2009/09)	41420 (1957/09)	0.113817285822593
1851	41420 (2009/09)	41620 (1957/09)	0.104513007234226
1852	41420 (2009/09)	41420 (1953/09)	0.124997043589319
1853	41420 (2009/09)	41620 (1953/09)	0.13401818952924
1854	41420 (2009/09)	41711 (1949/08)	0.136562229854443
1855	41420 (2009/09)	41320 (1957/09)	0.160720610110264
1856	41420 (2009/09)	41420 (1961/09)	0.170308332943433
1857	41420 (2009/09)	41521 (1969/09)	0.153093315809238
1858	41420 (2009/09)	41420 (1969/09)	0.220652124205424
1859	41420 (2009/09)	41320 (1969/09)	0.188836214909835
1860	41420 (2009/09)	41521 (1972/11)	0.195541650371529
1861	41420 (2009/09)	41220 (1949/08)	0.139413071436923
1862	41420 (2009/09)	41320 (1949/08)	0.136834684525908
1863	41420 (2009/09)	41712 (1949/08)	0.0333981054165655
1864	41420 (2009/09)	41522 (1949/08)	0.0562935461317775
1865	41420 (2009/09)	41620 (1949/08)	0.0371872722856449
1866	41420 (2009/09)	41911 (1949/08)	0.0359469181411627
1867	41420 (2009/09)	41951 (1953/09)	0.0638302989489887
1868	41420 (2009/09)	41521 (1957/09)	0.0470747772181325
1869	41420 (2009/09)	41521 (1961/09)	0.045899736402989
1870	41420 (2013/09)	41113 (1994/10)	0.386979622032416
1871	41420 (2013/09)	41113 (1998/09)	0.389816686770527
1872	41420 (2013/09)	41952 (2013/09)	0.405907599091139
1873	41420 (2013/09)	41223 (2013/09)	0.405950645990601
1874	41420 (2013/09)	41223 (2017/09)	0.394338217035014
1875	41420 (2013/09)	41113 (2017/09)	0.408814767217711
1876	41420 (2013/09)	41113 (2009/09)	0.421891702043185
1877	41420 (2013/09)	41113 (2013/09)	0.40574169053487
1878	41420 (2013/09)	41111 (1987/01)	0.334235742528408
1879	41420 (2013/09)	41112 (1990/12)	0.34959236290154
1880	41420 (2013/09)	41223 (2009/09)	0.373723907445623
1881	41420 (2013/09)	41221 (1998/09)	0.340151934794651
1882	41420 (2013/09)	41221 (2002/09)	0.360293820065563
1883	41420 (2013/09)	41953 (2017/09)	0.364748296494838
1884	41420 (2013/09)	41521 (2017/09)	0.385579875600346
1885	41420 (2013/09)	41320 (2002/09)	0.39239218095933
1886	41420 (2013/09)	41521 (2002/09)	0.394896719319563
1887	41420 (2013/09)	41521 (2009/09)	0.426329802299892
1888	41420 (2013/09)	41521 (2013/09)	0.438293947725612
1889	41420 (2013/09)	41420 (2017/09)	0.437274681087077
1890	41420 (2013/09)	41420 (2009/09)	0.457154962398051
1891	41420 (2013/09)	41420 (2013/09)	1
1892	41420 (2013/09)	41420 (2002/09)	0.418158770400887
1893	41420 (2013/09)	41420 (2005/09)	0.402401837141889
1894	41420 (2013/09)	41113 (2002/09)	0.402632229597368
1895	41420 (2013/09)	41113 (2005/09)	0.41585376727597
1896	41420 (2013/09)	41320 (2009/09)	0.409480509800999
1897	41420 (2013/09)	41320 (2013/09)	0.436390758225552
1898	41420 (2013/09)	41320 (2017/09)	0.42744095659938
1899	41420 (2013/09)	41320 (1965/09)	0.344683733865792
1900	41420 (2013/09)	41420 (1980/10)	0.383463913724767
1901	41420 (2013/09)	41420 (1998/09)	0.391579655191737
1902	41420 (2013/09)	41420 (1990/12)	0.390368132640157
1903	41420 (2013/09)	41420 (1994/10)	0.404261652957305
1904	41420 (2013/09)	41420 (1965/09)	0.251737306705065
1905	41420 (2013/09)	41320 (1972/11)	0.307858519398104
1906	41420 (2013/09)	41320 (1976/10)	0.331488981423383
1907	41420 (2013/09)	41320 (1961/09)	0.248009101251422
1908	41420 (2013/09)	41521 (1965/09)	0.271735169062563
1909	41420 (2013/09)	41521 (1983/03)	0.22131934367675
1910	41420 (2013/09)	41521 (1976/10)	0.242008825571758
1911	41420 (2013/09)	41521 (1980/10)	0.301949467477734
1912	41420 (2013/09)	41320 (1998/09)	0.317464557222108
1913	41420 (2013/09)	41521 (1998/09)	0.288065318619634
1914	41420 (2013/09)	41222 (2005/09)	0.304858752294352
1915	41420 (2013/09)	41320 (2005/09)	0.343982076919885
1916	41420 (2013/09)	41521 (2005/09)	0.330316082984789
1917	41420 (2013/09)	41221 (1990/12)	0.30108125954356
1918	41420 (2013/09)	41221 (1994/10)	0.270337629140484
1919	41420 (2013/09)	41420 (1987/01)	0.261667139830971
1920	41420 (2013/09)	41420 (1976/10)	0.281173070748154
1921	41420 (2013/09)	41420 (1983/03)	0.278953763509625
1922	41420 (2013/09)	41521 (1990/12)	0.251172091989779
1923	41420 (2013/09)	41320 (1990/12)	0.274212441952893
1924	41420 (2013/09)	41320 (1994/10)	0.352326530612245
1925	41420 (2013/09)	41521 (1987/01)	0.343929601482074
1926	41420 (2013/09)	41521 (1994/10)	0.338495710472154
1927	41420 (2013/09)	41320 (1987/01)	0.306523888666821
1928	41420 (2013/09)	41320 (1980/10)	0.298968404696133
1929	41420 (2013/09)	41320 (1983/03)	0.310399801238121
1930	41420 (2013/09)	41111 (1983/03)	0.212594850509112
1931	41420 (2013/09)	41521 (1953/09)	0.195625594348594
1932	41420 (2013/09)	41320 (1953/09)	0.220960564676999
1933	41420 (2013/09)	41420 (1949/08)	0.258531873792659
1934	41420 (2013/09)	41521 (1949/08)	0.251240424791086
1935	41420 (2013/09)	41953 (2013/09)	0.0768468255841397
1936	41420 (2013/09)	41420 (1972/11)	0.0739709871447105
1937	41420 (2013/09)	41912 (1949/08)	0.0973125422464629
1938	41420 (2013/09)	41522 (1953/09)	0.0882810657863711
1939	41420 (2013/09)	41420 (1957/09)	0.111121441022661
1940	41420 (2013/09)	41620 (1957/09)	0.101552408464266
1941	41420 (2013/09)	41420 (1953/09)	0.120871479893383
1942	41420 (2013/09)	41620 (1953/09)	0.132106907323846
1943	41420 (2013/09)	41711 (1949/08)	0.135116519343359
1944	41420 (2013/09)	41320 (1957/09)	0.155941224111998
1945	41420 (2013/09)	41420 (1961/09)	0.168007354631119
1946	41420 (2013/09)	41521 (1969/09)	0.151114800212123
1947	41420 (2013/09)	41420 (1969/09)	0.212605474607758
1948	41420 (2013/09)	41320 (1969/09)	0.185766781548855
1949	41420 (2013/09)	41521 (1972/11)	0.193625011311194
1950	41420 (2013/09)	41220 (1949/08)	0.135177883733725
1951	41420 (2013/09)	41320 (1949/08)	0.133883687681594
1952	41420 (2013/09)	41712 (1949/08)	0.0331354740279864
1953	41420 (2013/09)	41522 (1949/08)	0.0553360618893279
1954	41420 (2013/09)	41620 (1949/08)	0.0361132947426094
1955	41420 (2013/09)	41911 (1949/08)	0.0352663455577281
1956	41420 (2013/09)	41951 (1953/09)	0.0616320467781105
1957	41420 (2013/09)	41521 (1957/09)	0.0460624777289464
1958	41420 (2013/09)	41521 (1961/09)	0.0452334053207395
1959	41420 (2002/09)	41113 (1994/10)	0.393778306258415
1960	41420 (2002/09)	41113 (1998/09)	0.395669221802254
1961	41420 (2002/09)	41952 (2013/09)	0.40728863481883
1962	41420 (2002/09)	41223 (2013/09)	0.397281932250143
1963	41420 (2002/09)	41223 (2017/09)	0.384193702575133
1964	41420 (2002/09)	41113 (2017/09)	0.387931673061823
1965	41420 (2002/09)	41113 (2009/09)	0.403131601839195
1966	41420 (2002/09)	41113 (2013/09)	0.384694180122382
1967	41420 (2002/09)	41111 (1987/01)	0.343078470075602
1968	41420 (2002/09)	41112 (1990/12)	0.354332136510354
1969	41420 (2002/09)	41223 (2009/09)	0.371251703771013
1970	41420 (2002/09)	41221 (1998/09)	0.359281813045389
1971	41420 (2002/09)	41221 (2002/09)	0.377035517374022
1972	41420 (2002/09)	41953 (2017/09)	0.373310944290794
1973	41420 (2002/09)	41521 (2017/09)	0.381680325356114
1974	41420 (2002/09)	41320 (2002/09)	0.407318451539983
1975	41420 (2002/09)	41521 (2002/09)	0.410278250993754
1976	41420 (2002/09)	41521 (2009/09)	0.416381122965501
1977	41420 (2002/09)	41521 (2013/09)	0.410629128545692
1978	41420 (2002/09)	41420 (2017/09)	0.419218304496432
1979	41420 (2002/09)	41420 (2009/09)	0.440106893936658
1980	41420 (2002/09)	41420 (2013/09)	0.418158770400887
1981	41420 (2002/09)	41420 (2002/09)	1
1982	41420 (2002/09)	41420 (2005/09)	0.426258849733514
1983	41420 (2002/09)	41113 (2002/09)	0.410094386487829
1984	41420 (2002/09)	41113 (2005/09)	0.413692563203543
1985	41420 (2002/09)	41320 (2009/09)	0.410527946101872
1986	41420 (2002/09)	41320 (2013/09)	0.419728704329297
1987	41420 (2002/09)	41320 (2017/09)	0.416076245279626
1988	41420 (2002/09)	41320 (1965/09)	0.362979641617413
1989	41420 (2002/09)	41420 (1980/10)	0.394011883632996
1990	41420 (2002/09)	41420 (1998/09)	0.423453285960977
1991	41420 (2002/09)	41420 (1990/12)	0.411182144044936
1992	41420 (2002/09)	41420 (1994/10)	0.419388055310385
1993	41420 (2002/09)	41420 (1965/09)	0.275415319433605
1994	41420 (2002/09)	41320 (1972/11)	0.320700545506747
1995	41420 (2002/09)	41320 (1976/10)	0.344309162518243
1996	41420 (2002/09)	41320 (1961/09)	0.259958118996677
1997	41420 (2002/09)	41521 (1965/09)	0.285689806584274
1998	41420 (2002/09)	41521 (1983/03)	0.230344533434434
1999	41420 (2002/09)	41521 (1976/10)	0.255926544240401
[truncated: 5,922 more rows]
