# Supplementary material for: Dataset of Jaccard similarity indices from 1,597 European political manifestos across 27 countries (1945–2017)
Source: Data Brief. 2019 Apr 9;24:103907. doi: 10.1016/j.dib.2019.103907 (PMC6479077; doi:10.1016/j.dib.2019.103907)
Supplement: Multimedia component 3 [file mmc3.zip › Portugal.csv]

	referenceParty	comparedParty	Jaccard Similarity
1	35313 (1983/04)	35313 (1983/04)	1
2	35313 (1983/04)	35311 (1979/10)	0.352834170122972
3	35313 (1983/04)	35311 (2011/06)	0.334188061929956
4	35313 (1983/04)	35313 (1999/10)	0.345453352147803
5	35313 (1983/04)	35313 (1991/10)	0.35712408855022
6	35313 (1983/04)	35313 (1995/10)	0.332158784341794
7	35313 (1983/04)	35313 (2002/03)	0.272781669949388
8	35313 (1983/04)	35211 (2005/02)	0.262441395328831
9	35313 (1983/04)	35311 (2002/03)	0.259682022013861
10	35313 (1983/04)	35313 (2005/02)	0.267071352055284
11	35313 (1983/04)	35220 (2002/03)	0.313303167420814
12	35313 (1983/04)	35229 (2005/02)	0.299485557862941
13	35313 (1983/04)	35220 (1991/10)	0.31699287103046
14	35313 (1983/04)	35220 (1995/10)	0.264922046791735
15	35313 (1983/04)	35220 (1999/10)	0.255454405777061
16	35313 (1983/04)	35311 (1991/10)	0.268957084728096
17	35313 (1983/04)	35311 (1995/10)	0.233049647752444
18	35313 (1983/04)	35060 (2015/10)	0.281114090632535
19	35313 (1983/04)	35311 (2015/10)	0.250968820694403
20	35313 (1983/04)	35313 (2011/06)	0.262451833880405
21	35313 (1983/04)	35311 (1999/10)	0.292286997560475
22	35313 (1983/04)	35311 (2005/02)	0.293112244897959
23	35313 (1983/04)	35211 (2011/06)	0.264467410508991
24	35313 (1983/04)	35120 (2015/10)	0.264342998149291
25	35313 (1983/04)	35520 (2011/06)	0.303947475958264
26	35313 (1983/04)	35211 (2015/10)	0.287893032487204
27	35313 (1983/04)	35220 (2015/10)	0.315410818912658
28	35313 (1983/04)	35110 (1987/07)	0.164440693113549
29	35313 (1983/04)	35313 (1987/07)	0.186589369997948
30	35313 (1983/04)	35315 (1987/07)	0.19476585390078
31	35313 (1983/04)	35210 (1976/04)	0.153900458877515
32	35313 (1983/04)	35210 (1987/07)	0.175256163132799
33	35313 (1983/04)	35710 (1976/04)	0.175531142622078
34	35313 (1983/04)	35210 (1983/04)	0.172688100762347
35	35313 (1983/04)	35210 (1985/10)	0.232777603019818
36	35313 (1983/04)	35210 (1979/10)	0.258014677481653
37	35313 (1983/04)	35210 (1980/10)	0.257941711433527
38	35313 (1983/04)	35210 (1975/04)	0.153296755273862
39	35313 (1983/04)	35310 (1975/04)	0.198935015250995
40	35313 (1983/04)	35311 (1983/04)	0.243408734375791
41	35313 (1983/04)	35220 (1985/10)	0.196921417716555
42	35313 (1983/04)	35310 (1985/10)	0.226985810230773
43	35313 (1983/04)	35220 (1979/10)	0.2187876960193
44	35313 (1983/04)	35310 (1979/10)	0.2187876960193
45	35313 (1983/04)	35311 (1976/04)	0.254135545067131
46	35313 (1983/04)	35220 (1975/04)	0.235674631909245
47	35313 (1983/04)	35220 (1980/10)	0.261529881161783
48	35313 (1983/04)	35310 (1980/10)	0.261529881161783
49	35313 (1983/04)	35220 (1983/04)	0.242924860374525
50	35313 (1983/04)	35220 (1987/07)	0.258710678516011
51	35313 (1983/04)	35220 (2011/06)	0.27140099654352
52	35313 (1983/04)	35110 (2015/10)	0.293445858000588
53	35313 (1983/04)	35211 (1999/10)	0.298567921440262
54	35313 (1983/04)	35110 (2005/02)	0.235372274986467
55	35313 (1983/04)	35110 (2011/06)	0.228471434909055
56	35313 (1983/04)	35311 (1987/07)	0.233529619004479
57	35313 (1983/04)	35710 (1983/04)	0.244325176030331
58	35313 (1983/04)	35110 (1983/04)	0.0938472457280122
59	35313 (1983/04)	35110 (2002/03)	0.163093018437953
60	35313 (1983/04)	35311 (1985/10)	0.143214305125279
61	35313 (1983/04)	35313 (1985/10)	0.170541008553287
62	35313 (1983/04)	35311 (1975/04)	0.179458064516129
63	35313 (1983/04)	35313 (1975/04)	0.147769667477697
64	35313 (1983/04)	35313 (1976/04)	0.169705248778437
65	35313 (1983/04)	35220 (1976/04)	0.135550285652689
66	35313 (1983/04)	35312 (1985/10)	0.124512335842629
67	35311 (1979/10)	35313 (1983/04)	0.352834170122972
68	35311 (1979/10)	35311 (1979/10)	1
69	35311 (1979/10)	35311 (2011/06)	0.378417860205151
70	35311 (1979/10)	35313 (1999/10)	0.385245377183441
71	35311 (1979/10)	35313 (1991/10)	0.387461034416948
72	35311 (1979/10)	35313 (1995/10)	0.374102084519259
73	35311 (1979/10)	35313 (2002/03)	0.306861328172844
74	35311 (1979/10)	35211 (2005/02)	0.308164096845446
75	35311 (1979/10)	35311 (2002/03)	0.299789139728783
76	35311 (1979/10)	35313 (2005/02)	0.302766798418972
77	35311 (1979/10)	35220 (2002/03)	0.361054142739951
78	35311 (1979/10)	35229 (2005/02)	0.332319197361698
79	35311 (1979/10)	35220 (1991/10)	0.371143071083684
80	35311 (1979/10)	35220 (1995/10)	0.310200039611804
81	35311 (1979/10)	35220 (1999/10)	0.303884542756946
82	35311 (1979/10)	35311 (1991/10)	0.327673783264191
83	35311 (1979/10)	35311 (1995/10)	0.283583595365809
84	35311 (1979/10)	35060 (2015/10)	0.322246065808298
85	35311 (1979/10)	35311 (2015/10)	0.294786897486785
86	35311 (1979/10)	35313 (2011/06)	0.308836716393576
87	35311 (1979/10)	35311 (1999/10)	0.348322055596196
88	35311 (1979/10)	35311 (2005/02)	0.341133260954933
89	35311 (1979/10)	35211 (2011/06)	0.312700055353662
90	35311 (1979/10)	35120 (2015/10)	0.301795022792209
91	35311 (1979/10)	35520 (2011/06)	0.354758561088906
92	35311 (1979/10)	35211 (2015/10)	0.333161143683653
93	35311 (1979/10)	35220 (2015/10)	0.354430040711378
94	35311 (1979/10)	35110 (1987/07)	0.166560971190433
95	35311 (1979/10)	35313 (1987/07)	0.191332864839541
96	35311 (1979/10)	35315 (1987/07)	0.205093037077676
97	35311 (1979/10)	35210 (1976/04)	0.162328071632973
98	35311 (1979/10)	35210 (1987/07)	0.176560262392017
99	35311 (1979/10)	35710 (1976/04)	0.185201693782037
100	35311 (1979/10)	35210 (1983/04)	0.187105263157895
101	35311 (1979/10)	35210 (1985/10)	0.247608257804632
102	35311 (1979/10)	35210 (1979/10)	0.286383590954366
103	35311 (1979/10)	35210 (1980/10)	0.278134599273946
104	35311 (1979/10)	35210 (1975/04)	0.155108225108225
105	35311 (1979/10)	35310 (1975/04)	0.193119588111397
106	35311 (1979/10)	35311 (1983/04)	0.218473677050741
107	35311 (1979/10)	35220 (1985/10)	0.202502588108205
108	35311 (1979/10)	35310 (1985/10)	0.216520307354555
109	35311 (1979/10)	35220 (1979/10)	0.223738188522701
110	35311 (1979/10)	35310 (1979/10)	0.223738188522701
111	35311 (1979/10)	35311 (1976/04)	0.280878988041273
112	35311 (1979/10)	35220 (1975/04)	0.248746642793196
113	35311 (1979/10)	35220 (1980/10)	0.285059987029831
114	35311 (1979/10)	35310 (1980/10)	0.285059987029831
115	35311 (1979/10)	35220 (1983/04)	0.257998251748252
116	35311 (1979/10)	35220 (1987/07)	0.265740660106244
117	35311 (1979/10)	35220 (2011/06)	0.291455802968961
118	35311 (1979/10)	35110 (2015/10)	0.315243732867188
119	35311 (1979/10)	35211 (1999/10)	0.330974074218903
120	35311 (1979/10)	35110 (2005/02)	0.232194244604317
121	35311 (1979/10)	35110 (2011/06)	0.230873575691807
122	35311 (1979/10)	35311 (1987/07)	0.240468258374977
123	35311 (1979/10)	35710 (1983/04)	0.243505322027783
124	35311 (1979/10)	35110 (1983/04)	0.0900395295495583
125	35311 (1979/10)	35110 (2002/03)	0.162791789958198
126	35311 (1979/10)	35311 (1985/10)	0.137966349670812
127	35311 (1979/10)	35313 (1985/10)	0.168090762365898
128	35311 (1979/10)	35311 (1975/04)	0.186918975036572
129	35311 (1979/10)	35313 (1975/04)	0.144357976653696
130	35311 (1979/10)	35313 (1976/04)	0.168053640211137
131	35311 (1979/10)	35220 (1976/04)	0.133427102531768
132	35311 (1979/10)	35312 (1985/10)	0.118288549393329
133	35311 (2011/06)	35313 (1983/04)	0.334188061929956
134	35311 (2011/06)	35311 (1979/10)	0.378417860205151
135	35311 (2011/06)	35311 (2011/06)	1
136	35311 (2011/06)	35313 (1999/10)	0.402756735882126
137	35311 (2011/06)	35313 (1991/10)	0.400789675290235
138	35311 (2011/06)	35313 (1995/10)	0.403175663523548
139	35311 (2011/06)	35313 (2002/03)	0.332534493589893
140	35311 (2011/06)	35211 (2005/02)	0.350038470336252
141	35311 (2011/06)	35311 (2002/03)	0.348996471525591
142	35311 (2011/06)	35313 (2005/02)	0.355267713488524
143	35311 (2011/06)	35220 (2002/03)	0.393552014078999
144	35311 (2011/06)	35229 (2005/02)	0.376918065197367
145	35311 (2011/06)	35220 (1991/10)	0.386466969778016
146	35311 (2011/06)	35220 (1995/10)	0.345126118170999
147	35311 (2011/06)	35220 (1999/10)	0.346081528279182
148	35311 (2011/06)	35311 (1991/10)	0.351764362787985
149	35311 (2011/06)	35311 (1995/10)	0.313492193381559
150	35311 (2011/06)	35060 (2015/10)	0.384910963265485
151	35311 (2011/06)	35311 (2015/10)	0.356243686378118
152	35311 (2011/06)	35313 (2011/06)	0.359624094654722
153	35311 (2011/06)	35311 (1999/10)	0.388136116873372
154	35311 (2011/06)	35311 (2005/02)	0.402548030141884
155	35311 (2011/06)	35211 (2011/06)	0.350823687068229
156	35311 (2011/06)	35120 (2015/10)	0.340251585579131
157	35311 (2011/06)	35520 (2011/06)	0.39732857954839
158	35311 (2011/06)	35211 (2015/10)	0.377371592966444
159	35311 (2011/06)	35220 (2015/10)	0.398506275184149
160	35311 (2011/06)	35110 (1987/07)	0.150556395641891
161	35311 (2011/06)	35313 (1987/07)	0.169136392606756
162	35311 (2011/06)	35315 (1987/07)	0.178439385094376
163	35311 (2011/06)	35210 (1976/04)	0.135943171617033
164	35311 (2011/06)	35210 (1987/07)	0.151736029469394
165	35311 (2011/06)	35710 (1976/04)	0.162279532208297
166	35311 (2011/06)	35210 (1983/04)	0.161388253813575
167	35311 (2011/06)	35210 (1985/10)	0.218862047734599
168	35311 (2011/06)	35210 (1979/10)	0.261372874191136
169	35311 (2011/06)	35210 (1980/10)	0.247744621790423
170	35311 (2011/06)	35210 (1975/04)	0.136216818266196
171	35311 (2011/06)	35310 (1975/04)	0.166263531464372
172	35311 (2011/06)	35311 (1983/04)	0.188788510539727
173	35311 (2011/06)	35220 (1985/10)	0.177349934670663
174	35311 (2011/06)	35310 (1985/10)	0.183778751793957
175	35311 (2011/06)	35220 (1979/10)	0.192937123169681
176	35311 (2011/06)	35310 (1979/10)	0.192937123169681
177	35311 (2011/06)	35311 (1976/04)	0.244442797866034
178	35311 (2011/06)	35220 (1975/04)	0.214195764167144
179	35311 (2011/06)	35220 (1980/10)	0.26020516448532
180	35311 (2011/06)	35310 (1980/10)	0.26020516448532
181	35311 (2011/06)	35220 (1983/04)	0.22854996243426
182	35311 (2011/06)	35220 (1987/07)	0.243591676718938
183	35311 (2011/06)	35220 (2011/06)	0.285166858886119
184	35311 (2011/06)	35110 (2015/10)	0.313852813852814
185	35311 (2011/06)	35211 (1999/10)	0.323823806368361
186	35311 (2011/06)	35110 (2005/02)	0.218966456533582
187	35311 (2011/06)	35110 (2011/06)	0.219715662084361
188	35311 (2011/06)	35311 (1987/07)	0.208510303602328
189	35311 (2011/06)	35710 (1983/04)	0.215203550067528
190	35311 (2011/06)	35110 (1983/04)	0.078626299141437
191	35311 (2011/06)	35110 (2002/03)	0.150479399847555
192	35311 (2011/06)	35311 (1985/10)	0.117832827495694
193	35311 (2011/06)	35313 (1985/10)	0.147130966263219
194	35311 (2011/06)	35311 (1975/04)	0.158840880102041
195	35311 (2011/06)	35313 (1975/04)	0.120047333414943
196	35311 (2011/06)	35313 (1976/04)	0.144211456575882
197	35311 (2011/06)	35220 (1976/04)	0.111880704041721
198	35311 (2011/06)	35312 (1985/10)	0.0984605252325677
199	35313 (1999/10)	35313 (1983/04)	0.345453352147803
200	35313 (1999/10)	35311 (1979/10)	0.385245377183441
201	35313 (1999/10)	35311 (2011/06)	0.402756735882126
202	35313 (1999/10)	35313 (1999/10)	1
203	35313 (1999/10)	35313 (1991/10)	0.407942774034609
204	35313 (1999/10)	35313 (1995/10)	0.418371064272704
205	35313 (1999/10)	35313 (2002/03)	0.351410132148176
206	35313 (1999/10)	35211 (2005/02)	0.340579110651499
207	35313 (1999/10)	35311 (2002/03)	0.339912818674165
208	35313 (1999/10)	35313 (2005/02)	0.346029173419773
209	35313 (1999/10)	35220 (2002/03)	0.412389556239452
210	35313 (1999/10)	35229 (2005/02)	0.369176028286264
211	35313 (1999/10)	35220 (1991/10)	0.400083632606878
212	35313 (1999/10)	35220 (1995/10)	0.347585755282063
213	35313 (1999/10)	35220 (1999/10)	0.357018110026956
214	35313 (1999/10)	35311 (1991/10)	0.365197042397546
215	35313 (1999/10)	35311 (1995/10)	0.326009992389902
216	35313 (1999/10)	35060 (2015/10)	0.374337036471179
217	35313 (1999/10)	35311 (2015/10)	0.347815158546017
218	35313 (1999/10)	35313 (2011/06)	0.362149392380228
219	35313 (1999/10)	35311 (1999/10)	0.398129800734721
220	35313 (1999/10)	35311 (2005/02)	0.393581081081081
221	35313 (1999/10)	35211 (2011/06)	0.345475504322767
222	35313 (1999/10)	35120 (2015/10)	0.348982453158856
223	35313 (1999/10)	35520 (2011/06)	0.393823590167321
224	35313 (1999/10)	35211 (2015/10)	0.370959364875226
225	35313 (1999/10)	35220 (2015/10)	0.394558695317709
226	35313 (1999/10)	35110 (1987/07)	0.15422749629167
227	35313 (1999/10)	35313 (1987/07)	0.17360247200931
228	35313 (1999/10)	35315 (1987/07)	0.181850227165909
229	35313 (1999/10)	35210 (1976/04)	0.140615166771554
230	35313 (1999/10)	35210 (1987/07)	0.156504225574599
231	35313 (1999/10)	35710 (1976/04)	0.164846952457572
232	35313 (1999/10)	35210 (1983/04)	0.163426763110307
233	35313 (1999/10)	35210 (1985/10)	0.221963212529594
234	35313 (1999/10)	35210 (1979/10)	0.269267364414843
235	35313 (1999/10)	35210 (1980/10)	0.256218905472637
236	35313 (1999/10)	35210 (1975/04)	0.14014953271028
237	35313 (1999/10)	35310 (1975/04)	0.163437872171497
238	35313 (1999/10)	35311 (1983/04)	0.194093155375696
239	35313 (1999/10)	35220 (1985/10)	0.180893444208084
240	35313 (1999/10)	35310 (1985/10)	0.189440750879937
241	35313 (1999/10)	35220 (1979/10)	0.195849086326402
242	35313 (1999/10)	35310 (1979/10)	0.195849086326402
243	35313 (1999/10)	35311 (1976/04)	0.249114037378297
244	35313 (1999/10)	35220 (1975/04)	0.216035890946739
245	35313 (1999/10)	35220 (1980/10)	0.261354355314087
246	35313 (1999/10)	35310 (1980/10)	0.261354355314087
247	35313 (1999/10)	35220 (1983/04)	0.229686910599774
248	35313 (1999/10)	35220 (1987/07)	0.244135895883777
249	35313 (1999/10)	35220 (2011/06)	0.270764916423748
250	35313 (1999/10)	35110 (2015/10)	0.324556053811659
251	35313 (1999/10)	35211 (1999/10)	0.336239762778876
252	35313 (1999/10)	35110 (2005/02)	0.221583127910162
253	35313 (1999/10)	35110 (2011/06)	0.219999213867379
254	35313 (1999/10)	35311 (1987/07)	0.211336128470849
255	35313 (1999/10)	35710 (1983/04)	0.222806607448964
256	35313 (1999/10)	35110 (1983/04)	0.078077335312062
257	35313 (1999/10)	35110 (2002/03)	0.150884118097233
258	35313 (1999/10)	35311 (1985/10)	0.117697912807213
259	35313 (1999/10)	35313 (1985/10)	0.150030345943759
260	35313 (1999/10)	35311 (1975/04)	0.16276642716654
261	35313 (1999/10)	35313 (1975/04)	0.120563888205885
262	35313 (1999/10)	35313 (1976/04)	0.14806424208099
263	35313 (1999/10)	35220 (1976/04)	0.112725635463141
264	35313 (1999/10)	35312 (1985/10)	0.100753685605433
265	35313 (1991/10)	35313 (1983/04)	0.35712408855022
266	35313 (1991/10)	35311 (1979/10)	0.387461034416948
267	35313 (1991/10)	35311 (2011/06)	0.400789675290235
268	35313 (1991/10)	35313 (1999/10)	0.407942774034609
269	35313 (1991/10)	35313 (1991/10)	1
270	35313 (1991/10)	35313 (1995/10)	0.449146270550299
271	35313 (1991/10)	35313 (2002/03)	0.338323283589039
272	35313 (1991/10)	35211 (2005/02)	0.344396284829721
273	35313 (1991/10)	35311 (2002/03)	0.35495820668693
274	35313 (1991/10)	35313 (2005/02)	0.354440138773357
275	35313 (1991/10)	35220 (2002/03)	0.400631455284155
276	35313 (1991/10)	35229 (2005/02)	0.386804365473077
277	35313 (1991/10)	35220 (1991/10)	0.409941866193714
278	35313 (1991/10)	35220 (1995/10)	0.36038477171115
279	35313 (1991/10)	35220 (1999/10)	0.346308171147861
280	35313 (1991/10)	35311 (1991/10)	0.372576804235303
281	35313 (1991/10)	35311 (1995/10)	0.324429302654751
282	35313 (1991/10)	35060 (2015/10)	0.368190072639225
283	35313 (1991/10)	35311 (2015/10)	0.343772187362079
284	35313 (1991/10)	35313 (2011/06)	0.347360744274057
285	35313 (1991/10)	35311 (1999/10)	0.399747177929077
286	35313 (1991/10)	35311 (2005/02)	0.388196955493058
287	35313 (1991/10)	35211 (2011/06)	0.330468891710502
288	35313 (1991/10)	35120 (2015/10)	0.335223231097535
289	35313 (1991/10)	35520 (2011/06)	0.37288564132386
290	35313 (1991/10)	35211 (2015/10)	0.353278151321698
291	35313 (1991/10)	35220 (2015/10)	0.385507686852569
292	35313 (1991/10)	35110 (1987/07)	0.153175399336369
293	35313 (1991/10)	35313 (1987/07)	0.176255271743455
294	35313 (1991/10)	35315 (1987/07)	0.18335985098374
295	35313 (1991/10)	35210 (1976/04)	0.138165301448038
296	35313 (1991/10)	35210 (1987/07)	0.159758677426937
297	35313 (1991/10)	35710 (1976/04)	0.164046220875166
298	35313 (1991/10)	35210 (1983/04)	0.163695360286439
299	35313 (1991/10)	35210 (1985/10)	0.222097932378306
300	35313 (1991/10)	35210 (1979/10)	0.270148816307923
301	35313 (1991/10)	35210 (1980/10)	0.25238886580806
302	35313 (1991/10)	35210 (1975/04)	0.136734166943307
303	35313 (1991/10)	35310 (1975/04)	0.170479238275848
304	35313 (1991/10)	35311 (1983/04)	0.195204687379539
305	35313 (1991/10)	35220 (1985/10)	0.181623195066835
306	35313 (1991/10)	35310 (1985/10)	0.192727131602437
307	35313 (1991/10)	35220 (1979/10)	0.201927220024286
308	35313 (1991/10)	35310 (1979/10)	0.201927220024286
309	35313 (1991/10)	35311 (1976/04)	0.250101697422433
310	35313 (1991/10)	35220 (1975/04)	0.22152309041681
311	35313 (1991/10)	35220 (1980/10)	0.263930032444633
312	35313 (1991/10)	35310 (1980/10)	0.263930032444633
313	35313 (1991/10)	35220 (1983/04)	0.226955905922696
314	35313 (1991/10)	35220 (1987/07)	0.246209277886203
315	35313 (1991/10)	35220 (2011/06)	0.270116202587152
316	35313 (1991/10)	35110 (2015/10)	0.306655906810287
317	35313 (1991/10)	35211 (1999/10)	0.317684421277918
318	35313 (1991/10)	35110 (2005/02)	0.213738695401193
319	35313 (1991/10)	35110 (2011/06)	0.217936766876408
320	35313 (1991/10)	35311 (1987/07)	0.211305096688327
321	35313 (1991/10)	35710 (1983/04)	0.226205669644584
322	35313 (1991/10)	35110 (1983/04)	0.0800962950873184
323	35313 (1991/10)	35110 (2002/03)	0.155264104922228
324	35313 (1991/10)	35311 (1985/10)	0.123292712848614
325	35313 (1991/10)	35313 (1985/10)	0.152030141488637
326	35313 (1991/10)	35311 (1975/04)	0.163983943404475
327	35313 (1991/10)	35313 (1975/04)	0.125152525827707
328	35313 (1991/10)	35313 (1976/04)	0.147461015593762
329	35313 (1991/10)	35220 (1976/04)	0.115418930975748
330	35313 (1991/10)	35312 (1985/10)	0.101871953467415
331	35313 (1995/10)	35313 (1983/04)	0.332158784341794
332	35313 (1995/10)	35311 (1979/10)	0.374102084519259
333	35313 (1995/10)	35311 (2011/06)	0.403175663523548
334	35313 (1995/10)	35313 (1999/10)	0.418371064272704
335	35313 (1995/10)	35313 (1991/10)	0.449146270550299
336	35313 (1995/10)	35313 (1995/10)	1
337	35313 (1995/10)	35313 (2002/03)	0.371998129808305
338	35313 (1995/10)	35211 (2005/02)	0.381144562182013
339	35313 (1995/10)	35311 (2002/03)	0.409706363620017
340	35313 (1995/10)	35313 (2005/02)	0.393030320182638
341	35313 (1995/10)	35220 (2002/03)	0.427239634200479
342	35313 (1995/10)	35229 (2005/02)	0.421449744004312
343	35313 (1995/10)	35220 (1991/10)	0.433465584878745
344	35313 (1995/10)	35220 (1995/10)	0.416953622976042
345	35313 (1995/10)	35220 (1999/10)	0.404780138559903
346	35313 (1995/10)	35311 (1991/10)	0.424769076677672
347	35313 (1995/10)	35311 (1995/10)	0.386681872901223
348	35313 (1995/10)	35060 (2015/10)	0.409426894493299
349	35313 (1995/10)	35311 (2015/10)	0.396150224540055
350	35313 (1995/10)	35313 (2011/06)	0.397628312025199
351	35313 (1995/10)	35311 (1999/10)	0.447822768621465
352	35313 (1995/10)	35311 (2005/02)	0.440331870828222
353	35313 (1995/10)	35211 (2011/06)	0.351781418967538
354	35313 (1995/10)	35120 (2015/10)	0.372265882079672
355	35313 (1995/10)	35520 (2011/06)	0.398122835793694
356	35313 (1995/10)	35211 (2015/10)	0.374433918921875
357	35313 (1995/10)	35220 (2015/10)	0.404565400268285
358	35313 (1995/10)	35110 (1987/07)	0.132973668883916
359	35313 (1995/10)	35313 (1987/07)	0.149035596675553
360	35313 (1995/10)	35315 (1987/07)	0.157118215979794
361	35313 (1995/10)	35210 (1976/04)	0.119378652722239
362	35313 (1995/10)	35210 (1987/07)	0.133685707220574
363	35313 (1995/10)	35710 (1976/04)	0.146366614096809
364	35313 (1995/10)	35210 (1983/04)	0.144181040925533
365	35313 (1995/10)	35210 (1985/10)	0.198156277436348
366	35313 (1995/10)	35210 (1979/10)	0.253754897692643
367	35313 (1995/10)	35210 (1980/10)	0.232354030718377
368	35313 (1995/10)	35210 (1975/04)	0.120703933747412
369	35313 (1995/10)	35310 (1975/04)	0.142381322957198
370	35313 (1995/10)	35311 (1983/04)	0.16699356420472
371	35313 (1995/10)	35220 (1985/10)	0.156819083061343
372	35313 (1995/10)	35310 (1985/10)	0.165952197378566
373	35313 (1995/10)	35220 (1979/10)	0.170977546210148
374	35313 (1995/10)	35310 (1979/10)	0.170977546210148
375	35313 (1995/10)	35311 (1976/04)	0.219808421115455
376	35313 (1995/10)	35220 (1975/04)	0.189505703422053
377	35313 (1995/10)	35220 (1980/10)	0.238899474565506
378	35313 (1995/10)	35310 (1980/10)	0.238899474565506
379	35313 (1995/10)	35220 (1983/04)	0.199670016499175
380	35313 (1995/10)	35220 (1987/07)	0.215615851266109
381	35313 (1995/10)	35220 (2011/06)	0.239841133406444
382	35313 (1995/10)	35110 (2015/10)	0.279235587887186
383	35313 (1995/10)	35211 (1999/10)	0.297236080050462
384	35313 (1995/10)	35110 (2005/02)	0.184162909804643
385	35313 (1995/10)	35110 (2011/06)	0.184429513653455
386	35313 (1995/10)	35311 (1987/07)	0.177689662649856
387	35313 (1995/10)	35710 (1983/04)	0.193861215442399
388	35313 (1995/10)	35110 (1983/04)	0.0664462389521206
389	35313 (1995/10)	35110 (2002/03)	0.12909302106552
390	35313 (1995/10)	35311 (1985/10)	0.0988738308837564
391	35313 (1995/10)	35313 (1985/10)	0.12625786163522
392	35313 (1995/10)	35311 (1975/04)	0.137850101705523
393	35313 (1995/10)	35313 (1975/04)	0.10269515253484
394	35313 (1995/10)	35313 (1976/04)	0.123602211333082
395	35313 (1995/10)	35220 (1976/04)	0.0940357538364183
396	35313 (1995/10)	35312 (1985/10)	0.0831500079706679
397	35313 (2002/03)	35313 (1983/04)	0.272781669949388
398	35313 (2002/03)	35311 (1979/10)	0.306861328172844
399	35313 (2002/03)	35311 (2011/06)	0.332534493589893
400	35313 (2002/03)	35313 (1999/10)	0.351410132148176
401	35313 (2002/03)	35313 (1991/10)	0.338323283589039
402	35313 (2002/03)	35313 (1995/10)	0.371998129808305
403	35313 (2002/03)	35313 (2002/03)	1
404	35313 (2002/03)	35211 (2005/02)	0.33722114062193
405	35313 (2002/03)	35311 (2002/03)	0.353369398250184
406	35313 (2002/03)	35313 (2005/02)	0.34367424375505
407	35313 (2002/03)	35220 (2002/03)	0.37688669545548
408	35313 (2002/03)	35229 (2005/02)	0.35938245453331
409	35313 (2002/03)	35220 (1991/10)	0.376603354711396
410	35313 (2002/03)	35220 (1995/10)	0.361521839002229
411	35313 (2002/03)	35220 (1999/10)	0.369208550941242
412	35313 (2002/03)	35311 (1991/10)	0.380410616271799
413	35313 (2002/03)	35311 (1995/10)	0.365207652258143
414	35313 (2002/03)	35060 (2015/10)	0.359967219832002
415	35313 (2002/03)	35311 (2015/10)	0.353315460838876
416	35313 (2002/03)	35313 (2011/06)	0.363911061429095
417	35313 (2002/03)	35311 (1999/10)	0.395750306560392
418	35313 (2002/03)	35311 (2005/02)	0.382136474567152
419	35313 (2002/03)	35211 (2011/06)	0.318797833169472
420	35313 (2002/03)	35120 (2015/10)	0.33738203902031
421	35313 (2002/03)	35520 (2011/06)	0.347886493768946
422	35313 (2002/03)	35211 (2015/10)	0.334596963212066
423	35313 (2002/03)	35220 (2015/10)	0.353363718468421
424	35313 (2002/03)	35110 (1987/07)	0.113049585615957
425	35313 (2002/03)	35313 (1987/07)	0.120792926411865
426	35313 (2002/03)	35315 (1987/07)	0.136395739751956
427	35313 (2002/03)	35210 (1976/04)	0.103016778713067
428	35313 (2002/03)	35210 (1987/07)	0.116329889885345
429	35313 (2002/03)	35710 (1976/04)	0.124433697434615
430	35313 (2002/03)	35210 (1983/04)	0.122377910005758
431	35313 (2002/03)	35210 (1985/10)	0.172551972675685
432	35313 (2002/03)	35210 (1979/10)	0.217243618562366
433	35313 (2002/03)	35210 (1980/10)	0.197126167005685
434	35313 (2002/03)	35210 (1975/04)	0.10629416418847
435	35313 (2002/03)	35310 (1975/04)	0.112439582803358
436	35313 (2002/03)	35311 (1983/04)	0.133598619768477
437	35313 (2002/03)	35220 (1985/10)	0.12777901289462
438	35313 (2002/03)	35310 (1985/10)	0.130531962449709
439	35313 (2002/03)	35220 (1979/10)	0.13334268087493
440	35313 (2002/03)	35310 (1979/10)	0.13334268087493
441	35313 (2002/03)	35311 (1976/04)	0.181924309062279
442	35313 (2002/03)	35220 (1975/04)	0.154918282127154
443	35313 (2002/03)	35220 (1980/10)	0.196497492582771
444	35313 (2002/03)	35310 (1980/10)	0.196497492582771
445	35313 (2002/03)	35220 (1983/04)	0.166675785096838
446	35313 (2002/03)	35220 (1987/07)	0.17668822626617
447	35313 (2002/03)	35220 (2011/06)	0.199002829807304
448	35313 (2002/03)	35110 (2015/10)	0.23526008520486
449	35313 (2002/03)	35211 (1999/10)	0.247344026663889
450	35313 (2002/03)	35110 (2005/02)	0.152954323229501
451	35313 (2002/03)	35110 (2011/06)	0.156496284620581
452	35313 (2002/03)	35311 (1987/07)	0.146582100070472
453	35313 (2002/03)	35710 (1983/04)	0.154073248851135
454	35313 (2002/03)	35110 (1983/04)	0.0544681346848421
455	35313 (2002/03)	35110 (2002/03)	0.0997437357630979
456	35313 (2002/03)	35311 (1985/10)	0.0789801896916785
457	35313 (2002/03)	35313 (1985/10)	0.103453220902885
458	35313 (2002/03)	35311 (1975/04)	0.115469281568941
459	35313 (2002/03)	35313 (1975/04)	0.0825348116839881
460	35313 (2002/03)	35313 (1976/04)	0.101748853211009
461	35313 (2002/03)	35220 (1976/04)	0.0764671870482798
462	35313 (2002/03)	35312 (1985/10)	0.0683641030128037
463	35211 (2005/02)	35313 (1983/04)	0.262441395328831
464	35211 (2005/02)	35311 (1979/10)	0.308164096845446
465	35211 (2005/02)	35311 (2011/06)	0.350038470336252
466	35211 (2005/02)	35313 (1999/10)	0.340579110651499
467	35211 (2005/02)	35313 (1991/10)	0.344396284829721
468	35211 (2005/02)	35313 (1995/10)	0.381144562182013
469	35211 (2005/02)	35313 (2002/03)	0.33722114062193
470	35211 (2005/02)	35211 (2005/02)	1
471	35211 (2005/02)	35311 (2002/03)	0.410465560007632
472	35211 (2005/02)	35313 (2005/02)	0.403917708107387
473	35211 (2005/02)	35220 (2002/03)	0.389677395321115
474	35211 (2005/02)	35229 (2005/02)	0.420821325648415
475	35211 (2005/02)	35220 (1991/10)	0.391281649699817
476	35211 (2005/02)	35220 (1995/10)	0.400485630760875
477	35211 (2005/02)	35220 (1999/10)	0.393770804356999
478	35211 (2005/02)	35311 (1991/10)	0.398324398934292
479	35211 (2005/02)	35311 (1995/10)	0.381636168530442
480	35211 (2005/02)	35060 (2015/10)	0.383735291090603
481	35211 (2005/02)	35311 (2015/10)	0.372881622139503
482	35211 (2005/02)	35313 (2011/06)	0.378418353402678
483	35211 (2005/02)	35311 (1999/10)	0.400135668690101
484	35211 (2005/02)	35311 (2005/02)	0.396070175438597
485	35211 (2005/02)	35211 (2011/06)	0.369950108967778
486	35211 (2005/02)	35120 (2015/10)	0.360343758899703
487	35211 (2005/02)	35520 (2011/06)	0.368428085983735
488	35211 (2005/02)	35211 (2015/10)	0.371638095952586
489	35211 (2005/02)	35220 (2015/10)	0.372387008338728
490	35211 (2005/02)	35110 (1987/07)	0.104336043360434
491	35211 (2005/02)	35313 (1987/07)	0.112860021334598
492	35211 (2005/02)	35315 (1987/07)	0.126467612526764
493	35211 (2005/02)	35210 (1976/04)	0.0970166784120273
494	35211 (2005/02)	35210 (1987/07)	0.106464146944543
495	35211 (2005/02)	35710 (1976/04)	0.11806540079485
496	35211 (2005/02)	35210 (1983/04)	0.121698374584411
497	35211 (2005/02)	35210 (1985/10)	0.163767655206867
498	35211 (2005/02)	35210 (1979/10)	0.216863049764772
499	35211 (2005/02)	35210 (1980/10)	0.194433293188813
500	35211 (2005/02)	35210 (1975/04)	0.102016553111711
501	35211 (2005/02)	35310 (1975/04)	0.110224132637396
502	35211 (2005/02)	35311 (1983/04)	0.128030585602387
503	35211 (2005/02)	35220 (1985/10)	0.126728648850682
504	35211 (2005/02)	35310 (1985/10)	0.127977306826707
505	35211 (2005/02)	35220 (1979/10)	0.130698659139026
506	35211 (2005/02)	35310 (1979/10)	0.130698659139026
507	35211 (2005/02)	35311 (1976/04)	0.177095550189721
508	35211 (2005/02)	35220 (1975/04)	0.153077892378774
509	35211 (2005/02)	35220 (1980/10)	0.197614761476148
510	35211 (2005/02)	35310 (1980/10)	0.197614761476148
511	35211 (2005/02)	35220 (1983/04)	0.161394597090741
512	35211 (2005/02)	35220 (1987/07)	0.172573653832781
513	35211 (2005/02)	35220 (2011/06)	0.199917151865234
514	35211 (2005/02)	35110 (2015/10)	0.233748927135565
515	35211 (2005/02)	35211 (1999/10)	0.254748729531338
516	35211 (2005/02)	35110 (2005/02)	0.151244881630348
517	35211 (2005/02)	35110 (2011/06)	0.148691963233561
518	35211 (2005/02)	35311 (1987/07)	0.14014061246638
519	35211 (2005/02)	35710 (1983/04)	0.149036773483767
520	35211 (2005/02)	35110 (1983/04)	0.0516306954436451
521	35211 (2005/02)	35110 (2002/03)	0.101185093522441
522	35211 (2005/02)	35311 (1985/10)	0.0745070793704032
523	35211 (2005/02)	35313 (1985/10)	0.0959203554541782
524	35211 (2005/02)	35311 (1975/04)	0.107422523847943
525	35211 (2005/02)	35313 (1975/04)	0.0782506702412869
526	35211 (2005/02)	35313 (1976/04)	0.0968033703853569
527	35211 (2005/02)	35220 (1976/04)	0.0734938894602157
528	35211 (2005/02)	35312 (1985/10)	0.063167751074404
529	35311 (2002/03)	35313 (1983/04)	0.259682022013861
530	35311 (2002/03)	35311 (1979/10)	0.299789139728783
531	35311 (2002/03)	35311 (2011/06)	0.348996471525591
532	35311 (2002/03)	35313 (1999/10)	0.339912818674165
533	35311 (2002/03)	35313 (1991/10)	0.35495820668693
534	35311 (2002/03)	35313 (1995/10)	0.409706363620017
535	35311 (2002/03)	35313 (2002/03)	0.353369398250184
536	35311 (2002/03)	35211 (2005/02)	0.410465560007632
537	35311 (2002/03)	35311 (2002/03)	1
538	35311 (2002/03)	35313 (2005/02)	0.4349711671353
539	35311 (2002/03)	35220 (2002/03)	0.396270758808993
540	35311 (2002/03)	35229 (2005/02)	0.429990586969677
541	35311 (2002/03)	35220 (1991/10)	0.397112724757953
542	35311 (2002/03)	35220 (1995/10)	0.418973467382266
543	35311 (2002/03)	35220 (1999/10)	0.412711814195995
544	35311 (2002/03)	35311 (1991/10)	0.431202932560315
545	35311 (2002/03)	35311 (1995/10)	0.422582585867425
546	35311 (2002/03)	35060 (2015/10)	0.415547588005215
547	35311 (2002/03)	35311 (2015/10)	0.406467414987453
548	35311 (2002/03)	35313 (2011/06)	0.413711438501522
549	35311 (2002/03)	35311 (1999/10)	0.451946268256733
550	35311 (2002/03)	35311 (2005/02)	0.435685828116107
551	35311 (2002/03)	35211 (2011/06)	0.344525451989407
552	35311 (2002/03)	35120 (2015/10)	0.361373337072
553	35311 (2002/03)	35520 (2011/06)	0.364560333648758
554	35311 (2002/03)	35211 (2015/10)	0.346060513499296
555	35311 (2002/03)	35220 (2015/10)	0.368348367247046
556	35311 (2002/03)	35110 (1987/07)	0.0946637726267508
557	35311 (2002/03)	35313 (1987/07)	0.104402228134353
558	35311 (2002/03)	35315 (1987/07)	0.111830875850865
559	35311 (2002/03)	35210 (1976/04)	0.08659654024736
560	35311 (2002/03)	35210 (1987/07)	0.0944961304133048
561	35311 (2002/03)	35710 (1976/04)	0.105149603093833
562	35311 (2002/03)	35210 (1983/04)	0.106706269826837
563	35311 (2002/03)	35210 (1985/10)	0.14673880492723
564	35311 (2002/03)	35210 (1979/10)	0.195544601746241
565	35311 (2002/03)	35210 (1980/10)	0.174395062213748
566	35311 (2002/03)	35210 (1975/04)	0.0914691657803375
567	35311 (2002/03)	35310 (1975/04)	0.101136387158204
568	35311 (2002/03)	35311 (1983/04)	0.119160890784563
569	35311 (2002/03)	35220 (1985/10)	0.112241978336399
570	35311 (2002/03)	35310 (1985/10)	0.117527215854135
571	35311 (2002/03)	35220 (1979/10)	0.118752062025734
572	35311 (2002/03)	35310 (1979/10)	0.118752062025734
573	35311 (2002/03)	35311 (1976/04)	0.162496200992807
574	35311 (2002/03)	35220 (1975/04)	0.136657263175109
575	35311 (2002/03)	35220 (1980/10)	0.181086239115741
576	35311 (2002/03)	35310 (1980/10)	0.181086239115741
577	35311 (2002/03)	35220 (1983/04)	0.146402841197362
578	35311 (2002/03)	35220 (1987/07)	0.154784907962982
579	35311 (2002/03)	35220 (2011/06)	0.178863760383193
580	35311 (2002/03)	35110 (2015/10)	0.212650554359097
581	35311 (2002/03)	35211 (1999/10)	0.228398623241748
582	35311 (2002/03)	35110 (2005/02)	0.134861308457404
583	35311 (2002/03)	35110 (2011/06)	0.13197592943698
584	35311 (2002/03)	35311 (1987/07)	0.128114394503766
585	35311 (2002/03)	35710 (1983/04)	0.139097821831146
586	35311 (2002/03)	35110 (1983/04)	0.0461377652346608
587	35311 (2002/03)	35110 (2002/03)	0.0917282280720008
588	35311 (2002/03)	35311 (1985/10)	0.0684082726283178
589	35311 (2002/03)	35313 (1985/10)	0.0876335814378976
590	35311 (2002/03)	35311 (1975/04)	0.0966617564679765
591	35311 (2002/03)	35313 (1975/04)	0.0698043473721576
592	35311 (2002/03)	35313 (1976/04)	0.0865606485812286
593	35311 (2002/03)	35220 (1976/04)	0.0645947973986993
594	35311 (2002/03)	35312 (1985/10)	0.0558786610878661
595	35313 (2005/02)	35313 (1983/04)	0.267071352055284
596	35313 (2005/02)	35311 (1979/10)	0.302766798418972
597	35313 (2005/02)	35311 (2011/06)	0.355267713488524
598	35313 (2005/02)	35313 (1999/10)	0.346029173419773
599	35313 (2005/02)	35313 (1991/10)	0.354440138773357
600	35313 (2005/02)	35313 (1995/10)	0.393030320182638
601	35313 (2005/02)	35313 (2002/03)	0.34367424375505
602	35313 (2005/02)	35211 (2005/02)	0.403917708107387
603	35313 (2005/02)	35311 (2002/03)	0.4349711671353
604	35313 (2005/02)	35313 (2005/02)	1
605	35313 (2005/02)	35220 (2002/03)	0.38296868763833
606	35313 (2005/02)	35229 (2005/02)	0.422862798465916
607	35313 (2005/02)	35220 (1991/10)	0.381864646391416
608	35313 (2005/02)	35220 (1995/10)	0.389239817033326
609	35313 (2005/02)	35220 (1999/10)	0.382092414464873
610	35313 (2005/02)	35311 (1991/10)	0.40231646809721
611	35313 (2005/02)	35311 (1995/10)	0.387546727668359
612	35313 (2005/02)	35060 (2015/10)	0.406340254635564
613	35313 (2005/02)	35311 (2015/10)	0.387931034482759
614	35313 (2005/02)	35313 (2011/06)	0.399067949970373
615	35313 (2005/02)	35311 (1999/10)	0.418177736331296
616	35313 (2005/02)	35311 (2005/02)	0.410463964981153
617	35313 (2005/02)	35211 (2011/06)	0.356191407272918
618	35313 (2005/02)	35120 (2015/10)	0.35270292340356
619	35313 (2005/02)	35520 (2011/06)	0.367356836411117
620	35313 (2005/02)	35211 (2015/10)	0.349434997653345
621	35313 (2005/02)	35220 (2015/10)	0.370234045321882
622	35313 (2005/02)	35110 (1987/07)	0.101541026449781
623	35313 (2005/02)	35313 (1987/07)	0.112029489880026
624	35313 (2005/02)	35315 (1987/07)	0.119000791228665
625	35313 (2005/02)	35210 (1976/04)	0.091995841995842
626	35313 (2005/02)	35210 (1987/07)	0.101295935475101
627	35313 (2005/02)	35710 (1976/04)	0.11049082220535
628	35313 (2005/02)	35210 (1983/04)	0.113363196877633
629	35313 (2005/02)	35210 (1985/10)	0.156477613246134
630	35313 (2005/02)	35210 (1979/10)	0.204776739356179
631	35313 (2005/02)	35210 (1980/10)	0.184149534314777
632	35313 (2005/02)	35210 (1975/04)	0.0960468134720725
633	35313 (2005/02)	35310 (1975/04)	0.107288417313691
634	35313 (2005/02)	35311 (1983/04)	0.126729148830712
635	35313 (2005/02)	35220 (1985/10)	0.121039731972208
636	35313 (2005/02)	35310 (1985/10)	0.125166836330732
637	35313 (2005/02)	35220 (1979/10)	0.126734693877551
638	35313 (2005/02)	35310 (1979/10)	0.126734693877551
639	35313 (2005/02)	35311 (1976/04)	0.171632684755841
640	35313 (2005/02)	35220 (1975/04)	0.144070836135396
641	35313 (2005/02)	35220 (1980/10)	0.190626085446336
642	35313 (2005/02)	35310 (1980/10)	0.190626085446336
643	35313 (2005/02)	35220 (1983/04)	0.155976579023532
644	35313 (2005/02)	35220 (1987/07)	0.164573620931944
645	35313 (2005/02)	35220 (2011/06)	0.190737746672277
646	35313 (2005/02)	35110 (2015/10)	0.226899921472821
647	35313 (2005/02)	35211 (1999/10)	0.238160202689534
648	35313 (2005/02)	35110 (2005/02)	0.144357906176417
649	35313 (2005/02)	35110 (2011/06)	0.143603251737136
650	35313 (2005/02)	35311 (1987/07)	0.134869243178152
651	35313 (2005/02)	35710 (1983/04)	0.147229826029907
652	35313 (2005/02)	35110 (1983/04)	0.049260515447267
653	35313 (2005/02)	35110 (2002/03)	0.0985802426661162
654	35313 (2005/02)	35311 (1985/10)	0.0733769083308312
655	35313 (2005/02)	35313 (1985/10)	0.0961454578847081
656	35313 (2005/02)	35311 (1975/04)	0.103161549707602
657	35313 (2005/02)	35313 (1975/04)	0.0751509007971248
658	35313 (2005/02)	35313 (1976/04)	0.0929023093841642
659	35313 (2005/02)	35220 (1976/04)	0.0700579790171176
660	35313 (2005/02)	35312 (1985/10)	0.0611419325011558
661	35220 (2002/03)	35313 (1983/04)	0.313303167420814
662	35220 (2002/03)	35311 (1979/10)	0.361054142739951
663	35220 (2002/03)	35311 (2011/06)	0.393552014078999
664	35220 (2002/03)	35313 (1999/10)	0.412389556239452
665	35220 (2002/03)	35313 (1991/10)	0.400631455284155
666	35220 (2002/03)	35313 (1995/10)	0.427239634200479
667	35220 (2002/03)	35313 (2002/03)	0.37688669545548
668	35220 (2002/03)	35211 (2005/02)	0.389677395321115
669	35220 (2002/03)	35311 (2002/03)	0.396270758808993
670	35220 (2002/03)	35313 (2005/02)	0.38296868763833
671	35220 (2002/03)	35220 (2002/03)	1
672	35220 (2002/03)	35229 (2005/02)	0.564325229772322
673	35220 (2002/03)	35220 (1991/10)	0.465338487897026
674	35220 (2002/03)	35220 (1995/10)	0.447865233807726
675	35220 (2002/03)	35220 (1999/10)	0.509854916312162
676	35220 (2002/03)	35311 (1991/10)	0.43409308977678
677	35220 (2002/03)	35311 (1995/10)	0.402569860279441
678	35220 (2002/03)	35060 (2015/10)	0.416997740905196
679	35220 (2002/03)	35311 (2015/10)	0.408218935435302
680	35220 (2002/03)	35313 (2011/06)	0.416326976270199
681	35220 (2002/03)	35311 (1999/10)	0.455476911354841
682	35220 (2002/03)	35311 (2005/02)	0.45004451278731
683	35220 (2002/03)	35211 (2011/06)	0.366510937781966
684	35220 (2002/03)	35120 (2015/10)	0.391226771444299
685	35220 (2002/03)	35520 (2011/06)	0.405474500815445
686	35220 (2002/03)	35211 (2015/10)	0.401160042964554
687	35220 (2002/03)	35220 (2015/10)	0.450163823296803
688	35220 (2002/03)	35110 (1987/07)	0.122355289421158
689	35220 (2002/03)	35313 (1987/07)	0.133182385555459
690	35220 (2002/03)	35315 (1987/07)	0.146204364908658
691	35220 (2002/03)	35210 (1976/04)	0.114651877819603
692	35220 (2002/03)	35210 (1987/07)	0.126657824933687
693	35220 (2002/03)	35710 (1976/04)	0.135376359271289
694	35220 (2002/03)	35210 (1983/04)	0.135669412257434
695	35220 (2002/03)	35210 (1985/10)	0.189183998243977
696	35220 (2002/03)	35210 (1979/10)	0.242738855135994
697	35220 (2002/03)	35210 (1980/10)	0.226212861978187
698	35220 (2002/03)	35210 (1975/04)	0.116650961698354
699	35220 (2002/03)	35310 (1975/04)	0.133830182113444
700	35220 (2002/03)	35311 (1983/04)	0.156212510711225
701	35220 (2002/03)	35220 (1985/10)	0.151094744654734
702	35220 (2002/03)	35310 (1985/10)	0.156641063260551
703	35220 (2002/03)	35220 (1979/10)	0.160104001155568
704	35220 (2002/03)	35310 (1979/10)	0.160104001155568
705	35220 (2002/03)	35311 (1976/04)	0.207000418351694
706	35220 (2002/03)	35220 (1975/04)	0.179621998010516
707	35220 (2002/03)	35220 (1980/10)	0.228893770509587
708	35220 (2002/03)	35310 (1980/10)	0.228893770509587
709	35220 (2002/03)	35220 (1983/04)	0.193272343420127
710	35220 (2002/03)	35220 (1987/07)	0.20802196557971
711	35220 (2002/03)	35220 (2011/06)	0.244191279887482
712	35220 (2002/03)	35110 (2015/10)	0.285187630681193
713	35220 (2002/03)	35211 (1999/10)	0.292137878664606
714	35220 (2002/03)	35110 (2005/02)	0.1815274696782
715	35220 (2002/03)	35110 (2011/06)	0.180706168127006
716	35220 (2002/03)	35311 (1987/07)	0.168763193661259
717	35220 (2002/03)	35710 (1983/04)	0.180929165471752
718	35220 (2002/03)	35110 (1983/04)	0.0614221592251358
719	35220 (2002/03)	35110 (2002/03)	0.120898705700178
720	35220 (2002/03)	35311 (1985/10)	0.0908607707072198
721	35220 (2002/03)	35313 (1985/10)	0.113717832891324
722	35220 (2002/03)	35311 (1975/04)	0.12914032685641
723	35220 (2002/03)	35313 (1975/04)	0.0942306559019388
724	35220 (2002/03)	35313 (1976/04)	0.116209024183408
725	35220 (2002/03)	35220 (1976/04)	0.0907669616519174
726	35220 (2002/03)	35312 (1985/10)	0.0771440416962805
727	35229 (2005/02)	35313 (1983/04)	0.299485557862941
728	35229 (2005/02)	35311 (1979/10)	0.332319197361698
729	35229 (2005/02)	35311 (2011/06)	0.376918065197367
730	35229 (2005/02)	35313 (1999/10)	0.369176028286264
731	35229 (2005/02)	35313 (1991/10)	0.386804365473077
732	35229 (2005/02)	35313 (1995/10)	0.421449744004312
733	35229 (2005/02)	35313 (2002/03)	0.35938245453331
734	35229 (2005/02)	35211 (2005/02)	0.420821325648415
735	35229 (2005/02)	35311 (2002/03)	0.429990586969677
736	35229 (2005/02)	35313 (2005/02)	0.422862798465916
737	35229 (2005/02)	35220 (2002/03)	0.564325229772322
738	35229 (2005/02)	35229 (2005/02)	1
739	35229 (2005/02)	35220 (1991/10)	0.444713544316679
740	35229 (2005/02)	35220 (1995/10)	0.450680154674769
741	35229 (2005/02)	35220 (1999/10)	0.456848988488523
742	35229 (2005/02)	35311 (1991/10)	0.422947131608549
743	35229 (2005/02)	35311 (1995/10)	0.393359952676723
744	35229 (2005/02)	35060 (2015/10)	0.413564049397215
745	35229 (2005/02)	35311 (2015/10)	0.395336442371752
746	35229 (2005/02)	35313 (2011/06)	0.39743677026245
747	35229 (2005/02)	35311 (1999/10)	0.433815848380839
748	35229 (2005/02)	35311 (2005/02)	0.426140845070423
749	35229 (2005/02)	35211 (2011/06)	0.365774090137658
750	35229 (2005/02)	35120 (2015/10)	0.371882848148279
751	35229 (2005/02)	35520 (2011/06)	0.384166310693436
752	35229 (2005/02)	35211 (2015/10)	0.379605367635382
753	35229 (2005/02)	35220 (2015/10)	0.429418643501503
754	35229 (2005/02)	35110 (1987/07)	0.110783015986152
755	35229 (2005/02)	35313 (1987/07)	0.121375310687655
756	35229 (2005/02)	35315 (1987/07)	0.134846735924073
757	35229 (2005/02)	35210 (1976/04)	0.102927241529439
758	35229 (2005/02)	35210 (1987/07)	0.115709285567223
759	35229 (2005/02)	35710 (1976/04)	0.12464596398948
760	35229 (2005/02)	35210 (1983/04)	0.128662900188324
761	35229 (2005/02)	35210 (1985/10)	0.178293039024028
762	35229 (2005/02)	35210 (1979/10)	0.228470960830888
763	35229 (2005/02)	35210 (1980/10)	0.211111111111111
764	35229 (2005/02)	35210 (1975/04)	0.10753249335222
765	35229 (2005/02)	35310 (1975/04)	0.123300442856033
766	35229 (2005/02)	35311 (1983/04)	0.144047649479792
767	35229 (2005/02)	35220 (1985/10)	0.139968816297319
768	35229 (2005/02)	35310 (1985/10)	0.146476622506315
769	35229 (2005/02)	35220 (1979/10)	0.148974683871635
770	35229 (2005/02)	35310 (1979/10)	0.148974683871635
771	35229 (2005/02)	35311 (1976/04)	0.187019470793809
772	35229 (2005/02)	35220 (1975/04)	0.166131743848388
773	35229 (2005/02)	35220 (1980/10)	0.216137339055794
774	35229 (2005/02)	35310 (1980/10)	0.216137339055794
775	35229 (2005/02)	35220 (1983/04)	0.177928666986395
776	35229 (2005/02)	35220 (1987/07)	0.191977659304392
777	35229 (2005/02)	35220 (2011/06)	0.225053668392474
778	35229 (2005/02)	35110 (2015/10)	0.255577443979315
779	35229 (2005/02)	35211 (1999/10)	0.261602760363513
780	35229 (2005/02)	35110 (2005/02)	0.165808577459713
781	35229 (2005/02)	35110 (2011/06)	0.163849825828925
782	35229 (2005/02)	35311 (1987/07)	0.152568599133485
783	35229 (2005/02)	35710 (1983/04)	0.165248154224774
784	35229 (2005/02)	35110 (1983/04)	0.0555890921498123
785	35229 (2005/02)	35110 (2002/03)	0.113752122241087
786	35229 (2005/02)	35311 (1985/10)	0.082635076567466
787	35229 (2005/02)	35313 (1985/10)	0.103235187204653
788	35229 (2005/02)	35311 (1975/04)	0.116603097999533
789	35229 (2005/02)	35313 (1975/04)	0.0875308577131152
790	35229 (2005/02)	35313 (1976/04)	0.105796535104859
791	35229 (2005/02)	35220 (1976/04)	0.0824171499042271
792	35229 (2005/02)	35312 (1985/10)	0.0699939456158362
793	35220 (1991/10)	35313 (1983/04)	0.31699287103046
794	35220 (1991/10)	35311 (1979/10)	0.371143071083684
795	35220 (1991/10)	35311 (2011/06)	0.386466969778016
796	35220 (1991/10)	35313 (1999/10)	0.400083632606878
797	35220 (1991/10)	35313 (1991/10)	0.409941866193714
798	35220 (1991/10)	35313 (1995/10)	0.433465584878745
799	35220 (1991/10)	35313 (2002/03)	0.376603354711396
800	35220 (1991/10)	35211 (2005/02)	0.391281649699817
801	35220 (1991/10)	35311 (2002/03)	0.397112724757953
802	35220 (1991/10)	35313 (2005/02)	0.381864646391416
803	35220 (1991/10)	35220 (2002/03)	0.465338487897026
804	35220 (1991/10)	35229 (2005/02)	0.444713544316679
805	35220 (1991/10)	35220 (1991/10)	1
806	35220 (1991/10)	35220 (1995/10)	0.474755504612597
807	35220 (1991/10)	35220 (1999/10)	0.45206409317447
808	35220 (1991/10)	35311 (1991/10)	0.451610539045036
809	35220 (1991/10)	35311 (1995/10)	0.412343779438548
810	35220 (1991/10)	35060 (2015/10)	0.408625462147461
811	35220 (1991/10)	35311 (2015/10)	0.40064825253664
812	35220 (1991/10)	35313 (2011/06)	0.410955427867099
813	35220 (1991/10)	35311 (1999/10)	0.45092631452725
814	35220 (1991/10)	35311 (2005/02)	0.437758254101978
815	35220 (1991/10)	35211 (2011/06)	0.364242254423185
816	35220 (1991/10)	35120 (2015/10)	0.387590149349789
817	35220 (1991/10)	35520 (2011/06)	0.400500625782228
818	35220 (1991/10)	35211 (2015/10)	0.394148572405539
819	35220 (1991/10)	35220 (2015/10)	0.43754899106403
820	35220 (1991/10)	35110 (1987/07)	0.126426916144537
821	35220 (1991/10)	35313 (1987/07)	0.138757655293088
822	35220 (1991/10)	35315 (1987/07)	0.152768166089965
823	35220 (1991/10)	35210 (1976/04)	0.116765002158584
824	35220 (1991/10)	35210 (1987/07)	0.132230686788518
825	35220 (1991/10)	35710 (1976/04)	0.142560809274835
826	35220 (1991/10)	35210 (1983/04)	0.143286685775305
827	35220 (1991/10)	35210 (1985/10)	0.199026440977984
828	35220 (1991/10)	35210 (1979/10)	0.252298553719008
829	35220 (1991/10)	35210 (1980/10)	0.234
830	35220 (1991/10)	35210 (1975/04)	0.12037139997776
831	35220 (1991/10)	35310 (1975/04)	0.140532501239392
832	35220 (1991/10)	35311 (1983/04)	0.158247039304308
833	35220 (1991/10)	35220 (1985/10)	0.155929386140884
834	35220 (1991/10)	35310 (1985/10)	0.159258618701718
835	35220 (1991/10)	35220 (1979/10)	0.16574280987898
836	35220 (1991/10)	35310 (1979/10)	0.16574280987898
837	35220 (1991/10)	35311 (1976/04)	0.214556269464942
838	35220 (1991/10)	35220 (1975/04)	0.185764880612361
839	35220 (1991/10)	35220 (1980/10)	0.235861918525386
840	35220 (1991/10)	35310 (1980/10)	0.235861918525386
841	35220 (1991/10)	35220 (1983/04)	0.199321170980059
842	35220 (1991/10)	35220 (1987/07)	0.219482931009856
843	35220 (1991/10)	35220 (2011/06)	0.240174917306722
844	35220 (1991/10)	35110 (2015/10)	0.280347454376062
845	35220 (1991/10)	35211 (1999/10)	0.29419113054341
846	35220 (1991/10)	35110 (2005/02)	0.178855714244662
847	35220 (1991/10)	35110 (2011/06)	0.178706456174781
848	35220 (1991/10)	35311 (1987/07)	0.17138469562194
849	35220 (1991/10)	35710 (1983/04)	0.183076746323529
850	35220 (1991/10)	35110 (1983/04)	0.0626884199326122
851	35220 (1991/10)	35110 (2002/03)	0.122663312172717
852	35220 (1991/10)	35311 (1985/10)	0.0939960921309728
853	35220 (1991/10)	35313 (1985/10)	0.118766096932803
854	35220 (1991/10)	35311 (1975/04)	0.131537473733364
855	35220 (1991/10)	35313 (1975/04)	0.0967846703475154
856	35220 (1991/10)	35313 (1976/04)	0.120232367093064
857	35220 (1991/10)	35220 (1976/04)	0.092154604777512
858	35220 (1991/10)	35312 (1985/10)	0.0775017028459739
859	35220 (1995/10)	35313 (1983/04)	0.264922046791735
860	35220 (1995/10)	35311 (1979/10)	0.310200039611804
861	35220 (1995/10)	35311 (2011/06)	0.345126118170999
862	35220 (1995/10)	35313 (1999/10)	0.347585755282063
863	35220 (1995/10)	35313 (1991/10)	0.36038477171115
864	35220 (1995/10)	35313 (1995/10)	0.416953622976042
865	35220 (1995/10)	35313 (2002/03)	0.361521839002229
866	35220 (1995/10)	35211 (2005/02)	0.400485630760875
867	35220 (1995/10)	35311 (2002/03)	0.418973467382266
868	35220 (1995/10)	35313 (2005/02)	0.389239817033326
869	35220 (1995/10)	35220 (2002/03)	0.447865233807726
870	35220 (1995/10)	35229 (2005/02)	0.450680154674769
871	35220 (1995/10)	35220 (1991/10)	0.474755504612597
872	35220 (1995/10)	35220 (1995/10)	1
873	35220 (1995/10)	35220 (1999/10)	0.506042561343572
874	35220 (1995/10)	35311 (1991/10)	0.460255416119384
875	35220 (1995/10)	35311 (1995/10)	0.445041455647367
876	35220 (1995/10)	35060 (2015/10)	0.403916308135255
877	35220 (1995/10)	35311 (2015/10)	0.410625295274091
878	35220 (1995/10)	35313 (2011/06)	0.414564300499588
879	35220 (1995/10)	35311 (1999/10)	0.443141417715547
880	35220 (1995/10)	35311 (2005/02)	0.430522725737827
881	35220 (1995/10)	35211 (2011/06)	0.353082305898034
882	35220 (1995/10)	35120 (2015/10)	0.37906033408924
883	35220 (1995/10)	35520 (2011/06)	0.371461211666845
884	35220 (1995/10)	35211 (2015/10)	0.36757332774313
885	35220 (1995/10)	35220 (2015/10)	0.405791562010848
886	35220 (1995/10)	35110 (1987/07)	0.0999412480590877
887	35220 (1995/10)	35313 (1987/07)	0.105647403382924
888	35220 (1995/10)	35315 (1987/07)	0.118665879076832
889	35220 (1995/10)	35210 (1976/04)	0.0922438490057297
890	35220 (1995/10)	35210 (1987/07)	0.101261010075407
891	35220 (1995/10)	35710 (1976/04)	0.113066376860057
892	35220 (1995/10)	35210 (1983/04)	0.115322346299141
893	35220 (1995/10)	35210 (1985/10)	0.157252190327677
894	35220 (1995/10)	35210 (1979/10)	0.211783470846543
895	35220 (1995/10)	35210 (1980/10)	0.190400875965691
896	35220 (1995/10)	35210 (1975/04)	0.0975539509144397
897	35220 (1995/10)	35310 (1975/04)	0.106916236921967
898	35220 (1995/10)	35311 (1983/04)	0.12163492761821
899	35220 (1995/10)	35220 (1985/10)	0.123187948410444
900	35220 (1995/10)	35310 (1985/10)	0.122098167263535
901	35220 (1995/10)	35220 (1979/10)	0.127717736808646
902	35220 (1995/10)	35310 (1979/10)	0.127717736808646
903	35220 (1995/10)	35311 (1976/04)	0.170444393659236
904	35220 (1995/10)	35220 (1975/04)	0.144544195997819
905	35220 (1995/10)	35220 (1980/10)	0.190314029363785
906	35220 (1995/10)	35310 (1980/10)	0.190314029363785
907	35220 (1995/10)	35220 (1983/04)	0.155855254929754
908	35220 (1995/10)	35220 (1987/07)	0.168882644073484
909	35220 (1995/10)	35220 (2011/06)	0.192320499479709
910	35220 (1995/10)	35110 (2015/10)	0.227846021116634
911	35220 (1995/10)	35211 (1999/10)	0.240548493889729
912	35220 (1995/10)	35110 (2005/02)	0.140086025132833
913	35220 (1995/10)	35110 (2011/06)	0.139347554916594
914	35220 (1995/10)	35311 (1987/07)	0.131956056981987
915	35220 (1995/10)	35710 (1983/04)	0.143655378906085
916	35220 (1995/10)	35110 (1983/04)	0.0483708790621056
917	35220 (1995/10)	35110 (2002/03)	0.0947312400212879
918	35220 (1995/10)	35311 (1985/10)	0.0702253804499048
919	35220 (1995/10)	35313 (1985/10)	0.0902847179399945
920	35220 (1995/10)	35311 (1975/04)	0.10243591107329
921	35220 (1995/10)	35313 (1975/04)	0.0726557825455167
922	35220 (1995/10)	35313 (1976/04)	0.0909729764262442
923	35220 (1995/10)	35220 (1976/04)	0.069692370181927
924	35220 (1995/10)	35312 (1985/10)	0.0578655652806608
925	35220 (1999/10)	35313 (1983/04)	0.255454405777061
926	35220 (1999/10)	35311 (1979/10)	0.303884542756946
927	35220 (1999/10)	35311 (2011/06)	0.346081528279182
928	35220 (1999/10)	35313 (1999/10)	0.357018110026956
929	35220 (1999/10)	35313 (1991/10)	0.346308171147861
930	35220 (1999/10)	35313 (1995/10)	0.404780138559903
931	35220 (1999/10)	35313 (2002/03)	0.369208550941242
932	35220 (1999/10)	35211 (2005/02)	0.393770804356999
933	35220 (1999/10)	35311 (2002/03)	0.412711814195995
934	35220 (1999/10)	35313 (2005/02)	0.382092414464873
935	35220 (1999/10)	35220 (2002/03)	0.509854916312162
936	35220 (1999/10)	35229 (2005/02)	0.456848988488523
937	35220 (1999/10)	35220 (1991/10)	0.45206409317447
938	35220 (1999/10)	35220 (1995/10)	0.506042561343572
939	35220 (1999/10)	35220 (1999/10)	1
940	35220 (1999/10)	35311 (1991/10)	0.461640355935109
941	35220 (1999/10)	35311 (1995/10)	0.456393607089609
942	35220 (1999/10)	35060 (2015/10)	0.416635577687304
943	35220 (1999/10)	35311 (2015/10)	0.42910527115297
944	35220 (1999/10)	35313 (2011/06)	0.438151710399353
945	35220 (1999/10)	35311 (1999/10)	0.455143400888117
946	35220 (1999/10)	35311 (2005/02)	0.448018804566823
947	35220 (1999/10)	35211 (2011/06)	0.360405840952444
948	35220 (1999/10)	35120 (2015/10)	0.392677708217767
949	35220 (1999/10)	35520 (2011/06)	0.380769434115221
950	35220 (1999/10)	35211 (2015/10)	0.379589931540004
951	35220 (1999/10)	35220 (2015/10)	0.414200545898578
952	35220 (1999/10)	35110 (1987/07)	0.0948321357528519
953	35220 (1999/10)	35313 (1987/07)	0.101559450185942
954	35220 (1999/10)	35315 (1987/07)	0.113188293399731
955	35220 (1999/10)	35210 (1976/04)	0.0890317314559739
956	35220 (1999/10)	35210 (1987/07)	0.0964564515469817
957	35220 (1999/10)	35710 (1976/04)	0.108648572064687
958	35220 (1999/10)	35210 (1983/04)	0.110282740188493
959	35220 (1999/10)	35210 (1985/10)	0.151428401025825
960	35220 (1999/10)	35210 (1979/10)	0.204373985292713
961	35220 (1999/10)	35210 (1980/10)	0.185138539042821
962	35220 (1999/10)	35210 (1975/04)	0.0935544305815761
963	35220 (1999/10)	35310 (1975/04)	0.100459242250287
964	35220 (1999/10)	35311 (1983/04)	0.118138061292878
965	35220 (1999/10)	35220 (1985/10)	0.117031882642577
966	35220 (1999/10)	35310 (1985/10)	0.117564259485924
967	35220 (1999/10)	35220 (1979/10)	0.12090927708376
968	35220 (1999/10)	35310 (1979/10)	0.12090927708376
969	35220 (1999/10)	35311 (1976/04)	0.164040964970524
970	35220 (1999/10)	35220 (1975/04)	0.138628334754538
971	35220 (1999/10)	35220 (1980/10)	0.185072323248313
972	35220 (1999/10)	35310 (1980/10)	0.185072323248313
973	35220 (1999/10)	35220 (1983/04)	0.149266678771006
974	35220 (1999/10)	35220 (1987/07)	0.161197420192269
975	35220 (1999/10)	35220 (2011/06)	0.187800444354676
976	35220 (1999/10)	35110 (2015/10)	0.227563139658315
977	35220 (1999/10)	35211 (1999/10)	0.239729029687189
978	35220 (1999/10)	35110 (2005/02)	0.137766588890253
979	35220 (1999/10)	35110 (2011/06)	0.1371136559537
980	35220 (1999/10)	35311 (1987/07)	0.126510713261502
981	35220 (1999/10)	35710 (1983/04)	0.137784670639131
982	35220 (1999/10)	35110 (1983/04)	0.0463300472206114
983	35220 (1999/10)	35110 (2002/03)	0.0904859008424478
984	35220 (1999/10)	35311 (1985/10)	0.0675964108833952
985	35220 (1999/10)	35313 (1985/10)	0.0863445551074162
986	35220 (1999/10)	35311 (1975/04)	0.0982600638319778
987	35220 (1999/10)	35313 (1975/04)	0.0688258272533741
988	35220 (1999/10)	35313 (1976/04)	0.0860872608973171
989	35220 (1999/10)	35220 (1976/04)	0.0665315073027432
990	35220 (1999/10)	35312 (1985/10)	0.0558272546419098
991	35311 (1991/10)	35313 (1983/04)	0.268957084728096
992	35311 (1991/10)	35311 (1979/10)	0.327673783264191
993	35311 (1991/10)	35311 (2011/06)	0.351764362787985
994	35311 (1991/10)	35313 (1999/10)	0.365197042397546
995	35311 (1991/10)	35313 (1991/10)	0.372576804235303
996	35311 (1991/10)	35313 (1995/10)	0.424769076677672
997	35311 (1991/10)	35313 (2002/03)	0.380410616271799
998	35311 (1991/10)	35211 (2005/02)	0.398324398934292
999	35311 (1991/10)	35311 (2002/03)	0.431202932560315
1000	35311 (1991/10)	35313 (2005/02)	0.40231646809721
1001	35311 (1991/10)	35220 (2002/03)	0.43409308977678
1002	35311 (1991/10)	35229 (2005/02)	0.422947131608549
1003	35311 (1991/10)	35220 (1991/10)	0.451610539045036
1004	35311 (1991/10)	35220 (1995/10)	0.460255416119384
1005	35311 (1991/10)	35220 (1999/10)	0.461640355935109
1006	35311 (1991/10)	35311 (1991/10)	1
1007	35311 (1991/10)	35311 (1995/10)	0.479659181168315
1008	35311 (1991/10)	35060 (2015/10)	0.419121318022966
1009	35311 (1991/10)	35311 (2015/10)	0.426715249244127
1010	35311 (1991/10)	35313 (2011/06)	0.437653161898094
1011	35311 (1991/10)	35311 (1999/10)	0.472234716119434
1012	35311 (1991/10)	35311 (2005/02)	0.454498332671009
1013	35311 (1991/10)	35211 (2011/06)	0.357893142106858
1014	35311 (1991/10)	35120 (2015/10)	0.38928195580021
1015	35311 (1991/10)	35520 (2011/06)	0.388374251551495
1016	35311 (1991/10)	35211 (2015/10)	0.370888955508138
1017	35311 (1991/10)	35220 (2015/10)	0.397805562643532
1018	35311 (1991/10)	35110 (1987/07)	0.102009601903386
1019	35311 (1991/10)	35313 (1987/07)	0.10983853606028
1020	35311 (1991/10)	35315 (1987/07)	0.119783220960997
1021	35311 (1991/10)	35210 (1976/04)	0.0926166492748685
1022	35311 (1991/10)	35210 (1987/07)	0.103383378245434
1023	35311 (1991/10)	35710 (1976/04)	0.115760731521463
1024	35311 (1991/10)	35210 (1983/04)	0.115307192283498
1025	35311 (1991/10)	35210 (1985/10)	0.160282509347736
1026	35311 (1991/10)	35210 (1979/10)	0.212247088285567
1027	35311 (1991/10)	35210 (1980/10)	0.188969295555828
1028	35311 (1991/10)	35210 (1975/04)	0.0990488480029971
1029	35311 (1991/10)	35310 (1975/04)	0.107240158747184
1030	35311 (1991/10)	35311 (1983/04)	0.124875294517204
1031	35311 (1991/10)	35220 (1985/10)	0.121014108412008
1032	35311 (1991/10)	35310 (1985/10)	0.123683873992924
1033	35311 (1991/10)	35220 (1979/10)	0.125903125133598
1034	35311 (1991/10)	35310 (1979/10)	0.125903125133598
1035	35311 (1991/10)	35311 (1976/04)	0.17533548210411
1036	35311 (1991/10)	35220 (1975/04)	0.145267978290366
1037	35311 (1991/10)	35220 (1980/10)	0.190390909652319
1038	35311 (1991/10)	35310 (1980/10)	0.190390909652319
1039	35311 (1991/10)	35220 (1983/04)	0.156938766909689
1040	35311 (1991/10)	35220 (1987/07)	0.166529283706381
1041	35311 (1991/10)	35220 (2011/06)	0.189169932312077
1042	35311 (1991/10)	35110 (2015/10)	0.22861350813143
1043	35311 (1991/10)	35211 (1999/10)	0.246374409546698
1044	35311 (1991/10)	35110 (2005/02)	0.142591841526672
1045	35311 (1991/10)	35110 (2011/06)	0.139631267491294
1046	35311 (1991/10)	35311 (1987/07)	0.136904506207311
1047	35311 (1991/10)	35710 (1983/04)	0.146817599316531
1048	35311 (1991/10)	35110 (1983/04)	0.0495776478232619
1049	35311 (1991/10)	35110 (2002/03)	0.0942406124994623
1050	35311 (1991/10)	35311 (1985/10)	0.0721687478321193
1051	35311 (1991/10)	35313 (1985/10)	0.0927772871206083
1052	35311 (1991/10)	35311 (1975/04)	0.103756323323647
1053	35311 (1991/10)	35313 (1975/04)	0.073001534372096
1054	35311 (1991/10)	35313 (1976/04)	0.0915708317181376
1055	35311 (1991/10)	35220 (1976/04)	0.0688262606629954
1056	35311 (1991/10)	35312 (1985/10)	0.0588923303515346
1057	35311 (1995/10)	35313 (1983/04)	0.233049647752444
1058	35311 (1995/10)	35311 (1979/10)	0.283583595365809
1059	35311 (1995/10)	35311 (2011/06)	0.313492193381559
1060	35311 (1995/10)	35313 (1999/10)	0.326009992389902
1061	35311 (1995/10)	35313 (1991/10)	0.324429302654751
1062	35311 (1995/10)	35313 (1995/10)	0.386681872901223
1063	35311 (1995/10)	35313 (2002/03)	0.365207652258143
1064	35311 (1995/10)	35211 (2005/02)	0.381636168530442
1065	35311 (1995/10)	35311 (2002/03)	0.422582585867425
1066	35311 (1995/10)	35313 (2005/02)	0.387546727668359
1067	35311 (1995/10)	35220 (2002/03)	0.402569860279441
1068	35311 (1995/10)	35229 (2005/02)	0.393359952676723
1069	35311 (1995/10)	35220 (1991/10)	0.412343779438548
1070	35311 (1995/10)	35220 (1995/10)	0.445041455647367
1071	35311 (1995/10)	35220 (1999/10)	0.456393607089609
1072	35311 (1995/10)	35311 (1991/10)	0.479659181168315
1073	35311 (1995/10)	35311 (1995/10)	1
1074	35311 (1995/10)	35060 (2015/10)	0.399985417426176
1075	35311 (1995/10)	35311 (2015/10)	0.41512292541836
1076	35311 (1995/10)	35313 (2011/06)	0.42576631730403
1077	35311 (1995/10)	35311 (1999/10)	0.457890893601485
1078	35311 (1995/10)	35311 (2005/02)	0.43402583666994
1079	35311 (1995/10)	35211 (2011/06)	0.337567686228597
1080	35311 (1995/10)	35120 (2015/10)	0.371122599704579
1081	35311 (1995/10)	35520 (2011/06)	0.354988399071926
1082	35311 (1995/10)	35211 (2015/10)	0.346421940157672
1083	35311 (1995/10)	35220 (2015/10)	0.364503340201036
1084	35311 (1995/10)	35110 (1987/07)	0.0847266741748246
1085	35311 (1995/10)	35313 (1987/07)	0.0909266071115782
1086	35311 (1995/10)	35315 (1987/07)	0.100144455853943
1087	35311 (1995/10)	35210 (1976/04)	0.0783069702763775
1088	35311 (1995/10)	35210 (1987/07)	0.0847112472586765
1089	35311 (1995/10)	35710 (1976/04)	0.0971758642754613
1090	35311 (1995/10)	35210 (1983/04)	0.0981153469513976
1091	35311 (1995/10)	35210 (1985/10)	0.133940735694823
1092	35311 (1995/10)	35210 (1979/10)	0.185820809152985
1093	35311 (1995/10)	35210 (1980/10)	0.163836940178737
1094	35311 (1995/10)	35210 (1975/04)	0.0819071945508727
1095	35311 (1995/10)	35310 (1975/04)	0.0880674380857637
1096	35311 (1995/10)	35311 (1983/04)	0.104633626293619
1097	35311 (1995/10)	35220 (1985/10)	0.100744588744589
1098	35311 (1995/10)	35310 (1985/10)	0.102634505769498
1099	35311 (1995/10)	35220 (1979/10)	0.104816505767957
1100	35311 (1995/10)	35310 (1979/10)	0.104816505767957
1101	35311 (1995/10)	35311 (1976/04)	0.146874245715665
1102	35311 (1995/10)	35220 (1975/04)	0.122925374169716
1103	35311 (1995/10)	35220 (1980/10)	0.163264613557309
1104	35311 (1995/10)	35310 (1980/10)	0.163264613557309
1105	35311 (1995/10)	35220 (1983/04)	0.131989238039392
1106	35311 (1995/10)	35220 (1987/07)	0.139752411909125
1107	35311 (1995/10)	35220 (2011/06)	0.159683074384711
1108	35311 (1995/10)	35110 (2015/10)	0.19539326418673
1109	35311 (1995/10)	35211 (1999/10)	0.211819207494273
1110	35311 (1995/10)	35110 (2005/02)	0.119969323549405
1111	35311 (1995/10)	35110 (2011/06)	0.117439832577607
1112	35311 (1995/10)	35311 (1987/07)	0.113616485323444
1113	35311 (1995/10)	35710 (1983/04)	0.122567042464584
1114	35311 (1995/10)	35110 (1983/04)	0.0403205961964355
1115	35311 (1995/10)	35110 (2002/03)	0.07775872927017
1116	35311 (1995/10)	35311 (1985/10)	0.0586621167613586
1117	35311 (1995/10)	35313 (1985/10)	0.0773775089841353
1118	35311 (1995/10)	35311 (1975/04)	0.0860555954528735
1119	35311 (1995/10)	35313 (1975/04)	0.0595770816881636
1120	35311 (1995/10)	35313 (1976/04)	0.0753620143229851
1121	35311 (1995/10)	35220 (1976/04)	0.0564902370133857
1122	35311 (1995/10)	35312 (1985/10)	0.0479714526789481
1123	35060 (2015/10)	35313 (1983/04)	0.281114090632535
1124	35060 (2015/10)	35311 (1979/10)	0.322246065808298
1125	35060 (2015/10)	35311 (2011/06)	0.384910963265485
1126	35060 (2015/10)	35313 (1999/10)	0.374337036471179
1127	35060 (2015/10)	35313 (1991/10)	0.368190072639225
1128	35060 (2015/10)	35313 (1995/10)	0.409426894493299
1129	35060 (2015/10)	35313 (2002/03)	0.359967219832002
1130	35060 (2015/10)	35211 (2005/02)	0.383735291090603
1131	35060 (2015/10)	35311 (2002/03)	0.415547588005215
1132	35060 (2015/10)	35313 (2005/02)	0.406340254635564
1133	35060 (2015/10)	35220 (2002/03)	0.416997740905196
1134	35060 (2015/10)	35229 (2005/02)	0.413564049397215
1135	35060 (2015/10)	35220 (1991/10)	0.408625462147461
1136	35060 (2015/10)	35220 (1995/10)	0.403916308135255
1137	35060 (2015/10)	35220 (1999/10)	0.416635577687304
1138	35060 (2015/10)	35311 (1991/10)	0.419121318022966
1139	35060 (2015/10)	35311 (1995/10)	0.399985417426176
1140	35060 (2015/10)	35060 (2015/10)	1
1141	35060 (2015/10)	35311 (2015/10)	0.443239322582822
1142	35060 (2015/10)	35313 (2011/06)	0.433624991455328
1143	35060 (2015/10)	35311 (1999/10)	0.440616184928747
1144	35060 (2015/10)	35311 (2005/02)	0.451972651871778
1145	35060 (2015/10)	35211 (2011/06)	0.370869123487577
1146	35060 (2015/10)	35120 (2015/10)	0.389250700280112
1147	35060 (2015/10)	35520 (2011/06)	0.406428744058648
1148	35060 (2015/10)	35211 (2015/10)	0.385985378752528
1149	35060 (2015/10)	35220 (2015/10)	0.408938637138673
1150	35060 (2015/10)	35110 (1987/07)	0.107829268292683
1151	35060 (2015/10)	35313 (1987/07)	0.118699146656083
1152	35060 (2015/10)	35315 (1987/07)	0.128140395597931
1153	35060 (2015/10)	35210 (1976/04)	0.0969233026804931
1154	35060 (2015/10)	35210 (1987/07)	0.106488858382566
1155	35060 (2015/10)	35710 (1976/04)	0.118477682673243
1156	35060 (2015/10)	35210 (1983/04)	0.119296816995186
1157	35060 (2015/10)	35210 (1985/10)	0.16330711628126
1158	35060 (2015/10)	35210 (1979/10)	0.212521398875031
1159	35060 (2015/10)	35210 (1980/10)	0.193330256173552
1160	35060 (2015/10)	35210 (1975/04)	0.100346595764885
1161	35060 (2015/10)	35310 (1975/04)	0.114239186755163
1162	35060 (2015/10)	35311 (1983/04)	0.133963597378232
1163	35060 (2015/10)	35220 (1985/10)	0.126946718822129
1164	35060 (2015/10)	35310 (1985/10)	0.130396540350363
1165	35060 (2015/10)	35220 (1979/10)	0.134911475087788
1166	35060 (2015/10)	35310 (1979/10)	0.134911475087788
1167	35060 (2015/10)	35311 (1976/04)	0.180423964015695
1168	35060 (2015/10)	35220 (1975/04)	0.153482394024639
1169	35060 (2015/10)	35220 (1980/10)	0.197533742045269
1170	35060 (2015/10)	35310 (1980/10)	0.197533742045269
1171	35060 (2015/10)	35220 (1983/04)	0.163736369313542
1172	35060 (2015/10)	35220 (1987/07)	0.176284604059566
1173	35060 (2015/10)	35220 (2011/06)	0.208802038265551
1174	35060 (2015/10)	35110 (2015/10)	0.251013393386275
1175	35060 (2015/10)	35211 (1999/10)	0.257404415724286
1176	35060 (2015/10)	35110 (2005/02)	0.155453005719335
1177	35060 (2015/10)	35110 (2011/06)	0.156321669009396
1178	35060 (2015/10)	35311 (1987/07)	0.144640922076643
1179	35060 (2015/10)	35710 (1983/04)	0.156826251989715
1180	35060 (2015/10)	35110 (1983/04)	0.0525735478374179
1181	35060 (2015/10)	35110 (2002/03)	0.104028430129973
1182	35060 (2015/10)	35311 (1985/10)	0.0795029496673779
1183	35060 (2015/10)	35313 (1985/10)	0.0995082944273368
1184	35060 (2015/10)	35311 (1975/04)	0.110202868395631
1185	35060 (2015/10)	35313 (1975/04)	0.0794142635813884
1186	35060 (2015/10)	35313 (1976/04)	0.0992072367603569
1187	35060 (2015/10)	35220 (1976/04)	0.0741258392193077
1188	35060 (2015/10)	35312 (1985/10)	0.065995076119178
1189	35311 (2015/10)	35313 (1983/04)	0.250968820694403
1190	35311 (2015/10)	35311 (1979/10)	0.294786897486785
1191	35311 (2015/10)	35311 (2011/06)	0.356243686378118
1192	35311 (2015/10)	35313 (1999/10)	0.347815158546017
1193	35311 (2015/10)	35313 (1991/10)	0.343772187362079
1194	35311 (2015/10)	35313 (1995/10)	0.396150224540055
1195	35311 (2015/10)	35313 (2002/03)	0.353315460838876
1196	35311 (2015/10)	35211 (2005/02)	0.372881622139503
1197	35311 (2015/10)	35311 (2002/03)	0.406467414987453
1198	35311 (2015/10)	35313 (2005/02)	0.387931034482759
1199	35311 (2015/10)	35220 (2002/03)	0.408218935435302
1200	35311 (2015/10)	35229 (2005/02)	0.395336442371752
1201	35311 (2015/10)	35220 (1991/10)	0.40064825253664
1202	35311 (2015/10)	35220 (1995/10)	0.410625295274091
1203	35311 (2015/10)	35220 (1999/10)	0.42910527115297
1204	35311 (2015/10)	35311 (1991/10)	0.426715249244127
1205	35311 (2015/10)	35311 (1995/10)	0.41512292541836
1206	35311 (2015/10)	35060 (2015/10)	0.443239322582822
1207	35311 (2015/10)	35311 (2015/10)	1
1208	35311 (2015/10)	35313 (2011/06)	0.431339724253384
1209	35311 (2015/10)	35311 (1999/10)	0.434402822106501
1210	35311 (2015/10)	35311 (2005/02)	0.451689409823669
1211	35311 (2015/10)	35211 (2011/06)	0.353502758735997
1212	35311 (2015/10)	35120 (2015/10)	0.385745786991582
1213	35311 (2015/10)	35520 (2011/06)	0.387921190480506
1214	35311 (2015/10)	35211 (2015/10)	0.381633701060684
1215	35311 (2015/10)	35220 (2015/10)	0.396628989241069
1216	35311 (2015/10)	35110 (1987/07)	0.0955181249212416
1217	35311 (2015/10)	35313 (1987/07)	0.102185745875149
1218	35311 (2015/10)	35315 (1987/07)	0.112028997724016
1219	35311 (2015/10)	35210 (1976/04)	0.0861931028674892
1220	35311 (2015/10)	35210 (1987/07)	0.09438022107839
1221	35311 (2015/10)	35710 (1976/04)	0.106728199131306
1222	35311 (2015/10)	35210 (1983/04)	0.108267186172307
1223	35311 (2015/10)	35210 (1985/10)	0.149744009830023
1224	35311 (2015/10)	35210 (1979/10)	0.201690394948425
1225	35311 (2015/10)	35210 (1980/10)	0.177034456370703
1226	35311 (2015/10)	35210 (1975/04)	0.0907447354904982
1227	35311 (2015/10)	35310 (1975/04)	0.100648937523858
1228	35311 (2015/10)	35311 (1983/04)	0.118340959657445
1229	35311 (2015/10)	35220 (1985/10)	0.113941833888994
1230	35311 (2015/10)	35310 (1985/10)	0.117960939806808
1231	35311 (2015/10)	35220 (1979/10)	0.119572111115809
1232	35311 (2015/10)	35310 (1979/10)	0.119572111115809
1233	35311 (2015/10)	35311 (1976/04)	0.162310609986113
1234	35311 (2015/10)	35220 (1975/04)	0.135586131905817
1235	35311 (2015/10)	35220 (1980/10)	0.177636378373997
1236	35311 (2015/10)	35310 (1980/10)	0.177636378373997
1237	35311 (2015/10)	35220 (1983/04)	0.145157274462611
1238	35311 (2015/10)	35220 (1987/07)	0.156659161037445
1239	35311 (2015/10)	35220 (2011/06)	0.186066340854736
1240	35311 (2015/10)	35110 (2015/10)	0.228227670463926
1241	35311 (2015/10)	35211 (1999/10)	0.236089241528803
1242	35311 (2015/10)	35110 (2005/02)	0.140540884235514
1243	35311 (2015/10)	35110 (2011/06)	0.139412352078863
1244	35311 (2015/10)	35311 (1987/07)	0.126688402421984
1245	35311 (2015/10)	35710 (1983/04)	0.137714454327024
1246	35311 (2015/10)	35110 (1983/04)	0.0461871955014702
1247	35311 (2015/10)	35110 (2002/03)	0.090471217578483
1248	35311 (2015/10)	35311 (1985/10)	0.0692820292347378
1249	35311 (2015/10)	35313 (1985/10)	0.0864407862512512
1250	35311 (2015/10)	35311 (1975/04)	0.0980471495197734
1251	35311 (2015/10)	35313 (1975/04)	0.0687426431246656
1252	35311 (2015/10)	35313 (1976/04)	0.0862440063931806
1253	35311 (2015/10)	35220 (1976/04)	0.0658644169414586
1254	35311 (2015/10)	35312 (1985/10)	0.0569144134462451
1255	35313 (2011/06)	35313 (1983/04)	0.262451833880405
1256	35313 (2011/06)	35311 (1979/10)	0.308836716393576
1257	35313 (2011/06)	35311 (2011/06)	0.359624094654722
1258	35313 (2011/06)	35313 (1999/10)	0.362149392380228
1259	35313 (2011/06)	35313 (1991/10)	0.347360744274057
1260	35313 (2011/06)	35313 (1995/10)	0.397628312025199
1261	35313 (2011/06)	35313 (2002/03)	0.363911061429095
1262	35313 (2011/06)	35211 (2005/02)	0.378418353402678
1263	35313 (2011/06)	35311 (2002/03)	0.413711438501522
1264	35313 (2011/06)	35313 (2005/02)	0.399067949970373
1265	35313 (2011/06)	35220 (2002/03)	0.416326976270199
1266	35313 (2011/06)	35229 (2005/02)	0.39743677026245
1267	35313 (2011/06)	35220 (1991/10)	0.410955427867099
1268	35313 (2011/06)	35220 (1995/10)	0.414564300499588
1269	35313 (2011/06)	35220 (1999/10)	0.438151710399353
1270	35313 (2011/06)	35311 (1991/10)	0.437653161898094
1271	35313 (2011/06)	35311 (1995/10)	0.42576631730403
1272	35313 (2011/06)	35060 (2015/10)	0.433624991455328
1273	35313 (2011/06)	35311 (2015/10)	0.431339724253384
1274	35313 (2011/06)	35313 (2011/06)	1
1275	35313 (2011/06)	35311 (1999/10)	0.442510812068163
1276	35313 (2011/06)	35311 (2005/02)	0.452222261199004
1277	35313 (2011/06)	35211 (2011/06)	0.367874396135266
1278	35313 (2011/06)	35120 (2015/10)	0.387708138139619
1279	35313 (2011/06)	35520 (2011/06)	0.399095935445308
1280	35313 (2011/06)	35211 (2015/10)	0.374583685887627
1281	35313 (2011/06)	35220 (2015/10)	0.401060465116279
1282	35313 (2011/06)	35110 (1987/07)	0.0973441710858037
1283	35313 (2011/06)	35313 (1987/07)	0.106926149025838
1284	35313 (2011/06)	35315 (1987/07)	0.115898667831404
1285	35313 (2011/06)	35210 (1976/04)	0.0894310717325361
1286	35313 (2011/06)	35210 (1987/07)	0.0983090149410452
1287	35313 (2011/06)	35710 (1976/04)	0.110106624564743
1288	35313 (2011/06)	35210 (1983/04)	0.11048231511254
1289	35313 (2011/06)	35210 (1985/10)	0.151972084170456
1290	35313 (2011/06)	35210 (1979/10)	0.201653059167423
1291	35313 (2011/06)	35210 (1980/10)	0.181524951096683
1292	35313 (2011/06)	35210 (1975/04)	0.0947859226298197
1293	35313 (2011/06)	35310 (1975/04)	0.104516668132641
1294	35313 (2011/06)	35311 (1983/04)	0.122740226684361
1295	35313 (2011/06)	35220 (1985/10)	0.117860479263073
1296	35313 (2011/06)	35310 (1985/10)	0.120090766276837
1297	35313 (2011/06)	35220 (1979/10)	0.121983767583295
1298	35313 (2011/06)	35310 (1979/10)	0.121983767583295
1299	35313 (2011/06)	35311 (1976/04)	0.169389158749946
1300	35313 (2011/06)	35220 (1975/04)	0.140989789946023
1301	35313 (2011/06)	35220 (1980/10)	0.183688448955625
1302	35313 (2011/06)	35310 (1980/10)	0.183688448955625
1303	35313 (2011/06)	35220 (1983/04)	0.151088265657261
1304	35313 (2011/06)	35220 (1987/07)	0.162364174461558
1305	35313 (2011/06)	35220 (2011/06)	0.192970736542688
1306	35313 (2011/06)	35110 (2015/10)	0.23174549093929
1307	35313 (2011/06)	35211 (1999/10)	0.242416555689433
1308	35313 (2011/06)	35110 (2005/02)	0.142537853057826
1309	35313 (2011/06)	35110 (2011/06)	0.144569024384871
1310	35313 (2011/06)	35311 (1987/07)	0.132701942515602
1311	35313 (2011/06)	35710 (1983/04)	0.14249208255979
1312	35313 (2011/06)	35110 (1983/04)	0.0479752443286805
1313	35313 (2011/06)	35110 (2002/03)	0.0933289153965098
1314	35313 (2011/06)	35311 (1985/10)	0.0711945985694231
1315	35313 (2011/06)	35313 (1985/10)	0.0916793876241676
1316	35313 (2011/06)	35311 (1975/04)	0.101470393429593
1317	35313 (2011/06)	35313 (1975/04)	0.071411130102777
1318	35313 (2011/06)	35313 (1976/04)	0.0903923563498032
1319	35313 (2011/06)	35220 (1976/04)	0.0671472937000887
1320	35313 (2011/06)	35312 (1985/10)	0.0593416885955131
1321	35311 (1999/10)	35313 (1983/04)	0.292286997560475
1322	35311 (1999/10)	35311 (1979/10)	0.348322055596196
1323	35311 (1999/10)	35311 (2011/06)	0.388136116873372
1324	35311 (1999/10)	35313 (1999/10)	0.398129800734721
1325	35311 (1999/10)	35313 (1991/10)	0.399747177929077
1326	35311 (1999/10)	35313 (1995/10)	0.447822768621465
1327	35311 (1999/10)	35313 (2002/03)	0.395750306560392
1328	35311 (1999/10)	35211 (2005/02)	0.400135668690101
1329	35311 (1999/10)	35311 (2002/03)	0.451946268256733
1330	35311 (1999/10)	35313 (2005/02)	0.418177736331296
1331	35311 (1999/10)	35220 (2002/03)	0.455476911354841
1332	35311 (1999/10)	35229 (2005/02)	0.433815848380839
1333	35311 (1999/10)	35220 (1991/10)	0.45092631452725
1334	35311 (1999/10)	35220 (1995/10)	0.443141417715547
1335	35311 (1999/10)	35220 (1999/10)	0.455143400888117
1336	35311 (1999/10)	35311 (1991/10)	0.472234716119434
1337	35311 (1999/10)	35311 (1995/10)	0.457890893601485
1338	35311 (1999/10)	35060 (2015/10)	0.440616184928747
1339	35311 (1999/10)	35311 (2015/10)	0.434402822106501
1340	35311 (1999/10)	35313 (2011/06)	0.442510812068163
1341	35311 (1999/10)	35311 (1999/10)	1
1342	35311 (1999/10)	35311 (2005/02)	0.476863312640439
1343	35311 (1999/10)	35211 (2011/06)	0.368215836644184
1344	35311 (1999/10)	35120 (2015/10)	0.395172231521452
1345	35311 (1999/10)	35520 (2011/06)	0.403832977308452
1346	35311 (1999/10)	35211 (2015/10)	0.386245345913176
1347	35311 (1999/10)	35220 (2015/10)	0.4117386310975
1348	35311 (1999/10)	35110 (1987/07)	0.112914729826115
1349	35311 (1999/10)	35313 (1987/07)	0.124218007106751
1350	35311 (1999/10)	35315 (1987/07)	0.134403681072657
1351	35311 (1999/10)	35210 (1976/04)	0.103073694605604
1352	35311 (1999/10)	35210 (1987/07)	0.113984887897931
1353	35311 (1999/10)	35710 (1976/04)	0.125253314451742
1354	35311 (1999/10)	35210 (1983/04)	0.1262607938466
1355	35311 (1999/10)	35210 (1985/10)	0.174856215545426
1356	35311 (1999/10)	35210 (1979/10)	0.22663688461712
1357	35311 (1999/10)	35210 (1980/10)	0.204337259300804
1358	35311 (1999/10)	35210 (1975/04)	0.107646550897055
1359	35311 (1999/10)	35310 (1975/04)	0.119717258201006
1360	35311 (1999/10)	35311 (1983/04)	0.1392908916681
1361	35311 (1999/10)	35220 (1985/10)	0.131867055279336
1362	35311 (1999/10)	35310 (1985/10)	0.136912983425414
1363	35311 (1999/10)	35220 (1979/10)	0.140571202100518
1364	35311 (1999/10)	35310 (1979/10)	0.140571202100518
1365	35311 (1999/10)	35311 (1976/04)	0.191989720464519
1366	35311 (1999/10)	35220 (1975/04)	0.161105394678818
1367	35311 (1999/10)	35220 (1980/10)	0.20748042637487
1368	35311 (1999/10)	35310 (1980/10)	0.20748042637487
1369	35311 (1999/10)	35220 (1983/04)	0.170254023657165
1370	35311 (1999/10)	35220 (1987/07)	0.182258574940967
1371	35311 (1999/10)	35220 (2011/06)	0.210803498091511
1372	35311 (1999/10)	35110 (2015/10)	0.252094639626773
1373	35311 (1999/10)	35211 (1999/10)	0.270897134582057
1374	35311 (1999/10)	35110 (2005/02)	0.158907832962688
1375	35311 (1999/10)	35110 (2011/06)	0.157012308378117
1376	35311 (1999/10)	35311 (1987/07)	0.151890547263682
1377	35311 (1999/10)	35710 (1983/04)	0.163350552411083
1378	35311 (1999/10)	35110 (1983/04)	0.0552164261931188
1379	35311 (1999/10)	35110 (2002/03)	0.105603717490694
1380	35311 (1999/10)	35311 (1985/10)	0.0811813706929193
1381	35311 (1999/10)	35313 (1985/10)	0.103979974968711
1382	35311 (1999/10)	35311 (1975/04)	0.116225
1383	35311 (1999/10)	35313 (1975/04)	0.0825805802279647
1384	35311 (1999/10)	35313 (1976/04)	0.103458639084375
1385	35311 (1999/10)	35220 (1976/04)	0.0772517088862083
1386	35311 (1999/10)	35312 (1985/10)	0.0671952728466453
1387	35311 (2005/02)	35313 (1983/04)	0.293112244897959
1388	35311 (2005/02)	35311 (1979/10)	0.341133260954933
1389	35311 (2005/02)	35311 (2011/06)	0.402548030141884
1390	35311 (2005/02)	35313 (1999/10)	0.393581081081081
1391	35311 (2005/02)	35313 (1991/10)	0.388196955493058
1392	35311 (2005/02)	35313 (1995/10)	0.440331870828222
1393	35311 (2005/02)	35313 (2002/03)	0.382136474567152
1394	35311 (2005/02)	35211 (2005/02)	0.396070175438597
1395	35311 (2005/02)	35311 (2002/03)	0.435685828116107
1396	35311 (2005/02)	35313 (2005/02)	0.410463964981153
1397	35311 (2005/02)	35220 (2002/03)	0.45004451278731
1398	35311 (2005/02)	35229 (2005/02)	0.426140845070423
1399	35311 (2005/02)	35220 (1991/10)	0.437758254101978
1400	35311 (2005/02)	35220 (1995/10)	0.430522725737827
1401	35311 (2005/02)	35220 (1999/10)	0.448018804566823
1402	35311 (2005/02)	35311 (1991/10)	0.454498332671009
1403	35311 (2005/02)	35311 (1995/10)	0.43402583666994
1404	35311 (2005/02)	35060 (2015/10)	0.451972651871778
1405	35311 (2005/02)	35311 (2015/10)	0.451689409823669
1406	35311 (2005/02)	35313 (2011/06)	0.452222261199004
1407	35311 (2005/02)	35311 (1999/10)	0.476863312640439
1408	35311 (2005/02)	35311 (2005/02)	1
1409	35311 (2005/02)	35211 (2011/06)	0.372559693647695
1410	35311 (2005/02)	35120 (2015/10)	0.395798034564554
1411	35311 (2005/02)	35520 (2011/06)	0.42113750542703
1412	35311 (2005/02)	35211 (2015/10)	0.394089256986236
1413	35311 (2005/02)	35220 (2015/10)	0.426502444760785
1414	35311 (2005/02)	35110 (1987/07)	0.111590350569236
1415	35311 (2005/02)	35313 (1987/07)	0.121949975778282
1416	35311 (2005/02)	35315 (1987/07)	0.132066915247405
1417	35311 (2005/02)	35210 (1976/04)	0.101633896427582
1418	35311 (2005/02)	35210 (1987/07)	0.111885287286681
1419	35311 (2005/02)	35710 (1976/04)	0.123060473443406
1420	35311 (2005/02)	35210 (1983/04)	0.12366438524792
1421	35311 (2005/02)	35210 (1985/10)	0.169600271166743
1422	35311 (2005/02)	35210 (1979/10)	0.221460404525197
1423	35311 (2005/02)	35210 (1980/10)	0.201519287833828
1424	35311 (2005/02)	35210 (1975/04)	0.105849582172702
1425	35311 (2005/02)	35310 (1975/04)	0.119051246889126
1426	35311 (2005/02)	35311 (1983/04)	0.1406842197736
1427	35311 (2005/02)	35220 (1985/10)	0.132614784435331
1428	35311 (2005/02)	35310 (1985/10)	0.135884734340818
1429	35311 (2005/02)	35220 (1979/10)	0.139984336710204
1430	35311 (2005/02)	35310 (1979/10)	0.139984336710204
1431	35311 (2005/02)	35311 (1976/04)	0.189653046630336
1432	35311 (2005/02)	35220 (1975/04)	0.16148059283697
1433	35311 (2005/02)	35220 (1980/10)	0.205437414590875
1434	35311 (2005/02)	35310 (1980/10)	0.205437414590875
1435	35311 (2005/02)	35220 (1983/04)	0.171155130202537
1436	35311 (2005/02)	35220 (1987/07)	0.182908359609703
1437	35311 (2005/02)	35220 (2011/06)	0.214975427851727
1438	35311 (2005/02)	35110 (2015/10)	0.255429237720449
1439	35311 (2005/02)	35211 (1999/10)	0.271251147731117
1440	35311 (2005/02)	35110 (2005/02)	0.165500633713561
1441	35311 (2005/02)	35110 (2011/06)	0.160534184785363
1442	35311 (2005/02)	35311 (1987/07)	0.150301617073047
1443	35311 (2005/02)	35710 (1983/04)	0.161519293211508
1444	35311 (2005/02)	35110 (1983/04)	0.0543528684088449
1445	35311 (2005/02)	35110 (2002/03)	0.107244154848601
1446	35311 (2005/02)	35311 (1985/10)	0.0816063179084832
1447	35311 (2005/02)	35313 (1985/10)	0.102875823670634
1448	35311 (2005/02)	35311 (1975/04)	0.115456238361266
1449	35311 (2005/02)	35313 (1975/04)	0.0827568471132828
1450	35311 (2005/02)	35313 (1976/04)	0.102371460697128
1451	35311 (2005/02)	35220 (1976/04)	0.0777532247289172
1452	35311 (2005/02)	35312 (1985/10)	0.0675825736642306
1453	35211 (2011/06)	35313 (1983/04)	0.264467410508991
1454	35211 (2011/06)	35311 (1979/10)	0.312700055353662
1455	35211 (2011/06)	35311 (2011/06)	0.350823687068229
1456	35211 (2011/06)	35313 (1999/10)	0.345475504322767
1457	35211 (2011/06)	35313 (1991/10)	0.330468891710502
1458	35211 (2011/06)	35313 (1995/10)	0.351781418967538
1459	35211 (2011/06)	35313 (2002/03)	0.318797833169472
1460	35211 (2011/06)	35211 (2005/02)	0.369950108967778
1461	35211 (2011/06)	35311 (2002/03)	0.344525451989407
1462	35211 (2011/06)	35313 (2005/02)	0.356191407272918
1463	35211 (2011/06)	35220 (2002/03)	0.366510937781966
1464	35211 (2011/06)	35229 (2005/02)	0.365774090137658
1465	35211 (2011/06)	35220 (1991/10)	0.364242254423185
1466	35211 (2011/06)	35220 (1995/10)	0.353082305898034
1467	35211 (2011/06)	35220 (1999/10)	0.360405840952444
1468	35211 (2011/06)	35311 (1991/10)	0.357893142106858
1469	35211 (2011/06)	35311 (1995/10)	0.337567686228597
1470	35211 (2011/06)	35060 (2015/10)	0.370869123487577
1471	35211 (2011/06)	35311 (2015/10)	0.353502758735997
1472	35211 (2011/06)	35313 (2011/06)	0.367874396135266
1473	35211 (2011/06)	35311 (1999/10)	0.368215836644184
1474	35211 (2011/06)	35311 (2005/02)	0.372559693647695
1475	35211 (2011/06)	35211 (2011/06)	1
1476	35211 (2011/06)	35120 (2015/10)	0.347867640429177
1477	35211 (2011/06)	35520 (2011/06)	0.372732247337627
1478	35211 (2011/06)	35211 (2015/10)	0.367404278009065
1479	35211 (2011/06)	35220 (2015/10)	0.373422622161766
1480	35211 (2011/06)	35110 (1987/07)	0.11316277547458
1481	35211 (2011/06)	35313 (1987/07)	0.124319671220704
1482	35211 (2011/06)	35315 (1987/07)	0.13262599469496
1483	35211 (2011/06)	35210 (1976/04)	0.105485811608933
1484	35211 (2011/06)	35210 (1987/07)	0.117486489467299
1485	35211 (2011/06)	35710 (1976/04)	0.126223568222378
1486	35211 (2011/06)	35210 (1983/04)	0.130626157438471
1487	35211 (2011/06)	35210 (1985/10)	0.177152317880795
1488	35211 (2011/06)	35210 (1979/10)	0.223744516065783
1489	35211 (2011/06)	35210 (1980/10)	0.204485589340971
1490	35211 (2011/06)	35210 (1975/04)	0.109035840484604
1491	35211 (2011/06)	35310 (1975/04)	0.119605731798227
1492	35211 (2011/06)	35311 (1983/04)	0.139150751174984
1493	35211 (2011/06)	35220 (1985/10)	0.135927345895533
1494	35211 (2011/06)	35310 (1985/10)	0.140908717443102
1495	35211 (2011/06)	35220 (1979/10)	0.140535058384957
1496	35211 (2011/06)	35310 (1979/10)	0.140535058384957
1497	35211 (2011/06)	35311 (1976/04)	0.187201401422656
1498	35211 (2011/06)	35220 (1975/04)	0.162917241939414
1499	35211 (2011/06)	35220 (1980/10)	0.208148186421412
1500	35211 (2011/06)	35310 (1980/10)	0.208148186421412
1501	35211 (2011/06)	35220 (1983/04)	0.173559249444578
1502	35211 (2011/06)	35220 (1987/07)	0.180330061251237
1503	35211 (2011/06)	35220 (2011/06)	0.223826618088298
1504	35211 (2011/06)	35110 (2015/10)	0.258517976588629
1505	35211 (2011/06)	35211 (1999/10)	0.272998340593238
1506	35211 (2011/06)	35110 (2005/02)	0.161869322534749
1507	35211 (2011/06)	35110 (2011/06)	0.168462941469076
1508	35211 (2011/06)	35311 (1987/07)	0.15208298937868
1509	35211 (2011/06)	35710 (1983/04)	0.159238613188307
1510	35211 (2011/06)	35110 (1983/04)	0.0553705480611842
1511	35211 (2011/06)	35110 (2002/03)	0.109479491752118
1512	35211 (2011/06)	35311 (1985/10)	0.0825884675031721
1513	35211 (2011/06)	35313 (1985/10)	0.106749253648057
1514	35211 (2011/06)	35311 (1975/04)	0.117962690094248
1515	35211 (2011/06)	35313 (1975/04)	0.0862209711470795
1516	35211 (2011/06)	35313 (1976/04)	0.105459922439528
1517	35211 (2011/06)	35220 (1976/04)	0.080650150445713
1518	35211 (2011/06)	35312 (1985/10)	0.0693788696955133
1519	35120 (2015/10)	35313 (1983/04)	0.264342998149291
1520	35120 (2015/10)	35311 (1979/10)	0.301795022792209
1521	35120 (2015/10)	35311 (2011/06)	0.340251585579131
1522	35120 (2015/10)	35313 (1999/10)	0.348982453158856
1523	35120 (2015/10)	35313 (1991/10)	0.335223231097535
1524	35120 (2015/10)	35313 (1995/10)	0.372265882079672
1525	35120 (2015/10)	35313 (2002/03)	0.33738203902031
1526	35120 (2015/10)	35211 (2005/02)	0.360343758899703
1527	35120 (2015/10)	35311 (2002/03)	0.361373337072
1528	35120 (2015/10)	35313 (2005/02)	0.35270292340356
1529	35120 (2015/10)	35220 (2002/03)	0.391226771444299
1530	35120 (2015/10)	35229 (2005/02)	0.371882848148279
1531	35120 (2015/10)	35220 (1991/10)	0.387590149349789
1532	35120 (2015/10)	35220 (1995/10)	0.37906033408924
1533	35120 (2015/10)	35220 (1999/10)	0.392677708217767
1534	35120 (2015/10)	35311 (1991/10)	0.38928195580021
1535	35120 (2015/10)	35311 (1995/10)	0.371122599704579
1536	35120 (2015/10)	35060 (2015/10)	0.389250700280112
1537	35120 (2015/10)	35311 (2015/10)	0.385745786991582
1538	35120 (2015/10)	35313 (2011/06)	0.387708138139619
1539	35120 (2015/10)	35311 (1999/10)	0.395172231521452
1540	35120 (2015/10)	35311 (2005/02)	0.395798034564554
1541	35120 (2015/10)	35211 (2011/06)	0.347867640429177
1542	35120 (2015/10)	35120 (2015/10)	1
1543	35120 (2015/10)	35520 (2011/06)	0.375356710058246
1544	35120 (2015/10)	35211 (2015/10)	0.375007179644273
1545	35120 (2015/10)	35220 (2015/10)	0.375315791519297
1546	35120 (2015/10)	35110 (1987/07)	0.106070087609512
1547	35120 (2015/10)	35313 (1987/07)	0.112191673978746
1548	35120 (2015/10)	35315 (1987/07)	0.122980078143843
1549	35120 (2015/10)	35210 (1976/04)	0.0964944069966901
1550	35120 (2015/10)	35210 (1987/07)	0.105728258764284
1551	35120 (2015/10)	35710 (1976/04)	0.117447580837751
1552	35120 (2015/10)	35210 (1983/04)	0.116681235087056
1553	35120 (2015/10)	35210 (1985/10)	0.162089830114033
1554	35120 (2015/10)	35210 (1979/10)	0.210506649082317
1555	35120 (2015/10)	35210 (1980/10)	0.19222693870099
1556	35120 (2015/10)	35210 (1975/04)	0.100922816822035
1557	35120 (2015/10)	35310 (1975/04)	0.109861549672091
1558	35120 (2015/10)	35311 (1983/04)	0.133688165309956
1559	35120 (2015/10)	35220 (1985/10)	0.124997002757463
1560	35120 (2015/10)	35310 (1985/10)	0.1281729865246
1561	35120 (2015/10)	35220 (1979/10)	0.129960844975105
1562	35120 (2015/10)	35310 (1979/10)	0.129960844975105
1563	35120 (2015/10)	35311 (1976/04)	0.174374793952809
1564	35120 (2015/10)	35220 (1975/04)	0.150501112253929
1565	35120 (2015/10)	35220 (1980/10)	0.192524180393779
1566	35120 (2015/10)	35310 (1980/10)	0.192524180393779
1567	35120 (2015/10)	35220 (1983/04)	0.157572606753787
1568	35120 (2015/10)	35220 (1987/07)	0.169860151482774
1569	35120 (2015/10)	35220 (2011/06)	0.200628366247756
1570	35120 (2015/10)	35110 (2015/10)	0.246416797212935
1571	35120 (2015/10)	35211 (1999/10)	0.251361203396087
1572	35120 (2015/10)	35110 (2005/02)	0.155036878881988
1573	35120 (2015/10)	35110 (2011/06)	0.155077087950898
1574	35120 (2015/10)	35311 (1987/07)	0.139854035836384
1575	35120 (2015/10)	35710 (1983/04)	0.153045954817532
1576	35120 (2015/10)	35110 (1983/04)	0.0528165528165528
1577	35120 (2015/10)	35110 (2002/03)	0.1029635444777
1578	35120 (2015/10)	35311 (1985/10)	0.0757332410862099
1579	35120 (2015/10)	35313 (1985/10)	0.0957621108747218
1580	35120 (2015/10)	35311 (1975/04)	0.1082223579719
1581	35120 (2015/10)	35313 (1975/04)	0.076616278497218
1582	35120 (2015/10)	35313 (1976/04)	0.0959189169339242
1583	35120 (2015/10)	35220 (1976/04)	0.0729130755971436
1584	35120 (2015/10)	35312 (1985/10)	0.0630659607105745
1585	35520 (2011/06)	35313 (1983/04)	0.303947475958264
1586	35520 (2011/06)	35311 (1979/10)	0.354758561088906
1587	35520 (2011/06)	35311 (2011/06)	0.39732857954839
1588	35520 (2011/06)	35313 (1999/10)	0.393823590167321
1589	35520 (2011/06)	35313 (1991/10)	0.37288564132386
1590	35520 (2011/06)	35313 (1995/10)	0.398122835793694
1591	35520 (2011/06)	35313 (2002/03)	0.347886493768946
1592	35520 (2011/06)	35211 (2005/02)	0.368428085983735
1593	35520 (2011/06)	35311 (2002/03)	0.364560333648758
1594	35520 (2011/06)	35313 (2005/02)	0.367356836411117
1595	35520 (2011/06)	35220 (2002/03)	0.405474500815445
1596	35520 (2011/06)	35229 (2005/02)	0.384166310693436
1597	35520 (2011/06)	35220 (1991/10)	0.400500625782228
1598	35520 (2011/06)	35220 (1995/10)	0.371461211666845
1599	35520 (2011/06)	35220 (1999/10)	0.380769434115221
1600	35520 (2011/06)	35311 (1991/10)	0.388374251551495
1601	35520 (2011/06)	35311 (1995/10)	0.354988399071926
1602	35520 (2011/06)	35060 (2015/10)	0.406428744058648
1603	35520 (2011/06)	35311 (2015/10)	0.387921190480506
1604	35520 (2011/06)	35313 (2011/06)	0.399095935445308
1605	35520 (2011/06)	35311 (1999/10)	0.403832977308452
1606	35520 (2011/06)	35311 (2005/02)	0.42113750542703
1607	35520 (2011/06)	35211 (2011/06)	0.372732247337627
1608	35520 (2011/06)	35120 (2015/10)	0.375356710058246
1609	35520 (2011/06)	35520 (2011/06)	1
1610	35520 (2011/06)	35211 (2015/10)	0.382819089900111
1611	35520 (2011/06)	35220 (2015/10)	0.402381224957069
1612	35520 (2011/06)	35110 (1987/07)	0.129565325230979
1613	35520 (2011/06)	35313 (1987/07)	0.144283179110153
1614	35520 (2011/06)	35315 (1987/07)	0.152677932343697
1615	35520 (2011/06)	35210 (1976/04)	0.117958789239066
1616	35520 (2011/06)	35210 (1987/07)	0.130928544612689
1617	35520 (2011/06)	35710 (1976/04)	0.144023574191172
1618	35520 (2011/06)	35210 (1983/04)	0.142848492188446
1619	35520 (2011/06)	35210 (1985/10)	0.193285499158473
1620	35520 (2011/06)	35210 (1979/10)	0.244773590577433
1621	35520 (2011/06)	35210 (1980/10)	0.226711463358603
1622	35520 (2011/06)	35210 (1975/04)	0.120464223595034
1623	35520 (2011/06)	35310 (1975/04)	0.136523597059008
1624	35520 (2011/06)	35311 (1983/04)	0.160665162426977
1625	35520 (2011/06)	35220 (1985/10)	0.154660820699663
1626	35520 (2011/06)	35310 (1985/10)	0.157773774768619
1627	35520 (2011/06)	35220 (1979/10)	0.160649706946003
1628	35520 (2011/06)	35310 (1979/10)	0.160649706946003
1629	35520 (2011/06)	35311 (1976/04)	0.216210513624307
1630	35520 (2011/06)	35220 (1975/04)	0.185525507068224
1631	35520 (2011/06)	35220 (1980/10)	0.230619592358167
1632	35520 (2011/06)	35310 (1980/10)	0.230619592358167
1633	35520 (2011/06)	35220 (1983/04)	0.19624723392646
1634	35520 (2011/06)	35220 (1987/07)	0.20480722599418
1635	35520 (2011/06)	35220 (2011/06)	0.243804017225284
1636	35520 (2011/06)	35110 (2015/10)	0.282805496147423
1637	35520 (2011/06)	35211 (1999/10)	0.302146122710463
1638	35520 (2011/06)	35110 (2005/02)	0.186898120734254
1639	35520 (2011/06)	35110 (2011/06)	0.183365075400418
1640	35520 (2011/06)	35311 (1987/07)	0.17579350144273
1641	35520 (2011/06)	35710 (1983/04)	0.184534869317478
1642	35520 (2011/06)	35110 (1983/04)	0.0644142111032304
1643	35520 (2011/06)	35110 (2002/03)	0.122596382297969
1644	35520 (2011/06)	35311 (1985/10)	0.0959177755582047
1645	35520 (2011/06)	35313 (1985/10)	0.122360050890585
1646	35520 (2011/06)	35311 (1975/04)	0.136297329866176
1647	35520 (2011/06)	35313 (1975/04)	0.0982053998523227
1648	35520 (2011/06)	35313 (1976/04)	0.122066923493266
1649	35520 (2011/06)	35220 (1976/04)	0.0919440702969662
1650	35520 (2011/06)	35312 (1985/10)	0.0826778025962254
1651	35211 (2015/10)	35313 (1983/04)	0.287893032487204
1652	35211 (2015/10)	35311 (1979/10)	0.333161143683653
1653	35211 (2015/10)	35311 (2011/06)	0.377371592966444
1654	35211 (2015/10)	35313 (1999/10)	0.370959364875226
1655	35211 (2015/10)	35313 (1991/10)	0.353278151321698
1656	35211 (2015/10)	35313 (1995/10)	0.374433918921875
1657	35211 (2015/10)	35313 (2002/03)	0.334596963212066
1658	35211 (2015/10)	35211 (2005/02)	0.371638095952586
1659	35211 (2015/10)	35311 (2002/03)	0.346060513499296
1660	35211 (2015/10)	35313 (2005/02)	0.349434997653345
1661	35211 (2015/10)	35220 (2002/03)	0.401160042964554
1662	35211 (2015/10)	35229 (2005/02)	0.379605367635382
1663	35211 (2015/10)	35220 (1991/10)	0.394148572405539
1664	35211 (2015/10)	35220 (1995/10)	0.36757332774313
1665	35211 (2015/10)	35220 (1999/10)	0.379589931540004
1666	35211 (2015/10)	35311 (1991/10)	0.370888955508138
1667	35211 (2015/10)	35311 (1995/10)	0.346421940157672
1668	35211 (2015/10)	35060 (2015/10)	0.385985378752528
1669	35211 (2015/10)	35311 (2015/10)	0.381633701060684
1670	35211 (2015/10)	35313 (2011/06)	0.374583685887627
1671	35211 (2015/10)	35311 (1999/10)	0.386245345913176
1672	35211 (2015/10)	35311 (2005/02)	0.394089256986236
1673	35211 (2015/10)	35211 (2011/06)	0.367404278009065
1674	35211 (2015/10)	35120 (2015/10)	0.375007179644273
1675	35211 (2015/10)	35520 (2011/06)	0.382819089900111
1676	35211 (2015/10)	35211 (2015/10)	1
1677	35211 (2015/10)	35220 (2015/10)	0.411675972622478
1678	35211 (2015/10)	35110 (1987/07)	0.122019843032726
1679	35211 (2015/10)	35313 (1987/07)	0.132890966671694
1680	35211 (2015/10)	35315 (1987/07)	0.144645671632914
1681	35211 (2015/10)	35210 (1976/04)	0.114346293973601
1682	35211 (2015/10)	35210 (1987/07)	0.126385477203283
1683	35211 (2015/10)	35710 (1976/04)	0.134976697833924
1684	35211 (2015/10)	35210 (1983/04)	0.141334730957372
1685	35211 (2015/10)	35210 (1985/10)	0.186279788047944
1686	35211 (2015/10)	35210 (1979/10)	0.238687574120437
1687	35211 (2015/10)	35210 (1980/10)	0.221678282995907
1688	35211 (2015/10)	35210 (1975/04)	0.117364269675859
1689	35211 (2015/10)	35310 (1975/04)	0.133257025814031
1690	35211 (2015/10)	35311 (1983/04)	0.152536863567861
1691	35211 (2015/10)	35220 (1985/10)	0.147685308280895
1692	35211 (2015/10)	35310 (1985/10)	0.153193389906208
1693	35211 (2015/10)	35220 (1979/10)	0.154381043332935
1694	35211 (2015/10)	35310 (1979/10)	0.154381043332935
1695	35211 (2015/10)	35311 (1976/04)	0.203218099651708
1696	35211 (2015/10)	35220 (1975/04)	0.174628792769529
1697	35211 (2015/10)	35220 (1980/10)	0.222312067811733
1698	35211 (2015/10)	35310 (1980/10)	0.222312067811733
1699	35211 (2015/10)	35220 (1983/04)	0.187766714082504
1700	35211 (2015/10)	35220 (1987/07)	0.199726282685924
1701	35211 (2015/10)	35220 (2011/06)	0.241939231975832
1702	35211 (2015/10)	35110 (2015/10)	0.2885015238258
1703	35211 (2015/10)	35211 (1999/10)	0.290898923528589
1704	35211 (2015/10)	35110 (2005/02)	0.181519335365489
1705	35211 (2015/10)	35110 (2011/06)	0.184433877084211
1706	35211 (2015/10)	35311 (1987/07)	0.163425054524813
1707	35211 (2015/10)	35710 (1983/04)	0.173950325251331
1708	35211 (2015/10)	35110 (1983/04)	0.0612068965517241
1709	35211 (2015/10)	35110 (2002/03)	0.118458553150203
1710	35211 (2015/10)	35311 (1985/10)	0.0907581116407812
1711	35211 (2015/10)	35313 (1985/10)	0.113201830136654
1712	35211 (2015/10)	35311 (1975/04)	0.127051781989662
1713	35211 (2015/10)	35313 (1975/04)	0.0931943592887799
1714	35211 (2015/10)	35313 (1976/04)	0.115892227222966
1715	35211 (2015/10)	35220 (1976/04)	0.0902920671969534
1716	35211 (2015/10)	35312 (1985/10)	0.0771676389789178
1717	35220 (2015/10)	35313 (1983/04)	0.315410818912658
1718	35220 (2015/10)	35311 (1979/10)	0.354430040711378
1719	35220 (2015/10)	35311 (2011/06)	0.398506275184149
1720	35220 (2015/10)	35313 (1999/10)	0.394558695317709
1721	35220 (2015/10)	35313 (1991/10)	0.385507686852569
1722	35220 (2015/10)	35313 (1995/10)	0.404565400268285
1723	35220 (2015/10)	35313 (2002/03)	0.353363718468421
1724	35220 (2015/10)	35211 (2005/02)	0.372387008338728
1725	35220 (2015/10)	35311 (2002/03)	0.368348367247046
1726	35220 (2015/10)	35313 (2005/02)	0.370234045321882
1727	35220 (2015/10)	35220 (2002/03)	0.450163823296803
1728	35220 (2015/10)	35229 (2005/02)	0.429418643501503
1729	35220 (2015/10)	35220 (1991/10)	0.43754899106403
1730	35220 (2015/10)	35220 (1995/10)	0.405791562010848
1731	35220 (2015/10)	35220 (1999/10)	0.414200545898578
1732	35220 (2015/10)	35311 (1991/10)	0.397805562643532
1733	35220 (2015/10)	35311 (1995/10)	0.364503340201036
1734	35220 (2015/10)	35060 (2015/10)	0.408938637138673
1735	35220 (2015/10)	35311 (2015/10)	0.396628989241069
1736	35220 (2015/10)	35313 (2011/06)	0.401060465116279
1737	35220 (2015/10)	35311 (1999/10)	0.4117386310975
1738	35220 (2015/10)	35311 (2005/02)	0.426502444760785
1739	35220 (2015/10)	35211 (2011/06)	0.373422622161766
1740	35220 (2015/10)	35120 (2015/10)	0.375315791519297
1741	35220 (2015/10)	35520 (2011/06)	0.402381224957069
1742	35220 (2015/10)	35211 (2015/10)	0.411675972622478
1743	35220 (2015/10)	35220 (2015/10)	1
1744	35220 (2015/10)	35110 (1987/07)	0.126303237838995
1745	35220 (2015/10)	35313 (1987/07)	0.13718895013859
1746	35220 (2015/10)	35315 (1987/07)	0.150706822372465
1747	35220 (2015/10)	35210 (1976/04)	0.118657660158539
1748	35220 (2015/10)	35210 (1987/07)	0.130547737605542
1749	35220 (2015/10)	35710 (1976/04)	0.139181180454765
1750	35220 (2015/10)	35210 (1983/04)	0.143032627258292
1751	35220 (2015/10)	35210 (1985/10)	0.195781455983595
1752	35220 (2015/10)	35210 (1979/10)	0.25
1753	35220 (2015/10)	35210 (1980/10)	0.231410622501428
1754	35220 (2015/10)	35210 (1975/04)	0.121211221611993
1755	35220 (2015/10)	35310 (1975/04)	0.141786851470313
1756	35220 (2015/10)	35311 (1983/04)	0.163402298850575
1757	35220 (2015/10)	35220 (1985/10)	0.158615827867345
1758	35220 (2015/10)	35310 (1985/10)	0.163019659887041
1759	35220 (2015/10)	35220 (1979/10)	0.168721468277383
1760	35220 (2015/10)	35310 (1979/10)	0.168721468277383
1761	35220 (2015/10)	35311 (1976/04)	0.213133297612669
1762	35220 (2015/10)	35220 (1975/04)	0.187461922748873
1763	35220 (2015/10)	35220 (1980/10)	0.234849359344338
1764	35220 (2015/10)	35310 (1980/10)	0.234849359344338
1765	35220 (2015/10)	35220 (1983/04)	0.203235347377316
1766	35220 (2015/10)	35220 (1987/07)	0.217046040069106
1767	35220 (2015/10)	35220 (2011/06)	0.267412179409262
1768	35220 (2015/10)	35110 (2015/10)	0.304531365313653
1769	35220 (2015/10)	35211 (1999/10)	0.296981891348089
1770	35220 (2015/10)	35110 (2005/02)	0.188408929508754
1771	35220 (2015/10)	35110 (2011/06)	0.192955684967768
1772	35220 (2015/10)	35311 (1987/07)	0.173515840327026
1773	35220 (2015/10)	35710 (1983/04)	0.182791750810844
1774	35220 (2015/10)	35110 (1983/04)	0.0644647577794057
1775	35220 (2015/10)	35110 (2002/03)	0.12519620769762
1776	35220 (2015/10)	35311 (1985/10)	0.096984956654768
1777	35220 (2015/10)	35313 (1985/10)	0.118415692664431
1778	35220 (2015/10)	35311 (1975/04)	0.135066562255286
1779	35220 (2015/10)	35313 (1975/04)	0.0994187339198933
1780	35220 (2015/10)	35313 (1976/04)	0.12118257587671
1781	35220 (2015/10)	35220 (1976/04)	0.0954122023336407
1782	35220 (2015/10)	35312 (1985/10)	0.0802961639114061
1783	35110 (1987/07)	35313 (1983/04)	0.164440693113549
1784	35110 (1987/07)	35311 (1979/10)	0.166560971190433
1785	35110 (1987/07)	35311 (2011/06)	0.150556395641891
1786	35110 (1987/07)	35313 (1999/10)	0.15422749629167
1787	35110 (1987/07)	35313 (1991/10)	0.153175399336369
1788	35110 (1987/07)	35313 (1995/10)	0.132973668883916
1789	35110 (1987/07)	35313 (2002/03)	0.113049585615957
1790	35110 (1987/07)	35211 (2005/02)	0.104336043360434
1791	35110 (1987/07)	35311 (2002/03)	0.0946637726267508
1792	35110 (1987/07)	35313 (2005/02)	0.101541026449781
1793	35110 (1987/07)	35220 (2002/03)	0.122355289421158
1794	35110 (1987/07)	35229 (2005/02)	0.110783015986152
1795	35110 (1987/07)	35220 (1991/10)	0.126426916144537
1796	35110 (1987/07)	35220 (1995/10)	0.0999412480590877
1797	35110 (1987/07)	35220 (1999/10)	0.0948321357528519
1798	35110 (1987/07)	35311 (1991/10)	0.102009601903386
1799	35110 (1987/07)	35311 (1995/10)	0.0847266741748246
1800	35110 (1987/07)	35060 (2015/10)	0.107829268292683
1801	35110 (1987/07)	35311 (2015/10)	0.0955181249212416
1802	35110 (1987/07)	35313 (2011/06)	0.0973441710858037
1803	35110 (1987/07)	35311 (1999/10)	0.112914729826115
1804	35110 (1987/07)	35311 (2005/02)	0.111590350569236
1805	35110 (1987/07)	35211 (2011/06)	0.11316277547458
1806	35110 (1987/07)	35120 (2015/10)	0.106070087609512
1807	35110 (1987/07)	35520 (2011/06)	0.129565325230979
1808	35110 (1987/07)	35211 (2015/10)	0.122019843032726
1809	35110 (1987/07)	35220 (2015/10)	0.126303237838995
1810	35110 (1987/07)	35110 (1987/07)	1
1811	35110 (1987/07)	35313 (1987/07)	0.210847738329365
1812	35110 (1987/07)	35315 (1987/07)	0.21399730820996
1813	35110 (1987/07)	35210 (1976/04)	0.172039709343977
1814	35110 (1987/07)	35210 (1987/07)	0.196290256828373
1815	35110 (1987/07)	35710 (1976/04)	0.191751621872104
1816	35110 (1987/07)	35210 (1983/04)	0.177483443708609
1817	35110 (1987/07)	35210 (1985/10)	0.186563843986356
1818	35110 (1987/07)	35210 (1979/10)	0.17269499611672
1819	35110 (1987/07)	35210 (1980/10)	0.184600452927855
1820	35110 (1987/07)	35210 (1975/04)	0.152415695346561
1821	35110 (1987/07)	35310 (1975/04)	0.167825223435948
1822	35110 (1987/07)	35311 (1983/04)	0.170705630791162
1823	35110 (1987/07)	35220 (1985/10)	0.189102564102564
1824	35110 (1987/07)	35310 (1985/10)	0.180783701936313
1825	35110 (1987/07)	35220 (1979/10)	0.192372093023256
1826	35110 (1987/07)	35310 (1979/10)	0.192372093023256
1827	35110 (1987/07)	35311 (1976/04)	0.199067108034908
1828	35110 (1987/07)	35220 (1975/04)	0.199796730752943
1829	35110 (1987/07)	35220 (1980/10)	0.185229146060007
1830	35110 (1987/07)	35310 (1980/10)	0.185229146060007
1831	35110 (1987/07)	35220 (1983/04)	0.192237623762376
1832	35110 (1987/07)	35220 (1987/07)	0.21585414189457
1833	35110 (1987/07)	35220 (2011/06)	0.188489411102512
1834	35110 (1987/07)	35110 (2015/10)	0.183929117018026
1835	35110 (1987/07)	35211 (1999/10)	0.189711741270213
1836	35110 (1987/07)	35110 (2005/02)	0.201916315049226
1837	35110 (1987/07)	35110 (2011/06)	0.191679180284427
1838	35110 (1987/07)	35311 (1987/07)	0.192595294546781
1839	35110 (1987/07)	35710 (1983/04)	0.209578744974655
1840	35110 (1987/07)	35110 (1983/04)	0.142610543088567
1841	35110 (1987/07)	35110 (2002/03)	0.182920287522798
1842	35110 (1987/07)	35311 (1985/10)	0.157545805207329
1843	35110 (1987/07)	35313 (1985/10)	0.182816748232735
1844	35110 (1987/07)	35311 (1975/04)	0.186720698254364
1845	35110 (1987/07)	35313 (1975/04)	0.164230540701129
1846	35110 (1987/07)	35313 (1976/04)	0.186938417707648
1847	35110 (1987/07)	35220 (1976/04)	0.157995914934519
1848	35110 (1987/07)	35312 (1985/10)	0.14311021131216
1849	35313 (1987/07)	35313 (1983/04)	0.186589369997948
1850	35313 (1987/07)	35311 (1979/10)	0.191332864839541
1851	35313 (1987/07)	35311 (2011/06)	0.169136392606756
1852	35313 (1987/07)	35313 (1999/10)	0.17360247200931
1853	35313 (1987/07)	35313 (1991/10)	0.176255271743455
1854	35313 (1987/07)	35313 (1995/10)	0.149035596675553
1855	35313 (1987/07)	35313 (2002/03)	0.120792926411865
1856	35313 (1987/07)	35211 (2005/02)	0.112860021334598
1857	35313 (1987/07)	35311 (2002/03)	0.104402228134353
1858	35313 (1987/07)	35313 (2005/02)	0.112029489880026
1859	35313 (1987/07)	35220 (2002/03)	0.133182385555459
1860	35313 (1987/07)	35229 (2005/02)	0.121375310687655
1861	35313 (1987/07)	35220 (1991/10)	0.138757655293088
1862	35313 (1987/07)	35220 (1995/10)	0.105647403382924
1863	35313 (1987/07)	35220 (1999/10)	0.101559450185942
1864	35313 (1987/07)	35311 (1991/10)	0.10983853606028
1865	35313 (1987/07)	35311 (1995/10)	0.0909266071115782
1866	35313 (1987/07)	35060 (2015/10)	0.118699146656083
1867	35313 (1987/07)	35311 (2015/10)	0.102185745875149
1868	35313 (1987/07)	35313 (2011/06)	0.106926149025838
1869	35313 (1987/07)	35311 (1999/10)	0.124218007106751
1870	35313 (1987/07)	35311 (2005/02)	0.121949975778282
1871	35313 (1987/07)	35211 (2011/06)	0.124319671220704
1872	35313 (1987/07)	35120 (2015/10)	0.112191673978746
1873	35313 (1987/07)	35520 (2011/06)	0.144283179110153
1874	35313 (1987/07)	35211 (2015/10)	0.132890966671694
1875	35313 (1987/07)	35220 (2015/10)	0.13718895013859
1876	35313 (1987/07)	35110 (1987/07)	0.210847738329365
1877	35313 (1987/07)	35313 (1987/07)	1
1878	35313 (1987/07)	35315 (1987/07)	0.227086865463249
1879	35313 (1987/07)	35210 (1976/04)	0.192200557103064
1880	35313 (1987/07)	35210 (1987/07)	0.208214247909389
1881	35313 (1987/07)	35710 (1976/04)	0.190521417038655
1882	35313 (1987/07)	35210 (1983/04)	0.189414023219673
1883	35313 (1987/07)	35210 (1985/10)	0.203777641277641
1884	35313 (1987/07)	35210 (1979/10)	0.186851408370396
1885	35313 (1987/07)	35210 (1980/10)	0.201416260271227
1886	35313 (1987/07)	35210 (1975/04)	0.160875160875161
1887	35313 (1987/07)	35310 (1975/04)	0.195234113712375
1888	35313 (1987/07)	35311 (1983/04)	0.190635451505017
1889	35313 (1987/07)	35220 (1985/10)	0.220454983612878
1890	35313 (1987/07)	35310 (1985/10)	0.207683419988446
1891	35313 (1987/07)	35220 (1979/10)	0.22346259302781
1892	35313 (1987/07)	35310 (1979/10)	0.22346259302781
1893	35313 (1987/07)	35311 (1976/04)	0.232943777637397
1894	35313 (1987/07)	35220 (1975/04)	0.224630629036539
1895	35313 (1987/07)	35220 (1980/10)	0.207085214061004
1896	35313 (1987/07)	35310 (1980/10)	0.207085214061004
1897	35313 (1987/07)	35220 (1983/04)	0.218600033096144
1898	35313 (1987/07)	35220 (1987/07)	0.237247630819942
1899	35313 (1987/07)	35220 (2011/06)	0.210845574800848
1900	35313 (1987/07)	35110 (2015/10)	0.207823495847334
1901	35313 (1987/07)	35211 (1999/10)	0.212720762274686
1902	35313 (1987/07)	35110 (2005/02)	0.217641156617714
1903	35313 (1987/07)	35110 (2011/06)	0.210090984284533
1904	35313 (1987/07)	35311 (1987/07)	0.235613253245495
1905	35313 (1987/07)	35710 (1983/04)	0.223831944947483
1906	35313 (1987/07)	35110 (1983/04)	0.142522075055188
1907	35313 (1987/07)	35110 (2002/03)	0.193221094882373
1908	35313 (1987/07)	35311 (1985/10)	0.19451596292482
1909	35313 (1987/07)	35313 (1985/10)	0.222994900324525
1910	35313 (1987/07)	35311 (1975/04)	0.205540467137425
1911	35313 (1987/07)	35313 (1975/04)	0.19820389577536
1912	35313 (1987/07)	35313 (1976/04)	0.216062955676426
1913	35313 (1987/07)	35220 (1976/04)	0.172900138521597
1914	35313 (1987/07)	35312 (1985/10)	0.182459951126799
1915	35315 (1987/07)	35313 (1983/04)	0.19476585390078
1916	35315 (1987/07)	35311 (1979/10)	0.205093037077676
1917	35315 (1987/07)	35311 (2011/06)	0.178439385094376
1918	35315 (1987/07)	35313 (1999/10)	0.181850227165909
1919	35315 (1987/07)	35313 (1991/10)	0.18335985098374
1920	35315 (1987/07)	35313 (1995/10)	0.157118215979794
1921	35315 (1987/07)	35313 (2002/03)	0.136395739751956
1922	35315 (1987/07)	35211 (2005/02)	0.126467612526764
1923	35315 (1987/07)	35311 (2002/03)	0.111830875850865
1924	35315 (1987/07)	35313 (2005/02)	0.119000791228665
1925	35315 (1987/07)	35220 (2002/03)	0.146204364908658
1926	35315 (1987/07)	35229 (2005/02)	0.134846735924073
1927	35315 (1987/07)	35220 (1991/10)	0.152768166089965
1928	35315 (1987/07)	35220 (1995/10)	0.118665879076832
1929	35315 (1987/07)	35220 (1999/10)	0.113188293399731
1930	35315 (1987/07)	35311 (1991/10)	0.119783220960997
1931	35315 (1987/07)	35311 (1995/10)	0.100144455853943
1932	35315 (1987/07)	35060 (2015/10)	0.128140395597931
1933	35315 (1987/07)	35311 (2015/10)	0.112028997724016
1934	35315 (1987/07)	35313 (2011/06)	0.115898667831404
1935	35315 (1987/07)	35311 (1999/10)	0.134403681072657
1936	35315 (1987/07)	35311 (2005/02)	0.132066915247405
1937	35315 (1987/07)	35211 (2011/06)	0.13262599469496
1938	35315 (1987/07)	35120 (2015/10)	0.122980078143843
1939	35315 (1987/07)	35520 (2011/06)	0.152677932343697
1940	35315 (1987/07)	35211 (2015/10)	0.144645671632914
1941	35315 (1987/07)	35220 (2015/10)	0.150706822372465
1942	35315 (1987/07)	35110 (1987/07)	0.21399730820996
1943	35315 (1987/07)	35313 (1987/07)	0.227086865463249
1944	35315 (1987/07)	35315 (1987/07)	1
1945	35315 (1987/07)	35210 (1976/04)	0.197061451404745
1946	35315 (1987/07)	35210 (1987/07)	0.209840243065765
1947	35315 (1987/07)	35710 (1976/04)	0.203521630318198
1948	35315 (1987/07)	35210 (1983/04)	0.201085551822176
1949	35315 (1987/07)	35210 (1985/10)	0.214656622540774
1950	35315 (1987/07)	35210 (1979/10)	0.195831500219974
1951	35315 (1987/07)	35210 (1980/10)	0.210263629383158
1952	35315 (1987/07)	35210 (1975/04)	0.167484715405149
1953	35315 (1987/07)	35310 (1975/04)	0.201282300369147
1954	35315 (1987/07)	35311 (1983/04)	0.189923822714681
1955	35315 (1987/07)	35220 (1985/10)	0.224745426691899
1956	35315 (1987/07)	35310 (1985/10)	0.206825510569688
1957	35315 (1987/07)	35220 (1979/10)	0.233370084527747
1958	35315 (1987/07)	35310 (1979/10)	0.233370084527747
1959	35315 (1987/07)	35311 (1976/04)	0.24297520661157
1960	35315 (1987/07)	35220 (1975/04)	0.247319091446424
1961	35315 (1987/07)	35220 (1980/10)	0.229730624131312
1962	35315 (1987/07)	35310 (1980/10)	0.229730624131312
1963	35315 (1987/07)	35220 (1983/04)	0.234176716323796
1964	35315 (1987/07)	35220 (1987/07)	0.254939000393546
1965	35315 (1987/07)	35220 (2011/06)	0.228102189781022
1966	35315 (1987/07)	35110 (2015/10)	0.214576621481977
1967	35315 (1987/07)	35211 (1999/10)	0.215601929895948
1968	35315 (1987/07)	35110 (2005/02)	0.222831206645543
1969	35315 (1987/07)	35110 (2011/06)	0.213689195006457
1970	35315 (1987/07)	35311 (1987/07)	0.226055012991667
1971	35315 (1987/07)	35710 (1983/04)	0.235651355743734
1972	35315 (1987/07)	35110 (1983/04)	0.146217023394724
1973	35315 (1987/07)	35110 (2002/03)	0.195477903391572
1974	35315 (1987/07)	35311 (1985/10)	0.167143020464159
1975	35315 (1987/07)	35313 (1985/10)	0.198914064947269
1976	35315 (1987/07)	35311 (1975/04)	0.22424674267101
1977	35315 (1987/07)	35313 (1975/04)	0.194237171392492
1978	35315 (1987/07)	35313 (1976/04)	0.214225053078556
1979	35315 (1987/07)	35220 (1976/04)	0.178283873936048
1980	35315 (1987/07)	35312 (1985/10)	0.159908554927205
1981	35210 (1976/04)	35313 (1983/04)	0.153900458877515
1982	35210 (1976/04)	35311 (1979/10)	0.162328071632973
1983	35210 (1976/04)	35311 (2011/06)	0.135943171617033
1984	35210 (1976/04)	35313 (1999/10)	0.140615166771554
1985	35210 (1976/04)	35313 (1991/10)	0.138165301448038
1986	35210 (1976/04)	35313 (1995/10)	0.119378652722239
1987	35210 (1976/04)	35313 (2002/03)	0.103016778713067
1988	35210 (1976/04)	35211 (2005/02)	0.0970166784120273
1989	35210 (1976/04)	35311 (2002/03)	0.08659654024736
1990	35210 (1976/04)	35313 (2005/02)	0.091995841995842
1991	35210 (1976/04)	35220 (2002/03)	0.114651877819603
1992	35210 (1976/04)	35229 (2005/02)	0.102927241529439
1993	35210 (1976/04)	35220 (1991/10)	0.116765002158584
1994	35210 (1976/04)	35220 (1995/10)	0.0922438490057297
1995	35210 (1976/04)	35220 (1999/10)	0.0890317314559739
1996	35210 (1976/04)	35311 (1991/10)	0.0926166492748685
1997	35210 (1976/04)	35311 (1995/10)	0.0783069702763775
1998	35210 (1976/04)	35060 (2015/10)	0.0969233026804931
1999	35210 (1976/04)	35311 (2015/10)	0.0861931028674892
[truncated: 2,357 more rows]
