# Supplementary material for: Dataset of Jaccard similarity indices from 1,597 European political manifestos across 27 countries (1945–2017)
Source: Data Brief. 2019 Apr 9;24:103907. doi: 10.1016/j.dib.2019.103907 (PMC6479077; doi:10.1016/j.dib.2019.103907)
Supplement: Multimedia component 3 [file mmc3.zip › Greece.csv]

	referenceParty	comparedParty	Jaccard Similarity
1	34710 (2012/05)	34710 (2012/05)	1
2	34710 (2012/05)	34340 (2015/01)	0.110828177531979
3	34710 (2012/05)	34313 (2007/09)	0.105092246223397
4	34710 (2012/05)	34410 (2015/09)	0.113490188357288
5	34710 (2012/05)	34710 (2007/09)	0.140106357095687
6	34710 (2012/05)	34020 (2012/06)	0.125079704275596
7	34710 (2012/05)	34313 (2009/10)	0.134854730469761
8	34710 (2012/05)	34313 (2004/03)	0.103114655624145
9	34710 (2012/05)	34511 (2004/03)	0.10278293624139
10	34710 (2012/05)	34212 (2015/09)	0.111275281916895
11	34710 (2012/05)	34213 (2012/05)	0.119397732315272
12	34710 (2012/05)	34213 (2012/06)	0.119397732315272
13	34710 (2012/05)	34313 (2012/05)	0.104028618073562
14	34710 (2012/05)	34511 (2007/09)	0.115082988037549
15	34710 (2012/05)	34511 (2009/10)	0.117981002871659
16	34710 (2012/05)	34511 (2015/09)	0.11404769509209
17	34710 (2012/05)	34313 (2015/09)	0.118853756077912
18	34710 (2012/05)	34020 (2012/05)	0.13001006307832
19	34710 (2012/05)	34313 (2015/01)	0.135524112321918
20	34710 (2012/05)	34020 (2007/09)	0.0636387641932928
21	34710 (2012/05)	34020 (2004/03)	0.0939362075008763
22	34710 (2012/05)	34020 (2009/10)	0.0772882092905283
23	34710 (2012/05)	34730 (2012/05)	0.0864753960512596
24	34710 (2012/05)	34730 (2012/06)	0.0864753960512596
25	34710 (2012/05)	34720 (2015/01)	0.105174006775485
26	34710 (2012/05)	34720 (2012/05)	0.103079427299605
27	34710 (2012/05)	34720 (2012/06)	0.103079427299605
28	34710 (2012/05)	34210 (2007/09)	0.0963376066922842
29	34710 (2012/05)	34210 (2015/09)	0.0855492514867729
30	34710 (2012/05)	34214 (2015/09)	0.10581779634595
31	34710 (2012/05)	34210 (2012/05)	0.110618042987828
32	34710 (2012/05)	34210 (2012/06)	0.105141031822565
33	34710 (2012/05)	34211 (1996/09)	0.0877653311804084
34	34710 (2012/05)	34212 (2015/01)	0.0860655737704918
35	34710 (2012/05)	34511 (2015/01)	0.088333779801768
36	34710 (2012/05)	34210 (2009/10)	0.0418142884952307
37	34710 (2012/05)	34210 (2004/03)	0.0734533342782227
38	34710 (2012/05)	34210 (2015/01)	0.0592790286809758
39	34710 (2012/05)	34730 (2015/01)	0.0436703821656051
40	34710 (2012/05)	34313 (2012/06)	0.0515964831096715
41	34710 (2012/05)	34511 (2012/05)	0.0536622976098689
42	34710 (2012/05)	34511 (2012/06)	0.0536622976098689
43	34340 (2015/01)	34710 (2012/05)	0.110828177531979
44	34340 (2015/01)	34340 (2015/01)	1
45	34340 (2015/01)	34313 (2007/09)	0.229808933041058
46	34340 (2015/01)	34410 (2015/09)	0.262404766555968
47	34340 (2015/01)	34710 (2007/09)	0.269664058283864
48	34340 (2015/01)	34020 (2012/06)	0.280261629892752
49	34340 (2015/01)	34313 (2009/10)	0.292223902004109
50	34340 (2015/01)	34313 (2004/03)	0.248656945510361
51	34340 (2015/01)	34511 (2004/03)	0.249221017157682
52	34340 (2015/01)	34212 (2015/09)	0.258193895213836
53	34340 (2015/01)	34213 (2012/05)	0.266926665137264
54	34340 (2015/01)	34213 (2012/06)	0.266926665137264
55	34340 (2015/01)	34313 (2012/05)	0.200599577276453
56	34340 (2015/01)	34511 (2007/09)	0.21773216903563
57	34340 (2015/01)	34511 (2009/10)	0.236399056700502
58	34340 (2015/01)	34511 (2015/09)	0.211712982555132
59	34340 (2015/01)	34313 (2015/09)	0.212249787850047
60	34340 (2015/01)	34020 (2012/05)	0.262649837982371
61	34340 (2015/01)	34313 (2015/01)	0.263486452017094
62	34340 (2015/01)	34020 (2007/09)	0.0897008055235903
63	34340 (2015/01)	34020 (2004/03)	0.138577196157594
64	34340 (2015/01)	34020 (2009/10)	0.112199113920479
65	34340 (2015/01)	34730 (2012/05)	0.132498921018558
66	34340 (2015/01)	34730 (2012/06)	0.132498921018558
67	34340 (2015/01)	34720 (2015/01)	0.162927800321568
68	34340 (2015/01)	34720 (2012/05)	0.152872234617349
69	34340 (2015/01)	34720 (2012/06)	0.152872234617349
70	34340 (2015/01)	34210 (2007/09)	0.14653757794552
71	34340 (2015/01)	34210 (2015/09)	0.134833922067965
72	34340 (2015/01)	34214 (2015/09)	0.174252275682705
73	34340 (2015/01)	34210 (2012/05)	0.195807726075505
74	34340 (2015/01)	34210 (2012/06)	0.162624463896065
75	34340 (2015/01)	34211 (1996/09)	0.126004930860757
76	34340 (2015/01)	34212 (2015/01)	0.126014834794336
77	34340 (2015/01)	34511 (2015/01)	0.142114525517802
78	34340 (2015/01)	34210 (2009/10)	0.0554654463303018
79	34340 (2015/01)	34210 (2004/03)	0.107979268867271
80	34340 (2015/01)	34210 (2015/01)	0.0836911099662259
81	34340 (2015/01)	34730 (2015/01)	0.055946112892314
82	34340 (2015/01)	34313 (2012/06)	0.070638001970215
83	34340 (2015/01)	34511 (2012/05)	0.0764264526260687
84	34340 (2015/01)	34511 (2012/06)	0.0764264526260687
85	34313 (2007/09)	34710 (2012/05)	0.105092246223397
86	34313 (2007/09)	34340 (2015/01)	0.229808933041058
87	34313 (2007/09)	34313 (2007/09)	1
88	34313 (2007/09)	34410 (2015/09)	0.277557371763419
89	34313 (2007/09)	34710 (2007/09)	0.308677789394631
90	34313 (2007/09)	34020 (2012/06)	0.306654862033348
91	34313 (2007/09)	34313 (2009/10)	0.354143115055596
92	34313 (2007/09)	34313 (2004/03)	0.323469732837335
93	34313 (2007/09)	34511 (2004/03)	0.300429028063054
94	34313 (2007/09)	34212 (2015/09)	0.310584851878245
95	34313 (2007/09)	34213 (2012/05)	0.30838851498046
96	34313 (2007/09)	34213 (2012/06)	0.30838851498046
97	34313 (2007/09)	34313 (2012/05)	0.276040611007721
98	34313 (2007/09)	34511 (2007/09)	0.253181561085973
99	34313 (2007/09)	34511 (2009/10)	0.241939279830548
100	34313 (2007/09)	34511 (2015/09)	0.187332494667177
101	34313 (2007/09)	34313 (2015/09)	0.189842643286496
102	34313 (2007/09)	34020 (2012/05)	0.246753013131858
103	34313 (2007/09)	34313 (2015/01)	0.253336672988156
104	34313 (2007/09)	34020 (2007/09)	0.0706068360065739
105	34313 (2007/09)	34020 (2004/03)	0.11259292541459
106	34313 (2007/09)	34020 (2009/10)	0.0920667628271172
107	34313 (2007/09)	34730 (2012/05)	0.104180741564996
108	34313 (2007/09)	34730 (2012/06)	0.104180741564996
109	34313 (2007/09)	34720 (2015/01)	0.143542057339494
110	34313 (2007/09)	34720 (2012/05)	0.129121263620914
111	34313 (2007/09)	34720 (2012/06)	0.129121263620914
112	34313 (2007/09)	34210 (2007/09)	0.126771142056758
113	34313 (2007/09)	34210 (2015/09)	0.109636829263374
114	34313 (2007/09)	34214 (2015/09)	0.150426011164431
115	34313 (2007/09)	34210 (2012/05)	0.183283208455748
116	34313 (2007/09)	34210 (2012/06)	0.143762164637637
117	34313 (2007/09)	34211 (1996/09)	0.103321692197793
118	34313 (2007/09)	34212 (2015/01)	0.102868190787507
119	34313 (2007/09)	34511 (2015/01)	0.117615230460922
120	34313 (2007/09)	34210 (2009/10)	0.0447331050037591
121	34313 (2007/09)	34210 (2004/03)	0.0907424754612471
122	34313 (2007/09)	34210 (2015/01)	0.0642518772884301
123	34313 (2007/09)	34730 (2015/01)	0.0435699523387743
124	34313 (2007/09)	34313 (2012/06)	0.0567730333319393
125	34313 (2007/09)	34511 (2012/05)	0.0564127189594338
126	34313 (2007/09)	34511 (2012/06)	0.0564127189594338
127	34410 (2015/09)	34710 (2012/05)	0.113490188357288
128	34410 (2015/09)	34340 (2015/01)	0.262404766555968
129	34410 (2015/09)	34313 (2007/09)	0.277557371763419
130	34410 (2015/09)	34410 (2015/09)	1
131	34410 (2015/09)	34710 (2007/09)	0.328944764919864
132	34410 (2015/09)	34020 (2012/06)	0.334652736226815
133	34410 (2015/09)	34313 (2009/10)	0.318180295467489
134	34410 (2015/09)	34313 (2004/03)	0.324716097225969
135	34410 (2015/09)	34511 (2004/03)	0.325805680946573
136	34410 (2015/09)	34212 (2015/09)	0.324830531718977
137	34410 (2015/09)	34213 (2012/05)	0.326171137796541
138	34410 (2015/09)	34213 (2012/06)	0.326171137796541
139	34410 (2015/09)	34313 (2012/05)	0.219008859756537
140	34410 (2015/09)	34511 (2007/09)	0.228988692354046
141	34410 (2015/09)	34511 (2009/10)	0.261050759385517
142	34410 (2015/09)	34511 (2015/09)	0.233812111801242
143	34410 (2015/09)	34313 (2015/09)	0.210801846264511
144	34410 (2015/09)	34020 (2012/05)	0.281571579903148
145	34410 (2015/09)	34313 (2015/01)	0.268961428730223
146	34410 (2015/09)	34020 (2007/09)	0.0830548200876774
147	34410 (2015/09)	34020 (2004/03)	0.131521553198768
148	34410 (2015/09)	34020 (2009/10)	0.10866847708953
149	34410 (2015/09)	34730 (2012/05)	0.127837290400718
150	34410 (2015/09)	34730 (2012/06)	0.127837290400718
151	34410 (2015/09)	34720 (2015/01)	0.169397575683742
152	34410 (2015/09)	34720 (2012/05)	0.151958213588974
153	34410 (2015/09)	34720 (2012/06)	0.151958213588974
154	34410 (2015/09)	34210 (2007/09)	0.140305637166832
155	34410 (2015/09)	34210 (2015/09)	0.133127066203272
156	34410 (2015/09)	34214 (2015/09)	0.174427441717161
157	34410 (2015/09)	34210 (2012/05)	0.230991337824832
158	34410 (2015/09)	34210 (2012/06)	0.173861465768573
159	34410 (2015/09)	34211 (1996/09)	0.119778717056191
160	34410 (2015/09)	34212 (2015/01)	0.118590476982922
161	34410 (2015/09)	34511 (2015/01)	0.137023365074038
162	34410 (2015/09)	34210 (2009/10)	0.0563159271205649
163	34410 (2015/09)	34210 (2004/03)	0.1078352008862
164	34410 (2015/09)	34210 (2015/01)	0.079918609433513
165	34410 (2015/09)	34730 (2015/01)	0.0520700706853405
166	34410 (2015/09)	34313 (2012/06)	0.0668249439132234
167	34410 (2015/09)	34511 (2012/05)	0.0673384551766165
168	34410 (2015/09)	34511 (2012/06)	0.0673384551766165
169	34710 (2007/09)	34710 (2012/05)	0.140106357095687
170	34710 (2007/09)	34340 (2015/01)	0.269664058283864
171	34710 (2007/09)	34313 (2007/09)	0.308677789394631
172	34710 (2007/09)	34410 (2015/09)	0.328944764919864
173	34710 (2007/09)	34710 (2007/09)	1
174	34710 (2007/09)	34020 (2012/06)	0.348028063700145
175	34710 (2007/09)	34313 (2009/10)	0.351479896743166
176	34710 (2007/09)	34313 (2004/03)	0.330318620360005
177	34710 (2007/09)	34511 (2004/03)	0.334165201199959
178	34710 (2007/09)	34212 (2015/09)	0.340379521003406
179	34710 (2007/09)	34213 (2012/05)	0.362123997940722
180	34710 (2007/09)	34213 (2012/06)	0.362123997940722
181	34710 (2007/09)	34313 (2012/05)	0.233723626901974
182	34710 (2007/09)	34511 (2007/09)	0.245238537219231
183	34710 (2007/09)	34511 (2009/10)	0.266912602397873
184	34710 (2007/09)	34511 (2015/09)	0.230949942774532
185	34710 (2007/09)	34313 (2015/09)	0.220954812783859
186	34710 (2007/09)	34020 (2012/05)	0.290073478714812
187	34710 (2007/09)	34313 (2015/01)	0.299897947168034
188	34710 (2007/09)	34020 (2007/09)	0.0875390901412952
189	34710 (2007/09)	34020 (2004/03)	0.139124373187021
190	34710 (2007/09)	34020 (2009/10)	0.11234506468832
191	34710 (2007/09)	34730 (2012/05)	0.13020878832882
192	34710 (2007/09)	34730 (2012/06)	0.13020878832882
193	34710 (2007/09)	34720 (2015/01)	0.170573302305902
194	34710 (2007/09)	34720 (2012/05)	0.157179904180036
195	34710 (2007/09)	34720 (2012/06)	0.157179904180036
196	34710 (2007/09)	34210 (2007/09)	0.149490726326558
197	34710 (2007/09)	34210 (2015/09)	0.132341234742615
198	34710 (2007/09)	34214 (2015/09)	0.181955146140932
199	34710 (2007/09)	34210 (2012/05)	0.223216495630486
200	34710 (2007/09)	34210 (2012/06)	0.188198678861789
201	34710 (2007/09)	34211 (1996/09)	0.144929138384665
202	34710 (2007/09)	34212 (2015/01)	0.121627800640146
203	34710 (2007/09)	34511 (2015/01)	0.136164814976817
204	34710 (2007/09)	34210 (2009/10)	0.0544487802651697
205	34710 (2007/09)	34210 (2004/03)	0.108726178535607
206	34710 (2007/09)	34210 (2015/01)	0.0802939575394665
207	34710 (2007/09)	34730 (2015/01)	0.0539374076809453
208	34710 (2007/09)	34313 (2012/06)	0.0660125499144324
209	34710 (2007/09)	34511 (2012/05)	0.0671594123551419
210	34710 (2007/09)	34511 (2012/06)	0.0671594123551419
211	34020 (2012/06)	34710 (2012/05)	0.125079704275596
212	34020 (2012/06)	34340 (2015/01)	0.280261629892752
213	34020 (2012/06)	34313 (2007/09)	0.306654862033348
214	34020 (2012/06)	34410 (2015/09)	0.334652736226815
215	34020 (2012/06)	34710 (2007/09)	0.348028063700145
216	34020 (2012/06)	34020 (2012/06)	1
217	34020 (2012/06)	34313 (2009/10)	0.364659901753379
218	34020 (2012/06)	34313 (2004/03)	0.353512791876869
219	34020 (2012/06)	34511 (2004/03)	0.349957346282564
220	34020 (2012/06)	34212 (2015/09)	0.368056132192975
221	34020 (2012/06)	34213 (2012/05)	0.363428183080696
222	34020 (2012/06)	34213 (2012/06)	0.363428183080696
223	34020 (2012/06)	34313 (2012/05)	0.227014905685266
224	34020 (2012/06)	34511 (2007/09)	0.252640861586956
225	34020 (2012/06)	34511 (2009/10)	0.283495288574794
226	34020 (2012/06)	34511 (2015/09)	0.238948480416057
227	34020 (2012/06)	34313 (2015/09)	0.235008621240181
228	34020 (2012/06)	34020 (2012/05)	0.325947628639443
229	34020 (2012/06)	34313 (2015/01)	0.306923625981442
230	34020 (2012/06)	34020 (2007/09)	0.0896092832638777
231	34020 (2012/06)	34020 (2004/03)	0.145760782974849
232	34020 (2012/06)	34020 (2009/10)	0.119025261663193
233	34020 (2012/06)	34730 (2012/05)	0.136621803796769
234	34020 (2012/06)	34730 (2012/06)	0.136621803796769
235	34020 (2012/06)	34720 (2015/01)	0.176417757249166
236	34020 (2012/06)	34720 (2012/05)	0.1613998490968
237	34020 (2012/06)	34720 (2012/06)	0.1613998490968
238	34020 (2012/06)	34210 (2007/09)	0.154852633708775
239	34020 (2012/06)	34210 (2015/09)	0.139141335004701
240	34020 (2012/06)	34214 (2015/09)	0.198590590766394
241	34020 (2012/06)	34210 (2012/05)	0.230544166618544
242	34020 (2012/06)	34210 (2012/06)	0.182120538078593
243	34020 (2012/06)	34211 (1996/09)	0.128346232268532
244	34020 (2012/06)	34212 (2015/01)	0.130584571895497
245	34020 (2012/06)	34511 (2015/01)	0.145878645301611
246	34020 (2012/06)	34210 (2009/10)	0.0561833958616245
247	34020 (2012/06)	34210 (2004/03)	0.112126189779708
248	34020 (2012/06)	34210 (2015/01)	0.0841984645353501
249	34020 (2012/06)	34730 (2015/01)	0.0534067414686273
250	34020 (2012/06)	34313 (2012/06)	0.0694217161822666
251	34020 (2012/06)	34511 (2012/05)	0.0723831506058858
252	34020 (2012/06)	34511 (2012/06)	0.0723831506058858
253	34313 (2009/10)	34710 (2012/05)	0.134854730469761
254	34313 (2009/10)	34340 (2015/01)	0.292223902004109
255	34313 (2009/10)	34313 (2007/09)	0.354143115055596
256	34313 (2009/10)	34410 (2015/09)	0.318180295467489
257	34313 (2009/10)	34710 (2007/09)	0.351479896743166
258	34313 (2009/10)	34020 (2012/06)	0.364659901753379
259	34313 (2009/10)	34313 (2009/10)	1
260	34313 (2009/10)	34313 (2004/03)	0.340231502559221
261	34313 (2009/10)	34511 (2004/03)	0.325744087257637
262	34313 (2009/10)	34212 (2015/09)	0.34547210459847
263	34313 (2009/10)	34213 (2012/05)	0.355404576703353
264	34313 (2009/10)	34213 (2012/06)	0.355404576703353
265	34313 (2009/10)	34313 (2012/05)	0.243608825074418
266	34313 (2009/10)	34511 (2007/09)	0.279231577104849
267	34313 (2009/10)	34511 (2009/10)	0.299522016835159
268	34313 (2009/10)	34511 (2015/09)	0.248962950672008
269	34313 (2009/10)	34313 (2015/09)	0.262242644258841
270	34313 (2009/10)	34020 (2012/05)	0.317450022006532
271	34313 (2009/10)	34313 (2015/01)	0.345161666861212
272	34313 (2009/10)	34020 (2007/09)	0.10074174352032
273	34313 (2009/10)	34020 (2004/03)	0.161505097107495
274	34313 (2009/10)	34020 (2009/10)	0.128282153983089
275	34313 (2009/10)	34730 (2012/05)	0.146475653837976
276	34313 (2009/10)	34730 (2012/06)	0.146475653837976
277	34313 (2009/10)	34720 (2015/01)	0.193765171841063
278	34313 (2009/10)	34720 (2012/05)	0.179658202078646
279	34313 (2009/10)	34720 (2012/06)	0.179658202078646
280	34313 (2009/10)	34210 (2007/09)	0.175894075894076
281	34313 (2009/10)	34210 (2015/09)	0.148860418071477
282	34313 (2009/10)	34214 (2015/09)	0.209566603098305
283	34313 (2009/10)	34210 (2012/05)	0.229354959892162
284	34313 (2009/10)	34210 (2012/06)	0.192090537251261
285	34313 (2009/10)	34211 (1996/09)	0.149701715137957
286	34313 (2009/10)	34212 (2015/01)	0.152583357962331
287	34313 (2009/10)	34511 (2015/01)	0.161235864730157
288	34313 (2009/10)	34210 (2009/10)	0.0621009210600667
289	34313 (2009/10)	34210 (2004/03)	0.121631940656703
290	34313 (2009/10)	34210 (2015/01)	0.0896572912884395
291	34313 (2009/10)	34730 (2015/01)	0.0637076167781574
292	34313 (2009/10)	34313 (2012/06)	0.0796497789867392
293	34313 (2009/10)	34511 (2012/05)	0.0819890567856434
294	34313 (2009/10)	34511 (2012/06)	0.0819890567856434
295	34313 (2004/03)	34710 (2012/05)	0.103114655624145
296	34313 (2004/03)	34340 (2015/01)	0.248656945510361
297	34313 (2004/03)	34313 (2007/09)	0.323469732837335
298	34313 (2004/03)	34410 (2015/09)	0.324716097225969
299	34313 (2004/03)	34710 (2007/09)	0.330318620360005
300	34313 (2004/03)	34020 (2012/06)	0.353512791876869
301	34313 (2004/03)	34313 (2009/10)	0.340231502559221
302	34313 (2004/03)	34313 (2004/03)	1
303	34313 (2004/03)	34511 (2004/03)	0.373854991460953
304	34313 (2004/03)	34212 (2015/09)	0.373750916758342
305	34313 (2004/03)	34213 (2012/05)	0.357700879484292
306	34313 (2004/03)	34213 (2012/06)	0.357700879484292
307	34313 (2004/03)	34313 (2012/05)	0.194514165268398
308	34313 (2004/03)	34511 (2007/09)	0.237356937475334
309	34313 (2004/03)	34511 (2009/10)	0.27153523948279
310	34313 (2004/03)	34511 (2015/09)	0.192398842670001
311	34313 (2004/03)	34313 (2015/09)	0.18498141041017
312	34313 (2004/03)	34020 (2012/05)	0.248605739284111
313	34313 (2004/03)	34313 (2015/01)	0.255425757728907
314	34313 (2004/03)	34020 (2007/09)	0.0640606513481537
315	34313 (2004/03)	34020 (2004/03)	0.104294003868472
316	34313 (2004/03)	34020 (2009/10)	0.0843276287412143
317	34313 (2004/03)	34730 (2012/05)	0.0990656190273943
318	34313 (2004/03)	34730 (2012/06)	0.0990656190273943
319	34313 (2004/03)	34720 (2015/01)	0.133402891638098
320	34313 (2004/03)	34720 (2012/05)	0.121504899637687
321	34313 (2004/03)	34720 (2012/06)	0.121504899637687
322	34313 (2004/03)	34210 (2007/09)	0.115193246761249
323	34313 (2004/03)	34210 (2015/09)	0.104513830228379
324	34313 (2004/03)	34214 (2015/09)	0.144606396343217
325	34313 (2004/03)	34210 (2012/05)	0.187005728657259
326	34313 (2004/03)	34210 (2012/06)	0.137771195853388
327	34313 (2004/03)	34211 (1996/09)	0.0946829555579046
328	34313 (2004/03)	34212 (2015/01)	0.0952713154781765
329	34313 (2004/03)	34511 (2015/01)	0.113141929157985
330	34313 (2004/03)	34210 (2009/10)	0.0404104796703724
331	34313 (2004/03)	34210 (2004/03)	0.082597003457549
332	34313 (2004/03)	34210 (2015/01)	0.0592602926587302
333	34313 (2004/03)	34730 (2015/01)	0.0386854460093897
334	34313 (2004/03)	34313 (2012/06)	0.0508392687374343
335	34313 (2004/03)	34511 (2012/05)	0.0526586701190123
336	34313 (2004/03)	34511 (2012/06)	0.0526586701190123
337	34511 (2004/03)	34710 (2012/05)	0.10278293624139
338	34511 (2004/03)	34340 (2015/01)	0.249221017157682
339	34511 (2004/03)	34313 (2007/09)	0.300429028063054
340	34511 (2004/03)	34410 (2015/09)	0.325805680946573
341	34511 (2004/03)	34710 (2007/09)	0.334165201199959
342	34511 (2004/03)	34020 (2012/06)	0.349957346282564
343	34511 (2004/03)	34313 (2009/10)	0.325744087257637
344	34511 (2004/03)	34313 (2004/03)	0.373854991460953
345	34511 (2004/03)	34511 (2004/03)	1
346	34511 (2004/03)	34212 (2015/09)	0.354867399741268
347	34511 (2004/03)	34213 (2012/05)	0.346944981693002
348	34511 (2004/03)	34213 (2012/06)	0.346944981693002
349	34511 (2004/03)	34313 (2012/05)	0.194601704123063
350	34511 (2004/03)	34511 (2007/09)	0.226614458871966
351	34511 (2004/03)	34511 (2009/10)	0.247609077018844
352	34511 (2004/03)	34511 (2015/09)	0.19861173985212
353	34511 (2004/03)	34313 (2015/09)	0.185858961832535
354	34511 (2004/03)	34020 (2012/05)	0.252978286604828
355	34511 (2004/03)	34313 (2015/01)	0.254528150373256
356	34511 (2004/03)	34020 (2007/09)	0.0655660683040633
357	34511 (2004/03)	34020 (2004/03)	0.105512696882032
358	34511 (2004/03)	34020 (2009/10)	0.0863866739839236
359	34511 (2004/03)	34730 (2012/05)	0.103013369954697
360	34511 (2004/03)	34730 (2012/06)	0.103013369954697
361	34511 (2004/03)	34720 (2015/01)	0.135481876497411
362	34511 (2004/03)	34720 (2012/05)	0.124221728081321
363	34511 (2004/03)	34720 (2012/06)	0.124221728081321
364	34511 (2004/03)	34210 (2007/09)	0.11725451286647
365	34511 (2004/03)	34210 (2015/09)	0.103127883666911
366	34511 (2004/03)	34214 (2015/09)	0.146311989956058
367	34511 (2004/03)	34210 (2012/05)	0.18896683121157
368	34511 (2004/03)	34210 (2012/06)	0.140154481657223
369	34511 (2004/03)	34211 (1996/09)	0.0975900777141063
370	34511 (2004/03)	34212 (2015/01)	0.0966238347190728
371	34511 (2004/03)	34511 (2015/01)	0.11150411597697
372	34511 (2004/03)	34210 (2009/10)	0.0421668205601724
373	34511 (2004/03)	34210 (2004/03)	0.0838044137842931
374	34511 (2004/03)	34210 (2015/01)	0.0605987289912578
375	34511 (2004/03)	34730 (2015/01)	0.0399908704087122
376	34511 (2004/03)	34313 (2012/06)	0.051995457495133
377	34511 (2004/03)	34511 (2012/05)	0.0524378577335301
378	34511 (2004/03)	34511 (2012/06)	0.0524378577335301
379	34212 (2015/09)	34710 (2012/05)	0.111275281916895
380	34212 (2015/09)	34340 (2015/01)	0.258193895213836
381	34212 (2015/09)	34313 (2007/09)	0.310584851878245
382	34212 (2015/09)	34410 (2015/09)	0.324830531718977
383	34212 (2015/09)	34710 (2007/09)	0.340379521003406
384	34212 (2015/09)	34020 (2012/06)	0.368056132192975
385	34212 (2015/09)	34313 (2009/10)	0.34547210459847
386	34212 (2015/09)	34313 (2004/03)	0.373750916758342
387	34212 (2015/09)	34511 (2004/03)	0.354867399741268
388	34212 (2015/09)	34212 (2015/09)	1
389	34212 (2015/09)	34213 (2012/05)	0.370012836970475
390	34212 (2015/09)	34213 (2012/06)	0.370012836970475
391	34212 (2015/09)	34313 (2012/05)	0.207947401986091
392	34212 (2015/09)	34511 (2007/09)	0.232072952386733
393	34212 (2015/09)	34511 (2009/10)	0.260523202707357
394	34212 (2015/09)	34511 (2015/09)	0.207244265889847
395	34212 (2015/09)	34313 (2015/09)	0.200139135043811
396	34212 (2015/09)	34020 (2012/05)	0.269705572745542
397	34212 (2015/09)	34313 (2015/01)	0.274464710547185
398	34212 (2015/09)	34020 (2007/09)	0.0712130146727254
399	34212 (2015/09)	34020 (2004/03)	0.114402697495183
400	34212 (2015/09)	34020 (2009/10)	0.0938326219564879
401	34212 (2015/09)	34730 (2012/05)	0.110904981954329
402	34212 (2015/09)	34730 (2012/06)	0.110904981954329
403	34212 (2015/09)	34720 (2015/01)	0.147490334732181
404	34212 (2015/09)	34720 (2012/05)	0.130727808446507
405	34212 (2015/09)	34720 (2012/06)	0.130727808446507
406	34212 (2015/09)	34210 (2007/09)	0.123271771412966
407	34212 (2015/09)	34210 (2015/09)	0.114391962199137
408	34212 (2015/09)	34214 (2015/09)	0.162261355601199
409	34212 (2015/09)	34210 (2012/05)	0.199905069590115
410	34212 (2015/09)	34210 (2012/06)	0.154804767776408
411	34212 (2015/09)	34211 (1996/09)	0.108990862739159
412	34212 (2015/09)	34212 (2015/01)	0.107711262257177
413	34212 (2015/09)	34511 (2015/01)	0.12203654643027
414	34212 (2015/09)	34210 (2009/10)	0.0441352095124357
415	34212 (2015/09)	34210 (2004/03)	0.0904077311842644
416	34212 (2015/09)	34210 (2015/01)	0.0662200196846995
417	34212 (2015/09)	34730 (2015/01)	0.0419135587312652
418	34212 (2015/09)	34313 (2012/06)	0.0552443064541307
419	34212 (2015/09)	34511 (2012/05)	0.0576956476431971
420	34212 (2015/09)	34511 (2012/06)	0.0576956476431971
421	34213 (2012/05)	34710 (2012/05)	0.119397732315272
422	34213 (2012/05)	34340 (2015/01)	0.266926665137264
423	34213 (2012/05)	34313 (2007/09)	0.30838851498046
424	34213 (2012/05)	34410 (2015/09)	0.326171137796541
425	34213 (2012/05)	34710 (2007/09)	0.362123997940722
426	34213 (2012/05)	34020 (2012/06)	0.363428183080696
427	34213 (2012/05)	34313 (2009/10)	0.355404576703353
428	34213 (2012/05)	34313 (2004/03)	0.357700879484292
429	34213 (2012/05)	34511 (2004/03)	0.346944981693002
430	34213 (2012/05)	34212 (2015/09)	0.370012836970475
431	34213 (2012/05)	34213 (2012/05)	1
432	34213 (2012/05)	34213 (2012/06)	1
433	34213 (2012/05)	34313 (2012/05)	0.21627476794374
434	34213 (2012/05)	34511 (2007/09)	0.23748963687614
435	34213 (2012/05)	34511 (2009/10)	0.261413688299446
436	34213 (2012/05)	34511 (2015/09)	0.212484592357809
437	34213 (2012/05)	34313 (2015/09)	0.211399154256297
438	34213 (2012/05)	34020 (2012/05)	0.283926311348615
439	34213 (2012/05)	34313 (2015/01)	0.292535953894932
440	34213 (2012/05)	34020 (2007/09)	0.0756309071421612
441	34213 (2012/05)	34020 (2004/03)	0.12231519685343
442	34213 (2012/05)	34020 (2009/10)	0.0990120108485083
443	34213 (2012/05)	34730 (2012/05)	0.117029893198214
444	34213 (2012/05)	34730 (2012/06)	0.117029893198214
445	34213 (2012/05)	34720 (2015/01)	0.156378146779206
446	34213 (2012/05)	34720 (2012/05)	0.141172902687744
447	34213 (2012/05)	34720 (2012/06)	0.141172902687744
448	34213 (2012/05)	34210 (2007/09)	0.132241356243191
449	34213 (2012/05)	34210 (2015/09)	0.119363748928469
450	34213 (2012/05)	34214 (2015/09)	0.16751705448089
451	34213 (2012/05)	34210 (2012/05)	0.201536247406118
452	34213 (2012/05)	34210 (2012/06)	0.168526335107359
453	34213 (2012/05)	34211 (1996/09)	0.134444784337718
454	34213 (2012/05)	34212 (2015/01)	0.114118645666321
455	34213 (2012/05)	34511 (2015/01)	0.128556255215841
456	34213 (2012/05)	34210 (2009/10)	0.0468317949916267
457	34213 (2012/05)	34210 (2004/03)	0.095590484931926
458	34213 (2012/05)	34210 (2015/01)	0.0689033957732019
459	34213 (2012/05)	34730 (2015/01)	0.0464252005663049
460	34213 (2012/05)	34313 (2012/06)	0.0588441877707106
461	34213 (2012/05)	34511 (2012/05)	0.0627909706193028
462	34213 (2012/05)	34511 (2012/06)	0.0627909706193028
463	34213 (2012/06)	34710 (2012/05)	0.119397732315272
464	34213 (2012/06)	34340 (2015/01)	0.266926665137264
465	34213 (2012/06)	34313 (2007/09)	0.30838851498046
466	34213 (2012/06)	34410 (2015/09)	0.326171137796541
467	34213 (2012/06)	34710 (2007/09)	0.362123997940722
468	34213 (2012/06)	34020 (2012/06)	0.363428183080696
469	34213 (2012/06)	34313 (2009/10)	0.355404576703353
470	34213 (2012/06)	34313 (2004/03)	0.357700879484292
471	34213 (2012/06)	34511 (2004/03)	0.346944981693002
472	34213 (2012/06)	34212 (2015/09)	0.370012836970475
473	34213 (2012/06)	34213 (2012/05)	1
474	34213 (2012/06)	34213 (2012/06)	1
475	34213 (2012/06)	34313 (2012/05)	0.21627476794374
476	34213 (2012/06)	34511 (2007/09)	0.23748963687614
477	34213 (2012/06)	34511 (2009/10)	0.261413688299446
478	34213 (2012/06)	34511 (2015/09)	0.212484592357809
479	34213 (2012/06)	34313 (2015/09)	0.211399154256297
480	34213 (2012/06)	34020 (2012/05)	0.283926311348615
481	34213 (2012/06)	34313 (2015/01)	0.292535953894932
482	34213 (2012/06)	34020 (2007/09)	0.0756309071421612
483	34213 (2012/06)	34020 (2004/03)	0.12231519685343
484	34213 (2012/06)	34020 (2009/10)	0.0990120108485083
485	34213 (2012/06)	34730 (2012/05)	0.117029893198214
486	34213 (2012/06)	34730 (2012/06)	0.117029893198214
487	34213 (2012/06)	34720 (2015/01)	0.156378146779206
488	34213 (2012/06)	34720 (2012/05)	0.141172902687744
489	34213 (2012/06)	34720 (2012/06)	0.141172902687744
490	34213 (2012/06)	34210 (2007/09)	0.132241356243191
491	34213 (2012/06)	34210 (2015/09)	0.119363748928469
492	34213 (2012/06)	34214 (2015/09)	0.16751705448089
493	34213 (2012/06)	34210 (2012/05)	0.201536247406118
494	34213 (2012/06)	34210 (2012/06)	0.168526335107359
495	34213 (2012/06)	34211 (1996/09)	0.134444784337718
496	34213 (2012/06)	34212 (2015/01)	0.114118645666321
497	34213 (2012/06)	34511 (2015/01)	0.128556255215841
498	34213 (2012/06)	34210 (2009/10)	0.0468317949916267
499	34213 (2012/06)	34210 (2004/03)	0.095590484931926
500	34213 (2012/06)	34210 (2015/01)	0.0689033957732019
501	34213 (2012/06)	34730 (2015/01)	0.0464252005663049
502	34213 (2012/06)	34313 (2012/06)	0.0588441877707106
503	34213 (2012/06)	34511 (2012/05)	0.0627909706193028
504	34213 (2012/06)	34511 (2012/06)	0.0627909706193028
505	34313 (2012/05)	34710 (2012/05)	0.104028618073562
506	34313 (2012/05)	34340 (2015/01)	0.200599577276453
507	34313 (2012/05)	34313 (2007/09)	0.276040611007721
508	34313 (2012/05)	34410 (2015/09)	0.219008859756537
509	34313 (2012/05)	34710 (2007/09)	0.233723626901974
510	34313 (2012/05)	34020 (2012/06)	0.227014905685266
511	34313 (2012/05)	34313 (2009/10)	0.243608825074418
512	34313 (2012/05)	34313 (2004/03)	0.194514165268398
513	34313 (2012/05)	34511 (2004/03)	0.194601704123063
514	34313 (2012/05)	34212 (2015/09)	0.207947401986091
515	34313 (2012/05)	34213 (2012/05)	0.21627476794374
516	34313 (2012/05)	34213 (2012/06)	0.21627476794374
517	34313 (2012/05)	34313 (2012/05)	1
518	34313 (2012/05)	34511 (2007/09)	0.248901402520854
519	34313 (2012/05)	34511 (2009/10)	0.229074782523941
520	34313 (2012/05)	34511 (2015/09)	0.226239152816591
521	34313 (2012/05)	34313 (2015/09)	0.223440561208368
522	34313 (2012/05)	34020 (2012/05)	0.236827913498355
523	34313 (2012/05)	34313 (2015/01)	0.242232052443639
524	34313 (2012/05)	34020 (2007/09)	0.100227701005025
525	34313 (2012/05)	34020 (2004/03)	0.147043606799704
526	34313 (2012/05)	34020 (2009/10)	0.124253603620736
527	34313 (2012/05)	34730 (2012/05)	0.144307133444923
528	34313 (2012/05)	34730 (2012/06)	0.144307133444923
529	34313 (2012/05)	34720 (2015/01)	0.170835655509294
530	34313 (2012/05)	34720 (2012/05)	0.160874301577819
531	34313 (2012/05)	34720 (2012/06)	0.160874301577819
532	34313 (2012/05)	34210 (2007/09)	0.152980513410513
533	34313 (2012/05)	34210 (2015/09)	0.15191073512252
534	34313 (2012/05)	34214 (2015/09)	0.184542586750789
535	34313 (2012/05)	34210 (2012/05)	0.195755854455817
536	34313 (2012/05)	34210 (2012/06)	0.178700594161715
537	34313 (2012/05)	34211 (1996/09)	0.142709961631377
538	34313 (2012/05)	34212 (2015/01)	0.14237615960457
539	34313 (2012/05)	34511 (2015/01)	0.165837299870186
540	34313 (2012/05)	34210 (2009/10)	0.0668485675306958
541	34313 (2012/05)	34210 (2004/03)	0.121518987341772
542	34313 (2012/05)	34210 (2015/01)	0.0929488430171304
543	34313 (2012/05)	34730 (2015/01)	0.0642749152126834
544	34313 (2012/05)	34313 (2012/06)	0.0983261054594091
545	34313 (2012/05)	34511 (2012/05)	0.0900152500200658
546	34313 (2012/05)	34511 (2012/06)	0.0900152500200658
547	34511 (2007/09)	34710 (2012/05)	0.115082988037549
548	34511 (2007/09)	34340 (2015/01)	0.21773216903563
549	34511 (2007/09)	34313 (2007/09)	0.253181561085973
550	34511 (2007/09)	34410 (2015/09)	0.228988692354046
551	34511 (2007/09)	34710 (2007/09)	0.245238537219231
552	34511 (2007/09)	34020 (2012/06)	0.252640861586956
553	34511 (2007/09)	34313 (2009/10)	0.279231577104849
554	34511 (2007/09)	34313 (2004/03)	0.237356937475334
555	34511 (2007/09)	34511 (2004/03)	0.226614458871966
556	34511 (2007/09)	34212 (2015/09)	0.232072952386733
557	34511 (2007/09)	34213 (2012/05)	0.23748963687614
558	34511 (2007/09)	34213 (2012/06)	0.23748963687614
559	34511 (2007/09)	34313 (2012/05)	0.248901402520854
560	34511 (2007/09)	34511 (2007/09)	1
561	34511 (2007/09)	34511 (2009/10)	0.319050874927195
562	34511 (2007/09)	34511 (2015/09)	0.230799818223131
563	34511 (2007/09)	34313 (2015/09)	0.245064774830352
564	34511 (2007/09)	34020 (2012/05)	0.261770094798056
565	34511 (2007/09)	34313 (2015/01)	0.268869784683335
566	34511 (2007/09)	34020 (2007/09)	0.10571620211656
567	34511 (2007/09)	34020 (2004/03)	0.158702587734846
568	34511 (2007/09)	34020 (2009/10)	0.13368206916594
569	34511 (2007/09)	34730 (2012/05)	0.145827679782904
570	34511 (2007/09)	34730 (2012/06)	0.145827679782904
571	34511 (2007/09)	34720 (2015/01)	0.1774605275598
572	34511 (2007/09)	34720 (2012/05)	0.171327254305978
573	34511 (2007/09)	34720 (2012/06)	0.171327254305978
574	34511 (2007/09)	34210 (2007/09)	0.174603727573593
575	34511 (2007/09)	34210 (2015/09)	0.158804866994387
576	34511 (2007/09)	34214 (2015/09)	0.193159798475649
577	34511 (2007/09)	34210 (2012/05)	0.205261101705951
578	34511 (2007/09)	34210 (2012/06)	0.180895189748034
579	34511 (2007/09)	34211 (1996/09)	0.148461381699613
580	34511 (2007/09)	34212 (2015/01)	0.152804509210888
581	34511 (2007/09)	34511 (2015/01)	0.176924941983305
582	34511 (2007/09)	34210 (2009/10)	0.0640639131745553
583	34511 (2007/09)	34210 (2004/03)	0.121892655367232
584	34511 (2007/09)	34210 (2015/01)	0.095567048393055
585	34511 (2007/09)	34730 (2015/01)	0.0656866894985954
586	34511 (2007/09)	34313 (2012/06)	0.0898923263572945
587	34511 (2007/09)	34511 (2012/05)	0.0938188169185208
588	34511 (2007/09)	34511 (2012/06)	0.0938188169185208
589	34511 (2009/10)	34710 (2012/05)	0.117981002871659
590	34511 (2009/10)	34340 (2015/01)	0.236399056700502
591	34511 (2009/10)	34313 (2007/09)	0.241939279830548
592	34511 (2009/10)	34410 (2015/09)	0.261050759385517
593	34511 (2009/10)	34710 (2007/09)	0.266912602397873
594	34511 (2009/10)	34020 (2012/06)	0.283495288574794
595	34511 (2009/10)	34313 (2009/10)	0.299522016835159
596	34511 (2009/10)	34313 (2004/03)	0.27153523948279
597	34511 (2009/10)	34511 (2004/03)	0.247609077018844
598	34511 (2009/10)	34212 (2015/09)	0.260523202707357
599	34511 (2009/10)	34213 (2012/05)	0.261413688299446
600	34511 (2009/10)	34213 (2012/06)	0.261413688299446
601	34511 (2009/10)	34313 (2012/05)	0.229074782523941
602	34511 (2009/10)	34511 (2007/09)	0.319050874927195
603	34511 (2009/10)	34511 (2009/10)	1
604	34511 (2009/10)	34511 (2015/09)	0.25299640161251
605	34511 (2009/10)	34313 (2015/09)	0.246598981851649
606	34511 (2009/10)	34020 (2012/05)	0.275126262626263
607	34511 (2009/10)	34313 (2015/01)	0.275438072481083
608	34511 (2009/10)	34020 (2007/09)	0.107001186641804
609	34511 (2009/10)	34020 (2004/03)	0.156902815622162
610	34511 (2009/10)	34020 (2009/10)	0.132811982238717
611	34511 (2009/10)	34730 (2012/05)	0.15128261346196
612	34511 (2009/10)	34730 (2012/06)	0.15128261346196
613	34511 (2009/10)	34720 (2015/01)	0.186051981653534
614	34511 (2009/10)	34720 (2012/05)	0.175583718316893
615	34511 (2009/10)	34720 (2012/06)	0.175583718316893
616	34511 (2009/10)	34210 (2007/09)	0.171765231830374
617	34511 (2009/10)	34210 (2015/09)	0.164052455644124
618	34511 (2009/10)	34214 (2015/09)	0.1983490920006
619	34511 (2009/10)	34210 (2012/05)	0.221759190355708
620	34511 (2009/10)	34210 (2012/06)	0.184391648668107
621	34511 (2009/10)	34211 (1996/09)	0.14467502566815
622	34511 (2009/10)	34212 (2015/01)	0.14983785145304
623	34511 (2009/10)	34511 (2015/01)	0.18395002402691
624	34511 (2009/10)	34210 (2009/10)	0.0682043735669553
625	34511 (2009/10)	34210 (2004/03)	0.124449909396842
626	34511 (2009/10)	34210 (2015/01)	0.098377759827679
627	34511 (2009/10)	34730 (2015/01)	0.0660734767647979
628	34511 (2009/10)	34313 (2012/06)	0.0885229027277406
629	34511 (2009/10)	34511 (2012/05)	0.0921115921115921
630	34511 (2009/10)	34511 (2012/06)	0.0921115921115921
631	34511 (2015/09)	34710 (2012/05)	0.11404769509209
632	34511 (2015/09)	34340 (2015/01)	0.211712982555132
633	34511 (2015/09)	34313 (2007/09)	0.187332494667177
634	34511 (2015/09)	34410 (2015/09)	0.233812111801242
635	34511 (2015/09)	34710 (2007/09)	0.230949942774532
636	34511 (2015/09)	34020 (2012/06)	0.238948480416057
637	34511 (2015/09)	34313 (2009/10)	0.248962950672008
638	34511 (2015/09)	34313 (2004/03)	0.192398842670001
639	34511 (2015/09)	34511 (2004/03)	0.19861173985212
640	34511 (2015/09)	34212 (2015/09)	0.207244265889847
641	34511 (2015/09)	34213 (2012/05)	0.212484592357809
642	34511 (2015/09)	34213 (2012/06)	0.212484592357809
643	34511 (2015/09)	34313 (2012/05)	0.226239152816591
644	34511 (2015/09)	34511 (2007/09)	0.230799818223131
645	34511 (2015/09)	34511 (2009/10)	0.25299640161251
646	34511 (2015/09)	34511 (2015/09)	1
647	34511 (2015/09)	34313 (2015/09)	0.248204684060481
648	34511 (2015/09)	34020 (2012/05)	0.267683056458226
649	34511 (2015/09)	34313 (2015/01)	0.262494800023771
650	34511 (2015/09)	34020 (2007/09)	0.131593900937589
651	34511 (2015/09)	34020 (2004/03)	0.183057106431617
652	34511 (2015/09)	34020 (2009/10)	0.167248026436571
653	34511 (2015/09)	34730 (2012/05)	0.175559380378657
654	34511 (2015/09)	34730 (2012/06)	0.175559380378657
655	34511 (2015/09)	34720 (2015/01)	0.205802634090475
656	34511 (2015/09)	34720 (2012/05)	0.195343836579415
657	34511 (2015/09)	34720 (2012/06)	0.195343836579415
658	34511 (2015/09)	34210 (2007/09)	0.180489247538975
659	34511 (2015/09)	34210 (2015/09)	0.189603638726446
660	34511 (2015/09)	34214 (2015/09)	0.225678332677939
661	34511 (2015/09)	34210 (2012/05)	0.23351506106661
662	34511 (2015/09)	34210 (2012/06)	0.215970552884615
663	34511 (2015/09)	34211 (1996/09)	0.16626455906822
664	34511 (2015/09)	34212 (2015/01)	0.166540626838081
665	34511 (2015/09)	34511 (2015/01)	0.19065310085701
666	34511 (2015/09)	34210 (2009/10)	0.0933696816278843
667	34511 (2015/09)	34210 (2004/03)	0.158880171184023
668	34511 (2015/09)	34210 (2015/01)	0.128698364684753
669	34511 (2015/09)	34730 (2015/01)	0.0854793977812995
670	34511 (2015/09)	34313 (2012/06)	0.117212197850299
671	34511 (2015/09)	34511 (2012/05)	0.111631274131274
672	34511 (2015/09)	34511 (2012/06)	0.111631274131274
673	34313 (2015/09)	34710 (2012/05)	0.118853756077912
674	34313 (2015/09)	34340 (2015/01)	0.212249787850047
675	34313 (2015/09)	34313 (2007/09)	0.189842643286496
676	34313 (2015/09)	34410 (2015/09)	0.210801846264511
677	34313 (2015/09)	34710 (2007/09)	0.220954812783859
678	34313 (2015/09)	34020 (2012/06)	0.235008621240181
679	34313 (2015/09)	34313 (2009/10)	0.262242644258841
680	34313 (2015/09)	34313 (2004/03)	0.18498141041017
681	34313 (2015/09)	34511 (2004/03)	0.185858961832535
682	34313 (2015/09)	34212 (2015/09)	0.200139135043811
683	34313 (2015/09)	34213 (2012/05)	0.211399154256297
684	34313 (2015/09)	34213 (2012/06)	0.211399154256297
685	34313 (2015/09)	34313 (2012/05)	0.223440561208368
686	34313 (2015/09)	34511 (2007/09)	0.245064774830352
687	34313 (2015/09)	34511 (2009/10)	0.246598981851649
688	34313 (2015/09)	34511 (2015/09)	0.248204684060481
689	34313 (2015/09)	34313 (2015/09)	1
690	34313 (2015/09)	34020 (2012/05)	0.27025521737706
691	34313 (2015/09)	34313 (2015/01)	0.287389647196794
692	34313 (2015/09)	34020 (2007/09)	0.140179787523835
693	34313 (2015/09)	34020 (2004/03)	0.203780984463774
694	34313 (2015/09)	34020 (2009/10)	0.17080162618576
695	34313 (2015/09)	34730 (2012/05)	0.184144553237784
696	34313 (2015/09)	34730 (2012/06)	0.184144553237784
697	34313 (2015/09)	34720 (2015/01)	0.207366466964813
698	34313 (2015/09)	34720 (2012/05)	0.203507795100223
699	34313 (2015/09)	34720 (2012/06)	0.203507795100223
700	34313 (2015/09)	34210 (2007/09)	0.203469879518072
701	34313 (2015/09)	34210 (2015/09)	0.19553863425587
702	34313 (2015/09)	34214 (2015/09)	0.238471673254282
703	34313 (2015/09)	34210 (2012/05)	0.207872039134912
704	34313 (2015/09)	34210 (2012/06)	0.21028152782351
705	34313 (2015/09)	34211 (1996/09)	0.185696717434491
706	34313 (2015/09)	34212 (2015/01)	0.19486339324435
707	34313 (2015/09)	34511 (2015/01)	0.201676270298586
708	34313 (2015/09)	34210 (2009/10)	0.0807319101746604
709	34313 (2015/09)	34210 (2004/03)	0.152502502502502
710	34313 (2015/09)	34210 (2015/01)	0.122852233676976
711	34313 (2015/09)	34730 (2015/01)	0.0883974727168294
712	34313 (2015/09)	34313 (2012/06)	0.119807412383832
713	34313 (2015/09)	34511 (2012/05)	0.118955997992304
714	34313 (2015/09)	34511 (2012/06)	0.118955997992304
715	34020 (2012/05)	34710 (2012/05)	0.13001006307832
716	34020 (2012/05)	34340 (2015/01)	0.262649837982371
717	34020 (2012/05)	34313 (2007/09)	0.246753013131858
718	34020 (2012/05)	34410 (2015/09)	0.281571579903148
719	34020 (2012/05)	34710 (2007/09)	0.290073478714812
720	34020 (2012/05)	34020 (2012/06)	0.325947628639443
721	34020 (2012/05)	34313 (2009/10)	0.317450022006532
722	34020 (2012/05)	34313 (2004/03)	0.248605739284111
723	34020 (2012/05)	34511 (2004/03)	0.252978286604828
724	34020 (2012/05)	34212 (2015/09)	0.269705572745542
725	34020 (2012/05)	34213 (2012/05)	0.283926311348615
726	34020 (2012/05)	34213 (2012/06)	0.283926311348615
727	34020 (2012/05)	34313 (2012/05)	0.236827913498355
728	34020 (2012/05)	34511 (2007/09)	0.261770094798056
729	34020 (2012/05)	34511 (2009/10)	0.275126262626263
730	34020 (2012/05)	34511 (2015/09)	0.267683056458226
731	34020 (2012/05)	34313 (2015/09)	0.27025521737706
732	34020 (2012/05)	34020 (2012/05)	1
733	34020 (2012/05)	34313 (2015/01)	0.318725099601594
734	34020 (2012/05)	34020 (2007/09)	0.137901689832638
735	34020 (2012/05)	34020 (2004/03)	0.212147200997973
736	34020 (2012/05)	34020 (2009/10)	0.172360555797474
737	34020 (2012/05)	34730 (2012/05)	0.183613429926819
738	34020 (2012/05)	34730 (2012/06)	0.183613429926819
739	34020 (2012/05)	34720 (2015/01)	0.217336555150938
740	34020 (2012/05)	34720 (2012/05)	0.209783562445159
741	34020 (2012/05)	34720 (2012/06)	0.209783562445159
742	34020 (2012/05)	34210 (2007/09)	0.213187809207296
743	34020 (2012/05)	34210 (2015/09)	0.193880630800573
744	34020 (2012/05)	34214 (2015/09)	0.255531484178002
745	34020 (2012/05)	34210 (2012/05)	0.266453148914461
746	34020 (2012/05)	34210 (2012/06)	0.239346374207547
747	34020 (2012/05)	34211 (1996/09)	0.175054704595186
748	34020 (2012/05)	34212 (2015/01)	0.17701886236369
749	34020 (2012/05)	34511 (2015/01)	0.188041085840059
750	34020 (2012/05)	34210 (2009/10)	0.0877801820928429
751	34020 (2012/05)	34210 (2004/03)	0.159526645406693
752	34020 (2012/05)	34210 (2015/01)	0.124674387849156
753	34020 (2012/05)	34730 (2015/01)	0.0791780368808402
754	34020 (2012/05)	34313 (2012/06)	0.103641684278979
755	34020 (2012/05)	34511 (2012/05)	0.10580204778157
756	34020 (2012/05)	34511 (2012/06)	0.10580204778157
757	34313 (2015/01)	34710 (2012/05)	0.135524112321918
758	34313 (2015/01)	34340 (2015/01)	0.263486452017094
759	34313 (2015/01)	34313 (2007/09)	0.253336672988156
760	34313 (2015/01)	34410 (2015/09)	0.268961428730223
761	34313 (2015/01)	34710 (2007/09)	0.299897947168034
762	34313 (2015/01)	34020 (2012/06)	0.306923625981442
763	34313 (2015/01)	34313 (2009/10)	0.345161666861212
764	34313 (2015/01)	34313 (2004/03)	0.255425757728907
765	34313 (2015/01)	34511 (2004/03)	0.254528150373256
766	34313 (2015/01)	34212 (2015/09)	0.274464710547185
767	34313 (2015/01)	34213 (2012/05)	0.292535953894932
768	34313 (2015/01)	34213 (2012/06)	0.292535953894932
769	34313 (2015/01)	34313 (2012/05)	0.242232052443639
770	34313 (2015/01)	34511 (2007/09)	0.268869784683335
771	34313 (2015/01)	34511 (2009/10)	0.275438072481083
772	34313 (2015/01)	34511 (2015/09)	0.262494800023771
773	34313 (2015/01)	34313 (2015/09)	0.287389647196794
774	34313 (2015/01)	34020 (2012/05)	0.318725099601594
775	34313 (2015/01)	34313 (2015/01)	1
776	34313 (2015/01)	34020 (2007/09)	0.121978749075624
777	34313 (2015/01)	34020 (2004/03)	0.190184278398684
778	34313 (2015/01)	34020 (2009/10)	0.154756018712205
779	34313 (2015/01)	34730 (2012/05)	0.170576526622592
780	34313 (2015/01)	34730 (2012/06)	0.170576526622592
781	34313 (2015/01)	34720 (2015/01)	0.207739374896643
782	34313 (2015/01)	34720 (2012/05)	0.199638374813869
783	34313 (2015/01)	34720 (2012/06)	0.199638374813869
784	34313 (2015/01)	34210 (2007/09)	0.198141060688901
785	34313 (2015/01)	34210 (2015/09)	0.179520792367635
786	34313 (2015/01)	34214 (2015/09)	0.230158459703527
787	34313 (2015/01)	34210 (2012/05)	0.227340267459138
788	34313 (2015/01)	34210 (2012/06)	0.21642156063521
789	34313 (2015/01)	34211 (1996/09)	0.183819304797472
790	34313 (2015/01)	34212 (2015/01)	0.175396340367401
791	34313 (2015/01)	34511 (2015/01)	0.179026403814675
792	34313 (2015/01)	34210 (2009/10)	0.0741176470588235
793	34313 (2015/01)	34210 (2004/03)	0.139582872724593
794	34313 (2015/01)	34210 (2015/01)	0.107433886838868
795	34313 (2015/01)	34730 (2015/01)	0.0761152751613291
796	34313 (2015/01)	34313 (2012/06)	0.0992435584272319
797	34313 (2015/01)	34511 (2012/05)	0.0976643768400393
798	34313 (2015/01)	34511 (2012/06)	0.0976643768400393
799	34020 (2007/09)	34710 (2012/05)	0.0636387641932928
800	34020 (2007/09)	34340 (2015/01)	0.0897008055235903
801	34020 (2007/09)	34313 (2007/09)	0.0706068360065739
802	34020 (2007/09)	34410 (2015/09)	0.0830548200876774
803	34020 (2007/09)	34710 (2007/09)	0.0875390901412952
804	34020 (2007/09)	34020 (2012/06)	0.0896092832638777
805	34020 (2007/09)	34313 (2009/10)	0.10074174352032
806	34020 (2007/09)	34313 (2004/03)	0.0640606513481537
807	34020 (2007/09)	34511 (2004/03)	0.0655660683040633
808	34020 (2007/09)	34212 (2015/09)	0.0712130146727254
809	34020 (2007/09)	34213 (2012/05)	0.0756309071421612
810	34020 (2007/09)	34213 (2012/06)	0.0756309071421612
811	34020 (2007/09)	34313 (2012/05)	0.100227701005025
812	34020 (2007/09)	34511 (2007/09)	0.10571620211656
813	34020 (2007/09)	34511 (2009/10)	0.107001186641804
814	34020 (2007/09)	34511 (2015/09)	0.131593900937589
815	34020 (2007/09)	34313 (2015/09)	0.140179787523835
816	34020 (2007/09)	34020 (2012/05)	0.137901689832638
817	34020 (2007/09)	34313 (2015/01)	0.121978749075624
818	34020 (2007/09)	34020 (2007/09)	1
819	34020 (2007/09)	34020 (2004/03)	0.209272611116181
820	34020 (2007/09)	34020 (2009/10)	0.193450268680929
821	34020 (2007/09)	34730 (2012/05)	0.141242937853107
822	34020 (2007/09)	34730 (2012/06)	0.141242937853107
823	34020 (2007/09)	34720 (2015/01)	0.128991623102601
824	34020 (2007/09)	34720 (2012/05)	0.151075877689694
825	34020 (2007/09)	34720 (2012/06)	0.151075877689694
826	34020 (2007/09)	34210 (2007/09)	0.162677088422081
827	34020 (2007/09)	34210 (2015/09)	0.168487003640674
828	34020 (2007/09)	34214 (2015/09)	0.162781430563857
829	34020 (2007/09)	34210 (2012/05)	0.127310147849462
830	34020 (2007/09)	34210 (2012/06)	0.156908809891808
831	34020 (2007/09)	34211 (1996/09)	0.144494865058514
832	34020 (2007/09)	34212 (2015/01)	0.135485429077443
833	34020 (2007/09)	34511 (2015/01)	0.141982095178263
834	34020 (2007/09)	34210 (2009/10)	0.116057838660578
835	34020 (2007/09)	34210 (2004/03)	0.166761256148316
836	34020 (2007/09)	34210 (2015/01)	0.152198421645998
837	34020 (2007/09)	34730 (2015/01)	0.115660045939738
838	34020 (2007/09)	34313 (2012/06)	0.124531948302935
839	34020 (2007/09)	34511 (2012/05)	0.124684987399496
840	34020 (2007/09)	34511 (2012/06)	0.124684987399496
841	34020 (2004/03)	34710 (2012/05)	0.0939362075008763
842	34020 (2004/03)	34340 (2015/01)	0.138577196157594
843	34020 (2004/03)	34313 (2007/09)	0.11259292541459
844	34020 (2004/03)	34410 (2015/09)	0.131521553198768
845	34020 (2004/03)	34710 (2007/09)	0.139124373187021
846	34020 (2004/03)	34020 (2012/06)	0.145760782974849
847	34020 (2004/03)	34313 (2009/10)	0.161505097107495
848	34020 (2004/03)	34313 (2004/03)	0.104294003868472
849	34020 (2004/03)	34511 (2004/03)	0.105512696882032
850	34020 (2004/03)	34212 (2015/09)	0.114402697495183
851	34020 (2004/03)	34213 (2012/05)	0.12231519685343
852	34020 (2004/03)	34213 (2012/06)	0.12231519685343
853	34020 (2004/03)	34313 (2012/05)	0.147043606799704
854	34020 (2004/03)	34511 (2007/09)	0.158702587734846
855	34020 (2004/03)	34511 (2009/10)	0.156902815622162
856	34020 (2004/03)	34511 (2015/09)	0.183057106431617
857	34020 (2004/03)	34313 (2015/09)	0.203780984463774
858	34020 (2004/03)	34020 (2012/05)	0.212147200997973
859	34020 (2004/03)	34313 (2015/01)	0.190184278398684
860	34020 (2004/03)	34020 (2007/09)	0.209272611116181
861	34020 (2004/03)	34020 (2004/03)	1
862	34020 (2004/03)	34020 (2009/10)	0.234140233722871
863	34020 (2004/03)	34730 (2012/05)	0.176598196732425
864	34020 (2004/03)	34730 (2012/06)	0.176598196732425
865	34020 (2004/03)	34720 (2015/01)	0.179927871069537
866	34020 (2004/03)	34720 (2012/05)	0.208471211118465
867	34020 (2004/03)	34720 (2012/06)	0.208471211118465
868	34020 (2004/03)	34210 (2007/09)	0.212422882781828
869	34020 (2004/03)	34210 (2015/09)	0.198588637821655
870	34020 (2004/03)	34214 (2015/09)	0.229230308475592
871	34020 (2004/03)	34210 (2012/05)	0.180380372464513
872	34020 (2004/03)	34210 (2012/06)	0.207726514730406
873	34020 (2004/03)	34211 (1996/09)	0.201298701298701
874	34020 (2004/03)	34212 (2015/01)	0.183395548181944
875	34020 (2004/03)	34511 (2015/01)	0.175257731958763
876	34020 (2004/03)	34210 (2009/10)	0.126442261848002
877	34020 (2004/03)	34210 (2004/03)	0.202240150387718
878	34020 (2004/03)	34210 (2015/01)	0.161182767394928
879	34020 (2004/03)	34730 (2015/01)	0.118598650258039
880	34020 (2004/03)	34313 (2012/06)	0.138896589963959
881	34020 (2004/03)	34511 (2012/05)	0.129697190806275
882	34020 (2004/03)	34511 (2012/06)	0.129697190806275
883	34020 (2009/10)	34710 (2012/05)	0.0772882092905283
884	34020 (2009/10)	34340 (2015/01)	0.112199113920479
885	34020 (2009/10)	34313 (2007/09)	0.0920667628271172
886	34020 (2009/10)	34410 (2015/09)	0.10866847708953
887	34020 (2009/10)	34710 (2007/09)	0.11234506468832
888	34020 (2009/10)	34020 (2012/06)	0.119025261663193
889	34020 (2009/10)	34313 (2009/10)	0.128282153983089
890	34020 (2009/10)	34313 (2004/03)	0.0843276287412143
891	34020 (2009/10)	34511 (2004/03)	0.0863866739839236
892	34020 (2009/10)	34212 (2015/09)	0.0938326219564879
893	34020 (2009/10)	34213 (2012/05)	0.0990120108485083
894	34020 (2009/10)	34213 (2012/06)	0.0990120108485083
895	34020 (2009/10)	34313 (2012/05)	0.124253603620736
896	34020 (2009/10)	34511 (2007/09)	0.13368206916594
897	34020 (2009/10)	34511 (2009/10)	0.132811982238717
898	34020 (2009/10)	34511 (2015/09)	0.167248026436571
899	34020 (2009/10)	34313 (2015/09)	0.17080162618576
900	34020 (2009/10)	34020 (2012/05)	0.172360555797474
901	34020 (2009/10)	34313 (2015/01)	0.154756018712205
902	34020 (2009/10)	34020 (2007/09)	0.193450268680929
903	34020 (2009/10)	34020 (2004/03)	0.234140233722871
904	34020 (2009/10)	34020 (2009/10)	1
905	34020 (2009/10)	34730 (2012/05)	0.160599415204678
906	34020 (2009/10)	34730 (2012/06)	0.160599415204678
907	34020 (2009/10)	34720 (2015/01)	0.15950664362748
908	34020 (2009/10)	34720 (2012/05)	0.169652192095909
909	34020 (2009/10)	34720 (2012/06)	0.169652192095909
910	34020 (2009/10)	34210 (2007/09)	0.182076388369833
911	34020 (2009/10)	34210 (2015/09)	0.185712076697077
912	34020 (2009/10)	34214 (2015/09)	0.192199336380142
913	34020 (2009/10)	34210 (2012/05)	0.159684472963584
914	34020 (2009/10)	34210 (2012/06)	0.192812960235641
915	34020 (2009/10)	34211 (1996/09)	0.178679902214979
916	34020 (2009/10)	34212 (2015/01)	0.146291410143653
917	34020 (2009/10)	34511 (2015/01)	0.160207837194198
918	34020 (2009/10)	34210 (2009/10)	0.1357292010111
919	34020 (2009/10)	34210 (2004/03)	0.189740950420312
920	34020 (2009/10)	34210 (2015/01)	0.17620572343406
921	34020 (2009/10)	34730 (2015/01)	0.117680630065061
922	34020 (2009/10)	34313 (2012/06)	0.145558254991021
923	34020 (2009/10)	34511 (2012/05)	0.119930177636308
924	34020 (2009/10)	34511 (2012/06)	0.119930177636308
925	34730 (2012/05)	34710 (2012/05)	0.0864753960512596
926	34730 (2012/05)	34340 (2015/01)	0.132498921018558
927	34730 (2012/05)	34313 (2007/09)	0.104180741564996
928	34730 (2012/05)	34410 (2015/09)	0.127837290400718
929	34730 (2012/05)	34710 (2007/09)	0.13020878832882
930	34730 (2012/05)	34020 (2012/06)	0.136621803796769
931	34730 (2012/05)	34313 (2009/10)	0.146475653837976
932	34730 (2012/05)	34313 (2004/03)	0.0990656190273943
933	34730 (2012/05)	34511 (2004/03)	0.103013369954697
934	34730 (2012/05)	34212 (2015/09)	0.110904981954329
935	34730 (2012/05)	34213 (2012/05)	0.117029893198214
936	34730 (2012/05)	34213 (2012/06)	0.117029893198214
937	34730 (2012/05)	34313 (2012/05)	0.144307133444923
938	34730 (2012/05)	34511 (2007/09)	0.145827679782904
939	34730 (2012/05)	34511 (2009/10)	0.15128261346196
940	34730 (2012/05)	34511 (2015/09)	0.175559380378657
941	34730 (2012/05)	34313 (2015/09)	0.184144553237784
942	34730 (2012/05)	34020 (2012/05)	0.183613429926819
943	34730 (2012/05)	34313 (2015/01)	0.170576526622592
944	34730 (2012/05)	34020 (2007/09)	0.141242937853107
945	34730 (2012/05)	34020 (2004/03)	0.176598196732425
946	34730 (2012/05)	34020 (2009/10)	0.160599415204678
947	34730 (2012/05)	34730 (2012/05)	1
948	34730 (2012/05)	34730 (2012/06)	1
949	34730 (2012/05)	34720 (2015/01)	0.187847091173775
950	34730 (2012/05)	34720 (2012/05)	0.190745754368693
951	34730 (2012/05)	34720 (2012/06)	0.190745754368693
952	34730 (2012/05)	34210 (2007/09)	0.168997965412004
953	34730 (2012/05)	34210 (2015/09)	0.174152514589207
954	34730 (2012/05)	34214 (2015/09)	0.19414364640884
955	34730 (2012/05)	34210 (2012/05)	0.164966306516583
956	34730 (2012/05)	34210 (2012/06)	0.172972139405778
957	34730 (2012/05)	34211 (1996/09)	0.154115149244411
958	34730 (2012/05)	34212 (2015/01)	0.167820956778248
959	34730 (2012/05)	34511 (2015/01)	0.163609135155373
960	34730 (2012/05)	34210 (2009/10)	0.100921344480464
961	34730 (2012/05)	34210 (2004/03)	0.143324061196106
962	34730 (2012/05)	34210 (2015/01)	0.138429752066116
963	34730 (2012/05)	34730 (2015/01)	0.113583138173302
964	34730 (2012/05)	34313 (2012/06)	0.127489705017228
965	34730 (2012/05)	34511 (2012/05)	0.126075695546829
966	34730 (2012/05)	34511 (2012/06)	0.126075695546829
967	34730 (2012/06)	34710 (2012/05)	0.0864753960512596
968	34730 (2012/06)	34340 (2015/01)	0.132498921018558
969	34730 (2012/06)	34313 (2007/09)	0.104180741564996
970	34730 (2012/06)	34410 (2015/09)	0.127837290400718
971	34730 (2012/06)	34710 (2007/09)	0.13020878832882
972	34730 (2012/06)	34020 (2012/06)	0.136621803796769
973	34730 (2012/06)	34313 (2009/10)	0.146475653837976
974	34730 (2012/06)	34313 (2004/03)	0.0990656190273943
975	34730 (2012/06)	34511 (2004/03)	0.103013369954697
976	34730 (2012/06)	34212 (2015/09)	0.110904981954329
977	34730 (2012/06)	34213 (2012/05)	0.117029893198214
978	34730 (2012/06)	34213 (2012/06)	0.117029893198214
979	34730 (2012/06)	34313 (2012/05)	0.144307133444923
980	34730 (2012/06)	34511 (2007/09)	0.145827679782904
981	34730 (2012/06)	34511 (2009/10)	0.15128261346196
982	34730 (2012/06)	34511 (2015/09)	0.175559380378657
983	34730 (2012/06)	34313 (2015/09)	0.184144553237784
984	34730 (2012/06)	34020 (2012/05)	0.183613429926819
985	34730 (2012/06)	34313 (2015/01)	0.170576526622592
986	34730 (2012/06)	34020 (2007/09)	0.141242937853107
987	34730 (2012/06)	34020 (2004/03)	0.176598196732425
988	34730 (2012/06)	34020 (2009/10)	0.160599415204678
989	34730 (2012/06)	34730 (2012/05)	1
990	34730 (2012/06)	34730 (2012/06)	1
991	34730 (2012/06)	34720 (2015/01)	0.187847091173775
992	34730 (2012/06)	34720 (2012/05)	0.190745754368693
993	34730 (2012/06)	34720 (2012/06)	0.190745754368693
994	34730 (2012/06)	34210 (2007/09)	0.168997965412004
995	34730 (2012/06)	34210 (2015/09)	0.174152514589207
996	34730 (2012/06)	34214 (2015/09)	0.19414364640884
997	34730 (2012/06)	34210 (2012/05)	0.164966306516583
998	34730 (2012/06)	34210 (2012/06)	0.172972139405778
999	34730 (2012/06)	34211 (1996/09)	0.154115149244411
1000	34730 (2012/06)	34212 (2015/01)	0.167820956778248
1001	34730 (2012/06)	34511 (2015/01)	0.163609135155373
1002	34730 (2012/06)	34210 (2009/10)	0.100921344480464
1003	34730 (2012/06)	34210 (2004/03)	0.143324061196106
1004	34730 (2012/06)	34210 (2015/01)	0.138429752066116
1005	34730 (2012/06)	34730 (2015/01)	0.113583138173302
1006	34730 (2012/06)	34313 (2012/06)	0.127489705017228
1007	34730 (2012/06)	34511 (2012/05)	0.126075695546829
1008	34730 (2012/06)	34511 (2012/06)	0.126075695546829
1009	34720 (2015/01)	34710 (2012/05)	0.105174006775485
1010	34720 (2015/01)	34340 (2015/01)	0.162927800321568
1011	34720 (2015/01)	34313 (2007/09)	0.143542057339494
1012	34720 (2015/01)	34410 (2015/09)	0.169397575683742
1013	34720 (2015/01)	34710 (2007/09)	0.170573302305902
1014	34720 (2015/01)	34020 (2012/06)	0.176417757249166
1015	34720 (2015/01)	34313 (2009/10)	0.193765171841063
1016	34720 (2015/01)	34313 (2004/03)	0.133402891638098
1017	34720 (2015/01)	34511 (2004/03)	0.135481876497411
1018	34720 (2015/01)	34212 (2015/09)	0.147490334732181
1019	34720 (2015/01)	34213 (2012/05)	0.156378146779206
1020	34720 (2015/01)	34213 (2012/06)	0.156378146779206
1021	34720 (2015/01)	34313 (2012/05)	0.170835655509294
1022	34720 (2015/01)	34511 (2007/09)	0.1774605275598
1023	34720 (2015/01)	34511 (2009/10)	0.186051981653534
1024	34720 (2015/01)	34511 (2015/09)	0.205802634090475
1025	34720 (2015/01)	34313 (2015/09)	0.207366466964813
1026	34720 (2015/01)	34020 (2012/05)	0.217336555150938
1027	34720 (2015/01)	34313 (2015/01)	0.207739374896643
1028	34720 (2015/01)	34020 (2007/09)	0.128991623102601
1029	34720 (2015/01)	34020 (2004/03)	0.179927871069537
1030	34720 (2015/01)	34020 (2009/10)	0.15950664362748
1031	34720 (2015/01)	34730 (2012/05)	0.187847091173775
1032	34720 (2015/01)	34730 (2012/06)	0.187847091173775
1033	34720 (2015/01)	34720 (2015/01)	1
1034	34720 (2015/01)	34720 (2012/05)	0.223069539249147
1035	34720 (2015/01)	34720 (2012/06)	0.223069539249147
1036	34720 (2015/01)	34210 (2007/09)	0.182273167581531
1037	34720 (2015/01)	34210 (2015/09)	0.175730386256702
1038	34720 (2015/01)	34214 (2015/09)	0.203180212014134
1039	34720 (2015/01)	34210 (2012/05)	0.192224025413487
1040	34720 (2015/01)	34210 (2012/06)	0.187781176894008
1041	34720 (2015/01)	34211 (1996/09)	0.158328521182214
1042	34720 (2015/01)	34212 (2015/01)	0.164582665384204
1043	34720 (2015/01)	34511 (2015/01)	0.174131192563642
1044	34720 (2015/01)	34210 (2009/10)	0.0922098569157393
1045	34720 (2015/01)	34210 (2004/03)	0.151797526603394
1046	34720 (2015/01)	34210 (2015/01)	0.125432036699554
1047	34720 (2015/01)	34730 (2015/01)	0.101243093922652
1048	34720 (2015/01)	34313 (2012/06)	0.118428844002895
1049	34720 (2015/01)	34511 (2012/05)	0.116119324872432
1050	34720 (2015/01)	34511 (2012/06)	0.116119324872432
1051	34720 (2012/05)	34710 (2012/05)	0.103079427299605
1052	34720 (2012/05)	34340 (2015/01)	0.152872234617349
1053	34720 (2012/05)	34313 (2007/09)	0.129121263620914
1054	34720 (2012/05)	34410 (2015/09)	0.151958213588974
1055	34720 (2012/05)	34710 (2007/09)	0.157179904180036
1056	34720 (2012/05)	34020 (2012/06)	0.1613998490968
1057	34720 (2012/05)	34313 (2009/10)	0.179658202078646
1058	34720 (2012/05)	34313 (2004/03)	0.121504899637687
1059	34720 (2012/05)	34511 (2004/03)	0.124221728081321
1060	34720 (2012/05)	34212 (2015/09)	0.130727808446507
1061	34720 (2012/05)	34213 (2012/05)	0.141172902687744
1062	34720 (2012/05)	34213 (2012/06)	0.141172902687744
1063	34720 (2012/05)	34313 (2012/05)	0.160874301577819
1064	34720 (2012/05)	34511 (2007/09)	0.171327254305978
1065	34720 (2012/05)	34511 (2009/10)	0.175583718316893
1066	34720 (2012/05)	34511 (2015/09)	0.195343836579415
1067	34720 (2012/05)	34313 (2015/09)	0.203507795100223
1068	34720 (2012/05)	34020 (2012/05)	0.209783562445159
1069	34720 (2012/05)	34313 (2015/01)	0.199638374813869
1070	34720 (2012/05)	34020 (2007/09)	0.151075877689694
1071	34720 (2012/05)	34020 (2004/03)	0.208471211118465
1072	34720 (2012/05)	34020 (2009/10)	0.169652192095909
1073	34720 (2012/05)	34730 (2012/05)	0.190745754368693
1074	34720 (2012/05)	34730 (2012/06)	0.190745754368693
1075	34720 (2012/05)	34720 (2015/01)	0.223069539249147
1076	34720 (2012/05)	34720 (2012/05)	1
1077	34720 (2012/05)	34720 (2012/06)	1
1078	34720 (2012/05)	34210 (2007/09)	0.201869158878505
1079	34720 (2012/05)	34210 (2015/09)	0.176349196422988
1080	34720 (2012/05)	34214 (2015/09)	0.20584770268823
1081	34720 (2012/05)	34210 (2012/05)	0.180204550507671
1082	34720 (2012/05)	34210 (2012/06)	0.195595202096563
1083	34720 (2012/05)	34211 (1996/09)	0.173557721411708
1084	34720 (2012/05)	34212 (2015/01)	0.172339773075744
1085	34720 (2012/05)	34511 (2015/01)	0.179607843137255
1086	34720 (2012/05)	34210 (2009/10)	0.101547543075941
1087	34720 (2012/05)	34210 (2004/03)	0.165345337274926
1088	34720 (2012/05)	34210 (2015/01)	0.135719612229679
1089	34720 (2012/05)	34730 (2015/01)	0.114873949579832
1090	34720 (2012/05)	34313 (2012/06)	0.117527704073669
1091	34720 (2012/05)	34511 (2012/05)	0.120791770573566
1092	34720 (2012/05)	34511 (2012/06)	0.120791770573566
1093	34720 (2012/06)	34710 (2012/05)	0.103079427299605
1094	34720 (2012/06)	34340 (2015/01)	0.152872234617349
1095	34720 (2012/06)	34313 (2007/09)	0.129121263620914
1096	34720 (2012/06)	34410 (2015/09)	0.151958213588974
1097	34720 (2012/06)	34710 (2007/09)	0.157179904180036
1098	34720 (2012/06)	34020 (2012/06)	0.1613998490968
1099	34720 (2012/06)	34313 (2009/10)	0.179658202078646
1100	34720 (2012/06)	34313 (2004/03)	0.121504899637687
1101	34720 (2012/06)	34511 (2004/03)	0.124221728081321
1102	34720 (2012/06)	34212 (2015/09)	0.130727808446507
1103	34720 (2012/06)	34213 (2012/05)	0.141172902687744
1104	34720 (2012/06)	34213 (2012/06)	0.141172902687744
1105	34720 (2012/06)	34313 (2012/05)	0.160874301577819
1106	34720 (2012/06)	34511 (2007/09)	0.171327254305978
1107	34720 (2012/06)	34511 (2009/10)	0.175583718316893
1108	34720 (2012/06)	34511 (2015/09)	0.195343836579415
1109	34720 (2012/06)	34313 (2015/09)	0.203507795100223
1110	34720 (2012/06)	34020 (2012/05)	0.209783562445159
1111	34720 (2012/06)	34313 (2015/01)	0.199638374813869
1112	34720 (2012/06)	34020 (2007/09)	0.151075877689694
1113	34720 (2012/06)	34020 (2004/03)	0.208471211118465
1114	34720 (2012/06)	34020 (2009/10)	0.169652192095909
1115	34720 (2012/06)	34730 (2012/05)	0.190745754368693
1116	34720 (2012/06)	34730 (2012/06)	0.190745754368693
1117	34720 (2012/06)	34720 (2015/01)	0.223069539249147
1118	34720 (2012/06)	34720 (2012/05)	1
1119	34720 (2012/06)	34720 (2012/06)	1
1120	34720 (2012/06)	34210 (2007/09)	0.201869158878505
1121	34720 (2012/06)	34210 (2015/09)	0.176349196422988
1122	34720 (2012/06)	34214 (2015/09)	0.20584770268823
1123	34720 (2012/06)	34210 (2012/05)	0.180204550507671
1124	34720 (2012/06)	34210 (2012/06)	0.195595202096563
1125	34720 (2012/06)	34211 (1996/09)	0.173557721411708
1126	34720 (2012/06)	34212 (2015/01)	0.172339773075744
1127	34720 (2012/06)	34511 (2015/01)	0.179607843137255
1128	34720 (2012/06)	34210 (2009/10)	0.101547543075941
1129	34720 (2012/06)	34210 (2004/03)	0.165345337274926
1130	34720 (2012/06)	34210 (2015/01)	0.135719612229679
1131	34720 (2012/06)	34730 (2015/01)	0.114873949579832
1132	34720 (2012/06)	34313 (2012/06)	0.117527704073669
1133	34720 (2012/06)	34511 (2012/05)	0.120791770573566
1134	34720 (2012/06)	34511 (2012/06)	0.120791770573566
1135	34210 (2007/09)	34710 (2012/05)	0.0963376066922842
1136	34210 (2007/09)	34340 (2015/01)	0.14653757794552
1137	34210 (2007/09)	34313 (2007/09)	0.126771142056758
1138	34210 (2007/09)	34410 (2015/09)	0.140305637166832
1139	34210 (2007/09)	34710 (2007/09)	0.149490726326558
1140	34210 (2007/09)	34020 (2012/06)	0.154852633708775
1141	34210 (2007/09)	34313 (2009/10)	0.175894075894076
1142	34210 (2007/09)	34313 (2004/03)	0.115193246761249
1143	34210 (2007/09)	34511 (2004/03)	0.11725451286647
1144	34210 (2007/09)	34212 (2015/09)	0.123271771412966
1145	34210 (2007/09)	34213 (2012/05)	0.132241356243191
1146	34210 (2007/09)	34213 (2012/06)	0.132241356243191
1147	34210 (2007/09)	34313 (2012/05)	0.152980513410513
1148	34210 (2007/09)	34511 (2007/09)	0.174603727573593
1149	34210 (2007/09)	34511 (2009/10)	0.171765231830374
1150	34210 (2007/09)	34511 (2015/09)	0.180489247538975
1151	34210 (2007/09)	34313 (2015/09)	0.203469879518072
1152	34210 (2007/09)	34020 (2012/05)	0.213187809207296
1153	34210 (2007/09)	34313 (2015/01)	0.198141060688901
1154	34210 (2007/09)	34020 (2007/09)	0.162677088422081
1155	34210 (2007/09)	34020 (2004/03)	0.212422882781828
1156	34210 (2007/09)	34020 (2009/10)	0.182076388369833
1157	34210 (2007/09)	34730 (2012/05)	0.168997965412004
1158	34210 (2007/09)	34730 (2012/06)	0.168997965412004
1159	34210 (2007/09)	34720 (2015/01)	0.182273167581531
1160	34210 (2007/09)	34720 (2012/05)	0.201869158878505
1161	34210 (2007/09)	34720 (2012/06)	0.201869158878505
1162	34210 (2007/09)	34210 (2007/09)	1
1163	34210 (2007/09)	34210 (2015/09)	0.186266037359569
1164	34210 (2007/09)	34214 (2015/09)	0.207530255490811
1165	34210 (2007/09)	34210 (2012/05)	0.181446059678653
1166	34210 (2007/09)	34210 (2012/06)	0.197736842105263
1167	34210 (2007/09)	34211 (1996/09)	0.172053957750064
1168	34210 (2007/09)	34212 (2015/01)	0.170978772824053
1169	34210 (2007/09)	34511 (2015/01)	0.170034623858986
1170	34210 (2007/09)	34210 (2009/10)	0.110313823809112
1171	34210 (2007/09)	34210 (2004/03)	0.176060888920801
1172	34210 (2007/09)	34210 (2015/01)	0.151436874394575
1173	34210 (2007/09)	34730 (2015/01)	0.107599495768053
1174	34210 (2007/09)	34313 (2012/06)	0.125590020229265
1175	34210 (2007/09)	34511 (2012/05)	0.122208281053952
1176	34210 (2007/09)	34511 (2012/06)	0.122208281053952
1177	34210 (2015/09)	34710 (2012/05)	0.0855492514867729
1178	34210 (2015/09)	34340 (2015/01)	0.134833922067965
1179	34210 (2015/09)	34313 (2007/09)	0.109636829263374
1180	34210 (2015/09)	34410 (2015/09)	0.133127066203272
1181	34210 (2015/09)	34710 (2007/09)	0.132341234742615
1182	34210 (2015/09)	34020 (2012/06)	0.139141335004701
1183	34210 (2015/09)	34313 (2009/10)	0.148860418071477
1184	34210 (2015/09)	34313 (2004/03)	0.104513830228379
1185	34210 (2015/09)	34511 (2004/03)	0.103127883666911
1186	34210 (2015/09)	34212 (2015/09)	0.114391962199137
1187	34210 (2015/09)	34213 (2012/05)	0.119363748928469
1188	34210 (2015/09)	34213 (2012/06)	0.119363748928469
1189	34210 (2015/09)	34313 (2012/05)	0.15191073512252
1190	34210 (2015/09)	34511 (2007/09)	0.158804866994387
1191	34210 (2015/09)	34511 (2009/10)	0.164052455644124
1192	34210 (2015/09)	34511 (2015/09)	0.189603638726446
1193	34210 (2015/09)	34313 (2015/09)	0.19553863425587
1194	34210 (2015/09)	34020 (2012/05)	0.193880630800573
1195	34210 (2015/09)	34313 (2015/01)	0.179520792367635
1196	34210 (2015/09)	34020 (2007/09)	0.168487003640674
1197	34210 (2015/09)	34020 (2004/03)	0.198588637821655
1198	34210 (2015/09)	34020 (2009/10)	0.185712076697077
1199	34210 (2015/09)	34730 (2012/05)	0.174152514589207
1200	34210 (2015/09)	34730 (2012/06)	0.174152514589207
1201	34210 (2015/09)	34720 (2015/01)	0.175730386256702
1202	34210 (2015/09)	34720 (2012/05)	0.176349196422988
1203	34210 (2015/09)	34720 (2012/06)	0.176349196422988
1204	34210 (2015/09)	34210 (2007/09)	0.186266037359569
1205	34210 (2015/09)	34210 (2015/09)	1
1206	34210 (2015/09)	34214 (2015/09)	0.206032163910033
1207	34210 (2015/09)	34210 (2012/05)	0.195407721947
1208	34210 (2015/09)	34210 (2012/06)	0.222051563357104
1209	34210 (2015/09)	34211 (1996/09)	0.168718650250798
1210	34210 (2015/09)	34212 (2015/01)	0.163341892158799
1211	34210 (2015/09)	34511 (2015/01)	0.18937204414083
1212	34210 (2015/09)	34210 (2009/10)	0.126971105642147
1213	34210 (2015/09)	34210 (2004/03)	0.190119760479042
1214	34210 (2015/09)	34210 (2015/01)	0.191443388072602
1215	34210 (2015/09)	34730 (2015/01)	0.102592799850774
1216	34210 (2015/09)	34313 (2012/06)	0.141603121120766
1217	34210 (2015/09)	34511 (2012/05)	0.139221556886228
1218	34210 (2015/09)	34511 (2012/06)	0.139221556886228
1219	34214 (2015/09)	34710 (2012/05)	0.10581779634595
1220	34214 (2015/09)	34340 (2015/01)	0.174252275682705
1221	34214 (2015/09)	34313 (2007/09)	0.150426011164431
1222	34214 (2015/09)	34410 (2015/09)	0.174427441717161
1223	34214 (2015/09)	34710 (2007/09)	0.181955146140932
1224	34214 (2015/09)	34020 (2012/06)	0.198590590766394
1225	34214 (2015/09)	34313 (2009/10)	0.209566603098305
1226	34214 (2015/09)	34313 (2004/03)	0.144606396343217
1227	34214 (2015/09)	34511 (2004/03)	0.146311989956058
1228	34214 (2015/09)	34212 (2015/09)	0.162261355601199
1229	34214 (2015/09)	34213 (2012/05)	0.16751705448089
1230	34214 (2015/09)	34213 (2012/06)	0.16751705448089
1231	34214 (2015/09)	34313 (2012/05)	0.184542586750789
1232	34214 (2015/09)	34511 (2007/09)	0.193159798475649
1233	34214 (2015/09)	34511 (2009/10)	0.1983490920006
1234	34214 (2015/09)	34511 (2015/09)	0.225678332677939
1235	34214 (2015/09)	34313 (2015/09)	0.238471673254282
1236	34214 (2015/09)	34020 (2012/05)	0.255531484178002
1237	34214 (2015/09)	34313 (2015/01)	0.230158459703527
1238	34214 (2015/09)	34020 (2007/09)	0.162781430563857
1239	34214 (2015/09)	34020 (2004/03)	0.229230308475592
1240	34214 (2015/09)	34020 (2009/10)	0.192199336380142
1241	34214 (2015/09)	34730 (2012/05)	0.19414364640884
1242	34214 (2015/09)	34730 (2012/06)	0.19414364640884
1243	34214 (2015/09)	34720 (2015/01)	0.203180212014134
1244	34214 (2015/09)	34720 (2012/05)	0.20584770268823
1245	34214 (2015/09)	34720 (2012/06)	0.20584770268823
1246	34214 (2015/09)	34210 (2007/09)	0.207530255490811
1247	34214 (2015/09)	34210 (2015/09)	0.206032163910033
1248	34214 (2015/09)	34214 (2015/09)	1
1249	34214 (2015/09)	34210 (2012/05)	0.214476448178873
1250	34214 (2015/09)	34210 (2012/06)	0.231750094804702
1251	34214 (2015/09)	34211 (1996/09)	0.191479993395344
1252	34214 (2015/09)	34212 (2015/01)	0.189924853882549
1253	34214 (2015/09)	34511 (2015/01)	0.184320538574298
1254	34214 (2015/09)	34210 (2009/10)	0.109875690607735
1255	34214 (2015/09)	34210 (2004/03)	0.186433498729275
1256	34214 (2015/09)	34210 (2015/01)	0.163883159225497
1257	34214 (2015/09)	34730 (2015/01)	0.103146977338922
1258	34214 (2015/09)	34313 (2012/06)	0.13133656273453
1259	34214 (2015/09)	34511 (2012/05)	0.127947953374898
1260	34214 (2015/09)	34511 (2012/06)	0.127947953374898
1261	34210 (2012/05)	34710 (2012/05)	0.110618042987828
1262	34210 (2012/05)	34340 (2015/01)	0.195807726075505
1263	34210 (2012/05)	34313 (2007/09)	0.183283208455748
1264	34210 (2012/05)	34410 (2015/09)	0.230991337824832
1265	34210 (2012/05)	34710 (2007/09)	0.223216495630486
1266	34210 (2012/05)	34020 (2012/06)	0.230544166618544
1267	34210 (2012/05)	34313 (2009/10)	0.229354959892162
1268	34210 (2012/05)	34313 (2004/03)	0.187005728657259
1269	34210 (2012/05)	34511 (2004/03)	0.18896683121157
1270	34210 (2012/05)	34212 (2015/09)	0.199905069590115
1271	34210 (2012/05)	34213 (2012/05)	0.201536247406118
1272	34210 (2012/05)	34213 (2012/06)	0.201536247406118
1273	34210 (2012/05)	34313 (2012/05)	0.195755854455817
1274	34210 (2012/05)	34511 (2007/09)	0.205261101705951
1275	34210 (2012/05)	34511 (2009/10)	0.221759190355708
1276	34210 (2012/05)	34511 (2015/09)	0.23351506106661
1277	34210 (2012/05)	34313 (2015/09)	0.207872039134912
1278	34210 (2012/05)	34020 (2012/05)	0.266453148914461
1279	34210 (2012/05)	34313 (2015/01)	0.227340267459138
1280	34210 (2012/05)	34020 (2007/09)	0.127310147849462
1281	34210 (2012/05)	34020 (2004/03)	0.180380372464513
1282	34210 (2012/05)	34020 (2009/10)	0.159684472963584
1283	34210 (2012/05)	34730 (2012/05)	0.164966306516583
1284	34210 (2012/05)	34730 (2012/06)	0.164966306516583
1285	34210 (2012/05)	34720 (2015/01)	0.192224025413487
1286	34210 (2012/05)	34720 (2012/05)	0.180204550507671
1287	34210 (2012/05)	34720 (2012/06)	0.180204550507671
1288	34210 (2012/05)	34210 (2007/09)	0.181446059678653
1289	34210 (2012/05)	34210 (2015/09)	0.195407721947
1290	34210 (2012/05)	34214 (2015/09)	0.214476448178873
1291	34210 (2012/05)	34210 (2012/05)	1
1292	34210 (2012/05)	34210 (2012/06)	0.251719004749415
1293	34210 (2012/05)	34211 (1996/09)	0.151464466250372
1294	34210 (2012/05)	34212 (2015/01)	0.143985396565213
1295	34210 (2012/05)	34511 (2015/01)	0.166173662335717
1296	34210 (2012/05)	34210 (2009/10)	0.114269421415098
1297	34210 (2012/05)	34210 (2004/03)	0.174384156487156
1298	34210 (2012/05)	34210 (2015/01)	0.142279192573035
1299	34210 (2012/05)	34730 (2015/01)	0.074098077338518
1300	34210 (2012/05)	34313 (2012/06)	0.0979154308956868
1301	34210 (2012/05)	34511 (2012/05)	0.0937302623268348
1302	34210 (2012/05)	34511 (2012/06)	0.0937302623268348
1303	34210 (2012/06)	34710 (2012/05)	0.105141031822565
1304	34210 (2012/06)	34340 (2015/01)	0.162624463896065
1305	34210 (2012/06)	34313 (2007/09)	0.143762164637637
1306	34210 (2012/06)	34410 (2015/09)	0.173861465768573
1307	34210 (2012/06)	34710 (2007/09)	0.188198678861789
1308	34210 (2012/06)	34020 (2012/06)	0.182120538078593
1309	34210 (2012/06)	34313 (2009/10)	0.192090537251261
1310	34210 (2012/06)	34313 (2004/03)	0.137771195853388
1311	34210 (2012/06)	34511 (2004/03)	0.140154481657223
1312	34210 (2012/06)	34212 (2015/09)	0.154804767776408
1313	34210 (2012/06)	34213 (2012/05)	0.168526335107359
1314	34210 (2012/06)	34213 (2012/06)	0.168526335107359
1315	34210 (2012/06)	34313 (2012/05)	0.178700594161715
1316	34210 (2012/06)	34511 (2007/09)	0.180895189748034
1317	34210 (2012/06)	34511 (2009/10)	0.184391648668107
1318	34210 (2012/06)	34511 (2015/09)	0.215970552884615
1319	34210 (2012/06)	34313 (2015/09)	0.21028152782351
1320	34210 (2012/06)	34020 (2012/05)	0.239346374207547
1321	34210 (2012/06)	34313 (2015/01)	0.21642156063521
1322	34210 (2012/06)	34020 (2007/09)	0.156908809891808
1323	34210 (2012/06)	34020 (2004/03)	0.207726514730406
1324	34210 (2012/06)	34020 (2009/10)	0.192812960235641
1325	34210 (2012/06)	34730 (2012/05)	0.172972139405778
1326	34210 (2012/06)	34730 (2012/06)	0.172972139405778
1327	34210 (2012/06)	34720 (2015/01)	0.187781176894008
1328	34210 (2012/06)	34720 (2012/05)	0.195595202096563
1329	34210 (2012/06)	34720 (2012/06)	0.195595202096563
1330	34210 (2012/06)	34210 (2007/09)	0.197736842105263
1331	34210 (2012/06)	34210 (2015/09)	0.222051563357104
1332	34210 (2012/06)	34214 (2015/09)	0.231750094804702
1333	34210 (2012/06)	34210 (2012/05)	0.251719004749415
1334	34210 (2012/06)	34210 (2012/06)	1
1335	34210 (2012/06)	34211 (1996/09)	0.203106080547513
1336	34210 (2012/06)	34212 (2015/01)	0.155266792858239
1337	34210 (2012/06)	34511 (2015/01)	0.172763399225596
1338	34210 (2012/06)	34210 (2009/10)	0.126573198565373
1339	34210 (2012/06)	34210 (2004/03)	0.202102466354762
1340	34210 (2012/06)	34210 (2015/01)	0.177467094905221
1341	34210 (2012/06)	34730 (2015/01)	0.0965923984272608
1342	34210 (2012/06)	34313 (2012/06)	0.121925066229343
1343	34210 (2012/06)	34511 (2012/05)	0.113752651940597
1344	34210 (2012/06)	34511 (2012/06)	0.113752651940597
1345	34211 (1996/09)	34710 (2012/05)	0.0877653311804084
1346	34211 (1996/09)	34340 (2015/01)	0.126004930860757
1347	34211 (1996/09)	34313 (2007/09)	0.103321692197793
1348	34211 (1996/09)	34410 (2015/09)	0.119778717056191
1349	34211 (1996/09)	34710 (2007/09)	0.144929138384665
1350	34211 (1996/09)	34020 (2012/06)	0.128346232268532
1351	34211 (1996/09)	34313 (2009/10)	0.149701715137957
1352	34211 (1996/09)	34313 (2004/03)	0.0946829555579046
1353	34211 (1996/09)	34511 (2004/03)	0.0975900777141063
1354	34211 (1996/09)	34212 (2015/09)	0.108990862739159
1355	34211 (1996/09)	34213 (2012/05)	0.134444784337718
1356	34211 (1996/09)	34213 (2012/06)	0.134444784337718
1357	34211 (1996/09)	34313 (2012/05)	0.142709961631377
1358	34211 (1996/09)	34511 (2007/09)	0.148461381699613
1359	34211 (1996/09)	34511 (2009/10)	0.14467502566815
1360	34211 (1996/09)	34511 (2015/09)	0.16626455906822
1361	34211 (1996/09)	34313 (2015/09)	0.185696717434491
1362	34211 (1996/09)	34020 (2012/05)	0.175054704595186
1363	34211 (1996/09)	34313 (2015/01)	0.183819304797472
1364	34211 (1996/09)	34020 (2007/09)	0.144494865058514
1365	34211 (1996/09)	34020 (2004/03)	0.201298701298701
1366	34211 (1996/09)	34020 (2009/10)	0.178679902214979
1367	34211 (1996/09)	34730 (2012/05)	0.154115149244411
1368	34211 (1996/09)	34730 (2012/06)	0.154115149244411
1369	34211 (1996/09)	34720 (2015/01)	0.158328521182214
1370	34211 (1996/09)	34720 (2012/05)	0.173557721411708
1371	34211 (1996/09)	34720 (2012/06)	0.173557721411708
1372	34211 (1996/09)	34210 (2007/09)	0.172053957750064
1373	34211 (1996/09)	34210 (2015/09)	0.168718650250798
1374	34211 (1996/09)	34214 (2015/09)	0.191479993395344
1375	34211 (1996/09)	34210 (2012/05)	0.151464466250372
1376	34211 (1996/09)	34210 (2012/06)	0.203106080547513
1377	34211 (1996/09)	34211 (1996/09)	1
1378	34211 (1996/09)	34212 (2015/01)	0.157016931955102
1379	34211 (1996/09)	34511 (2015/01)	0.155635283929234
1380	34211 (1996/09)	34210 (2009/10)	0.101941747572816
1381	34211 (1996/09)	34210 (2004/03)	0.171680534812602
1382	34211 (1996/09)	34210 (2015/01)	0.13877874702617
1383	34211 (1996/09)	34730 (2015/01)	0.1
1384	34211 (1996/09)	34313 (2012/06)	0.115627073656271
1385	34211 (1996/09)	34511 (2012/05)	0.109815195071869
1386	34211 (1996/09)	34511 (2012/06)	0.109815195071869
1387	34212 (2015/01)	34710 (2012/05)	0.0860655737704918
1388	34212 (2015/01)	34340 (2015/01)	0.126014834794336
1389	34212 (2015/01)	34313 (2007/09)	0.102868190787507
1390	34212 (2015/01)	34410 (2015/09)	0.118590476982922
1391	34212 (2015/01)	34710 (2007/09)	0.121627800640146
1392	34212 (2015/01)	34020 (2012/06)	0.130584571895497
1393	34212 (2015/01)	34313 (2009/10)	0.152583357962331
1394	34212 (2015/01)	34313 (2004/03)	0.0952713154781765
1395	34212 (2015/01)	34511 (2004/03)	0.0966238347190728
1396	34212 (2015/01)	34212 (2015/09)	0.107711262257177
1397	34212 (2015/01)	34213 (2012/05)	0.114118645666321
1398	34212 (2015/01)	34213 (2012/06)	0.114118645666321
1399	34212 (2015/01)	34313 (2012/05)	0.14237615960457
1400	34212 (2015/01)	34511 (2007/09)	0.152804509210888
1401	34212 (2015/01)	34511 (2009/10)	0.14983785145304
1402	34212 (2015/01)	34511 (2015/09)	0.166540626838081
1403	34212 (2015/01)	34313 (2015/09)	0.19486339324435
1404	34212 (2015/01)	34020 (2012/05)	0.17701886236369
1405	34212 (2015/01)	34313 (2015/01)	0.175396340367401
1406	34212 (2015/01)	34020 (2007/09)	0.135485429077443
1407	34212 (2015/01)	34020 (2004/03)	0.183395548181944
1408	34212 (2015/01)	34020 (2009/10)	0.146291410143653
1409	34212 (2015/01)	34730 (2012/05)	0.167820956778248
1410	34212 (2015/01)	34730 (2012/06)	0.167820956778248
1411	34212 (2015/01)	34720 (2015/01)	0.164582665384204
1412	34212 (2015/01)	34720 (2012/05)	0.172339773075744
1413	34212 (2015/01)	34720 (2012/06)	0.172339773075744
1414	34212 (2015/01)	34210 (2007/09)	0.170978772824053
1415	34212 (2015/01)	34210 (2015/09)	0.163341892158799
1416	34212 (2015/01)	34214 (2015/09)	0.189924853882549
1417	34212 (2015/01)	34210 (2012/05)	0.143985396565213
1418	34212 (2015/01)	34210 (2012/06)	0.155266792858239
1419	34212 (2015/01)	34211 (1996/09)	0.157016931955102
1420	34212 (2015/01)	34212 (2015/01)	1
1421	34212 (2015/01)	34511 (2015/01)	0.177324466044251
1422	34212 (2015/01)	34210 (2009/10)	0.0831979478409577
1423	34212 (2015/01)	34210 (2004/03)	0.132196757965344
1424	34212 (2015/01)	34210 (2015/01)	0.120754116617612
1425	34212 (2015/01)	34730 (2015/01)	0.0887053330939127
1426	34212 (2015/01)	34313 (2012/06)	0.117527346731112
1427	34212 (2015/01)	34511 (2012/05)	0.13578658431978
1428	34212 (2015/01)	34511 (2012/06)	0.13578658431978
1429	34511 (2015/01)	34710 (2012/05)	0.088333779801768
1430	34511 (2015/01)	34340 (2015/01)	0.142114525517802
1431	34511 (2015/01)	34313 (2007/09)	0.117615230460922
1432	34511 (2015/01)	34410 (2015/09)	0.137023365074038
1433	34511 (2015/01)	34710 (2007/09)	0.136164814976817
1434	34511 (2015/01)	34020 (2012/06)	0.145878645301611
1435	34511 (2015/01)	34313 (2009/10)	0.161235864730157
1436	34511 (2015/01)	34313 (2004/03)	0.113141929157985
1437	34511 (2015/01)	34511 (2004/03)	0.11150411597697
1438	34511 (2015/01)	34212 (2015/09)	0.12203654643027
1439	34511 (2015/01)	34213 (2012/05)	0.128556255215841
1440	34511 (2015/01)	34213 (2012/06)	0.128556255215841
1441	34511 (2015/01)	34313 (2012/05)	0.165837299870186
1442	34511 (2015/01)	34511 (2007/09)	0.176924941983305
1443	34511 (2015/01)	34511 (2009/10)	0.18395002402691
1444	34511 (2015/01)	34511 (2015/09)	0.19065310085701
1445	34511 (2015/01)	34313 (2015/09)	0.201676270298586
1446	34511 (2015/01)	34020 (2012/05)	0.188041085840059
1447	34511 (2015/01)	34313 (2015/01)	0.179026403814675
1448	34511 (2015/01)	34020 (2007/09)	0.141982095178263
1449	34511 (2015/01)	34020 (2004/03)	0.175257731958763
1450	34511 (2015/01)	34020 (2009/10)	0.160207837194198
1451	34511 (2015/01)	34730 (2012/05)	0.163609135155373
1452	34511 (2015/01)	34730 (2012/06)	0.163609135155373
1453	34511 (2015/01)	34720 (2015/01)	0.174131192563642
1454	34511 (2015/01)	34720 (2012/05)	0.179607843137255
1455	34511 (2015/01)	34720 (2012/06)	0.179607843137255
1456	34511 (2015/01)	34210 (2007/09)	0.170034623858986
1457	34511 (2015/01)	34210 (2015/09)	0.18937204414083
1458	34511 (2015/01)	34214 (2015/09)	0.184320538574298
1459	34511 (2015/01)	34210 (2012/05)	0.166173662335717
1460	34511 (2015/01)	34210 (2012/06)	0.172763399225596
1461	34511 (2015/01)	34211 (1996/09)	0.155635283929234
1462	34511 (2015/01)	34212 (2015/01)	0.177324466044251
1463	34511 (2015/01)	34511 (2015/01)	1
1464	34511 (2015/01)	34210 (2009/10)	0.0941805126492444
1465	34511 (2015/01)	34210 (2004/03)	0.14631122132672
1466	34511 (2015/01)	34210 (2015/01)	0.128671328671329
1467	34511 (2015/01)	34730 (2015/01)	0.0989328201539538
1468	34511 (2015/01)	34313 (2012/06)	0.128740777584349
1469	34511 (2015/01)	34511 (2012/05)	0.154359017638619
1470	34511 (2015/01)	34511 (2012/06)	0.154359017638619
1471	34210 (2009/10)	34710 (2012/05)	0.0418142884952307
1472	34210 (2009/10)	34340 (2015/01)	0.0554654463303018
1473	34210 (2009/10)	34313 (2007/09)	0.0447331050037591
1474	34210 (2009/10)	34410 (2015/09)	0.0563159271205649
1475	34210 (2009/10)	34710 (2007/09)	0.0544487802651697
1476	34210 (2009/10)	34020 (2012/06)	0.0561833958616245
1477	34210 (2009/10)	34313 (2009/10)	0.0621009210600667
1478	34210 (2009/10)	34313 (2004/03)	0.0404104796703724
1479	34210 (2009/10)	34511 (2004/03)	0.0421668205601724
1480	34210 (2009/10)	34212 (2015/09)	0.0441352095124357
1481	34210 (2009/10)	34213 (2012/05)	0.0468317949916267
1482	34210 (2009/10)	34213 (2012/06)	0.0468317949916267
1483	34210 (2009/10)	34313 (2012/05)	0.0668485675306958
1484	34210 (2009/10)	34511 (2007/09)	0.0640639131745553
1485	34210 (2009/10)	34511 (2009/10)	0.0682043735669553
1486	34210 (2009/10)	34511 (2015/09)	0.0933696816278843
1487	34210 (2009/10)	34313 (2015/09)	0.0807319101746604
1488	34210 (2009/10)	34020 (2012/05)	0.0877801820928429
1489	34210 (2009/10)	34313 (2015/01)	0.0741176470588235
1490	34210 (2009/10)	34020 (2007/09)	0.116057838660578
1491	34210 (2009/10)	34020 (2004/03)	0.126442261848002
1492	34210 (2009/10)	34020 (2009/10)	0.1357292010111
1493	34210 (2009/10)	34730 (2012/05)	0.100921344480464
1494	34210 (2009/10)	34730 (2012/06)	0.100921344480464
1495	34210 (2009/10)	34720 (2015/01)	0.0922098569157393
1496	34210 (2009/10)	34720 (2012/05)	0.101547543075941
1497	34210 (2009/10)	34720 (2012/06)	0.101547543075941
1498	34210 (2009/10)	34210 (2007/09)	0.110313823809112
1499	34210 (2009/10)	34210 (2015/09)	0.126971105642147
1500	34210 (2009/10)	34214 (2015/09)	0.109875690607735
1501	34210 (2009/10)	34210 (2012/05)	0.114269421415098
1502	34210 (2009/10)	34210 (2012/06)	0.126573198565373
1503	34210 (2009/10)	34211 (1996/09)	0.101941747572816
1504	34210 (2009/10)	34212 (2015/01)	0.0831979478409577
1505	34210 (2009/10)	34511 (2015/01)	0.0941805126492444
1506	34210 (2009/10)	34210 (2009/10)	1
1507	34210 (2009/10)	34210 (2004/03)	0.159978712080894
1508	34210 (2009/10)	34210 (2015/01)	0.154594452477981
1509	34210 (2009/10)	34730 (2015/01)	0.0938251804330393
1510	34210 (2009/10)	34313 (2012/06)	0.108092892329346
1511	34210 (2009/10)	34511 (2012/05)	0.0911716171617162
1512	34210 (2009/10)	34511 (2012/06)	0.0911716171617162
1513	34210 (2004/03)	34710 (2012/05)	0.0734533342782227
1514	34210 (2004/03)	34340 (2015/01)	0.107979268867271
1515	34210 (2004/03)	34313 (2007/09)	0.0907424754612471
1516	34210 (2004/03)	34410 (2015/09)	0.1078352008862
1517	34210 (2004/03)	34710 (2007/09)	0.108726178535607
1518	34210 (2004/03)	34020 (2012/06)	0.112126189779708
1519	34210 (2004/03)	34313 (2009/10)	0.121631940656703
1520	34210 (2004/03)	34313 (2004/03)	0.082597003457549
1521	34210 (2004/03)	34511 (2004/03)	0.0838044137842931
1522	34210 (2004/03)	34212 (2015/09)	0.0904077311842644
1523	34210 (2004/03)	34213 (2012/05)	0.095590484931926
1524	34210 (2004/03)	34213 (2012/06)	0.095590484931926
1525	34210 (2004/03)	34313 (2012/05)	0.121518987341772
1526	34210 (2004/03)	34511 (2007/09)	0.121892655367232
1527	34210 (2004/03)	34511 (2009/10)	0.124449909396842
1528	34210 (2004/03)	34511 (2015/09)	0.158880171184023
1529	34210 (2004/03)	34313 (2015/09)	0.152502502502502
1530	34210 (2004/03)	34020 (2012/05)	0.159526645406693
1531	34210 (2004/03)	34313 (2015/01)	0.139582872724593
1532	34210 (2004/03)	34020 (2007/09)	0.166761256148316
1533	34210 (2004/03)	34020 (2004/03)	0.202240150387718
1534	34210 (2004/03)	34020 (2009/10)	0.189740950420312
1535	34210 (2004/03)	34730 (2012/05)	0.143324061196106
1536	34210 (2004/03)	34730 (2012/06)	0.143324061196106
1537	34210 (2004/03)	34720 (2015/01)	0.151797526603394
1538	34210 (2004/03)	34720 (2012/05)	0.165345337274926
1539	34210 (2004/03)	34720 (2012/06)	0.165345337274926
1540	34210 (2004/03)	34210 (2007/09)	0.176060888920801
1541	34210 (2004/03)	34210 (2015/09)	0.190119760479042
1542	34210 (2004/03)	34214 (2015/09)	0.186433498729275
1543	34210 (2004/03)	34210 (2012/05)	0.174384156487156
1544	34210 (2004/03)	34210 (2012/06)	0.202102466354762
1545	34210 (2004/03)	34211 (1996/09)	0.171680534812602
1546	34210 (2004/03)	34212 (2015/01)	0.132196757965344
1547	34210 (2004/03)	34511 (2015/01)	0.14631122132672
1548	34210 (2004/03)	34210 (2009/10)	0.159978712080894
1549	34210 (2004/03)	34210 (2004/03)	1
1550	34210 (2004/03)	34210 (2015/01)	0.180546238620029
1551	34210 (2004/03)	34730 (2015/01)	0.102757959748696
1552	34210 (2004/03)	34313 (2012/06)	0.123485967503693
1553	34210 (2004/03)	34511 (2012/05)	0.111962000775494
1554	34210 (2004/03)	34511 (2012/06)	0.111962000775494
1555	34210 (2015/01)	34710 (2012/05)	0.0592790286809758
1556	34210 (2015/01)	34340 (2015/01)	0.0836911099662259
1557	34210 (2015/01)	34313 (2007/09)	0.0642518772884301
1558	34210 (2015/01)	34410 (2015/09)	0.079918609433513
1559	34210 (2015/01)	34710 (2007/09)	0.0802939575394665
1560	34210 (2015/01)	34020 (2012/06)	0.0841984645353501
1561	34210 (2015/01)	34313 (2009/10)	0.0896572912884395
1562	34210 (2015/01)	34313 (2004/03)	0.0592602926587302
1563	34210 (2015/01)	34511 (2004/03)	0.0605987289912578
1564	34210 (2015/01)	34212 (2015/09)	0.0662200196846995
1565	34210 (2015/01)	34213 (2012/05)	0.0689033957732019
1566	34210 (2015/01)	34213 (2012/06)	0.0689033957732019
1567	34210 (2015/01)	34313 (2012/05)	0.0929488430171304
1568	34210 (2015/01)	34511 (2007/09)	0.095567048393055
1569	34210 (2015/01)	34511 (2009/10)	0.098377759827679
1570	34210 (2015/01)	34511 (2015/09)	0.128698364684753
1571	34210 (2015/01)	34313 (2015/09)	0.122852233676976
1572	34210 (2015/01)	34020 (2012/05)	0.124674387849156
1573	34210 (2015/01)	34313 (2015/01)	0.107433886838868
1574	34210 (2015/01)	34020 (2007/09)	0.152198421645998
1575	34210 (2015/01)	34020 (2004/03)	0.161182767394928
1576	34210 (2015/01)	34020 (2009/10)	0.17620572343406
1577	34210 (2015/01)	34730 (2012/05)	0.138429752066116
1578	34210 (2015/01)	34730 (2012/06)	0.138429752066116
1579	34210 (2015/01)	34720 (2015/01)	0.125432036699554
1580	34210 (2015/01)	34720 (2012/05)	0.135719612229679
1581	34210 (2015/01)	34720 (2012/06)	0.135719612229679
1582	34210 (2015/01)	34210 (2007/09)	0.151436874394575
1583	34210 (2015/01)	34210 (2015/09)	0.191443388072602
1584	34210 (2015/01)	34214 (2015/09)	0.163883159225497
1585	34210 (2015/01)	34210 (2012/05)	0.142279192573035
1586	34210 (2015/01)	34210 (2012/06)	0.177467094905221
1587	34210 (2015/01)	34211 (1996/09)	0.13877874702617
1588	34210 (2015/01)	34212 (2015/01)	0.120754116617612
1589	34210 (2015/01)	34511 (2015/01)	0.128671328671329
1590	34210 (2015/01)	34210 (2009/10)	0.154594452477981
1591	34210 (2015/01)	34210 (2004/03)	0.180546238620029
1592	34210 (2015/01)	34210 (2015/01)	1
1593	34210 (2015/01)	34730 (2015/01)	0.104099678456592
1594	34210 (2015/01)	34313 (2012/06)	0.126408920130893
1595	34210 (2015/01)	34511 (2012/05)	0.111824123588829
1596	34210 (2015/01)	34511 (2012/06)	0.111824123588829
1597	34730 (2015/01)	34710 (2012/05)	0.0436703821656051
1598	34730 (2015/01)	34340 (2015/01)	0.055946112892314
1599	34730 (2015/01)	34313 (2007/09)	0.0435699523387743
1600	34730 (2015/01)	34410 (2015/09)	0.0520700706853405
1601	34730 (2015/01)	34710 (2007/09)	0.0539374076809453
1602	34730 (2015/01)	34020 (2012/06)	0.0534067414686273
1603	34730 (2015/01)	34313 (2009/10)	0.0637076167781574
1604	34730 (2015/01)	34313 (2004/03)	0.0386854460093897
1605	34730 (2015/01)	34511 (2004/03)	0.0399908704087122
1606	34730 (2015/01)	34212 (2015/09)	0.0419135587312652
1607	34730 (2015/01)	34213 (2012/05)	0.0464252005663049
1608	34730 (2015/01)	34213 (2012/06)	0.0464252005663049
1609	34730 (2015/01)	34313 (2012/05)	0.0642749152126834
1610	34730 (2015/01)	34511 (2007/09)	0.0656866894985954
1611	34730 (2015/01)	34511 (2009/10)	0.0660734767647979
1612	34730 (2015/01)	34511 (2015/09)	0.0854793977812995
1613	34730 (2015/01)	34313 (2015/09)	0.0883974727168294
1614	34730 (2015/01)	34020 (2012/05)	0.0791780368808402
1615	34730 (2015/01)	34313 (2015/01)	0.0761152751613291
1616	34730 (2015/01)	34020 (2007/09)	0.115660045939738
1617	34730 (2015/01)	34020 (2004/03)	0.118598650258039
1618	34730 (2015/01)	34020 (2009/10)	0.117680630065061
1619	34730 (2015/01)	34730 (2012/05)	0.113583138173302
1620	34730 (2015/01)	34730 (2012/06)	0.113583138173302
1621	34730 (2015/01)	34720 (2015/01)	0.101243093922652
1622	34730 (2015/01)	34720 (2012/05)	0.114873949579832
1623	34730 (2015/01)	34720 (2012/06)	0.114873949579832
1624	34730 (2015/01)	34210 (2007/09)	0.107599495768053
1625	34730 (2015/01)	34210 (2015/09)	0.102592799850774
1626	34730 (2015/01)	34214 (2015/09)	0.103146977338922
1627	34730 (2015/01)	34210 (2012/05)	0.074098077338518
1628	34730 (2015/01)	34210 (2012/06)	0.0965923984272608
1629	34730 (2015/01)	34211 (1996/09)	0.1
1630	34730 (2015/01)	34212 (2015/01)	0.0887053330939127
1631	34730 (2015/01)	34511 (2015/01)	0.0989328201539538
1632	34730 (2015/01)	34210 (2009/10)	0.0938251804330393
1633	34730 (2015/01)	34210 (2004/03)	0.102757959748696
1634	34730 (2015/01)	34210 (2015/01)	0.104099678456592
1635	34730 (2015/01)	34730 (2015/01)	1
1636	34730 (2015/01)	34313 (2012/06)	0.103567665211501
1637	34730 (2015/01)	34511 (2012/05)	0.0981877599524658
1638	34730 (2015/01)	34511 (2012/06)	0.0981877599524658
1639	34313 (2012/06)	34710 (2012/05)	0.0515964831096715
1640	34313 (2012/06)	34340 (2015/01)	0.070638001970215
1641	34313 (2012/06)	34313 (2007/09)	0.0567730333319393
1642	34313 (2012/06)	34410 (2015/09)	0.0668249439132234
1643	34313 (2012/06)	34710 (2007/09)	0.0660125499144324
1644	34313 (2012/06)	34020 (2012/06)	0.0694217161822666
1645	34313 (2012/06)	34313 (2009/10)	0.0796497789867392
1646	34313 (2012/06)	34313 (2004/03)	0.0508392687374343
1647	34313 (2012/06)	34511 (2004/03)	0.051995457495133
1648	34313 (2012/06)	34212 (2015/09)	0.0552443064541307
1649	34313 (2012/06)	34213 (2012/05)	0.0588441877707106
1650	34313 (2012/06)	34213 (2012/06)	0.0588441877707106
1651	34313 (2012/06)	34313 (2012/05)	0.0983261054594091
1652	34313 (2012/06)	34511 (2007/09)	0.0898923263572945
1653	34313 (2012/06)	34511 (2009/10)	0.0885229027277406
1654	34313 (2012/06)	34511 (2015/09)	0.117212197850299
1655	34313 (2012/06)	34313 (2015/09)	0.119807412383832
1656	34313 (2012/06)	34020 (2012/05)	0.103641684278979
1657	34313 (2012/06)	34313 (2015/01)	0.0992435584272319
1658	34313 (2012/06)	34020 (2007/09)	0.124531948302935
1659	34313 (2012/06)	34020 (2004/03)	0.138896589963959
1660	34313 (2012/06)	34020 (2009/10)	0.145558254991021
1661	34313 (2012/06)	34730 (2012/05)	0.127489705017228
1662	34313 (2012/06)	34730 (2012/06)	0.127489705017228
1663	34313 (2012/06)	34720 (2015/01)	0.118428844002895
1664	34313 (2012/06)	34720 (2012/05)	0.117527704073669
1665	34313 (2012/06)	34720 (2012/06)	0.117527704073669
1666	34313 (2012/06)	34210 (2007/09)	0.125590020229265
1667	34313 (2012/06)	34210 (2015/09)	0.141603121120766
1668	34313 (2012/06)	34214 (2015/09)	0.13133656273453
1669	34313 (2012/06)	34210 (2012/05)	0.0979154308956868
1670	34313 (2012/06)	34210 (2012/06)	0.121925066229343
1671	34313 (2012/06)	34211 (1996/09)	0.115627073656271
1672	34313 (2012/06)	34212 (2015/01)	0.117527346731112
1673	34313 (2012/06)	34511 (2015/01)	0.128740777584349
1674	34313 (2012/06)	34210 (2009/10)	0.108092892329346
1675	34313 (2012/06)	34210 (2004/03)	0.123485967503693
1676	34313 (2012/06)	34210 (2015/01)	0.126408920130893
1677	34313 (2012/06)	34730 (2015/01)	0.103567665211501
1678	34313 (2012/06)	34313 (2012/06)	1
1679	34313 (2012/06)	34511 (2012/05)	0.135520301156225
1680	34313 (2012/06)	34511 (2012/06)	0.135520301156225
1681	34511 (2012/05)	34710 (2012/05)	0.0536622976098689
1682	34511 (2012/05)	34340 (2015/01)	0.0764264526260687
1683	34511 (2012/05)	34313 (2007/09)	0.0564127189594338
1684	34511 (2012/05)	34410 (2015/09)	0.0673384551766165
1685	34511 (2012/05)	34710 (2007/09)	0.0671594123551419
1686	34511 (2012/05)	34020 (2012/06)	0.0723831506058858
1687	34511 (2012/05)	34313 (2009/10)	0.0819890567856434
1688	34511 (2012/05)	34313 (2004/03)	0.0526586701190123
1689	34511 (2012/05)	34511 (2004/03)	0.0524378577335301
1690	34511 (2012/05)	34212 (2015/09)	0.0576956476431971
1691	34511 (2012/05)	34213 (2012/05)	0.0627909706193028
1692	34511 (2012/05)	34213 (2012/06)	0.0627909706193028
1693	34511 (2012/05)	34313 (2012/05)	0.0900152500200658
1694	34511 (2012/05)	34511 (2007/09)	0.0938188169185208
1695	34511 (2012/05)	34511 (2009/10)	0.0921115921115921
1696	34511 (2012/05)	34511 (2015/09)	0.111631274131274
1697	34511 (2012/05)	34313 (2015/09)	0.118955997992304
1698	34511 (2012/05)	34020 (2012/05)	0.10580204778157
1699	34511 (2012/05)	34313 (2015/01)	0.0976643768400393
1700	34511 (2012/05)	34020 (2007/09)	0.124684987399496
1701	34511 (2012/05)	34020 (2004/03)	0.129697190806275
1702	34511 (2012/05)	34020 (2009/10)	0.119930177636308
1703	34511 (2012/05)	34730 (2012/05)	0.126075695546829
1704	34511 (2012/05)	34730 (2012/06)	0.126075695546829
1705	34511 (2012/05)	34720 (2015/01)	0.116119324872432
1706	34511 (2012/05)	34720 (2012/05)	0.120791770573566
1707	34511 (2012/05)	34720 (2012/06)	0.120791770573566
1708	34511 (2012/05)	34210 (2007/09)	0.122208281053952
1709	34511 (2012/05)	34210 (2015/09)	0.139221556886228
1710	34511 (2012/05)	34214 (2015/09)	0.127947953374898
1711	34511 (2012/05)	34210 (2012/05)	0.0937302623268348
1712	34511 (2012/05)	34210 (2012/06)	0.113752651940597
1713	34511 (2012/05)	34211 (1996/09)	0.109815195071869
1714	34511 (2012/05)	34212 (2015/01)	0.13578658431978
1715	34511 (2012/05)	34511 (2015/01)	0.154359017638619
1716	34511 (2012/05)	34210 (2009/10)	0.0911716171617162
1717	34511 (2012/05)	34210 (2004/03)	0.111962000775494
1718	34511 (2012/05)	34210 (2015/01)	0.111824123588829
1719	34511 (2012/05)	34730 (2015/01)	0.0981877599524658
1720	34511 (2012/05)	34313 (2012/06)	0.135520301156225
1721	34511 (2012/05)	34511 (2012/05)	1
1722	34511 (2012/05)	34511 (2012/06)	1
1723	34511 (2012/06)	34710 (2012/05)	0.0536622976098689
1724	34511 (2012/06)	34340 (2015/01)	0.0764264526260687
1725	34511 (2012/06)	34313 (2007/09)	0.0564127189594338
1726	34511 (2012/06)	34410 (2015/09)	0.0673384551766165
1727	34511 (2012/06)	34710 (2007/09)	0.0671594123551419
1728	34511 (2012/06)	34020 (2012/06)	0.0723831506058858
1729	34511 (2012/06)	34313 (2009/10)	0.0819890567856434
1730	34511 (2012/06)	34313 (2004/03)	0.0526586701190123
1731	34511 (2012/06)	34511 (2004/03)	0.0524378577335301
1732	34511 (2012/06)	34212 (2015/09)	0.0576956476431971
1733	34511 (2012/06)	34213 (2012/05)	0.0627909706193028
1734	34511 (2012/06)	34213 (2012/06)	0.0627909706193028
1735	34511 (2012/06)	34313 (2012/05)	0.0900152500200658
1736	34511 (2012/06)	34511 (2007/09)	0.0938188169185208
1737	34511 (2012/06)	34511 (2009/10)	0.0921115921115921
1738	34511 (2012/06)	34511 (2015/09)	0.111631274131274
1739	34511 (2012/06)	34313 (2015/09)	0.118955997992304
1740	34511 (2012/06)	34020 (2012/05)	0.10580204778157
1741	34511 (2012/06)	34313 (2015/01)	0.0976643768400393
1742	34511 (2012/06)	34020 (2007/09)	0.124684987399496
1743	34511 (2012/06)	34020 (2004/03)	0.129697190806275
1744	34511 (2012/06)	34020 (2009/10)	0.119930177636308
1745	34511 (2012/06)	34730 (2012/05)	0.126075695546829
1746	34511 (2012/06)	34730 (2012/06)	0.126075695546829
1747	34511 (2012/06)	34720 (2015/01)	0.116119324872432
1748	34511 (2012/06)	34720 (2012/05)	0.120791770573566
1749	34511 (2012/06)	34720 (2012/06)	0.120791770573566
1750	34511 (2012/06)	34210 (2007/09)	0.122208281053952
1751	34511 (2012/06)	34210 (2015/09)	0.139221556886228
1752	34511 (2012/06)	34214 (2015/09)	0.127947953374898
1753	34511 (2012/06)	34210 (2012/05)	0.0937302623268348
1754	34511 (2012/06)	34210 (2012/06)	0.113752651940597
1755	34511 (2012/06)	34211 (1996/09)	0.109815195071869
1756	34511 (2012/06)	34212 (2015/01)	0.13578658431978
1757	34511 (2012/06)	34511 (2015/01)	0.154359017638619
1758	34511 (2012/06)	34210 (2009/10)	0.0911716171617162
1759	34511 (2012/06)	34210 (2004/03)	0.111962000775494
1760	34511 (2012/06)	34210 (2015/01)	0.111824123588829
1761	34511 (2012/06)	34730 (2015/01)	0.0981877599524658
1762	34511 (2012/06)	34313 (2012/06)	0.135520301156225
1763	34511 (2012/06)	34511 (2012/05)	1
1764	34511 (2012/06)	34511 (2012/06)	1
