# Supplementary material for: Dataset of Jaccard similarity indices from 1,597 European political manifestos across 27 countries (1945–2017)
Source: Data Brief. 2019 Apr 9;24:103907. doi: 10.1016/j.dib.2019.103907 (PMC6479077; doi:10.1016/j.dib.2019.103907)
Supplement: Multimedia component 3 [file mmc3.zip › Spain.csv]

	referenceParty	comparedParty	Jaccard Similarity
1	33611 (1993/06)	33611 (1993/06)	1
2	33611 (1993/06)	33611 (2008/03)	0.203050648588749
3	33611 (1993/06)	33910 (2004/03)	0.0918148803426762
4	33611 (1993/06)	33092 (2011/11)	0.102114080574392
5	33611 (1993/06)	33095 (2015/12)	0.105847648794031
6	33611 (1993/06)	33512 (1993/06)	0.117286026568017
7	33611 (1993/06)	33095 (2016/06)	0.115191369883257
8	33611 (1993/06)	33320 (1977/06)	0.131263369417255
9	33611 (1993/06)	33430 (1977/06)	0.127175609170568
10	33611 (1993/06)	33097 (2015/12)	0.109430664784567
11	33611 (1993/06)	33097 (2016/06)	0.107655986509275
12	33611 (1993/06)	33908 (2011/11)	0.0978231964441743
13	33611 (1993/06)	33908 (2000/03)	0.0864594611808165
14	33611 (1993/06)	33908 (2004/03)	0.0778759211832959
15	33611 (1993/06)	33908 (2008/03)	0.0829293479819856
16	33611 (1993/06)	33611 (1986/06)	0.134848771522015
17	33611 (1993/06)	33905 (2015/12)	0.171781934064266
18	33611 (1993/06)	33905 (2016/06)	0.166756243505679
19	33611 (1993/06)	33098 (2015/12)	0.119281202143951
20	33611 (1993/06)	33098 (2016/06)	0.109692702507074
21	33611 (1993/06)	33905 (2008/03)	0.118575676058332
22	33611 (1993/06)	33905 (2011/11)	0.101254923513786
23	33611 (1993/06)	33611 (2004/03)	0.0986045193738046
24	33611 (1993/06)	33611 (2011/11)	0.130824372759857
25	33611 (1993/06)	33096 (2015/12)	0.111769139657586
26	33611 (1993/06)	33096 (2016/06)	0.111769139657586
27	33611 (1993/06)	33099 (2015/12)	0.120000915688025
28	33611 (1993/06)	33911 (2016/06)	0.11345361619633
29	33611 (1993/06)	33025 (2016/06)	0.120701351562908
30	33611 (1993/06)	33611 (1982/10)	0.127743550250289
31	33611 (1993/06)	33430 (1979/03)	0.112723992290975
32	33611 (1993/06)	33512 (1982/10)	0.116102017510468
33	33611 (1993/06)	33220 (1982/10)	0.116571635442121
34	33611 (1993/06)	33220 (1979/03)	0.116923365890308
35	33611 (1993/06)	33320 (1979/03)	0.121633990076593
36	33611 (1993/06)	33909 (2004/03)	0.107066781269853
37	33611 (1993/06)	33909 (2008/03)	0.102108999791188
38	33611 (1993/06)	33420 (2016/06)	0.109182992422755
39	33611 (1993/06)	33440 (2011/11)	0.100277647567879
40	33611 (1993/06)	33902 (2011/11)	0.116449585572457
41	33611 (1993/06)	33902 (2015/12)	0.117753623188406
42	33611 (1993/06)	33902 (2016/06)	0.117398534765607
43	33611 (1993/06)	33907 (2015/12)	0.103002108017736
44	33611 (1993/06)	33907 (2016/06)	0.104625754601681
45	33611 (1993/06)	33907 (2000/03)	0.108018832105703
46	33611 (1993/06)	33907 (2004/03)	0.115572077653862
47	33611 (1993/06)	33907 (2008/03)	0.0938621570655149
48	33611 (1993/06)	33907 (2011/11)	0.101508635401734
49	33611 (1993/06)	33902 (2008/03)	0.0936142685518898
50	33611 (1993/06)	33091 (2011/11)	0.105377626547865
51	33611 (1993/06)	33903 (2008/03)	0.10538386344838
52	33611 (1993/06)	33220 (1996/03)	0.0553359100699259
53	33611 (1993/06)	33220 (2000/03)	0.052838689044315
54	33611 (1993/06)	33420 (2015/12)	0.056811845610557
55	33611 (1993/06)	33320 (2015/12)	0.0630708852846178
56	33611 (1993/06)	33320 (2016/06)	0.0625149169763715
57	33611 (1993/06)	33220 (1986/06)	0.0964776983852183
58	33611 (1993/06)	33220 (1989/10)	0.0847620034184493
59	33611 (1993/06)	33320 (1989/10)	0.105737146137562
60	33611 (1993/06)	33320 (1993/06)	0.0950771310921271
61	33611 (1993/06)	33430 (1982/10)	0.0964229673039357
62	33611 (1993/06)	33512 (1986/06)	0.0914341262580055
63	33611 (1993/06)	33907 (1996/03)	0.0845074173702293
64	33611 (1993/06)	33610 (1993/06)	0.0843459796873801
65	33611 (1993/06)	33610 (1996/03)	0.0787875968270953
66	33611 (1993/06)	33611 (1989/10)	0.093681917211329
67	33611 (1993/06)	33438 (1986/06)	0.0943458055290753
68	33611 (1993/06)	33439 (1986/06)	0.0943458055290753
69	33611 (1993/06)	33320 (1982/10)	0.0982786988988736
70	33611 (1993/06)	33320 (1986/06)	0.094271646451303
71	33611 (1993/06)	33512 (1989/10)	0.0787283073884212
72	33611 (1993/06)	33610 (1989/10)	0.0831848636169732
73	33611 (1993/06)	33220 (1993/06)	0.0702577059120768
74	33611 (1993/06)	33902 (1996/03)	0.0739705568593983
75	33611 (1993/06)	33902 (2000/03)	0.0756335452407907
76	33611 (1993/06)	33610 (1982/10)	0.0827308840583286
77	33611 (1993/06)	33610 (1986/06)	0.0770412196499153
78	33611 (1993/06)	33020 (2015/12)	0.0796275367303818
79	33611 (1993/06)	33093 (2011/11)	0.0863080413968676
80	33611 (1993/06)	33610 (2015/12)	0.0756144534115921
81	33611 (1993/06)	33610 (2016/06)	0.0772615564657695
82	33611 (1993/06)	33610 (2004/03)	0.0735558881586083
83	33611 (1993/06)	33320 (2008/03)	0.0715314647898918
84	33611 (1993/06)	33320 (2011/11)	0.0804038262294292
85	33611 (1993/06)	33320 (1996/03)	0.0776153235860818
86	33611 (1993/06)	33320 (2004/03)	0.071251624431449
87	33611 (1993/06)	33220 (2011/11)	0.083260077860103
88	33611 (1993/06)	33220 (2004/03)	0.0783403590205087
89	33611 (1993/06)	33220 (2008/03)	0.0782753515914138
90	33611 (1993/06)	33906 (2004/03)	0.0790854483724685
91	33611 (1993/06)	33210 (2015/12)	0.0809223087090615
92	33611 (1993/06)	33210 (2016/06)	0.0809223087090615
93	33611 (1993/06)	33611 (2000/03)	0.0846920850137318
94	33611 (1993/06)	33320 (2000/03)	0.0966159577770879
95	33611 (1993/06)	33612 (2011/11)	0.0913288575394465
96	33611 (1993/06)	33610 (2011/11)	0.0954977882809186
97	33611 (1993/06)	33610 (2000/03)	0.0887465690759378
98	33611 (1993/06)	33610 (2008/03)	0.081613782363247
99	33611 (2008/03)	33611 (1993/06)	0.203050648588749
100	33611 (2008/03)	33611 (2008/03)	1
101	33611 (2008/03)	33910 (2004/03)	0.0852910467240929
102	33611 (2008/03)	33092 (2011/11)	0.0894320043691972
103	33611 (2008/03)	33095 (2015/12)	0.103112110986127
104	33611 (2008/03)	33512 (1993/06)	0.111280767116594
105	33611 (2008/03)	33095 (2016/06)	0.116888193901486
106	33611 (2008/03)	33320 (1977/06)	0.131420474672334
107	33611 (2008/03)	33430 (1977/06)	0.129889334096546
108	33611 (2008/03)	33097 (2015/12)	0.117776037588097
109	33611 (2008/03)	33097 (2016/06)	0.114263322884013
110	33611 (2008/03)	33908 (2011/11)	0.116159281516212
111	33611 (2008/03)	33908 (2000/03)	0.10819867662511
112	33611 (2008/03)	33908 (2004/03)	0.100166865315852
113	33611 (2008/03)	33908 (2008/03)	0.105072276047873
114	33611 (2008/03)	33611 (1986/06)	0.174325711852946
115	33611 (2008/03)	33905 (2015/12)	0.273364402860294
116	33611 (2008/03)	33905 (2016/06)	0.260775934587301
117	33611 (2008/03)	33098 (2015/12)	0.216528575463704
118	33611 (2008/03)	33098 (2016/06)	0.198790366130252
119	33611 (2008/03)	33905 (2008/03)	0.221031746031746
120	33611 (2008/03)	33905 (2011/11)	0.178588260885328
121	33611 (2008/03)	33611 (2004/03)	0.181155712395236
122	33611 (2008/03)	33611 (2011/11)	0.243837937763171
123	33611 (2008/03)	33096 (2015/12)	0.205686011047838
124	33611 (2008/03)	33096 (2016/06)	0.205686011047838
125	33611 (2008/03)	33099 (2015/12)	0.214543567528541
126	33611 (2008/03)	33911 (2016/06)	0.210016366612111
127	33611 (2008/03)	33025 (2016/06)	0.140498011412762
128	33611 (2008/03)	33611 (1982/10)	0.139547977157565
129	33611 (2008/03)	33430 (1979/03)	0.131426553672316
130	33611 (2008/03)	33512 (1982/10)	0.134046022830223
131	33611 (2008/03)	33220 (1982/10)	0.131425948592411
132	33611 (2008/03)	33220 (1979/03)	0.133085854197931
133	33611 (2008/03)	33320 (1979/03)	0.139174007920472
134	33611 (2008/03)	33909 (2004/03)	0.133655077317049
135	33611 (2008/03)	33909 (2008/03)	0.132812983955894
136	33611 (2008/03)	33420 (2016/06)	0.137612790338628
137	33611 (2008/03)	33440 (2011/11)	0.124694376528117
138	33611 (2008/03)	33902 (2011/11)	0.138231197771588
139	33611 (2008/03)	33902 (2015/12)	0.137004726951309
140	33611 (2008/03)	33902 (2016/06)	0.136448669491849
141	33611 (2008/03)	33907 (2015/12)	0.129972114490849
142	33611 (2008/03)	33907 (2016/06)	0.133107138196529
143	33611 (2008/03)	33907 (2000/03)	0.132035997741839
144	33611 (2008/03)	33907 (2004/03)	0.139704306835226
145	33611 (2008/03)	33907 (2008/03)	0.125585238226384
146	33611 (2008/03)	33907 (2011/11)	0.127426006792819
147	33611 (2008/03)	33902 (2008/03)	0.124568629633753
148	33611 (2008/03)	33091 (2011/11)	0.128754300592009
149	33611 (2008/03)	33903 (2008/03)	0.130751483190508
150	33611 (2008/03)	33220 (1996/03)	0.0775725965604736
151	33611 (2008/03)	33220 (2000/03)	0.0747870369136016
152	33611 (2008/03)	33420 (2015/12)	0.0821632018939114
153	33611 (2008/03)	33320 (2015/12)	0.0903814125290635
154	33611 (2008/03)	33320 (2016/06)	0.0890785978098879
155	33611 (2008/03)	33220 (1986/06)	0.120541378824193
156	33611 (2008/03)	33220 (1989/10)	0.110101537293604
157	33611 (2008/03)	33320 (1989/10)	0.131222292590247
158	33611 (2008/03)	33320 (1993/06)	0.122611729523177
159	33611 (2008/03)	33430 (1982/10)	0.123955551727108
160	33611 (2008/03)	33512 (1986/06)	0.113984278030616
161	33611 (2008/03)	33907 (1996/03)	0.110986656277394
162	33611 (2008/03)	33610 (1993/06)	0.110349361382419
163	33611 (2008/03)	33610 (1996/03)	0.10385948296274
164	33611 (2008/03)	33611 (1989/10)	0.117445664578631
165	33611 (2008/03)	33438 (1986/06)	0.118119327640836
166	33611 (2008/03)	33439 (1986/06)	0.118119327640836
167	33611 (2008/03)	33320 (1982/10)	0.122488878814496
168	33611 (2008/03)	33320 (1986/06)	0.119339558803627
169	33611 (2008/03)	33512 (1989/10)	0.103529207232267
170	33611 (2008/03)	33610 (1989/10)	0.108313736339743
171	33611 (2008/03)	33220 (1993/06)	0.0939532597186507
172	33611 (2008/03)	33902 (1996/03)	0.0984450807285453
173	33611 (2008/03)	33902 (2000/03)	0.100391028628158
174	33611 (2008/03)	33610 (1982/10)	0.107333348464559
175	33611 (2008/03)	33610 (1986/06)	0.101933915812852
176	33611 (2008/03)	33020 (2015/12)	0.110355957630586
177	33611 (2008/03)	33093 (2011/11)	0.121429115563343
178	33611 (2008/03)	33610 (2015/12)	0.105139688632971
179	33611 (2008/03)	33610 (2016/06)	0.107241461770908
180	33611 (2008/03)	33610 (2004/03)	0.101352445740201
181	33611 (2008/03)	33320 (2008/03)	0.100964232575216
182	33611 (2008/03)	33320 (2011/11)	0.110228312540451
183	33611 (2008/03)	33320 (1996/03)	0.105501686340641
184	33611 (2008/03)	33320 (2004/03)	0.0993479752916953
185	33611 (2008/03)	33220 (2011/11)	0.112691390053508
186	33611 (2008/03)	33220 (2004/03)	0.107014309542621
187	33611 (2008/03)	33220 (2008/03)	0.107142857142857
188	33611 (2008/03)	33906 (2004/03)	0.107236306866906
189	33611 (2008/03)	33210 (2015/12)	0.11024120921392
190	33611 (2008/03)	33210 (2016/06)	0.11024120921392
191	33611 (2008/03)	33611 (2000/03)	0.115443582526716
192	33611 (2008/03)	33320 (2000/03)	0.127245215344523
193	33611 (2008/03)	33612 (2011/11)	0.120424115780512
194	33611 (2008/03)	33610 (2011/11)	0.126708006365582
195	33611 (2008/03)	33610 (2000/03)	0.118877324520298
196	33611 (2008/03)	33610 (2008/03)	0.111897091621798
197	33910 (2004/03)	33611 (1993/06)	0.0918148803426762
198	33910 (2004/03)	33611 (2008/03)	0.0852910467240929
199	33910 (2004/03)	33910 (2004/03)	1
200	33910 (2004/03)	33092 (2011/11)	0.155107661492238
201	33910 (2004/03)	33095 (2015/12)	0.176831896551724
202	33910 (2004/03)	33512 (1993/06)	0.176518883415435
203	33910 (2004/03)	33095 (2016/06)	0.168060568712035
204	33910 (2004/03)	33320 (1977/06)	0.17143928035982
205	33910 (2004/03)	33430 (1977/06)	0.167607767525134
206	33910 (2004/03)	33097 (2015/12)	0.121895299961788
207	33910 (2004/03)	33097 (2016/06)	0.120958451731818
208	33910 (2004/03)	33908 (2011/11)	0.0956292998785917
209	33910 (2004/03)	33908 (2000/03)	0.0863217385453812
210	33910 (2004/03)	33908 (2004/03)	0.0758712917223875
211	33910 (2004/03)	33908 (2008/03)	0.0822363466578305
212	33910 (2004/03)	33611 (1986/06)	0.0540391580494462
213	33910 (2004/03)	33905 (2015/12)	0.0669652691093326
214	33910 (2004/03)	33905 (2016/06)	0.0648882729949766
215	33910 (2004/03)	33098 (2015/12)	0.0527400468384075
216	33910 (2004/03)	33098 (2016/06)	0.0483018056749785
217	33910 (2004/03)	33905 (2008/03)	0.0538753237143914
218	33910 (2004/03)	33905 (2011/11)	0.0478938568577747
219	33910 (2004/03)	33611 (2004/03)	0.0421635655560363
220	33910 (2004/03)	33611 (2011/11)	0.0551424090656144
221	33910 (2004/03)	33096 (2015/12)	0.0477593099095308
222	33910 (2004/03)	33096 (2016/06)	0.0477593099095308
223	33910 (2004/03)	33099 (2015/12)	0.0505888650963597
224	33910 (2004/03)	33911 (2016/06)	0.0498890157963925
225	33910 (2004/03)	33025 (2016/06)	0.163607295120796
226	33910 (2004/03)	33611 (1982/10)	0.155285813592856
227	33910 (2004/03)	33430 (1979/03)	0.142708803611738
228	33910 (2004/03)	33512 (1982/10)	0.141827817032354
229	33910 (2004/03)	33220 (1982/10)	0.149577379754478
230	33910 (2004/03)	33220 (1979/03)	0.151237156636611
231	33910 (2004/03)	33320 (1979/03)	0.15700652396614
232	33910 (2004/03)	33909 (2004/03)	0.129535573524034
233	33910 (2004/03)	33909 (2008/03)	0.130159812163902
234	33910 (2004/03)	33420 (2016/06)	0.138211732276682
235	33910 (2004/03)	33440 (2011/11)	0.123912873148946
236	33910 (2004/03)	33902 (2011/11)	0.152537207294154
237	33910 (2004/03)	33902 (2015/12)	0.147800321414223
238	33910 (2004/03)	33902 (2016/06)	0.147154026193915
239	33910 (2004/03)	33907 (2015/12)	0.132224515719276
240	33910 (2004/03)	33907 (2016/06)	0.134976287949414
241	33910 (2004/03)	33907 (2000/03)	0.139157228514324
242	33910 (2004/03)	33907 (2004/03)	0.151222857142857
243	33910 (2004/03)	33907 (2008/03)	0.11711387434555
244	33910 (2004/03)	33907 (2011/11)	0.126873681483401
245	33910 (2004/03)	33902 (2008/03)	0.113731066869502
246	33910 (2004/03)	33091 (2011/11)	0.12895987830386
247	33910 (2004/03)	33903 (2008/03)	0.138469160267525
248	33910 (2004/03)	33220 (1996/03)	0.0616148387293272
249	33910 (2004/03)	33220 (2000/03)	0.0591709190986755
250	33910 (2004/03)	33420 (2015/12)	0.0652560997128603
251	33910 (2004/03)	33320 (2015/12)	0.0728891939737707
252	33910 (2004/03)	33320 (2016/06)	0.0713653267221534
253	33910 (2004/03)	33220 (1986/06)	0.115772038939968
254	33910 (2004/03)	33220 (1989/10)	0.0982510006031032
255	33910 (2004/03)	33320 (1989/10)	0.132981633450567
256	33910 (2004/03)	33320 (1993/06)	0.118310511344844
257	33910 (2004/03)	33430 (1982/10)	0.120471515486726
258	33910 (2004/03)	33512 (1986/06)	0.106379740670847
259	33910 (2004/03)	33907 (1996/03)	0.103529478522386
260	33910 (2004/03)	33610 (1993/06)	0.0998996664587683
261	33910 (2004/03)	33610 (1996/03)	0.0932760736196319
262	33910 (2004/03)	33611 (1989/10)	0.106890826068908
263	33910 (2004/03)	33438 (1986/06)	0.112173054254675
264	33910 (2004/03)	33439 (1986/06)	0.112173054254675
265	33910 (2004/03)	33320 (1982/10)	0.11648672506281
266	33910 (2004/03)	33320 (1986/06)	0.113422948289169
267	33910 (2004/03)	33512 (1989/10)	0.0934071389564613
268	33910 (2004/03)	33610 (1989/10)	0.0994362002021169
269	33910 (2004/03)	33220 (1993/06)	0.0793134750575271
270	33910 (2004/03)	33902 (1996/03)	0.0863003269291057
271	33910 (2004/03)	33902 (2000/03)	0.0889346607163291
272	33910 (2004/03)	33610 (1982/10)	0.0959193245778612
273	33910 (2004/03)	33610 (1986/06)	0.0888176638176638
274	33910 (2004/03)	33020 (2015/12)	0.0946279595602568
275	33910 (2004/03)	33093 (2011/11)	0.104058518168948
276	33910 (2004/03)	33610 (2015/12)	0.0902913795188006
277	33910 (2004/03)	33610 (2016/06)	0.0922997083971729
278	33910 (2004/03)	33610 (2004/03)	0.0904785871156662
279	33910 (2004/03)	33320 (2008/03)	0.0853692782926144
280	33910 (2004/03)	33320 (2011/11)	0.0963146090325211
281	33910 (2004/03)	33320 (1996/03)	0.0923297491039426
282	33910 (2004/03)	33320 (2004/03)	0.0830374040444851
283	33910 (2004/03)	33220 (2011/11)	0.0984495917878893
284	33910 (2004/03)	33220 (2004/03)	0.093983080542624
285	33910 (2004/03)	33220 (2008/03)	0.0928365783438247
286	33910 (2004/03)	33906 (2004/03)	0.0957476201240801
287	33910 (2004/03)	33210 (2015/12)	0.0974155584934028
288	33910 (2004/03)	33210 (2016/06)	0.0974155584934028
289	33910 (2004/03)	33611 (2000/03)	0.0984600904598813
290	33910 (2004/03)	33320 (2000/03)	0.120038786906076
291	33910 (2004/03)	33612 (2011/11)	0.110203587742384
292	33910 (2004/03)	33610 (2011/11)	0.115142263219436
293	33910 (2004/03)	33610 (2000/03)	0.109244903818547
294	33910 (2004/03)	33610 (2008/03)	0.0961528570693823
295	33092 (2011/11)	33611 (1993/06)	0.102114080574392
296	33092 (2011/11)	33611 (2008/03)	0.0894320043691972
297	33092 (2011/11)	33910 (2004/03)	0.155107661492238
298	33092 (2011/11)	33092 (2011/11)	1
299	33092 (2011/11)	33095 (2015/12)	0.302987921169739
300	33092 (2011/11)	33512 (1993/06)	0.169882914137034
301	33092 (2011/11)	33095 (2016/06)	0.22998046875
302	33092 (2011/11)	33320 (1977/06)	0.201800208952825
303	33092 (2011/11)	33430 (1977/06)	0.190103785996199
304	33092 (2011/11)	33097 (2015/12)	0.135733398199951
305	33092 (2011/11)	33097 (2016/06)	0.133979475484607
306	33092 (2011/11)	33908 (2011/11)	0.098261086612863
307	33092 (2011/11)	33908 (2000/03)	0.0841791249485667
308	33092 (2011/11)	33908 (2004/03)	0.0752879145275427
309	33092 (2011/11)	33908 (2008/03)	0.0801188761910598
310	33092 (2011/11)	33611 (1986/06)	0.0523398358383968
311	33092 (2011/11)	33905 (2015/12)	0.0691447294091063
312	33092 (2011/11)	33905 (2016/06)	0.066361637227779
313	33092 (2011/11)	33098 (2015/12)	0.0511085790248303
314	33092 (2011/11)	33098 (2016/06)	0.046841669931653
315	33092 (2011/11)	33905 (2008/03)	0.0504093567251462
316	33092 (2011/11)	33905 (2011/11)	0.0451708874537407
317	33092 (2011/11)	33611 (2004/03)	0.0399469004908211
318	33092 (2011/11)	33611 (2011/11)	0.0526842280760253
319	33092 (2011/11)	33096 (2015/12)	0.0459897374752486
320	33092 (2011/11)	33096 (2016/06)	0.0459897374752486
321	33092 (2011/11)	33099 (2015/12)	0.0493163069273364
322	33092 (2011/11)	33911 (2016/06)	0.0486053516085381
323	33092 (2011/11)	33025 (2016/06)	0.169676425269646
324	33092 (2011/11)	33611 (1982/10)	0.158768821966342
325	33092 (2011/11)	33430 (1979/03)	0.145473987633084
326	33092 (2011/11)	33512 (1982/10)	0.151880424300868
327	33092 (2011/11)	33220 (1982/10)	0.154759425119767
328	33092 (2011/11)	33220 (1979/03)	0.15878286429699
329	33092 (2011/11)	33320 (1979/03)	0.166115007012623
330	33092 (2011/11)	33909 (2004/03)	0.131853459067012
331	33092 (2011/11)	33909 (2008/03)	0.130357281252422
332	33092 (2011/11)	33420 (2016/06)	0.142945901566591
333	33092 (2011/11)	33440 (2011/11)	0.124779187409668
334	33092 (2011/11)	33902 (2011/11)	0.16962388440289
335	33092 (2011/11)	33902 (2015/12)	0.17043056141832
336	33092 (2011/11)	33902 (2016/06)	0.168818272095333
337	33092 (2011/11)	33907 (2015/12)	0.139711900474709
338	33092 (2011/11)	33907 (2016/06)	0.143096164303342
339	33092 (2011/11)	33907 (2000/03)	0.141995121324945
340	33092 (2011/11)	33907 (2004/03)	0.150920360631104
341	33092 (2011/11)	33907 (2008/03)	0.117283744533102
342	33092 (2011/11)	33907 (2011/11)	0.131359957441958
343	33092 (2011/11)	33902 (2008/03)	0.119652610509889
344	33092 (2011/11)	33091 (2011/11)	0.137407872040144
345	33092 (2011/11)	33903 (2008/03)	0.148179761853954
346	33092 (2011/11)	33220 (1996/03)	0.0611589302182601
347	33092 (2011/11)	33220 (2000/03)	0.0583992251983984
348	33092 (2011/11)	33420 (2015/12)	0.0637430212800388
349	33092 (2011/11)	33320 (2015/12)	0.0718849257055237
350	33092 (2011/11)	33320 (2016/06)	0.070614341189313
351	33092 (2011/11)	33220 (1986/06)	0.120327062328933
352	33092 (2011/11)	33220 (1989/10)	0.101143384305723
353	33092 (2011/11)	33320 (1989/10)	0.135661867907126
354	33092 (2011/11)	33320 (1993/06)	0.117111650485437
355	33092 (2011/11)	33430 (1982/10)	0.118353828265389
356	33092 (2011/11)	33512 (1986/06)	0.108811188811189
357	33092 (2011/11)	33907 (1996/03)	0.102578895747995
358	33092 (2011/11)	33610 (1993/06)	0.0988429752066116
359	33092 (2011/11)	33610 (1996/03)	0.091275368085953
360	33092 (2011/11)	33611 (1989/10)	0.105488540410133
361	33092 (2011/11)	33438 (1986/06)	0.112240920018192
362	33092 (2011/11)	33439 (1986/06)	0.112240920018192
363	33092 (2011/11)	33320 (1982/10)	0.121197354681518
364	33092 (2011/11)	33320 (1986/06)	0.11596870685688
365	33092 (2011/11)	33512 (1989/10)	0.0908908002615563
366	33092 (2011/11)	33610 (1989/10)	0.0960247945020887
367	33092 (2011/11)	33220 (1993/06)	0.0807806006597832
368	33092 (2011/11)	33902 (1996/03)	0.0876207798112993
369	33092 (2011/11)	33902 (2000/03)	0.0908583521313458
370	33092 (2011/11)	33610 (1982/10)	0.0966134930308972
371	33092 (2011/11)	33610 (1986/06)	0.0914712205019202
372	33092 (2011/11)	33020 (2015/12)	0.0956459671663098
373	33092 (2011/11)	33093 (2011/11)	0.104935673920885
374	33092 (2011/11)	33610 (2015/12)	0.0919998033141565
375	33092 (2011/11)	33610 (2016/06)	0.0941356860970766
376	33092 (2011/11)	33610 (2004/03)	0.0862650825204568
377	33092 (2011/11)	33320 (2008/03)	0.084038575083645
378	33092 (2011/11)	33320 (2011/11)	0.0981093908037034
379	33092 (2011/11)	33320 (1996/03)	0.0910830648482353
380	33092 (2011/11)	33320 (2004/03)	0.0827713984100653
381	33092 (2011/11)	33220 (2011/11)	0.0998565357442547
382	33092 (2011/11)	33220 (2004/03)	0.094645809487473
383	33092 (2011/11)	33220 (2008/03)	0.0934641980816418
384	33092 (2011/11)	33906 (2004/03)	0.0945415626114877
385	33092 (2011/11)	33210 (2015/12)	0.0968591211857937
386	33092 (2011/11)	33210 (2016/06)	0.0968591211857937
387	33092 (2011/11)	33611 (2000/03)	0.0977403680199676
388	33092 (2011/11)	33320 (2000/03)	0.120617254446758
389	33092 (2011/11)	33612 (2011/11)	0.111567060565857
390	33092 (2011/11)	33610 (2011/11)	0.120431396045536
391	33092 (2011/11)	33610 (2000/03)	0.107183480619477
392	33092 (2011/11)	33610 (2008/03)	0.0975303474257011
393	33095 (2015/12)	33611 (1993/06)	0.105847648794031
394	33095 (2015/12)	33611 (2008/03)	0.103112110986127
395	33095 (2015/12)	33910 (2004/03)	0.176831896551724
396	33095 (2015/12)	33092 (2011/11)	0.302987921169739
397	33095 (2015/12)	33095 (2015/12)	1
398	33095 (2015/12)	33512 (1993/06)	0.193594646271511
399	33095 (2015/12)	33095 (2016/06)	0.270133333333333
400	33095 (2015/12)	33320 (1977/06)	0.24109139704786
401	33095 (2015/12)	33430 (1977/06)	0.230627053669222
402	33095 (2015/12)	33097 (2015/12)	0.154061006982727
403	33095 (2015/12)	33097 (2016/06)	0.150508324738471
404	33095 (2015/12)	33908 (2011/11)	0.126282873636947
405	33095 (2015/12)	33908 (2000/03)	0.108733275644013
406	33095 (2015/12)	33908 (2004/03)	0.0992063492063492
407	33095 (2015/12)	33908 (2008/03)	0.107056179775281
408	33095 (2015/12)	33611 (1986/06)	0.0679702289878375
409	33095 (2015/12)	33905 (2015/12)	0.0853236164225413
410	33095 (2015/12)	33905 (2016/06)	0.0825578620854211
411	33095 (2015/12)	33098 (2015/12)	0.0669807598579618
412	33095 (2015/12)	33098 (2016/06)	0.0612836527188626
413	33095 (2015/12)	33905 (2008/03)	0.0648765996343693
414	33095 (2015/12)	33905 (2011/11)	0.0595444394819116
415	33095 (2015/12)	33611 (2004/03)	0.0522951073226899
416	33095 (2015/12)	33611 (2011/11)	0.0677076826983136
417	33095 (2015/12)	33096 (2015/12)	0.0605605292264029
418	33095 (2015/12)	33096 (2016/06)	0.0605605292264029
419	33095 (2015/12)	33099 (2015/12)	0.0639648005660211
420	33095 (2015/12)	33911 (2016/06)	0.0630944493128433
421	33095 (2015/12)	33025 (2016/06)	0.214214390602056
422	33095 (2015/12)	33611 (1982/10)	0.205177372962608
423	33095 (2015/12)	33430 (1979/03)	0.190631217218303
424	33095 (2015/12)	33512 (1982/10)	0.198313817330211
425	33095 (2015/12)	33220 (1982/10)	0.200462683564675
426	33095 (2015/12)	33220 (1979/03)	0.206847660557685
427	33095 (2015/12)	33320 (1979/03)	0.212971456321157
428	33095 (2015/12)	33909 (2004/03)	0.173070661022468
429	33095 (2015/12)	33909 (2008/03)	0.17002160809735
430	33095 (2015/12)	33420 (2016/06)	0.185761188871609
431	33095 (2015/12)	33440 (2011/11)	0.161726753734261
432	33095 (2015/12)	33902 (2011/11)	0.217259612916474
433	33095 (2015/12)	33902 (2015/12)	0.217852588625351
434	33095 (2015/12)	33902 (2016/06)	0.216105550500455
435	33095 (2015/12)	33907 (2015/12)	0.181949111857897
436	33095 (2015/12)	33907 (2016/06)	0.187576724772895
437	33095 (2015/12)	33907 (2000/03)	0.187803448853173
438	33095 (2015/12)	33907 (2004/03)	0.198390194823013
439	33095 (2015/12)	33907 (2008/03)	0.15665504309494
440	33095 (2015/12)	33907 (2011/11)	0.172603964823372
441	33095 (2015/12)	33902 (2008/03)	0.158298838296168
442	33095 (2015/12)	33091 (2011/11)	0.181720223205696
443	33095 (2015/12)	33903 (2008/03)	0.189856037280519
444	33095 (2015/12)	33220 (1996/03)	0.0841801934366426
445	33095 (2015/12)	33220 (2000/03)	0.0803876606238913
446	33095 (2015/12)	33420 (2015/12)	0.0884085809752869
447	33095 (2015/12)	33320 (2015/12)	0.100076477657599
448	33095 (2015/12)	33320 (2016/06)	0.0982950995269124
449	33095 (2015/12)	33220 (1986/06)	0.160641200545703
450	33095 (2015/12)	33220 (1989/10)	0.136553517580989
451	33095 (2015/12)	33320 (1989/10)	0.183470683332676
452	33095 (2015/12)	33320 (1993/06)	0.155941990508745
453	33095 (2015/12)	33430 (1982/10)	0.158730158730159
454	33095 (2015/12)	33512 (1986/06)	0.147621533642478
455	33095 (2015/12)	33907 (1996/03)	0.137661745425526
456	33095 (2015/12)	33610 (1993/06)	0.133024523160763
457	33095 (2015/12)	33610 (1996/03)	0.124401677769553
458	33095 (2015/12)	33611 (1989/10)	0.143572770373021
459	33095 (2015/12)	33438 (1986/06)	0.152706040871323
460	33095 (2015/12)	33439 (1986/06)	0.152706040871323
461	33095 (2015/12)	33320 (1982/10)	0.162916723830429
462	33095 (2015/12)	33320 (1986/06)	0.156746933212176
463	33095 (2015/12)	33512 (1989/10)	0.125511936869444
464	33095 (2015/12)	33610 (1989/10)	0.132249959908056
465	33095 (2015/12)	33220 (1993/06)	0.111378700368705
466	33095 (2015/12)	33902 (1996/03)	0.118959947590756
467	33095 (2015/12)	33902 (2000/03)	0.121256863378397
468	33095 (2015/12)	33610 (1982/10)	0.131160885434446
469	33095 (2015/12)	33610 (1986/06)	0.124889027521175
470	33095 (2015/12)	33020 (2015/12)	0.131663168940189
471	33095 (2015/12)	33093 (2011/11)	0.143515627323282
472	33095 (2015/12)	33610 (2015/12)	0.124661577111637
473	33095 (2015/12)	33610 (2016/06)	0.127618192698983
474	33095 (2015/12)	33610 (2004/03)	0.118570082937028
475	33095 (2015/12)	33320 (2008/03)	0.115690968443961
476	33095 (2015/12)	33320 (2011/11)	0.133108612304763
477	33095 (2015/12)	33320 (1996/03)	0.125629229991088
478	33095 (2015/12)	33320 (2004/03)	0.114249560331146
479	33095 (2015/12)	33220 (2011/11)	0.135628236430469
480	33095 (2015/12)	33220 (2004/03)	0.12977369165488
481	33095 (2015/12)	33220 (2008/03)	0.128291012979337
482	33095 (2015/12)	33906 (2004/03)	0.128621264978007
483	33095 (2015/12)	33210 (2015/12)	0.132809029864395
484	33095 (2015/12)	33210 (2016/06)	0.132809029864395
485	33095 (2015/12)	33611 (2000/03)	0.132109222917872
486	33095 (2015/12)	33320 (2000/03)	0.164378478664193
487	33095 (2015/12)	33612 (2011/11)	0.150661948630346
488	33095 (2015/12)	33610 (2011/11)	0.166029023746702
489	33095 (2015/12)	33610 (2000/03)	0.145994682695642
490	33095 (2015/12)	33610 (2008/03)	0.132573890027766
491	33512 (1993/06)	33611 (1993/06)	0.117286026568017
492	33512 (1993/06)	33611 (2008/03)	0.111280767116594
493	33512 (1993/06)	33910 (2004/03)	0.176518883415435
494	33512 (1993/06)	33092 (2011/11)	0.169882914137034
495	33512 (1993/06)	33095 (2015/12)	0.193594646271511
496	33512 (1993/06)	33512 (1993/06)	1
497	33512 (1993/06)	33095 (2016/06)	0.213152298380501
498	33512 (1993/06)	33320 (1977/06)	0.239348280585394
499	33512 (1993/06)	33430 (1977/06)	0.220991561181435
500	33512 (1993/06)	33097 (2015/12)	0.165697883028346
501	33512 (1993/06)	33097 (2016/06)	0.167461349515966
502	33512 (1993/06)	33908 (2011/11)	0.135307643514114
503	33512 (1993/06)	33908 (2000/03)	0.1167700224304
504	33512 (1993/06)	33908 (2004/03)	0.107074363199265
505	33512 (1993/06)	33908 (2008/03)	0.112228551085796
506	33512 (1993/06)	33611 (1986/06)	0.0806785806785807
507	33512 (1993/06)	33905 (2015/12)	0.0899320260507491
508	33512 (1993/06)	33905 (2016/06)	0.0883789885103946
509	33512 (1993/06)	33098 (2015/12)	0.0748186145385646
510	33512 (1993/06)	33098 (2016/06)	0.0687348706841636
511	33512 (1993/06)	33905 (2008/03)	0.073140749846343
512	33512 (1993/06)	33905 (2011/11)	0.0665205459923732
513	33512 (1993/06)	33611 (2004/03)	0.0611890814766461
514	33512 (1993/06)	33611 (2011/11)	0.0767010822241572
515	33512 (1993/06)	33096 (2015/12)	0.0679474384564205
516	33512 (1993/06)	33096 (2016/06)	0.0679474384564205
517	33512 (1993/06)	33099 (2015/12)	0.071327932370553
518	33512 (1993/06)	33911 (2016/06)	0.0707410562180579
519	33512 (1993/06)	33025 (2016/06)	0.223048541450479
520	33512 (1993/06)	33611 (1982/10)	0.222509497678345
521	33512 (1993/06)	33430 (1979/03)	0.201009965589668
522	33512 (1993/06)	33512 (1982/10)	0.203066721922918
523	33512 (1993/06)	33220 (1982/10)	0.219857092889622
524	33512 (1993/06)	33220 (1979/03)	0.213755030440615
525	33512 (1993/06)	33320 (1979/03)	0.234278668310727
526	33512 (1993/06)	33909 (2004/03)	0.18113435237329
527	33512 (1993/06)	33909 (2008/03)	0.177924464613884
528	33512 (1993/06)	33420 (2016/06)	0.198193570480716
529	33512 (1993/06)	33440 (2011/11)	0.181711651888598
530	33512 (1993/06)	33902 (2011/11)	0.198616258957252
531	33512 (1993/06)	33902 (2015/12)	0.202610194533366
532	33512 (1993/06)	33902 (2016/06)	0.201465201465201
533	33512 (1993/06)	33907 (2015/12)	0.176146358625542
534	33512 (1993/06)	33907 (2016/06)	0.178592784532589
535	33512 (1993/06)	33907 (2000/03)	0.183678480805435
536	33512 (1993/06)	33907 (2004/03)	0.197001566345939
537	33512 (1993/06)	33907 (2008/03)	0.155885780885781
538	33512 (1993/06)	33907 (2011/11)	0.169437036495817
539	33512 (1993/06)	33902 (2008/03)	0.155328984034357
540	33512 (1993/06)	33091 (2011/11)	0.17036815100558
541	33512 (1993/06)	33903 (2008/03)	0.177564050755678
542	33512 (1993/06)	33220 (1996/03)	0.0899470899470899
543	33512 (1993/06)	33220 (2000/03)	0.0821943348870563
544	33512 (1993/06)	33420 (2015/12)	0.0899600711983451
545	33512 (1993/06)	33320 (2015/12)	0.0998899334187402
546	33512 (1993/06)	33320 (2016/06)	0.0980891719745223
547	33512 (1993/06)	33220 (1986/06)	0.170181079708919
548	33512 (1993/06)	33220 (1989/10)	0.14599565013903
549	33512 (1993/06)	33320 (1989/10)	0.189821664979363
550	33512 (1993/06)	33320 (1993/06)	0.167106565489937
551	33512 (1993/06)	33430 (1982/10)	0.174577384450513
552	33512 (1993/06)	33512 (1986/06)	0.156236657517536
553	33512 (1993/06)	33907 (1996/03)	0.141361995034981
554	33512 (1993/06)	33610 (1993/06)	0.144172528994758
555	33512 (1993/06)	33610 (1996/03)	0.129798858318838
556	33512 (1993/06)	33611 (1989/10)	0.156797430330429
557	33512 (1993/06)	33438 (1986/06)	0.161592356687898
558	33512 (1993/06)	33439 (1986/06)	0.161592356687898
559	33512 (1993/06)	33320 (1982/10)	0.17345096569813
560	33512 (1993/06)	33320 (1986/06)	0.16349430904765
561	33512 (1993/06)	33512 (1989/10)	0.13850339456869
562	33512 (1993/06)	33610 (1989/10)	0.140817357547396
563	33512 (1993/06)	33220 (1993/06)	0.116834117597185
564	33512 (1993/06)	33902 (1996/03)	0.121648560869078
565	33512 (1993/06)	33902 (2000/03)	0.118456986800182
566	33512 (1993/06)	33610 (1982/10)	0.138364779874214
567	33512 (1993/06)	33610 (1986/06)	0.124081535908983
568	33512 (1993/06)	33020 (2015/12)	0.135718371379543
569	33512 (1993/06)	33093 (2011/11)	0.148055465598964
570	33512 (1993/06)	33610 (2015/12)	0.124249945779213
571	33512 (1993/06)	33610 (2016/06)	0.127133463044603
572	33512 (1993/06)	33610 (2004/03)	0.123046741337227
573	33512 (1993/06)	33320 (2008/03)	0.11621243132608
574	33512 (1993/06)	33320 (2011/11)	0.133979446479446
575	33512 (1993/06)	33320 (1996/03)	0.13097146137837
576	33512 (1993/06)	33320 (2004/03)	0.117911369492536
577	33512 (1993/06)	33220 (2011/11)	0.138528138528139
578	33512 (1993/06)	33220 (2004/03)	0.135942792623259
579	33512 (1993/06)	33220 (2008/03)	0.129287663223543
580	33512 (1993/06)	33906 (2004/03)	0.12980973573018
581	33512 (1993/06)	33210 (2015/12)	0.134663599472718
582	33512 (1993/06)	33210 (2016/06)	0.134663599472718
583	33512 (1993/06)	33611 (2000/03)	0.137565585110548
584	33512 (1993/06)	33320 (2000/03)	0.164546450991464
585	33512 (1993/06)	33612 (2011/11)	0.150208915742327
586	33512 (1993/06)	33610 (2011/11)	0.158229277578808
587	33512 (1993/06)	33610 (2000/03)	0.147166257633697
588	33512 (1993/06)	33610 (2008/03)	0.135409440119222
589	33095 (2016/06)	33611 (1993/06)	0.115191369883257
590	33095 (2016/06)	33611 (2008/03)	0.116888193901486
591	33095 (2016/06)	33910 (2004/03)	0.168060568712035
592	33095 (2016/06)	33092 (2011/11)	0.22998046875
593	33095 (2016/06)	33095 (2015/12)	0.270133333333333
594	33095 (2016/06)	33512 (1993/06)	0.213152298380501
595	33095 (2016/06)	33095 (2016/06)	1
596	33095 (2016/06)	33320 (1977/06)	0.269040619989311
597	33095 (2016/06)	33430 (1977/06)	0.256041035782708
598	33095 (2016/06)	33097 (2015/12)	0.18254488271524
599	33095 (2016/06)	33097 (2016/06)	0.17974650292244
600	33095 (2016/06)	33908 (2011/11)	0.159524625757056
601	33095 (2016/06)	33908 (2000/03)	0.138933248163526
602	33095 (2016/06)	33908 (2004/03)	0.127985448410397
603	33095 (2016/06)	33908 (2008/03)	0.134709789200116
604	33095 (2016/06)	33611 (1986/06)	0.0846726969175949
605	33095 (2016/06)	33905 (2015/12)	0.103248851845552
606	33095 (2016/06)	33905 (2016/06)	0.101757332988758
607	33095 (2016/06)	33098 (2015/12)	0.0866729636126479
608	33095 (2016/06)	33098 (2016/06)	0.0795113365772854
609	33095 (2016/06)	33905 (2008/03)	0.0842674227991671
610	33095 (2016/06)	33905 (2011/11)	0.0774513744473376
611	33095 (2016/06)	33611 (2004/03)	0.0683750630146194
612	33095 (2016/06)	33611 (2011/11)	0.0853978572288431
613	33095 (2016/06)	33096 (2015/12)	0.0795532994923858
614	33095 (2016/06)	33096 (2016/06)	0.0795532994923858
615	33095 (2016/06)	33099 (2015/12)	0.0816348400094301
616	33095 (2016/06)	33911 (2016/06)	0.081317860034462
617	33095 (2016/06)	33025 (2016/06)	0.264363396682412
618	33095 (2016/06)	33611 (1982/10)	0.241264476365625
619	33095 (2016/06)	33430 (1979/03)	0.230699909882848
620	33095 (2016/06)	33512 (1982/10)	0.23961477010474
621	33095 (2016/06)	33220 (1982/10)	0.243749703496371
622	33095 (2016/06)	33220 (1979/03)	0.245280235988201
623	33095 (2016/06)	33320 (1979/03)	0.254839524892595
624	33095 (2016/06)	33909 (2004/03)	0.218079493492789
625	33095 (2016/06)	33909 (2008/03)	0.21812646713615
626	33095 (2016/06)	33420 (2016/06)	0.236717582600033
627	33095 (2016/06)	33440 (2011/11)	0.209515544823423
628	33095 (2016/06)	33902 (2011/11)	0.257079453905157
629	33095 (2016/06)	33902 (2015/12)	0.259812635118905
630	33095 (2016/06)	33902 (2016/06)	0.257632769707073
631	33095 (2016/06)	33907 (2015/12)	0.227143296906264
632	33095 (2016/06)	33907 (2016/06)	0.233009708737864
633	33095 (2016/06)	33907 (2000/03)	0.228892532896052
634	33095 (2016/06)	33907 (2004/03)	0.240053856845031
635	33095 (2016/06)	33907 (2008/03)	0.198766300178982
636	33095 (2016/06)	33907 (2011/11)	0.214575625875507
637	33095 (2016/06)	33902 (2008/03)	0.201394519215178
638	33095 (2016/06)	33091 (2011/11)	0.223497186852236
639	33095 (2016/06)	33903 (2008/03)	0.230769230769231
640	33095 (2016/06)	33220 (1996/03)	0.112599719870897
641	33095 (2016/06)	33220 (2000/03)	0.107797310085745
642	33095 (2016/06)	33420 (2015/12)	0.117723384487233
643	33095 (2016/06)	33320 (2015/12)	0.133033651068746
644	33095 (2016/06)	33320 (2016/06)	0.131107765872664
645	33095 (2016/06)	33220 (1986/06)	0.205414540393664
646	33095 (2016/06)	33220 (1989/10)	0.174799826877299
647	33095 (2016/06)	33320 (1989/10)	0.225888324873096
648	33095 (2016/06)	33320 (1993/06)	0.198858506384625
649	33095 (2016/06)	33430 (1982/10)	0.199416733708769
650	33095 (2016/06)	33512 (1986/06)	0.187602786831325
651	33095 (2016/06)	33907 (1996/03)	0.175866674086027
652	33095 (2016/06)	33610 (1993/06)	0.171908763505402
653	33095 (2016/06)	33610 (1996/03)	0.162856726849156
654	33095 (2016/06)	33611 (1989/10)	0.182079581760093
655	33095 (2016/06)	33438 (1986/06)	0.194843301286053
656	33095 (2016/06)	33439 (1986/06)	0.194843301286053
657	33095 (2016/06)	33320 (1982/10)	0.207226107226107
658	33095 (2016/06)	33320 (1986/06)	0.19762310068722
659	33095 (2016/06)	33512 (1989/10)	0.163264805456062
660	33095 (2016/06)	33610 (1989/10)	0.17294120733531
661	33095 (2016/06)	33220 (1993/06)	0.143702646546477
662	33095 (2016/06)	33902 (1996/03)	0.15540510444969
663	33095 (2016/06)	33902 (2000/03)	0.158010773461827
664	33095 (2016/06)	33610 (1982/10)	0.169993560849968
665	33095 (2016/06)	33610 (1986/06)	0.160787550106107
666	33095 (2016/06)	33020 (2015/12)	0.172561352856259
667	33095 (2016/06)	33093 (2011/11)	0.189157679976683
668	33095 (2016/06)	33610 (2015/12)	0.161175145575232
669	33095 (2016/06)	33610 (2016/06)	0.164736416836023
670	33095 (2016/06)	33610 (2004/03)	0.151355863375897
671	33095 (2016/06)	33320 (2008/03)	0.151803553397641
672	33095 (2016/06)	33320 (2011/11)	0.171820524480825
673	33095 (2016/06)	33320 (1996/03)	0.161896645598087
674	33095 (2016/06)	33320 (2004/03)	0.14915770761026
675	33095 (2016/06)	33220 (2011/11)	0.177743797948907
676	33095 (2016/06)	33220 (2004/03)	0.168772809652673
677	33095 (2016/06)	33220 (2008/03)	0.166812036633232
678	33095 (2016/06)	33906 (2004/03)	0.164461294479136
679	33095 (2016/06)	33210 (2015/12)	0.171601425312107
680	33095 (2016/06)	33210 (2016/06)	0.171601425312107
681	33095 (2016/06)	33611 (2000/03)	0.170207828373988
682	33095 (2016/06)	33320 (2000/03)	0.209084945883896
683	33095 (2016/06)	33612 (2011/11)	0.191471646495584
684	33095 (2016/06)	33610 (2011/11)	0.205197877373569
685	33095 (2016/06)	33610 (2000/03)	0.184384164222874
686	33095 (2016/06)	33610 (2008/03)	0.173680046954347
687	33320 (1977/06)	33611 (1993/06)	0.131263369417255
688	33320 (1977/06)	33611 (2008/03)	0.131420474672334
689	33320 (1977/06)	33910 (2004/03)	0.17143928035982
690	33320 (1977/06)	33092 (2011/11)	0.201800208952825
691	33320 (1977/06)	33095 (2015/12)	0.24109139704786
692	33320 (1977/06)	33512 (1993/06)	0.239348280585394
693	33320 (1977/06)	33095 (2016/06)	0.269040619989311
694	33320 (1977/06)	33320 (1977/06)	1
695	33320 (1977/06)	33430 (1977/06)	0.333823356462425
696	33320 (1977/06)	33097 (2015/12)	0.189080526745135
697	33320 (1977/06)	33097 (2016/06)	0.188340544965501
698	33320 (1977/06)	33908 (2011/11)	0.196468957466988
699	33320 (1977/06)	33908 (2000/03)	0.175384900760527
700	33320 (1977/06)	33908 (2004/03)	0.163158572716733
701	33320 (1977/06)	33908 (2008/03)	0.173087754872141
702	33320 (1977/06)	33611 (1986/06)	0.114516794987006
703	33320 (1977/06)	33905 (2015/12)	0.130210194600565
704	33320 (1977/06)	33905 (2016/06)	0.127690499752598
705	33320 (1977/06)	33098 (2015/12)	0.108682811577082
706	33320 (1977/06)	33098 (2016/06)	0.10011103260321
707	33320 (1977/06)	33905 (2008/03)	0.106641358038006
708	33320 (1977/06)	33905 (2011/11)	0.0988584670843704
709	33320 (1977/06)	33611 (2004/03)	0.0910204014097324
710	33320 (1977/06)	33611 (2011/11)	0.109186130789554
711	33320 (1977/06)	33096 (2015/12)	0.0991745353049469
712	33320 (1977/06)	33096 (2016/06)	0.0991745353049469
713	33320 (1977/06)	33099 (2015/12)	0.102675962261
714	33320 (1977/06)	33911 (2016/06)	0.102638880450412
715	33320 (1977/06)	33025 (2016/06)	0.293014724614052
716	33320 (1977/06)	33611 (1982/10)	0.312334949824747
717	33320 (1977/06)	33430 (1979/03)	0.310283687943262
718	33320 (1977/06)	33512 (1982/10)	0.322245503754147
719	33320 (1977/06)	33220 (1982/10)	0.319176438002031
720	33320 (1977/06)	33220 (1979/03)	0.32611715120456
721	33320 (1977/06)	33320 (1979/03)	0.334020315030178
722	33320 (1977/06)	33909 (2004/03)	0.264988869184621
723	33320 (1977/06)	33909 (2008/03)	0.269903605855052
724	33320 (1977/06)	33420 (2016/06)	0.28067869518461
725	33320 (1977/06)	33440 (2011/11)	0.257205479452055
726	33320 (1977/06)	33902 (2011/11)	0.293740040974277
727	33320 (1977/06)	33902 (2015/12)	0.30071903158278
728	33320 (1977/06)	33902 (2016/06)	0.299141824751581
729	33320 (1977/06)	33907 (2015/12)	0.270117926277535
730	33320 (1977/06)	33907 (2016/06)	0.277430595008143
731	33320 (1977/06)	33907 (2000/03)	0.283060575506089
732	33320 (1977/06)	33907 (2004/03)	0.297649034424853
733	33320 (1977/06)	33907 (2008/03)	0.251247606792003
734	33320 (1977/06)	33907 (2011/11)	0.269174093046102
735	33320 (1977/06)	33902 (2008/03)	0.246449245563534
736	33320 (1977/06)	33091 (2011/11)	0.271561938958707
737	33320 (1977/06)	33903 (2008/03)	0.279211799953906
738	33320 (1977/06)	33220 (1996/03)	0.14840919470239
739	33320 (1977/06)	33220 (2000/03)	0.137967012548952
740	33320 (1977/06)	33420 (2015/12)	0.149674067226623
741	33320 (1977/06)	33320 (2015/12)	0.168469971828964
742	33320 (1977/06)	33320 (2016/06)	0.16600936652699
743	33320 (1977/06)	33220 (1986/06)	0.268120212139069
744	33320 (1977/06)	33220 (1989/10)	0.235137030643073
745	33320 (1977/06)	33320 (1989/10)	0.296344696262555
746	33320 (1977/06)	33320 (1993/06)	0.263840941056131
747	33320 (1977/06)	33430 (1982/10)	0.26858473307833
748	33320 (1977/06)	33512 (1986/06)	0.257313611235619
749	33320 (1977/06)	33907 (1996/03)	0.223928904492841
750	33320 (1977/06)	33610 (1993/06)	0.229755579171095
751	33320 (1977/06)	33610 (1996/03)	0.210060168471721
752	33320 (1977/06)	33611 (1989/10)	0.242798591467991
753	33320 (1977/06)	33438 (1986/06)	0.261274403302399
754	33320 (1977/06)	33439 (1986/06)	0.261274403302399
755	33320 (1977/06)	33320 (1982/10)	0.277612335384819
756	33320 (1977/06)	33320 (1986/06)	0.263701847792045
757	33320 (1977/06)	33512 (1989/10)	0.21859622493696
758	33320 (1977/06)	33610 (1989/10)	0.227487286478028
759	33320 (1977/06)	33220 (1993/06)	0.190688615229957
760	33320 (1977/06)	33902 (1996/03)	0.202105496453901
761	33320 (1977/06)	33902 (2000/03)	0.198552060615599
762	33320 (1977/06)	33610 (1982/10)	0.231451176455429
763	33320 (1977/06)	33610 (1986/06)	0.213835294117647
764	33320 (1977/06)	33020 (2015/12)	0.214247646118316
765	33320 (1977/06)	33093 (2011/11)	0.230617889424311
766	33320 (1977/06)	33610 (2015/12)	0.204027958772657
767	33320 (1977/06)	33610 (2016/06)	0.208676285465285
768	33320 (1977/06)	33610 (2004/03)	0.198141998025312
769	33320 (1977/06)	33320 (2008/03)	0.193178426774675
770	33320 (1977/06)	33320 (2011/11)	0.221573394150523
771	33320 (1977/06)	33320 (1996/03)	0.215811864807374
772	33320 (1977/06)	33320 (2004/03)	0.196675607747059
773	33320 (1977/06)	33220 (2011/11)	0.222849119887678
774	33320 (1977/06)	33220 (2004/03)	0.218445764424617
775	33320 (1977/06)	33220 (2008/03)	0.211114307633295
776	33320 (1977/06)	33906 (2004/03)	0.211716467381964
777	33320 (1977/06)	33210 (2015/12)	0.214085432086291
778	33320 (1977/06)	33210 (2016/06)	0.214085432086291
779	33320 (1977/06)	33611 (2000/03)	0.217349176398592
780	33320 (1977/06)	33320 (2000/03)	0.26158695442411
781	33320 (1977/06)	33612 (2011/11)	0.241535715330817
782	33320 (1977/06)	33610 (2011/11)	0.261096770131587
783	33320 (1977/06)	33610 (2000/03)	0.23947361068425
784	33320 (1977/06)	33610 (2008/03)	0.22138021622714
785	33430 (1977/06)	33611 (1993/06)	0.127175609170568
786	33430 (1977/06)	33611 (2008/03)	0.129889334096546
787	33430 (1977/06)	33910 (2004/03)	0.167607767525134
788	33430 (1977/06)	33092 (2011/11)	0.190103785996199
789	33430 (1977/06)	33095 (2015/12)	0.230627053669222
790	33430 (1977/06)	33512 (1993/06)	0.220991561181435
791	33430 (1977/06)	33095 (2016/06)	0.256041035782708
792	33430 (1977/06)	33320 (1977/06)	0.333823356462425
793	33430 (1977/06)	33430 (1977/06)	1
794	33430 (1977/06)	33097 (2015/12)	0.187240550578982
795	33430 (1977/06)	33097 (2016/06)	0.183169398907104
796	33430 (1977/06)	33908 (2011/11)	0.198265571237975
797	33430 (1977/06)	33908 (2000/03)	0.179743951068869
798	33430 (1977/06)	33908 (2004/03)	0.171088769622294
799	33430 (1977/06)	33908 (2008/03)	0.177551914963564
800	33430 (1977/06)	33611 (1986/06)	0.121543942992874
801	33430 (1977/06)	33905 (2015/12)	0.134858291962546
802	33430 (1977/06)	33905 (2016/06)	0.133015558953143
803	33430 (1977/06)	33098 (2015/12)	0.113327910262448
804	33430 (1977/06)	33098 (2016/06)	0.104225184950746
805	33430 (1977/06)	33905 (2008/03)	0.11138326400473
806	33430 (1977/06)	33905 (2011/11)	0.106027522469913
807	33430 (1977/06)	33611 (2004/03)	0.0964466177669112
808	33430 (1977/06)	33611 (2011/11)	0.116657126502576
809	33430 (1977/06)	33096 (2015/12)	0.10625547232221
810	33430 (1977/06)	33096 (2016/06)	0.10625547232221
811	33430 (1977/06)	33099 (2015/12)	0.109481275096288
812	33430 (1977/06)	33911 (2016/06)	0.108474441529533
813	33430 (1977/06)	33025 (2016/06)	0.290567314197352
814	33430 (1977/06)	33611 (1982/10)	0.321453271243487
815	33430 (1977/06)	33430 (1979/03)	0.329349433218334
816	33430 (1977/06)	33512 (1982/10)	0.337238316768873
817	33430 (1977/06)	33220 (1982/10)	0.319377040501191
818	33430 (1977/06)	33220 (1979/03)	0.327462372478155
819	33430 (1977/06)	33320 (1979/03)	0.332414373160133
820	33430 (1977/06)	33909 (2004/03)	0.270967036172695
821	33430 (1977/06)	33909 (2008/03)	0.276782006920415
822	33430 (1977/06)	33420 (2016/06)	0.288600677339901
823	33430 (1977/06)	33440 (2011/11)	0.264280408870654
824	33430 (1977/06)	33902 (2011/11)	0.30843670273599
825	33430 (1977/06)	33902 (2015/12)	0.309817831494132
826	33430 (1977/06)	33902 (2016/06)	0.307779226423294
827	33430 (1977/06)	33907 (2015/12)	0.285414935510676
828	33430 (1977/06)	33907 (2016/06)	0.292948292395073
829	33430 (1977/06)	33907 (2000/03)	0.292593149038462
830	33430 (1977/06)	33907 (2004/03)	0.306227462420485
831	33430 (1977/06)	33907 (2008/03)	0.261483341499265
832	33430 (1977/06)	33907 (2011/11)	0.284789311408016
833	33430 (1977/06)	33902 (2008/03)	0.266455243602898
834	33430 (1977/06)	33091 (2011/11)	0.287521463363353
835	33430 (1977/06)	33903 (2008/03)	0.294605809128631
836	33430 (1977/06)	33220 (1996/03)	0.160531527309559
837	33430 (1977/06)	33220 (2000/03)	0.150875796178344
838	33430 (1977/06)	33420 (2015/12)	0.162389240506329
839	33430 (1977/06)	33320 (2015/12)	0.183019103063968
840	33430 (1977/06)	33320 (2016/06)	0.179481807388784
841	33430 (1977/06)	33220 (1986/06)	0.2810551558753
842	33430 (1977/06)	33220 (1989/10)	0.247068787549956
843	33430 (1977/06)	33320 (1989/10)	0.307449586537067
844	33430 (1977/06)	33320 (1993/06)	0.276495392784632
845	33430 (1977/06)	33430 (1982/10)	0.287144534307331
846	33430 (1977/06)	33512 (1986/06)	0.272761927103187
847	33430 (1977/06)	33907 (1996/03)	0.240443796566246
848	33430 (1977/06)	33610 (1993/06)	0.243490977463244
849	33430 (1977/06)	33610 (1996/03)	0.226635291880586
850	33430 (1977/06)	33611 (1989/10)	0.259241396919062
851	33430 (1977/06)	33438 (1986/06)	0.275562310030395
852	33430 (1977/06)	33439 (1986/06)	0.275562310030395
853	33430 (1977/06)	33320 (1982/10)	0.297164755935176
854	33430 (1977/06)	33320 (1986/06)	0.279949636090041
855	33430 (1977/06)	33512 (1989/10)	0.235375169212918
856	33430 (1977/06)	33610 (1989/10)	0.244650756095052
857	33430 (1977/06)	33220 (1993/06)	0.207195617893601
858	33430 (1977/06)	33902 (1996/03)	0.219398727232829
859	33430 (1977/06)	33902 (2000/03)	0.218297767966642
860	33430 (1977/06)	33610 (1982/10)	0.246870953819594
861	33430 (1977/06)	33610 (1986/06)	0.233726569057167
862	33430 (1977/06)	33020 (2015/12)	0.229227077292271
863	33430 (1977/06)	33093 (2011/11)	0.244002013310218
864	33430 (1977/06)	33610 (2015/12)	0.221251580870298
865	33430 (1977/06)	33610 (2016/06)	0.22627335582191
866	33430 (1977/06)	33610 (2004/03)	0.21060549078601
867	33430 (1977/06)	33320 (2008/03)	0.208856353241493
868	33430 (1977/06)	33320 (2011/11)	0.238369648554399
869	33430 (1977/06)	33320 (1996/03)	0.231505250875146
870	33430 (1977/06)	33320 (2004/03)	0.211845102505695
871	33430 (1977/06)	33220 (2011/11)	0.234896072723559
872	33430 (1977/06)	33220 (2004/03)	0.231980779498131
873	33430 (1977/06)	33220 (2008/03)	0.228107160622498
874	33430 (1977/06)	33906 (2004/03)	0.226014804780105
875	33430 (1977/06)	33210 (2015/12)	0.230437707082534
876	33430 (1977/06)	33210 (2016/06)	0.230437707082534
877	33430 (1977/06)	33611 (2000/03)	0.235360757262978
878	33430 (1977/06)	33320 (2000/03)	0.277944096051429
879	33430 (1977/06)	33612 (2011/11)	0.261270609938891
880	33430 (1977/06)	33610 (2011/11)	0.280045772252119
881	33430 (1977/06)	33610 (2000/03)	0.254971434849484
882	33430 (1977/06)	33610 (2008/03)	0.237261543059222
883	33097 (2015/12)	33611 (1993/06)	0.109430664784567
884	33097 (2015/12)	33611 (2008/03)	0.117776037588097
885	33097 (2015/12)	33910 (2004/03)	0.121895299961788
886	33097 (2015/12)	33092 (2011/11)	0.135733398199951
887	33097 (2015/12)	33095 (2015/12)	0.154061006982727
888	33097 (2015/12)	33512 (1993/06)	0.165697883028346
889	33097 (2015/12)	33095 (2016/06)	0.18254488271524
890	33097 (2015/12)	33320 (1977/06)	0.189080526745135
891	33097 (2015/12)	33430 (1977/06)	0.187240550578982
892	33097 (2015/12)	33097 (2015/12)	1
893	33097 (2015/12)	33097 (2016/06)	0.859144118211476
894	33097 (2015/12)	33908 (2011/11)	0.25960930085416
895	33097 (2015/12)	33908 (2000/03)	0.220638108722136
896	33097 (2015/12)	33908 (2004/03)	0.205240770027813
897	33097 (2015/12)	33908 (2008/03)	0.223645053656777
898	33097 (2015/12)	33611 (1986/06)	0.0926308623665848
899	33097 (2015/12)	33905 (2015/12)	0.116455529163368
900	33097 (2015/12)	33905 (2016/06)	0.11460490805247
901	33097 (2015/12)	33098 (2015/12)	0.0988797313122832
902	33097 (2015/12)	33098 (2016/06)	0.0918823025631614
903	33097 (2015/12)	33905 (2008/03)	0.0951676743073376
904	33097 (2015/12)	33905 (2011/11)	0.0838116514865097
905	33097 (2015/12)	33611 (2004/03)	0.0783129531615537
906	33097 (2015/12)	33611 (2011/11)	0.0988112400444308
907	33097 (2015/12)	33096 (2015/12)	0.0926926926926927
908	33097 (2015/12)	33096 (2016/06)	0.0926926926926927
909	33097 (2015/12)	33099 (2015/12)	0.0927396423531394
910	33097 (2015/12)	33911 (2016/06)	0.0906607408615523
911	33097 (2015/12)	33025 (2016/06)	0.22155
912	33097 (2015/12)	33611 (1982/10)	0.190712577282368
913	33097 (2015/12)	33430 (1979/03)	0.185011617374867
914	33097 (2015/12)	33512 (1982/10)	0.19280487804878
915	33097 (2015/12)	33220 (1982/10)	0.192550069060773
916	33097 (2015/12)	33220 (1979/03)	0.191188917100984
917	33097 (2015/12)	33320 (1979/03)	0.203734287549316
918	33097 (2015/12)	33909 (2004/03)	0.187108293251713
919	33097 (2015/12)	33909 (2008/03)	0.19040742650851
920	33097 (2015/12)	33420 (2016/06)	0.200915877780343
921	33097 (2015/12)	33440 (2011/11)	0.183486562942008
922	33097 (2015/12)	33902 (2011/11)	0.197889412175126
923	33097 (2015/12)	33902 (2015/12)	0.199227564658913
924	33097 (2015/12)	33902 (2016/06)	0.197984409319953
925	33097 (2015/12)	33907 (2015/12)	0.183769949880923
926	33097 (2015/12)	33907 (2016/06)	0.187244214262432
927	33097 (2015/12)	33907 (2000/03)	0.189195189639223
928	33097 (2015/12)	33907 (2004/03)	0.200248357634994
929	33097 (2015/12)	33907 (2008/03)	0.168738738738739
930	33097 (2015/12)	33907 (2011/11)	0.179264863417247
931	33097 (2015/12)	33902 (2008/03)	0.16215889516787
932	33097 (2015/12)	33091 (2011/11)	0.183138237616285
933	33097 (2015/12)	33903 (2008/03)	0.182645564530867
934	33097 (2015/12)	33220 (1996/03)	0.102017870879934
935	33097 (2015/12)	33220 (2000/03)	0.0982034423552075
936	33097 (2015/12)	33420 (2015/12)	0.107451773490977
937	33097 (2015/12)	33320 (2015/12)	0.121337084345349
938	33097 (2015/12)	33320 (2016/06)	0.118919474820884
939	33097 (2015/12)	33220 (1986/06)	0.174373795761079
940	33097 (2015/12)	33220 (1989/10)	0.152099069934741
941	33097 (2015/12)	33320 (1989/10)	0.185225478154062
942	33097 (2015/12)	33320 (1993/06)	0.170878970842562
943	33097 (2015/12)	33430 (1982/10)	0.17113798098117
944	33097 (2015/12)	33512 (1986/06)	0.157291989082417
945	33097 (2015/12)	33907 (1996/03)	0.153348473645294
946	33097 (2015/12)	33610 (1993/06)	0.149852911341043
947	33097 (2015/12)	33610 (1996/03)	0.142714848274265
948	33097 (2015/12)	33611 (1989/10)	0.155055131932635
949	33097 (2015/12)	33438 (1986/06)	0.163929618768328
950	33097 (2015/12)	33439 (1986/06)	0.163929618768328
951	33097 (2015/12)	33320 (1982/10)	0.17329138371441
952	33097 (2015/12)	33320 (1986/06)	0.166666666666667
953	33097 (2015/12)	33512 (1989/10)	0.141504582008603
954	33097 (2015/12)	33610 (1989/10)	0.146062669284099
955	33097 (2015/12)	33220 (1993/06)	0.126183473671488
956	33097 (2015/12)	33902 (1996/03)	0.13240262637853
957	33097 (2015/12)	33902 (2000/03)	0.135936652565354
958	33097 (2015/12)	33610 (1982/10)	0.147543795173343
959	33097 (2015/12)	33610 (1986/06)	0.137565424444594
960	33097 (2015/12)	33020 (2015/12)	0.155236969159523
961	33097 (2015/12)	33093 (2011/11)	0.160499257711552
962	33097 (2015/12)	33610 (2015/12)	0.14197714625936
963	33097 (2015/12)	33610 (2016/06)	0.145165061255027
964	33097 (2015/12)	33610 (2004/03)	0.134577943148877
965	33097 (2015/12)	33320 (2008/03)	0.135261713672657
966	33097 (2015/12)	33320 (2011/11)	0.15124289430581
967	33097 (2015/12)	33320 (1996/03)	0.14035999006301
968	33097 (2015/12)	33320 (2004/03)	0.132541876727923
969	33097 (2015/12)	33220 (2011/11)	0.158525855350813
970	33097 (2015/12)	33220 (2004/03)	0.146800056761743
971	33097 (2015/12)	33220 (2008/03)	0.146998935628673
972	33097 (2015/12)	33906 (2004/03)	0.146467397740461
973	33097 (2015/12)	33210 (2015/12)	0.158185840707965
974	33097 (2015/12)	33210 (2016/06)	0.158185840707965
975	33097 (2015/12)	33611 (2000/03)	0.150178198353201
976	33097 (2015/12)	33320 (2000/03)	0.176450700762233
977	33097 (2015/12)	33612 (2011/11)	0.167562698792468
978	33097 (2015/12)	33610 (2011/11)	0.175906439781132
979	33097 (2015/12)	33610 (2000/03)	0.161574272260274
980	33097 (2015/12)	33610 (2008/03)	0.152789261222703
981	33097 (2016/06)	33611 (1993/06)	0.107655986509275
982	33097 (2016/06)	33611 (2008/03)	0.114263322884013
983	33097 (2016/06)	33910 (2004/03)	0.120958451731818
984	33097 (2016/06)	33092 (2011/11)	0.133979475484607
985	33097 (2016/06)	33095 (2015/12)	0.150508324738471
986	33097 (2016/06)	33512 (1993/06)	0.167461349515966
987	33097 (2016/06)	33095 (2016/06)	0.17974650292244
988	33097 (2016/06)	33320 (1977/06)	0.188340544965501
989	33097 (2016/06)	33430 (1977/06)	0.183169398907104
990	33097 (2016/06)	33097 (2015/12)	0.859144118211476
991	33097 (2016/06)	33097 (2016/06)	1
992	33097 (2016/06)	33908 (2011/11)	0.258527116428317
993	33097 (2016/06)	33908 (2000/03)	0.213676335477097
994	33097 (2016/06)	33908 (2004/03)	0.199157379722751
995	33097 (2016/06)	33908 (2008/03)	0.218263607737292
996	33097 (2016/06)	33611 (1986/06)	0.0922350191141737
997	33097 (2016/06)	33905 (2015/12)	0.112693233132272
998	33097 (2016/06)	33905 (2016/06)	0.111515417673076
999	33097 (2016/06)	33098 (2015/12)	0.0954503331715282
1000	33097 (2016/06)	33098 (2016/06)	0.0899249775748186
1001	33097 (2016/06)	33905 (2008/03)	0.0915367580007816
1002	33097 (2016/06)	33905 (2011/11)	0.0809748562601905
1003	33097 (2016/06)	33611 (2004/03)	0.0770800836347947
1004	33097 (2016/06)	33611 (2011/11)	0.0967741935483871
1005	33097 (2016/06)	33096 (2015/12)	0.0892228973456988
1006	33097 (2016/06)	33096 (2016/06)	0.0892228973456988
1007	33097 (2016/06)	33099 (2015/12)	0.0899143572585906
1008	33097 (2016/06)	33911 (2016/06)	0.0923331765475777
1009	33097 (2016/06)	33025 (2016/06)	0.21528401717081
1010	33097 (2016/06)	33611 (1982/10)	0.189283291883337
1011	33097 (2016/06)	33430 (1979/03)	0.181703619107628
1012	33097 (2016/06)	33512 (1982/10)	0.18943859506484
1013	33097 (2016/06)	33220 (1982/10)	0.191186645909012
1014	33097 (2016/06)	33220 (1979/03)	0.18993839835729
1015	33097 (2016/06)	33320 (1979/03)	0.201920867607187
1016	33097 (2016/06)	33909 (2004/03)	0.183185260704923
1017	33097 (2016/06)	33909 (2008/03)	0.186092032967033
1018	33097 (2016/06)	33420 (2016/06)	0.194374088571648
1019	33097 (2016/06)	33440 (2011/11)	0.179390256826933
1020	33097 (2016/06)	33902 (2011/11)	0.192614205460959
1021	33097 (2016/06)	33902 (2015/12)	0.19397616468039
1022	33097 (2016/06)	33902 (2016/06)	0.194109541853255
1023	33097 (2016/06)	33907 (2015/12)	0.17843839795665
1024	33097 (2016/06)	33907 (2016/06)	0.184287732261219
1025	33097 (2016/06)	33907 (2000/03)	0.183415786753304
1026	33097 (2016/06)	33907 (2004/03)	0.194873230424698
1027	33097 (2016/06)	33907 (2008/03)	0.164293209413881
1028	33097 (2016/06)	33907 (2011/11)	0.173349804680979
1029	33097 (2016/06)	33902 (2008/03)	0.158780009059339
1030	33097 (2016/06)	33091 (2011/11)	0.177223858111347
1031	33097 (2016/06)	33903 (2008/03)	0.177079913922019
1032	33097 (2016/06)	33220 (1996/03)	0.0986947020258697
1033	33097 (2016/06)	33220 (2000/03)	0.0946623579228883
1034	33097 (2016/06)	33420 (2015/12)	0.103741074200559
1035	33097 (2016/06)	33320 (2015/12)	0.116805492628864
1036	33097 (2016/06)	33320 (2016/06)	0.119494479454642
1037	33097 (2016/06)	33220 (1986/06)	0.168748643873408
1038	33097 (2016/06)	33220 (1989/10)	0.147847049470418
1039	33097 (2016/06)	33320 (1989/10)	0.181199817678202
1040	33097 (2016/06)	33320 (1993/06)	0.167834288660419
1041	33097 (2016/06)	33430 (1982/10)	0.166729547884047
1042	33097 (2016/06)	33512 (1986/06)	0.153078997640184
1043	33097 (2016/06)	33907 (1996/03)	0.147856540973246
1044	33097 (2016/06)	33610 (1993/06)	0.146617684317203
1045	33097 (2016/06)	33610 (1996/03)	0.13855365977713
1046	33097 (2016/06)	33611 (1989/10)	0.151393112517465
1047	33097 (2016/06)	33438 (1986/06)	0.160615384615385
1048	33097 (2016/06)	33439 (1986/06)	0.160615384615385
1049	33097 (2016/06)	33320 (1982/10)	0.169508931349972
1050	33097 (2016/06)	33320 (1986/06)	0.163146373210271
1051	33097 (2016/06)	33512 (1989/10)	0.137546381648036
1052	33097 (2016/06)	33610 (1989/10)	0.14548395123165
1053	33097 (2016/06)	33220 (1993/06)	0.122388659897457
1054	33097 (2016/06)	33902 (1996/03)	0.129273935097735
1055	33097 (2016/06)	33902 (2000/03)	0.131438836464375
1056	33097 (2016/06)	33610 (1982/10)	0.145654144919013
1057	33097 (2016/06)	33610 (1986/06)	0.133717540476297
1058	33097 (2016/06)	33020 (2015/12)	0.148584327003288
1059	33097 (2016/06)	33093 (2011/11)	0.155648214187743
1060	33097 (2016/06)	33610 (2015/12)	0.137266995614035
1061	33097 (2016/06)	33610 (2016/06)	0.140215464975282
1062	33097 (2016/06)	33610 (2004/03)	0.130437598497442
1063	33097 (2016/06)	33320 (2008/03)	0.130263942891234
1064	33097 (2016/06)	33320 (2011/11)	0.146237747453392
1065	33097 (2016/06)	33320 (1996/03)	0.136896707262066
1066	33097 (2016/06)	33320 (2004/03)	0.128265455135486
1067	33097 (2016/06)	33220 (2011/11)	0.151896832352573
1068	33097 (2016/06)	33220 (2004/03)	0.144407404780481
1069	33097 (2016/06)	33220 (2008/03)	0.141752993562974
1070	33097 (2016/06)	33906 (2004/03)	0.141126461211477
1071	33097 (2016/06)	33210 (2015/12)	0.154786750804135
1072	33097 (2016/06)	33210 (2016/06)	0.154786750804135
1073	33097 (2016/06)	33611 (2000/03)	0.145944752465532
1074	33097 (2016/06)	33320 (2000/03)	0.170594906059399
1075	33097 (2016/06)	33612 (2011/11)	0.162417162754128
1076	33097 (2016/06)	33610 (2011/11)	0.16961850819623
1077	33097 (2016/06)	33610 (2000/03)	0.156140772165746
1078	33097 (2016/06)	33610 (2008/03)	0.147175757575758
1079	33908 (2011/11)	33611 (1993/06)	0.0978231964441743
1080	33908 (2011/11)	33611 (2008/03)	0.116159281516212
1081	33908 (2011/11)	33910 (2004/03)	0.0956292998785917
1082	33908 (2011/11)	33092 (2011/11)	0.098261086612863
1083	33908 (2011/11)	33095 (2015/12)	0.126282873636947
1084	33908 (2011/11)	33512 (1993/06)	0.135307643514114
1085	33908 (2011/11)	33095 (2016/06)	0.159524625757056
1086	33908 (2011/11)	33320 (1977/06)	0.196468957466988
1087	33908 (2011/11)	33430 (1977/06)	0.198265571237975
1088	33908 (2011/11)	33097 (2015/12)	0.25960930085416
1089	33908 (2011/11)	33097 (2016/06)	0.258527116428317
1090	33908 (2011/11)	33908 (2011/11)	1
1091	33908 (2011/11)	33908 (2000/03)	0.370449382168782
1092	33908 (2011/11)	33908 (2004/03)	0.39876421156698
1093	33908 (2011/11)	33908 (2008/03)	0.419141032151161
1094	33908 (2011/11)	33611 (1986/06)	0.142635071845666
1095	33908 (2011/11)	33905 (2015/12)	0.150467801333731
1096	33908 (2011/11)	33905 (2016/06)	0.154009201050172
1097	33908 (2011/11)	33098 (2015/12)	0.153217872324627
1098	33908 (2011/11)	33098 (2016/06)	0.1440567690893
1099	33908 (2011/11)	33905 (2008/03)	0.148591510625446
1100	33908 (2011/11)	33905 (2011/11)	0.143125492334727
1101	33908 (2011/11)	33611 (2004/03)	0.13719727251352
1102	33908 (2011/11)	33611 (2011/11)	0.154239680112901
1103	33908 (2011/11)	33096 (2015/12)	0.146935420341479
1104	33908 (2011/11)	33096 (2016/06)	0.146935420341479
1105	33908 (2011/11)	33099 (2015/12)	0.147322384862549
1106	33908 (2011/11)	33911 (2016/06)	0.147287226633236
1107	33908 (2011/11)	33025 (2016/06)	0.227794078420912
1108	33908 (2011/11)	33611 (1982/10)	0.239507751318523
1109	33908 (2011/11)	33430 (1979/03)	0.251369661266568
1110	33908 (2011/11)	33512 (1982/10)	0.260982536709167
1111	33908 (2011/11)	33220 (1982/10)	0.23868771278242
1112	33908 (2011/11)	33220 (1979/03)	0.236656659819877
1113	33908 (2011/11)	33320 (1979/03)	0.242905861913648
1114	33908 (2011/11)	33909 (2004/03)	0.253120820329915
1115	33908 (2011/11)	33909 (2008/03)	0.26697027675227
1116	33908 (2011/11)	33420 (2016/06)	0.260006357830246
1117	33908 (2011/11)	33440 (2011/11)	0.252375750955762
1118	33908 (2011/11)	33902 (2011/11)	0.242302418349539
1119	33908 (2011/11)	33902 (2015/12)	0.245852656478571
1120	33908 (2011/11)	33902 (2016/06)	0.245207642996501
1121	33908 (2011/11)	33907 (2015/12)	0.254247522850163
1122	33908 (2011/11)	33907 (2016/06)	0.261209447763694
1123	33908 (2011/11)	33907 (2000/03)	0.257511577996159
1124	33908 (2011/11)	33907 (2004/03)	0.26621027771965
1125	33908 (2011/11)	33907 (2008/03)	0.259375613587277
1126	33908 (2011/11)	33907 (2011/11)	0.265479670475684
1127	33908 (2011/11)	33902 (2008/03)	0.253327417923691
1128	33908 (2011/11)	33091 (2011/11)	0.260463740047342
1129	33908 (2011/11)	33903 (2008/03)	0.25179030994741
1130	33908 (2011/11)	33220 (1996/03)	0.196071143415655
1131	33908 (2011/11)	33220 (2000/03)	0.192590264408911
1132	33908 (2011/11)	33420 (2015/12)	0.201777215408285
1133	33908 (2011/11)	33320 (2015/12)	0.222435099147428
1134	33908 (2011/11)	33320 (2016/06)	0.221676968810456
1135	33908 (2011/11)	33220 (1986/06)	0.258640581891146
1136	33908 (2011/11)	33220 (1989/10)	0.249317879204593
1137	33908 (2011/11)	33320 (1989/10)	0.270320840900336
1138	33908 (2011/11)	33320 (1993/06)	0.257870324681733
1139	33908 (2011/11)	33430 (1982/10)	0.257155895849707
1140	33908 (2011/11)	33512 (1986/06)	0.252386746536878
1141	33908 (2011/11)	33907 (1996/03)	0.243965211217607
1142	33908 (2011/11)	33610 (1993/06)	0.250790762164739
1143	33908 (2011/11)	33610 (1996/03)	0.246899115187265
1144	33908 (2011/11)	33611 (1989/10)	0.256576368876081
1145	33908 (2011/11)	33438 (1986/06)	0.260997990460741
1146	33908 (2011/11)	33439 (1986/06)	0.260997990460741
1147	33908 (2011/11)	33320 (1982/10)	0.266073144822702
1148	33908 (2011/11)	33320 (1986/06)	0.266653624180769
1149	33908 (2011/11)	33512 (1989/10)	0.243945058517555
1150	33908 (2011/11)	33610 (1989/10)	0.247181192318349
1151	33908 (2011/11)	33220 (1993/06)	0.223842887093017
1152	33908 (2011/11)	33902 (1996/03)	0.238381629305632
1153	33908 (2011/11)	33902 (2000/03)	0.240450557449906
1154	33908 (2011/11)	33610 (1982/10)	0.250131914983431
1155	33908 (2011/11)	33610 (1986/06)	0.239631064524376
1156	33908 (2011/11)	33020 (2015/12)	0.246263794009459
1157	33908 (2011/11)	33093 (2011/11)	0.251288984623846
1158	33908 (2011/11)	33610 (2015/12)	0.237444102156415
1159	33908 (2011/11)	33610 (2016/06)	0.242212641933329
1160	33908 (2011/11)	33610 (2004/03)	0.232863689084099
1161	33908 (2011/11)	33320 (2008/03)	0.23909647300998
1162	33908 (2011/11)	33320 (2011/11)	0.25945301219946
1163	33908 (2011/11)	33320 (1996/03)	0.24736194858775
1164	33908 (2011/11)	33320 (2004/03)	0.239083763918201
1165	33908 (2011/11)	33220 (2011/11)	0.25556629092861
1166	33908 (2011/11)	33220 (2004/03)	0.247607532941249
1167	33908 (2011/11)	33220 (2008/03)	0.247890444064042
1168	33908 (2011/11)	33906 (2004/03)	0.246371463714637
1169	33908 (2011/11)	33210 (2015/12)	0.251009081735621
1170	33908 (2011/11)	33210 (2016/06)	0.251009081735621
1171	33908 (2011/11)	33611 (2000/03)	0.247507640425756
1172	33908 (2011/11)	33320 (2000/03)	0.266908363545443
1173	33908 (2011/11)	33612 (2011/11)	0.263112236524349
1174	33908 (2011/11)	33610 (2011/11)	0.274869433924903
1175	33908 (2011/11)	33610 (2000/03)	0.259888026006863
1176	33908 (2011/11)	33610 (2008/03)	0.255205709487825
1177	33908 (2000/03)	33611 (1993/06)	0.0864594611808165
1178	33908 (2000/03)	33611 (2008/03)	0.10819867662511
1179	33908 (2000/03)	33910 (2004/03)	0.0863217385453812
1180	33908 (2000/03)	33092 (2011/11)	0.0841791249485667
1181	33908 (2000/03)	33095 (2015/12)	0.108733275644013
1182	33908 (2000/03)	33512 (1993/06)	0.1167700224304
1183	33908 (2000/03)	33095 (2016/06)	0.138933248163526
1184	33908 (2000/03)	33320 (1977/06)	0.175384900760527
1185	33908 (2000/03)	33430 (1977/06)	0.179743951068869
1186	33908 (2000/03)	33097 (2015/12)	0.220638108722136
1187	33908 (2000/03)	33097 (2016/06)	0.213676335477097
1188	33908 (2000/03)	33908 (2011/11)	0.370449382168782
1189	33908 (2000/03)	33908 (2000/03)	1
1190	33908 (2000/03)	33908 (2004/03)	0.414290944035144
1191	33908 (2000/03)	33908 (2008/03)	0.401865339775486
1192	33908 (2000/03)	33611 (1986/06)	0.146478253697696
1193	33908 (2000/03)	33905 (2015/12)	0.147451050354578
1194	33908 (2000/03)	33905 (2016/06)	0.151695135697564
1195	33908 (2000/03)	33098 (2015/12)	0.160583186847275
1196	33908 (2000/03)	33098 (2016/06)	0.149932935796125
1197	33908 (2000/03)	33905 (2008/03)	0.15628668152357
1198	33908 (2000/03)	33905 (2011/11)	0.150962238041571
1199	33908 (2000/03)	33611 (2004/03)	0.145926974085789
1200	33908 (2000/03)	33611 (2011/11)	0.155979515291402
1201	33908 (2000/03)	33096 (2015/12)	0.151938726663475
1202	33908 (2000/03)	33096 (2016/06)	0.151938726663475
1203	33908 (2000/03)	33099 (2015/12)	0.15299231803023
1204	33908 (2000/03)	33911 (2016/06)	0.151858751113631
1205	33908 (2000/03)	33025 (2016/06)	0.201881021125754
1206	33908 (2000/03)	33611 (1982/10)	0.222580376246978
1207	33908 (2000/03)	33430 (1979/03)	0.236597884695147
1208	33908 (2000/03)	33512 (1982/10)	0.244005828586568
1209	33908 (2000/03)	33220 (1982/10)	0.224981046247157
1210	33908 (2000/03)	33220 (1979/03)	0.220467240857434
1211	33908 (2000/03)	33320 (1979/03)	0.226052675725549
1212	33908 (2000/03)	33909 (2004/03)	0.241245424868929
1213	33908 (2000/03)	33909 (2008/03)	0.258796028532871
1214	33908 (2000/03)	33420 (2016/06)	0.245287350457873
1215	33908 (2000/03)	33440 (2011/11)	0.233989612272014
1216	33908 (2000/03)	33902 (2011/11)	0.223690996444179
1217	33908 (2000/03)	33902 (2015/12)	0.222991053328648
1218	33908 (2000/03)	33902 (2016/06)	0.222530208024974
1219	33908 (2000/03)	33907 (2015/12)	0.247244133065504
1220	33908 (2000/03)	33907 (2016/06)	0.250694927032662
1221	33908 (2000/03)	33907 (2000/03)	0.250125640767916
1222	33908 (2000/03)	33907 (2004/03)	0.249606009665896
1223	33908 (2000/03)	33907 (2008/03)	0.255491149754592
1224	33908 (2000/03)	33907 (2011/11)	0.253029476629752
1225	33908 (2000/03)	33902 (2008/03)	0.247252747252747
1226	33908 (2000/03)	33091 (2011/11)	0.249802011087379
1227	33908 (2000/03)	33903 (2008/03)	0.239623905331316
1228	33908 (2000/03)	33220 (1996/03)	0.212054217660218
1229	33908 (2000/03)	33220 (2000/03)	0.207928741688621
1230	33908 (2000/03)	33420 (2015/12)	0.214860316852272
1231	33908 (2000/03)	33320 (2015/12)	0.230960264900662
1232	33908 (2000/03)	33320 (2016/06)	0.22802962962963
1233	33908 (2000/03)	33220 (1986/06)	0.25591675734494
1234	33908 (2000/03)	33220 (1989/10)	0.253794266441821
1235	33908 (2000/03)	33320 (1989/10)	0.260703157584828
1236	33908 (2000/03)	33320 (1993/06)	0.256438343914871
1237	33908 (2000/03)	33430 (1982/10)	0.253401943967982
1238	33908 (2000/03)	33512 (1986/06)	0.250952999552782
1239	33908 (2000/03)	33907 (1996/03)	0.249913323679971
1240	33908 (2000/03)	33610 (1993/06)	0.253469525914422
1241	33908 (2000/03)	33610 (1996/03)	0.249309495371753
1242	33908 (2000/03)	33611 (1989/10)	0.254922149145847
1243	33908 (2000/03)	33438 (1986/06)	0.259578396676412
1244	33908 (2000/03)	33439 (1986/06)	0.259578396676412
1245	33908 (2000/03)	33320 (1982/10)	0.26298352640117
1246	33908 (2000/03)	33320 (1986/06)	0.260250657589355
1247	33908 (2000/03)	33512 (1989/10)	0.249924749793062
1248	33908 (2000/03)	33610 (1989/10)	0.251507118311242
1249	33908 (2000/03)	33220 (1993/06)	0.236490236641607
1250	33908 (2000/03)	33902 (1996/03)	0.244584869229419
1251	33908 (2000/03)	33902 (2000/03)	0.249674066401157
1252	33908 (2000/03)	33610 (1982/10)	0.256119903328916
1253	33908 (2000/03)	33610 (1986/06)	0.246812319608345
1254	33908 (2000/03)	33020 (2015/12)	0.246160681515251
1255	33908 (2000/03)	33093 (2011/11)	0.248726726225265
1256	33908 (2000/03)	33610 (2015/12)	0.238206205618452
1257	33908 (2000/03)	33610 (2016/06)	0.242940067566306
1258	33908 (2000/03)	33610 (2004/03)	0.238601205735198
1259	33908 (2000/03)	33320 (2008/03)	0.249045637445404
1260	33908 (2000/03)	33320 (2011/11)	0.25536447737131
1261	33908 (2000/03)	33320 (1996/03)	0.252892805239243
1262	33908 (2000/03)	33320 (2004/03)	0.243728267322534
1263	33908 (2000/03)	33220 (2011/11)	0.252521875921738
1264	33908 (2000/03)	33220 (2004/03)	0.249380989283082
1265	33908 (2000/03)	33220 (2008/03)	0.251616148443467
1266	33908 (2000/03)	33906 (2004/03)	0.249753899742541
1267	33908 (2000/03)	33210 (2015/12)	0.254423535339832
1268	33908 (2000/03)	33210 (2016/06)	0.254423535339832
1269	33908 (2000/03)	33611 (2000/03)	0.258612940417798
1270	33908 (2000/03)	33320 (2000/03)	0.262828479110649
1271	33908 (2000/03)	33612 (2011/11)	0.263027401359381
1272	33908 (2000/03)	33610 (2011/11)	0.267654420309288
1273	33908 (2000/03)	33610 (2000/03)	0.26470344427405
1274	33908 (2000/03)	33610 (2008/03)	0.261290447738031
1275	33908 (2004/03)	33611 (1993/06)	0.0778759211832959
1276	33908 (2004/03)	33611 (2008/03)	0.100166865315852
1277	33908 (2004/03)	33910 (2004/03)	0.0758712917223875
1278	33908 (2004/03)	33092 (2011/11)	0.0752879145275427
1279	33908 (2004/03)	33095 (2015/12)	0.0992063492063492
1280	33908 (2004/03)	33512 (1993/06)	0.107074363199265
1281	33908 (2004/03)	33095 (2016/06)	0.127985448410397
1282	33908 (2004/03)	33320 (1977/06)	0.163158572716733
1283	33908 (2004/03)	33430 (1977/06)	0.171088769622294
1284	33908 (2004/03)	33097 (2015/12)	0.205240770027813
1285	33908 (2004/03)	33097 (2016/06)	0.199157379722751
1286	33908 (2004/03)	33908 (2011/11)	0.39876421156698
1287	33908 (2004/03)	33908 (2000/03)	0.414290944035144
1288	33908 (2004/03)	33908 (2004/03)	1
1289	33908 (2004/03)	33908 (2008/03)	0.515631513130471
1290	33908 (2004/03)	33611 (1986/06)	0.148257394743347
1291	33908 (2004/03)	33905 (2015/12)	0.147291527946418
1292	33908 (2004/03)	33905 (2016/06)	0.15204756624479
1293	33908 (2004/03)	33098 (2015/12)	0.171253774534474
1294	33908 (2004/03)	33098 (2016/06)	0.16121568103947
1295	33908 (2004/03)	33905 (2008/03)	0.167257297398116
1296	33908 (2004/03)	33905 (2011/11)	0.16569092091813
1297	33908 (2004/03)	33611 (2004/03)	0.162768397455003
1298	33908 (2004/03)	33611 (2011/11)	0.165799293008641
1299	33908 (2004/03)	33096 (2015/12)	0.166073738680466
1300	33908 (2004/03)	33096 (2016/06)	0.166073738680466
1301	33908 (2004/03)	33099 (2015/12)	0.164753811775079
1302	33908 (2004/03)	33911 (2016/06)	0.164011009447296
1303	33908 (2004/03)	33025 (2016/06)	0.197389568012468
1304	33908 (2004/03)	33611 (1982/10)	0.215925036268937
1305	33908 (2004/03)	33430 (1979/03)	0.237295784818124
1306	33908 (2004/03)	33512 (1982/10)	0.245601105481345
1307	33908 (2004/03)	33220 (1982/10)	0.216888186634446
1308	33908 (2004/03)	33220 (1979/03)	0.212368123587038
1309	33908 (2004/03)	33320 (1979/03)	0.219471355101064
1310	33908 (2004/03)	33909 (2004/03)	0.247850223141395
1311	33908 (2004/03)	33909 (2008/03)	0.271531689763746
1312	33908 (2004/03)	33420 (2016/06)	0.25115727799271
1313	33908 (2004/03)	33440 (2011/11)	0.24189281447346
1314	33908 (2004/03)	33902 (2011/11)	0.221481377503275
1315	33908 (2004/03)	33902 (2015/12)	0.222909710710033
1316	33908 (2004/03)	33902 (2016/06)	0.222000046501895
1317	33908 (2004/03)	33907 (2015/12)	0.250220776703211
1318	33908 (2004/03)	33907 (2016/06)	0.255966287473526
1319	33908 (2004/03)	33907 (2000/03)	0.255052956751986
1320	33908 (2004/03)	33907 (2004/03)	0.25531231355271
1321	33908 (2004/03)	33907 (2008/03)	0.272970865244256
1322	33908 (2004/03)	33907 (2011/11)	0.265227757031036
1323	33908 (2004/03)	33902 (2008/03)	0.264364596670935
1324	33908 (2004/03)	33091 (2011/11)	0.261414236103714
1325	33908 (2004/03)	33903 (2008/03)	0.248540377424504
1326	33908 (2004/03)	33220 (1996/03)	0.251425040355125
1327	33908 (2004/03)	33220 (2000/03)	0.248738136063951
1328	33908 (2004/03)	33420 (2015/12)	0.255980203464394
1329	33908 (2004/03)	33320 (2015/12)	0.275008603877481
1330	33908 (2004/03)	33320 (2016/06)	0.270890686544407
1331	33908 (2004/03)	33220 (1986/06)	0.270573414069167
1332	33908 (2004/03)	33220 (1989/10)	0.275956284153005
1333	33908 (2004/03)	33320 (1989/10)	0.266948143336581
1334	33908 (2004/03)	33320 (1993/06)	0.270247502908259
1335	33908 (2004/03)	33430 (1982/10)	0.266569868504468
1336	33908 (2004/03)	33512 (1986/06)	0.268584854787767
1337	33908 (2004/03)	33907 (1996/03)	0.267573276021788
1338	33908 (2004/03)	33610 (1993/06)	0.277423353140607
1339	33908 (2004/03)	33610 (1996/03)	0.278845323803111
1340	33908 (2004/03)	33611 (1989/10)	0.273759621980032
1341	33908 (2004/03)	33438 (1986/06)	0.275886651220816
1342	33908 (2004/03)	33439 (1986/06)	0.275886651220816
1343	33908 (2004/03)	33320 (1982/10)	0.275205361886469
1344	33908 (2004/03)	33320 (1986/06)	0.278558472363412
1345	33908 (2004/03)	33512 (1989/10)	0.279255781603199
1346	33908 (2004/03)	33610 (1989/10)	0.276493794246393
1347	33908 (2004/03)	33220 (1993/06)	0.263960504662644
1348	33908 (2004/03)	33902 (1996/03)	0.276049843014129
1349	33908 (2004/03)	33902 (2000/03)	0.282703089387613
1350	33908 (2004/03)	33610 (1982/10)	0.282667909110458
1351	33908 (2004/03)	33610 (1986/06)	0.27612534069171
1352	33908 (2004/03)	33020 (2015/12)	0.271051417621802
1353	33908 (2004/03)	33093 (2011/11)	0.272894921956691
1354	33908 (2004/03)	33610 (2015/12)	0.267885667674948
1355	33908 (2004/03)	33610 (2016/06)	0.272451110689197
1356	33908 (2004/03)	33610 (2004/03)	0.271002799275482
1357	33908 (2004/03)	33320 (2008/03)	0.288793382020293
1358	33908 (2004/03)	33320 (2011/11)	0.288337892081986
1359	33908 (2004/03)	33320 (1996/03)	0.283019833216801
1360	33908 (2004/03)	33320 (2004/03)	0.28533542089371
1361	33908 (2004/03)	33220 (2011/11)	0.280828978063909
1362	33908 (2004/03)	33220 (2004/03)	0.283925941510625
1363	33908 (2004/03)	33220 (2008/03)	0.286364659246309
1364	33908 (2004/03)	33906 (2004/03)	0.27844096827755
1365	33908 (2004/03)	33210 (2015/12)	0.282089712022267
1366	33908 (2004/03)	33210 (2016/06)	0.282089712022267
1367	33908 (2004/03)	33611 (2000/03)	0.286202308605128
1368	33908 (2004/03)	33320 (2000/03)	0.282391485724751
1369	33908 (2004/03)	33612 (2011/11)	0.288622078654965
1370	33908 (2004/03)	33610 (2011/11)	0.28984951015049
1371	33908 (2004/03)	33610 (2000/03)	0.292326361895372
1372	33908 (2004/03)	33610 (2008/03)	0.292568439157231
1373	33908 (2008/03)	33611 (1993/06)	0.0829293479819856
1374	33908 (2008/03)	33611 (2008/03)	0.105072276047873
1375	33908 (2008/03)	33910 (2004/03)	0.0822363466578305
1376	33908 (2008/03)	33092 (2011/11)	0.0801188761910598
1377	33908 (2008/03)	33095 (2015/12)	0.107056179775281
1378	33908 (2008/03)	33512 (1993/06)	0.112228551085796
1379	33908 (2008/03)	33095 (2016/06)	0.134709789200116
1380	33908 (2008/03)	33320 (1977/06)	0.173087754872141
1381	33908 (2008/03)	33430 (1977/06)	0.177551914963564
1382	33908 (2008/03)	33097 (2015/12)	0.223645053656777
1383	33908 (2008/03)	33097 (2016/06)	0.218263607737292
1384	33908 (2008/03)	33908 (2011/11)	0.419141032151161
1385	33908 (2008/03)	33908 (2000/03)	0.401865339775486
1386	33908 (2008/03)	33908 (2004/03)	0.515631513130471
1387	33908 (2008/03)	33908 (2008/03)	1
1388	33908 (2008/03)	33611 (1986/06)	0.149596178897091
1389	33908 (2008/03)	33905 (2015/12)	0.149555527732565
1390	33908 (2008/03)	33905 (2016/06)	0.154910378222213
1391	33908 (2008/03)	33098 (2015/12)	0.169764988958107
1392	33908 (2008/03)	33098 (2016/06)	0.158878215060428
1393	33908 (2008/03)	33905 (2008/03)	0.167688594631617
1394	33908 (2008/03)	33905 (2011/11)	0.162134222822566
1395	33908 (2008/03)	33611 (2004/03)	0.158412250654846
1396	33908 (2008/03)	33611 (2011/11)	0.169480698846765
1397	33908 (2008/03)	33096 (2015/12)	0.163776167966112
1398	33908 (2008/03)	33096 (2016/06)	0.163776167966112
1399	33908 (2008/03)	33099 (2015/12)	0.163608878987986
1400	33908 (2008/03)	33911 (2016/06)	0.163092866923939
1401	33908 (2008/03)	33025 (2016/06)	0.207901417389465
1402	33908 (2008/03)	33611 (1982/10)	0.224819357658978
1403	33908 (2008/03)	33430 (1979/03)	0.245010306778222
1404	33908 (2008/03)	33512 (1982/10)	0.252692831496843
1405	33908 (2008/03)	33220 (1982/10)	0.22471684875213
1406	33908 (2008/03)	33220 (1979/03)	0.220664920001017
1407	33908 (2008/03)	33320 (1979/03)	0.228774744468883
1408	33908 (2008/03)	33909 (2004/03)	0.25074939003137
1409	33908 (2008/03)	33909 (2008/03)	0.275920343473098
1410	33908 (2008/03)	33420 (2016/06)	0.259460238186708
1411	33908 (2008/03)	33440 (2011/11)	0.248568103507291
1412	33908 (2008/03)	33902 (2011/11)	0.230289408555988
1413	33908 (2008/03)	33902 (2015/12)	0.232557553140523
1414	33908 (2008/03)	33902 (2016/06)	0.231717420229458
1415	33908 (2008/03)	33907 (2015/12)	0.257375991148811
1416	33908 (2008/03)	33907 (2016/06)	0.262660964266517
1417	33908 (2008/03)	33907 (2000/03)	0.264837586182387
1418	33908 (2008/03)	33907 (2004/03)	0.265944823494512
1419	33908 (2008/03)	33907 (2008/03)	0.279256676305494
1420	33908 (2008/03)	33907 (2011/11)	0.272080189210497
1421	33908 (2008/03)	33902 (2008/03)	0.265612413617671
1422	33908 (2008/03)	33091 (2011/11)	0.264652471966223
1423	33908 (2008/03)	33903 (2008/03)	0.253079926128527
1424	33908 (2008/03)	33220 (1996/03)	0.238538163001294
1425	33908 (2008/03)	33220 (2000/03)	0.23368974713552
1426	33908 (2008/03)	33420 (2015/12)	0.244382816601823
1427	33908 (2008/03)	33320 (2015/12)	0.267471881769891
1428	33908 (2008/03)	33320 (2016/06)	0.26278075334569
1429	33908 (2008/03)	33220 (1986/06)	0.269154699458251
1430	33908 (2008/03)	33220 (1989/10)	0.274275026993676
1431	33908 (2008/03)	33320 (1989/10)	0.277247719200501
1432	33908 (2008/03)	33320 (1993/06)	0.275509986570887
1433	33908 (2008/03)	33430 (1982/10)	0.26570215715152
1434	33908 (2008/03)	33512 (1986/06)	0.266723528695016
1435	33908 (2008/03)	33907 (1996/03)	0.268255518655988
1436	33908 (2008/03)	33610 (1993/06)	0.27570550031611
1437	33908 (2008/03)	33610 (1996/03)	0.273189739149259
1438	33908 (2008/03)	33611 (1989/10)	0.274219174225208
1439	33908 (2008/03)	33438 (1986/06)	0.276274452310141
1440	33908 (2008/03)	33439 (1986/06)	0.276274452310141
1441	33908 (2008/03)	33320 (1982/10)	0.279249543993746
1442	33908 (2008/03)	33320 (1986/06)	0.281834513367854
1443	33908 (2008/03)	33512 (1989/10)	0.272304731471731
1444	33908 (2008/03)	33610 (1989/10)	0.273449018940683
1445	33908 (2008/03)	33220 (1993/06)	0.256809148367759
1446	33908 (2008/03)	33902 (1996/03)	0.269613353772781
1447	33908 (2008/03)	33902 (2000/03)	0.276409793993202
1448	33908 (2008/03)	33610 (1982/10)	0.275267850453285
1449	33908 (2008/03)	33610 (1986/06)	0.267530635634312
1450	33908 (2008/03)	33020 (2015/12)	0.269561815336463
1451	33908 (2008/03)	33093 (2011/11)	0.273458821640713
1452	33908 (2008/03)	33610 (2015/12)	0.267280859632553
1453	33908 (2008/03)	33610 (2016/06)	0.272638312523785
1454	33908 (2008/03)	33610 (2004/03)	0.268202860142147
1455	33908 (2008/03)	33320 (2008/03)	0.283349037555526
1456	33908 (2008/03)	33320 (2011/11)	0.288169113942945
1457	33908 (2008/03)	33320 (1996/03)	0.278874093088757
1458	33908 (2008/03)	33320 (2004/03)	0.278303767191549
1459	33908 (2008/03)	33220 (2011/11)	0.278666109612974
1460	33908 (2008/03)	33220 (2004/03)	0.278457110381873
1461	33908 (2008/03)	33220 (2008/03)	0.280568514701096
1462	33908 (2008/03)	33906 (2004/03)	0.276215255510563
1463	33908 (2008/03)	33210 (2015/12)	0.281315015088186
1464	33908 (2008/03)	33210 (2016/06)	0.281315015088186
1465	33908 (2008/03)	33611 (2000/03)	0.282722216985578
1466	33908 (2008/03)	33320 (2000/03)	0.284699889927266
1467	33908 (2008/03)	33612 (2011/11)	0.288743245741993
1468	33908 (2008/03)	33610 (2011/11)	0.292892944351626
1469	33908 (2008/03)	33610 (2000/03)	0.292490355593756
1470	33908 (2008/03)	33610 (2008/03)	0.292540573106902
1471	33611 (1986/06)	33611 (1993/06)	0.134848771522015
1472	33611 (1986/06)	33611 (2008/03)	0.174325711852946
1473	33611 (1986/06)	33910 (2004/03)	0.0540391580494462
1474	33611 (1986/06)	33092 (2011/11)	0.0523398358383968
1475	33611 (1986/06)	33095 (2015/12)	0.0679702289878375
1476	33611 (1986/06)	33512 (1993/06)	0.0806785806785807
1477	33611 (1986/06)	33095 (2016/06)	0.0846726969175949
1478	33611 (1986/06)	33320 (1977/06)	0.114516794987006
1479	33611 (1986/06)	33430 (1977/06)	0.121543942992874
1480	33611 (1986/06)	33097 (2015/12)	0.0926308623665848
1481	33611 (1986/06)	33097 (2016/06)	0.0922350191141737
1482	33611 (1986/06)	33908 (2011/11)	0.142635071845666
1483	33611 (1986/06)	33908 (2000/03)	0.146478253697696
1484	33611 (1986/06)	33908 (2004/03)	0.148257394743347
1485	33611 (1986/06)	33908 (2008/03)	0.149596178897091
1486	33611 (1986/06)	33611 (1986/06)	1
1487	33611 (1986/06)	33905 (2015/12)	0.25384143892799
1488	33611 (1986/06)	33905 (2016/06)	0.263363916906572
1489	33611 (1986/06)	33098 (2015/12)	0.258879255515014
1490	33611 (1986/06)	33098 (2016/06)	0.242871746481088
1491	33611 (1986/06)	33905 (2008/03)	0.25779915415872
1492	33611 (1986/06)	33905 (2011/11)	0.254149906520877
1493	33611 (1986/06)	33611 (2004/03)	0.259757439046465
1494	33611 (1986/06)	33611 (2011/11)	0.269400352733686
1495	33611 (1986/06)	33096 (2015/12)	0.255583087635656
1496	33611 (1986/06)	33096 (2016/06)	0.255583087635656
1497	33611 (1986/06)	33099 (2015/12)	0.260033226920321
1498	33611 (1986/06)	33911 (2016/06)	0.25439153775293
1499	33611 (1986/06)	33025 (2016/06)	0.128975344944583
1500	33611 (1986/06)	33611 (1982/10)	0.163045184437717
1501	33611 (1986/06)	33430 (1979/03)	0.162010705921713
1502	33611 (1986/06)	33512 (1982/10)	0.164782867340869
1503	33611 (1986/06)	33220 (1982/10)	0.152235697394398
1504	33611 (1986/06)	33220 (1979/03)	0.145269529365323
1505	33611 (1986/06)	33320 (1979/03)	0.15531529921594
1506	33611 (1986/06)	33909 (2004/03)	0.15544587951999
1507	33611 (1986/06)	33909 (2008/03)	0.161609524177651
1508	33611 (1986/06)	33420 (2016/06)	0.157323098281001
1509	33611 (1986/06)	33440 (2011/11)	0.157425587057253
1510	33611 (1986/06)	33902 (2011/11)	0.142909561838981
1511	33611 (1986/06)	33902 (2015/12)	0.141567624492252
1512	33611 (1986/06)	33902 (2016/06)	0.141630073899539
1513	33611 (1986/06)	33907 (2015/12)	0.157871929720893
1514	33611 (1986/06)	33907 (2016/06)	0.156129697979918
1515	33611 (1986/06)	33907 (2000/03)	0.158357122753408
1516	33611 (1986/06)	33907 (2004/03)	0.156504870570076
1517	33611 (1986/06)	33907 (2008/03)	0.16019312531527
1518	33611 (1986/06)	33907 (2011/11)	0.161009007630668
1519	33611 (1986/06)	33902 (2008/03)	0.158444005580418
1520	33611 (1986/06)	33091 (2011/11)	0.157546149687186
1521	33611 (1986/06)	33903 (2008/03)	0.152292152292152
1522	33611 (1986/06)	33220 (1996/03)	0.148296616204544
1523	33611 (1986/06)	33220 (2000/03)	0.140115814477904
1524	33611 (1986/06)	33420 (2015/12)	0.146183853258872
1525	33611 (1986/06)	33320 (2015/12)	0.154962962962963
1526	33611 (1986/06)	33320 (2016/06)	0.153458048445721
1527	33611 (1986/06)	33220 (1986/06)	0.170734415187906
1528	33611 (1986/06)	33220 (1989/10)	0.170996103506844
1529	33611 (1986/06)	33320 (1989/10)	0.172046839148667
1530	33611 (1986/06)	33320 (1993/06)	0.174404750994373
1531	33611 (1986/06)	33430 (1982/10)	0.173340821866517
1532	33611 (1986/06)	33512 (1986/06)	0.174282490656512
1533	33611 (1986/06)	33907 (1996/03)	0.158916092705244
1534	33611 (1986/06)	33610 (1993/06)	0.170747028581819
1535	33611 (1986/06)	33610 (1996/03)	0.165005606079482
1536	33611 (1986/06)	33611 (1989/10)	0.188514357053683
1537	33611 (1986/06)	33438 (1986/06)	0.175926092997239
1538	33611 (1986/06)	33439 (1986/06)	0.175926092997239
1539	33611 (1986/06)	33320 (1982/10)	0.178910815301607
1540	33611 (1986/06)	33320 (1986/06)	0.17752531668542
1541	33611 (1986/06)	33512 (1989/10)	0.171158392434988
1542	33611 (1986/06)	33610 (1989/10)	0.175807934839727
1543	33611 (1986/06)	33220 (1993/06)	0.161427042454513
1544	33611 (1986/06)	33902 (1996/03)	0.166333525814714
1545	33611 (1986/06)	33902 (2000/03)	0.16281015192029
1546	33611 (1986/06)	33610 (1982/10)	0.179546566628609
1547	33611 (1986/06)	33610 (1986/06)	0.16882399005021
1548	33611 (1986/06)	33020 (2015/12)	0.161278418662859
1549	33611 (1986/06)	33093 (2011/11)	0.162550662911314
1550	33611 (1986/06)	33610 (2015/12)	0.160337552742616
1551	33611 (1986/06)	33610 (2016/06)	0.163232468404855
1552	33611 (1986/06)	33610 (2004/03)	0.164477518267808
1553	33611 (1986/06)	33320 (2008/03)	0.162591881236732
1554	33611 (1986/06)	33320 (2011/11)	0.166221033868093
1555	33611 (1986/06)	33320 (1996/03)	0.172182365193242
1556	33611 (1986/06)	33320 (2004/03)	0.165996495964615
1557	33611 (1986/06)	33220 (2011/11)	0.162842844144027
1558	33611 (1986/06)	33220 (2004/03)	0.167234740895033
1559	33611 (1986/06)	33220 (2008/03)	0.163272265104312
1560	33611 (1986/06)	33906 (2004/03)	0.161930522574659
1561	33611 (1986/06)	33210 (2015/12)	0.165788797533402
1562	33611 (1986/06)	33210 (2016/06)	0.165788797533402
1563	33611 (1986/06)	33611 (2000/03)	0.172436167796775
1564	33611 (1986/06)	33320 (2000/03)	0.169270833333333
1565	33611 (1986/06)	33612 (2011/11)	0.167788629229159
1566	33611 (1986/06)	33610 (2011/11)	0.173732124361747
1567	33611 (1986/06)	33610 (2000/03)	0.171421770326793
1568	33611 (1986/06)	33610 (2008/03)	0.170558571290913
1569	33905 (2015/12)	33611 (1993/06)	0.171781934064266
1570	33905 (2015/12)	33611 (2008/03)	0.273364402860294
1571	33905 (2015/12)	33910 (2004/03)	0.0669652691093326
1572	33905 (2015/12)	33092 (2011/11)	0.0691447294091063
1573	33905 (2015/12)	33095 (2015/12)	0.0853236164225413
1574	33905 (2015/12)	33512 (1993/06)	0.0899320260507491
1575	33905 (2015/12)	33095 (2016/06)	0.103248851845552
1576	33905 (2015/12)	33320 (1977/06)	0.130210194600565
1577	33905 (2015/12)	33430 (1977/06)	0.134858291962546
1578	33905 (2015/12)	33097 (2015/12)	0.116455529163368
1579	33905 (2015/12)	33097 (2016/06)	0.112693233132272
1580	33905 (2015/12)	33908 (2011/11)	0.150467801333731
1581	33905 (2015/12)	33908 (2000/03)	0.147451050354578
1582	33905 (2015/12)	33908 (2004/03)	0.147291527946418
1583	33905 (2015/12)	33908 (2008/03)	0.149555527732565
1584	33905 (2015/12)	33611 (1986/06)	0.25384143892799
1585	33905 (2015/12)	33905 (2015/12)	1
1586	33905 (2015/12)	33905 (2016/06)	0.80509332947475
1587	33905 (2015/12)	33098 (2015/12)	0.340371709907386
1588	33905 (2015/12)	33098 (2016/06)	0.317398134321122
1589	33905 (2015/12)	33905 (2008/03)	0.343488005312526
1590	33905 (2015/12)	33905 (2011/11)	0.313897465476877
1591	33905 (2015/12)	33611 (2004/03)	0.306615964574382
1592	33905 (2015/12)	33611 (2011/11)	0.35950690071017
1593	33905 (2015/12)	33096 (2015/12)	0.334662279852913
1594	33905 (2015/12)	33096 (2016/06)	0.334662279852913
1595	33905 (2015/12)	33099 (2015/12)	0.357800045081043
1596	33905 (2015/12)	33911 (2016/06)	0.340071860070281
1597	33905 (2015/12)	33025 (2016/06)	0.151891972102686
1598	33905 (2015/12)	33611 (1982/10)	0.156313818924438
1599	33905 (2015/12)	33430 (1979/03)	0.158814946062849
1600	33905 (2015/12)	33512 (1982/10)	0.165098990114312
1601	33905 (2015/12)	33220 (1982/10)	0.150355969331873
1602	33905 (2015/12)	33220 (1979/03)	0.149297112992929
1603	33905 (2015/12)	33320 (1979/03)	0.154071254048525
1604	33905 (2015/12)	33909 (2004/03)	0.163581852870487
1605	33905 (2015/12)	33909 (2008/03)	0.169989256297004
1606	33905 (2015/12)	33420 (2016/06)	0.166615486974768
1607	33905 (2015/12)	33440 (2011/11)	0.15724684998428
1608	33905 (2015/12)	33902 (2011/11)	0.159720682775438
1609	33905 (2015/12)	33902 (2015/12)	0.159473480876428
1610	33905 (2015/12)	33902 (2016/06)	0.159349414803011
1611	33905 (2015/12)	33907 (2015/12)	0.166634046092871
1612	33905 (2015/12)	33907 (2016/06)	0.169543222734712
1613	33905 (2015/12)	33907 (2000/03)	0.16471795898951
1614	33905 (2015/12)	33907 (2004/03)	0.16678945429669
1615	33905 (2015/12)	33907 (2008/03)	0.168113083497699
1616	33905 (2015/12)	33907 (2011/11)	0.170327207530255
1617	33905 (2015/12)	33902 (2008/03)	0.163905898938279
1618	33905 (2015/12)	33091 (2011/11)	0.171246343451782
1619	33905 (2015/12)	33903 (2008/03)	0.165885052883656
1620	33905 (2015/12)	33220 (1996/03)	0.131979824740167
1621	33905 (2015/12)	33220 (2000/03)	0.128214454588441
1622	33905 (2015/12)	33420 (2015/12)	0.138036973001729
1623	33905 (2015/12)	33320 (2015/12)	0.151292648610623
1624	33905 (2015/12)	33320 (2016/06)	0.149490635190904
1625	33905 (2015/12)	33220 (1986/06)	0.165597980294466
1626	33905 (2015/12)	33220 (1989/10)	0.161961192097157
1627	33905 (2015/12)	33320 (1989/10)	0.168952542784318
1628	33905 (2015/12)	33320 (1993/06)	0.168169889959645
1629	33905 (2015/12)	33430 (1982/10)	0.162096392600437
1630	33905 (2015/12)	33512 (1986/06)	0.16433845121235
1631	33905 (2015/12)	33907 (1996/03)	0.158267496608411
1632	33905 (2015/12)	33610 (1993/06)	0.158657483752061
1633	33905 (2015/12)	33610 (1996/03)	0.157155830003632
1634	33905 (2015/12)	33611 (1989/10)	0.165501021229189
1635	33905 (2015/12)	33438 (1986/06)	0.167004791297967
1636	33905 (2015/12)	33439 (1986/06)	0.167004791297967
1637	33905 (2015/12)	33320 (1982/10)	0.168991307863352
1638	33905 (2015/12)	33320 (1986/06)	0.166500390387785
1639	33905 (2015/12)	33512 (1989/10)	0.156820760587094
1640	33905 (2015/12)	33610 (1989/10)	0.15928338762215
1641	33905 (2015/12)	33220 (1993/06)	0.147746570868713
1642	33905 (2015/12)	33902 (1996/03)	0.153743862520458
1643	33905 (2015/12)	33902 (2000/03)	0.1579486111834
1644	33905 (2015/12)	33610 (1982/10)	0.161474538969416
1645	33905 (2015/12)	33610 (1986/06)	0.158043776380701
1646	33905 (2015/12)	33020 (2015/12)	0.160496165135877
1647	33905 (2015/12)	33093 (2011/11)	0.16386295397524
1648	33905 (2015/12)	33610 (2015/12)	0.156904406071628
1649	33905 (2015/12)	33610 (2016/06)	0.15981476057988
1650	33905 (2015/12)	33610 (2004/03)	0.152899975847911
1651	33905 (2015/12)	33320 (2008/03)	0.158018553123332
1652	33905 (2015/12)	33320 (2011/11)	0.167555488789574
1653	33905 (2015/12)	33320 (1996/03)	0.158375888297682
1654	33905 (2015/12)	33320 (2004/03)	0.156189690721649
1655	33905 (2015/12)	33220 (2011/11)	0.166866074874566
1656	33905 (2015/12)	33220 (2004/03)	0.160923997341015
1657	33905 (2015/12)	33220 (2008/03)	0.163225959002528
1658	33905 (2015/12)	33906 (2004/03)	0.159736973346386
1659	33905 (2015/12)	33210 (2015/12)	0.165444311785775
1660	33905 (2015/12)	33210 (2016/06)	0.165444311785775
1661	33905 (2015/12)	33611 (2000/03)	0.168436533099049
1662	33905 (2015/12)	33320 (2000/03)	0.173119764747817
1663	33905 (2015/12)	33612 (2011/11)	0.174212805313827
1664	33905 (2015/12)	33610 (2011/11)	0.178823270163067
1665	33905 (2015/12)	33610 (2000/03)	0.169719293274777
1666	33905 (2015/12)	33610 (2008/03)	0.167731327487148
1667	33905 (2016/06)	33611 (1993/06)	0.166756243505679
1668	33905 (2016/06)	33611 (2008/03)	0.260775934587301
1669	33905 (2016/06)	33910 (2004/03)	0.0648882729949766
1670	33905 (2016/06)	33092 (2011/11)	0.066361637227779
1671	33905 (2016/06)	33095 (2015/12)	0.0825578620854211
1672	33905 (2016/06)	33512 (1993/06)	0.0883789885103946
1673	33905 (2016/06)	33095 (2016/06)	0.101757332988758
1674	33905 (2016/06)	33320 (1977/06)	0.127690499752598
1675	33905 (2016/06)	33430 (1977/06)	0.133015558953143
1676	33905 (2016/06)	33097 (2015/12)	0.11460490805247
1677	33905 (2016/06)	33097 (2016/06)	0.111515417673076
1678	33905 (2016/06)	33908 (2011/11)	0.154009201050172
1679	33905 (2016/06)	33908 (2000/03)	0.151695135697564
1680	33905 (2016/06)	33908 (2004/03)	0.15204756624479
1681	33905 (2016/06)	33908 (2008/03)	0.154910378222213
1682	33905 (2016/06)	33611 (1986/06)	0.263363916906572
1683	33905 (2016/06)	33905 (2015/12)	0.80509332947475
1684	33905 (2016/06)	33905 (2016/06)	1
1685	33905 (2016/06)	33098 (2015/12)	0.345921728278881
1686	33905 (2016/06)	33098 (2016/06)	0.320777988614801
1687	33905 (2016/06)	33905 (2008/03)	0.348356578760379
1688	33905 (2016/06)	33905 (2011/11)	0.322055137844612
1689	33905 (2016/06)	33611 (2004/03)	0.316713779770608
1690	33905 (2016/06)	33611 (2011/11)	0.362580870019823
1691	33905 (2016/06)	33096 (2015/12)	0.342774588449987
1692	33905 (2016/06)	33096 (2016/06)	0.342774588449987
1693	33905 (2016/06)	33099 (2015/12)	0.364162081844103
1694	33905 (2016/06)	33911 (2016/06)	0.346966440093728
1695	33905 (2016/06)	33025 (2016/06)	0.149471950942539
1696	33905 (2016/06)	33611 (1982/10)	0.155918078326706
1697	33905 (2016/06)	33430 (1979/03)	0.159376962693129
1698	33905 (2016/06)	33512 (1982/10)	0.165353320157088
1699	33905 (2016/06)	33220 (1982/10)	0.151354627872654
1700	33905 (2016/06)	33220 (1979/03)	0.150758227575823
1701	33905 (2016/06)	33320 (1979/03)	0.156161163350098
1702	33905 (2016/06)	33909 (2004/03)	0.16526509978677
1703	33905 (2016/06)	33909 (2008/03)	0.17458514879021
1704	33905 (2016/06)	33420 (2016/06)	0.169694119976242
1705	33905 (2016/06)	33440 (2011/11)	0.160453618875794
1706	33905 (2016/06)	33902 (2011/11)	0.161149198388775
1707	33905 (2016/06)	33902 (2015/12)	0.160967184801382
1708	33905 (2016/06)	33902 (2016/06)	0.161087146373091
1709	33905 (2016/06)	33907 (2015/12)	0.168362999431926
1710	33905 (2016/06)	33907 (2016/06)	0.171423774345198
1711	33905 (2016/06)	33907 (2000/03)	0.167199457522038
1712	33905 (2016/06)	33907 (2004/03)	0.169054514047655
1713	33905 (2016/06)	33907 (2008/03)	0.172742592632095
1714	33905 (2016/06)	33907 (2011/11)	0.173354992221104
1715	33905 (2016/06)	33902 (2008/03)	0.167444749014905
1716	33905 (2016/06)	33091 (2011/11)	0.174266722446893
1717	33905 (2016/06)	33903 (2008/03)	0.169053195856374
1718	33905 (2016/06)	33220 (1996/03)	0.138191965408014
1719	33905 (2016/06)	33220 (2000/03)	0.135225175562639
1720	33905 (2016/06)	33420 (2015/12)	0.144196721311475
1721	33905 (2016/06)	33320 (2015/12)	0.157767900949522
1722	33905 (2016/06)	33320 (2016/06)	0.156223346790243
1723	33905 (2016/06)	33220 (1986/06)	0.170103652839045
1724	33905 (2016/06)	33220 (1989/10)	0.165304911884579
1725	33905 (2016/06)	33320 (1989/10)	0.172383775644645
1726	33905 (2016/06)	33320 (1993/06)	0.170966359545747
1727	33905 (2016/06)	33430 (1982/10)	0.164694560486429
1728	33905 (2016/06)	33512 (1986/06)	0.166891119817173
1729	33905 (2016/06)	33907 (1996/03)	0.162754029432376
1730	33905 (2016/06)	33610 (1993/06)	0.165066413662239
1731	33905 (2016/06)	33610 (1996/03)	0.161129361626565
1732	33905 (2016/06)	33611 (1989/10)	0.170355317693453
1733	33905 (2016/06)	33438 (1986/06)	0.169849330591346
1734	33905 (2016/06)	33439 (1986/06)	0.169849330591346
1735	33905 (2016/06)	33320 (1982/10)	0.170971468427821
1736	33905 (2016/06)	33320 (1986/06)	0.169471153846154
1737	33905 (2016/06)	33512 (1989/10)	0.161704413212783
1738	33905 (2016/06)	33610 (1989/10)	0.165339130760725
1739	33905 (2016/06)	33220 (1993/06)	0.153213787798664
1740	33905 (2016/06)	33902 (1996/03)	0.159117499582149
1741	33905 (2016/06)	33902 (2000/03)	0.163173016439707
1742	33905 (2016/06)	33610 (1982/10)	0.167576297616396
1743	33905 (2016/06)	33610 (1986/06)	0.163544065312958
1744	33905 (2016/06)	33020 (2015/12)	0.163847447913778
1745	33905 (2016/06)	33093 (2011/11)	0.169516698779705
1746	33905 (2016/06)	33610 (2015/12)	0.162426165917306
1747	33905 (2016/06)	33610 (2016/06)	0.165218481824534
1748	33905 (2016/06)	33610 (2004/03)	0.159411704972413
1749	33905 (2016/06)	33320 (2008/03)	0.164531454783748
1750	33905 (2016/06)	33320 (2011/11)	0.172992137556029
1751	33905 (2016/06)	33320 (1996/03)	0.163618561387558
1752	33905 (2016/06)	33320 (2004/03)	0.162267206477733
1753	33905 (2016/06)	33220 (2011/11)	0.170764332410181
1754	33905 (2016/06)	33220 (2004/03)	0.166919767147558
1755	33905 (2016/06)	33220 (2008/03)	0.169899105137438
1756	33905 (2016/06)	33906 (2004/03)	0.165590814573728
1757	33905 (2016/06)	33210 (2015/12)	0.172236551557774
1758	33905 (2016/06)	33210 (2016/06)	0.172236551557774
1759	33905 (2016/06)	33611 (2000/03)	0.174361465592945
1760	33905 (2016/06)	33320 (2000/03)	0.177356446370531
1761	33905 (2016/06)	33612 (2011/11)	0.179154029018772
1762	33905 (2016/06)	33610 (2011/11)	0.183266846823661
1763	33905 (2016/06)	33610 (2000/03)	0.175355731225296
1764	33905 (2016/06)	33610 (2008/03)	0.173220194849611
1765	33098 (2015/12)	33611 (1993/06)	0.119281202143951
1766	33098 (2015/12)	33611 (2008/03)	0.216528575463704
1767	33098 (2015/12)	33910 (2004/03)	0.0527400468384075
1768	33098 (2015/12)	33092 (2011/11)	0.0511085790248303
1769	33098 (2015/12)	33095 (2015/12)	0.0669807598579618
1770	33098 (2015/12)	33512 (1993/06)	0.0748186145385646
1771	33098 (2015/12)	33095 (2016/06)	0.0866729636126479
1772	33098 (2015/12)	33320 (1977/06)	0.108682811577082
1773	33098 (2015/12)	33430 (1977/06)	0.113327910262448
1774	33098 (2015/12)	33097 (2015/12)	0.0988797313122832
1775	33098 (2015/12)	33097 (2016/06)	0.0954503331715282
1776	33098 (2015/12)	33908 (2011/11)	0.153217872324627
1777	33098 (2015/12)	33908 (2000/03)	0.160583186847275
1778	33098 (2015/12)	33908 (2004/03)	0.171253774534474
1779	33098 (2015/12)	33908 (2008/03)	0.169764988958107
1780	33098 (2015/12)	33611 (1986/06)	0.258879255515014
1781	33098 (2015/12)	33905 (2015/12)	0.340371709907386
1782	33098 (2015/12)	33905 (2016/06)	0.345921728278881
1783	33098 (2015/12)	33098 (2015/12)	1
1784	33098 (2015/12)	33098 (2016/06)	0.867000779596837
1785	33098 (2015/12)	33905 (2008/03)	0.413024429567838
1786	33098 (2015/12)	33905 (2011/11)	0.395201793721973
1787	33098 (2015/12)	33611 (2004/03)	0.410822978836841
1788	33098 (2015/12)	33611 (2011/11)	0.415954994005349
1789	33098 (2015/12)	33096 (2015/12)	0.432512282004963
1790	33098 (2015/12)	33096 (2016/06)	0.432512282004963
1791	33098 (2015/12)	33099 (2015/12)	0.409874890593626
1792	33098 (2015/12)	33911 (2016/06)	0.407449721937533
1793	33098 (2015/12)	33025 (2016/06)	0.138910287106244
1794	33098 (2015/12)	33611 (1982/10)	0.145187371144439
1795	33098 (2015/12)	33430 (1979/03)	0.156578720469046
1796	33098 (2015/12)	33512 (1982/10)	0.163673628733164
1797	33098 (2015/12)	33220 (1982/10)	0.145193829113924
1798	33098 (2015/12)	33220 (1979/03)	0.141950086127469
1799	33098 (2015/12)	33320 (1979/03)	0.147478070175439
1800	33098 (2015/12)	33909 (2004/03)	0.17051867026725
1801	33098 (2015/12)	33909 (2008/03)	0.1873570579087
1802	33098 (2015/12)	33420 (2016/06)	0.175237039302646
1803	33098 (2015/12)	33440 (2011/11)	0.165794864291462
1804	33098 (2015/12)	33902 (2011/11)	0.149186004856108
1805	33098 (2015/12)	33902 (2015/12)	0.150980898809405
1806	33098 (2015/12)	33902 (2016/06)	0.150553607859449
1807	33098 (2015/12)	33907 (2015/12)	0.169625609419557
1808	33098 (2015/12)	33907 (2016/06)	0.170944139058089
1809	33098 (2015/12)	33907 (2000/03)	0.170128993550322
1810	33098 (2015/12)	33907 (2004/03)	0.16729971706523
1811	33098 (2015/12)	33907 (2008/03)	0.185142680963311
1812	33098 (2015/12)	33907 (2011/11)	0.179758280948864
1813	33098 (2015/12)	33902 (2008/03)	0.177531824489866
1814	33098 (2015/12)	33091 (2011/11)	0.178125568698817
1815	33098 (2015/12)	33903 (2008/03)	0.16889079676739
1816	33098 (2015/12)	33220 (1996/03)	0.180093719023159
1817	33098 (2015/12)	33220 (2000/03)	0.177823905898633
1818	33098 (2015/12)	33420 (2015/12)	0.18768290684335
1819	33098 (2015/12)	33320 (2015/12)	0.201284660391758
1820	33098 (2015/12)	33320 (2016/06)	0.198625153666675
1821	33098 (2015/12)	33220 (1986/06)	0.184040221286664
1822	33098 (2015/12)	33220 (1989/10)	0.188738368044565
1823	33098 (2015/12)	33320 (1989/10)	0.175655334459211
1824	33098 (2015/12)	33320 (1993/06)	0.185453606472715
1825	33098 (2015/12)	33430 (1982/10)	0.175000435411115
1826	33098 (2015/12)	33512 (1986/06)	0.18199877497641
1827	33098 (2015/12)	33907 (1996/03)	0.181960583731599
1828	33098 (2015/12)	33610 (1993/06)	0.185863053229196
1829	33098 (2015/12)	33610 (1996/03)	0.18741329673772
1830	33098 (2015/12)	33611 (1989/10)	0.187424128088192
1831	33098 (2015/12)	33438 (1986/06)	0.18387031271152
1832	33098 (2015/12)	33439 (1986/06)	0.18387031271152
1833	33098 (2015/12)	33320 (1982/10)	0.184830569071662
1834	33098 (2015/12)	33320 (1986/06)	0.182415232664698
1835	33098 (2015/12)	33512 (1989/10)	0.187132308800576
1836	33098 (2015/12)	33610 (1989/10)	0.184938731192803
1837	33098 (2015/12)	33220 (1993/06)	0.185392022008253
1838	33098 (2015/12)	33902 (1996/03)	0.187056082731973
1839	33098 (2015/12)	33902 (2000/03)	0.192842913647256
1840	33098 (2015/12)	33610 (1982/10)	0.190468103501513
1841	33098 (2015/12)	33610 (1986/06)	0.18801021906384
1842	33098 (2015/12)	33020 (2015/12)	0.194619028452893
1843	33098 (2015/12)	33093 (2011/11)	0.218997006491541
1844	33098 (2015/12)	33610 (2015/12)	0.189406194808471
1845	33098 (2015/12)	33610 (2016/06)	0.192545555772906
1846	33098 (2015/12)	33610 (2004/03)	0.187177978385981
1847	33098 (2015/12)	33320 (2008/03)	0.201484653416534
1848	33098 (2015/12)	33320 (2011/11)	0.200919915084761
1849	33098 (2015/12)	33320 (1996/03)	0.193386329383256
1850	33098 (2015/12)	33320 (2004/03)	0.197715559270093
1851	33098 (2015/12)	33220 (2011/11)	0.202453504669218
1852	33098 (2015/12)	33220 (2004/03)	0.194905482901963
1853	33098 (2015/12)	33220 (2008/03)	0.197818683709138
1854	33098 (2015/12)	33906 (2004/03)	0.193957144591477
1855	33098 (2015/12)	33210 (2015/12)	0.203081276040047
1856	33098 (2015/12)	33210 (2016/06)	0.203081276040047
1857	33098 (2015/12)	33611 (2000/03)	0.199617078903538
1858	33098 (2015/12)	33320 (2000/03)	0.192675076120052
1859	33098 (2015/12)	33612 (2011/11)	0.198263193052772
1860	33098 (2015/12)	33610 (2011/11)	0.200204113404023
1861	33098 (2015/12)	33610 (2000/03)	0.19781202249748
1862	33098 (2015/12)	33610 (2008/03)	0.203566835556795
1863	33098 (2016/06)	33611 (1993/06)	0.109692702507074
1864	33098 (2016/06)	33611 (2008/03)	0.198790366130252
1865	33098 (2016/06)	33910 (2004/03)	0.0483018056749785
1866	33098 (2016/06)	33092 (2011/11)	0.046841669931653
1867	33098 (2016/06)	33095 (2015/12)	0.0612836527188626
1868	33098 (2016/06)	33512 (1993/06)	0.0687348706841636
1869	33098 (2016/06)	33095 (2016/06)	0.0795113365772854
1870	33098 (2016/06)	33320 (1977/06)	0.10011103260321
1871	33098 (2016/06)	33430 (1977/06)	0.104225184950746
1872	33098 (2016/06)	33097 (2015/12)	0.0918823025631614
1873	33098 (2016/06)	33097 (2016/06)	0.0899249775748186
1874	33098 (2016/06)	33908 (2011/11)	0.1440567690893
1875	33098 (2016/06)	33908 (2000/03)	0.149932935796125
1876	33098 (2016/06)	33908 (2004/03)	0.16121568103947
1877	33098 (2016/06)	33908 (2008/03)	0.158878215060428
1878	33098 (2016/06)	33611 (1986/06)	0.242871746481088
1879	33098 (2016/06)	33905 (2015/12)	0.317398134321122
1880	33098 (2016/06)	33905 (2016/06)	0.320777988614801
1881	33098 (2016/06)	33098 (2015/12)	0.867000779596837
1882	33098 (2016/06)	33098 (2016/06)	1
1883	33098 (2016/06)	33905 (2008/03)	0.386959021105363
1884	33098 (2016/06)	33905 (2011/11)	0.370721521487627
1885	33098 (2016/06)	33611 (2004/03)	0.392033719704953
1886	33098 (2016/06)	33611 (2011/11)	0.387748424206937
1887	33098 (2016/06)	33096 (2015/12)	0.406675868196024
1888	33098 (2016/06)	33096 (2016/06)	0.406675868196024
1889	33098 (2016/06)	33099 (2015/12)	0.384933868187457
1890	33098 (2016/06)	33911 (2016/06)	0.386211480936328
1891	33098 (2016/06)	33025 (2016/06)	0.131438515081206
1892	33098 (2016/06)	33611 (1982/10)	0.137440045142481
1893	33098 (2016/06)	33430 (1979/03)	0.145872018283102
1894	33098 (2016/06)	33512 (1982/10)	0.152476470801991
1895	33098 (2016/06)	33220 (1982/10)	0.134756467538198
1896	33098 (2016/06)	33220 (1979/03)	0.131136566498066
1897	33098 (2016/06)	33320 (1979/03)	0.136318258019552
1898	33098 (2016/06)	33909 (2004/03)	0.163151007589636
1899	33098 (2016/06)	33909 (2008/03)	0.174489761033811
1900	33098 (2016/06)	33420 (2016/06)	0.162932354931785
1901	33098 (2016/06)	33440 (2011/11)	0.16087569165206
1902	33098 (2016/06)	33902 (2011/11)	0.138279184156512
1903	33098 (2016/06)	33902 (2015/12)	0.140276007315857
1904	33098 (2016/06)	33902 (2016/06)	0.140375439824623
1905	33098 (2016/06)	33907 (2015/12)	0.157525893608616
1906	33098 (2016/06)	33907 (2016/06)	0.160137409348
1907	33098 (2016/06)	33907 (2000/03)	0.157334591590647
1908	33098 (2016/06)	33907 (2004/03)	0.155282191879656
1909	33098 (2016/06)	33907 (2008/03)	0.174013025649272
1910	33098 (2016/06)	33907 (2011/11)	0.167905103708571
1911	33098 (2016/06)	33902 (2008/03)	0.166527304303081
1912	33098 (2016/06)	33091 (2011/11)	0.167415959946868
1913	33098 (2016/06)	33903 (2008/03)	0.157019468533417
1914	33098 (2016/06)	33220 (1996/03)	0.173357683953446
1915	33098 (2016/06)	33220 (2000/03)	0.171619459279732
1916	33098 (2016/06)	33420 (2015/12)	0.180400291528845
1917	33098 (2016/06)	33320 (2015/12)	0.191680310472379
1918	33098 (2016/06)	33320 (2016/06)	0.192151263932046
1919	33098 (2016/06)	33220 (1986/06)	0.172337302234546
1920	33098 (2016/06)	33220 (1989/10)	0.177798668934849
1921	33098 (2016/06)	33320 (1989/10)	0.163021868787276
1922	33098 (2016/06)	33320 (1993/06)	0.173266607474372
1923	33098 (2016/06)	33430 (1982/10)	0.167089643880475
1924	33098 (2016/06)	33512 (1986/06)	0.171388079924001
1925	33098 (2016/06)	33907 (1996/03)	0.17227967558115
1926	33098 (2016/06)	33610 (1993/06)	0.176101280817354
1927	33098 (2016/06)	33610 (1996/03)	0.179953604164309
1928	33098 (2016/06)	33611 (1989/10)	0.176403384178349
1929	33098 (2016/06)	33438 (1986/06)	0.172123985192952
1930	33098 (2016/06)	33439 (1986/06)	0.172123985192952
1931	33098 (2016/06)	33320 (1982/10)	0.173568858357867
1932	33098 (2016/06)	33320 (1986/06)	0.171566126769545
1933	33098 (2016/06)	33512 (1989/10)	0.177683720137488
1934	33098 (2016/06)	33610 (1989/10)	0.174812883570372
1935	33098 (2016/06)	33220 (1993/06)	0.176671330134282
1936	33098 (2016/06)	33902 (1996/03)	0.176758154442858
1937	33098 (2016/06)	33902 (2000/03)	0.181871624854741
1938	33098 (2016/06)	33610 (1982/10)	0.180889563390147
1939	33098 (2016/06)	33610 (1986/06)	0.177611919554129
1940	33098 (2016/06)	33020 (2015/12)	0.181676248285523
1941	33098 (2016/06)	33093 (2011/11)	0.20465130966102
1942	33098 (2016/06)	33610 (2015/12)	0.180234764883672
1943	33098 (2016/06)	33610 (2016/06)	0.182816215523502
1944	33098 (2016/06)	33610 (2004/03)	0.179371158327995
1945	33098 (2016/06)	33320 (2008/03)	0.190604708334447
1946	33098 (2016/06)	33320 (2011/11)	0.189903217368559
1947	33098 (2016/06)	33320 (1996/03)	0.182190478852766
1948	33098 (2016/06)	33320 (2004/03)	0.186734329778377
1949	33098 (2016/06)	33220 (2011/11)	0.192308264303029
1950	33098 (2016/06)	33220 (2004/03)	0.184632599776203
1951	33098 (2016/06)	33220 (2008/03)	0.18707608479723
1952	33098 (2016/06)	33906 (2004/03)	0.183750197310833
1953	33098 (2016/06)	33210 (2015/12)	0.191308940465362
1954	33098 (2016/06)	33210 (2016/06)	0.191308940465362
1955	33098 (2016/06)	33611 (2000/03)	0.189826120215364
1956	33098 (2016/06)	33320 (2000/03)	0.179988911717705
1957	33098 (2016/06)	33612 (2011/11)	0.186164785659347
1958	33098 (2016/06)	33610 (2011/11)	0.187444237164409
1959	33098 (2016/06)	33610 (2000/03)	0.186061459353575
1960	33098 (2016/06)	33610 (2008/03)	0.190898595624662
1961	33905 (2008/03)	33611 (1993/06)	0.118575676058332
1962	33905 (2008/03)	33611 (2008/03)	0.221031746031746
1963	33905 (2008/03)	33910 (2004/03)	0.0538753237143914
1964	33905 (2008/03)	33092 (2011/11)	0.0504093567251462
1965	33905 (2008/03)	33095 (2015/12)	0.0648765996343693
1966	33905 (2008/03)	33512 (1993/06)	0.073140749846343
1967	33905 (2008/03)	33095 (2016/06)	0.0842674227991671
1968	33905 (2008/03)	33320 (1977/06)	0.106641358038006
1969	33905 (2008/03)	33430 (1977/06)	0.11138326400473
1970	33905 (2008/03)	33097 (2015/12)	0.0951676743073376
1971	33905 (2008/03)	33097 (2016/06)	0.0915367580007816
1972	33905 (2008/03)	33908 (2011/11)	0.148591510625446
1973	33905 (2008/03)	33908 (2000/03)	0.15628668152357
1974	33905 (2008/03)	33908 (2004/03)	0.167257297398116
1975	33905 (2008/03)	33908 (2008/03)	0.167688594631617
1976	33905 (2008/03)	33611 (1986/06)	0.25779915415872
1977	33905 (2008/03)	33905 (2015/12)	0.343488005312526
1978	33905 (2008/03)	33905 (2016/06)	0.348356578760379
1979	33905 (2008/03)	33098 (2015/12)	0.413024429567838
1980	33905 (2008/03)	33098 (2016/06)	0.386959021105363
1981	33905 (2008/03)	33905 (2008/03)	1
1982	33905 (2008/03)	33905 (2011/11)	0.478552995971803
1983	33905 (2008/03)	33611 (2004/03)	0.417344133384574
1984	33905 (2008/03)	33611 (2011/11)	0.417591676741034
1985	33905 (2008/03)	33096 (2015/12)	0.421884356909974
1986	33905 (2008/03)	33096 (2016/06)	0.421884356909974
1987	33905 (2008/03)	33099 (2015/12)	0.413631162798641
1988	33905 (2008/03)	33911 (2016/06)	0.416064027919932
1989	33905 (2008/03)	33025 (2016/06)	0.13288560371834
1990	33905 (2008/03)	33611 (1982/10)	0.142506681558897
1991	33905 (2008/03)	33430 (1979/03)	0.151865981717912
1992	33905 (2008/03)	33512 (1982/10)	0.156701228878648
1993	33905 (2008/03)	33220 (1982/10)	0.141433447098976
1994	33905 (2008/03)	33220 (1979/03)	0.138930603857098
1995	33905 (2008/03)	33320 (1979/03)	0.142968593718744
1996	33905 (2008/03)	33909 (2004/03)	0.162539833705725
1997	33905 (2008/03)	33909 (2008/03)	0.178816883163614
1998	33905 (2008/03)	33420 (2016/06)	0.166115888692779
1999	33905 (2008/03)	33440 (2011/11)	0.160665019745028
[truncated: 7,605 more rows]
