# Supplementary material for: Dataset of Jaccard similarity indices from 1,597 European political manifestos across 27 countries (1945–2017)
Source: Data Brief. 2019 Apr 9;24:103907. doi: 10.1016/j.dib.2019.103907 (PMC6479077; doi:10.1016/j.dib.2019.103907)
Supplement: Multimedia component 3 [file mmc3.zip › Italy.csv]

	referenceParty	comparedParty	Jaccard Similarity
1	32904 (2013/02)	32904 (2013/02)	1
2	32904 (2013/02)	32906 (2013/02)	0.00541326654278097
3	32904 (2013/02)	32460 (2013/02)	0.0212561511807355
4	32904 (2013/02)	32902 (2001/05)	0.0391982335119221
5	32904 (2013/02)	32421 (2001/05)	0.043138926995662
6	32904 (2013/02)	32220 (2001/05)	0.043138926995662
7	32904 (2013/02)	32111 (2001/05)	0.043138926995662
8	32904 (2013/02)	32213 (2001/05)	0.043138926995662
9	32904 (2013/02)	32212 (2001/05)	0.0388099883539786
10	32904 (2013/02)	32710 (1996/04)	0.0398449444796219
11	32904 (2013/02)	32710 (1983/06)	0.0388138124628867
12	32904 (2013/02)	32710 (1994/03)	0.0404929939713175
13	32904 (2013/02)	32410 (1983/06)	0.0400750376218846
14	32904 (2013/02)	32220 (1979/06)	0.0394886030417954
15	32904 (2013/02)	32320 (1983/06)	0.04056614044638
16	32904 (2013/02)	32220 (1983/06)	0.0419162833842229
17	32904 (2013/02)	32320 (1992/04)	0.0418111753371869
18	32904 (2013/02)	32528 (1994/03)	0.0397355073207795
19	32904 (2013/02)	32610 (1994/03)	0.0385289332053903
20	32904 (2013/02)	32720 (1996/04)	0.0405673871582962
21	32904 (2013/02)	32720 (1994/03)	0.0414891109217183
22	32904 (2013/02)	32520 (1987/06)	0.0408390363322762
23	32904 (2013/02)	32520 (1992/04)	0.0406657401892661
24	32904 (2013/02)	32212 (1994/03)	0.0403399862047482
25	32904 (2013/02)	32520 (1994/03)	0.0398714266174258
26	32904 (2013/02)	32410 (1963/04)	0.0385968794954078
27	32904 (2013/02)	32420 (1976/06)	0.0375932611311673
28	32904 (2013/02)	32420 (1979/06)	0.0392113910186199
29	32904 (2013/02)	32330 (1976/06)	0.0392300978455602
30	32904 (2013/02)	32220 (1976/06)	0.0387550013957383
31	32904 (2013/02)	32520 (1976/06)	0.0397215031687941
32	32904 (2013/02)	32629 (2001/05)	0.0384786279214432
33	32904 (2013/02)	32720 (2001/05)	0.0390429035705717
34	32904 (2013/02)	32710 (2001/05)	0.0390429035705717
35	32904 (2013/02)	32611 (2001/05)	0.0390429035705717
36	32904 (2013/02)	32522 (2001/05)	0.0390429035705717
37	32904 (2013/02)	32610 (2001/05)	0.0390429035705717
38	32904 (2013/02)	32450 (2013/02)	0.0403793275164007
39	32904 (2013/02)	32630 (2013/02)	0.0406385415029525
40	32904 (2013/02)	32110 (1994/03)	0.0382922062581878
41	32904 (2013/02)	32230 (2013/02)	0.0441173455790402
42	32904 (2013/02)	32720 (2008/04)	0.0305735633446874
43	32904 (2013/02)	32640 (2013/02)	0.034316819185863
44	32904 (2013/02)	32110 (1987/06)	0.0337354781054513
45	32904 (2013/02)	32110 (1996/04)	0.0354773579463513
46	32904 (2013/02)	32212 (1996/04)	0.0352456556728592
47	32904 (2013/02)	32330 (1992/04)	0.0325289803643246
48	32904 (2013/02)	32220 (1992/04)	0.0323471293614487
49	32904 (2013/02)	32021 (2013/02)	0.0372235387045814
50	32904 (2013/02)	32530 (2013/02)	0.0380006345642252
51	32904 (2013/02)	32212 (1992/04)	0.0363964623999163
52	32904 (2013/02)	32520 (1983/06)	0.038365058285377
53	32904 (2013/02)	32440 (2013/02)	0.034203446104528
54	32904 (2013/02)	32220 (1994/03)	0.0365242761202246
55	32904 (2013/02)	32901 (2001/05)	0.0354305409510457
56	32904 (2013/02)	32410 (1979/06)	0.0326101824747627
57	32904 (2013/02)	32410 (1972/05)	0.0334272036046184
58	32904 (2013/02)	32410 (1976/06)	0.0355538719627685
59	32904 (2013/02)	32320 (1972/05)	0.032934826765713
60	32904 (2013/02)	32320 (1976/06)	0.0347046981768692
61	32904 (2013/02)	32330 (1972/05)	0.0354330708661417
62	32904 (2013/02)	32330 (1979/06)	0.036456104131524
63	32904 (2013/02)	32310 (1976/06)	0.0365690806368772
64	32904 (2013/02)	32211 (1983/06)	0.0340918037949768
65	32904 (2013/02)	32330 (1987/06)	0.0370979046330087
66	32904 (2013/02)	32529 (1996/04)	0.0360723412620405
67	32904 (2013/02)	32220 (1987/06)	0.0384341111958099
68	32904 (2013/02)	32320 (1987/06)	0.0361757105943152
69	32904 (2013/02)	32330 (1983/06)	0.0370050573578389
70	32904 (2013/02)	32420 (1983/06)	0.0383430589296
71	32904 (2013/02)	32420 (1987/06)	0.0372940837545505
72	32904 (2013/02)	32420 (1992/04)	0.0376866967697117
73	32904 (2013/02)	32710 (1968/05)	0.0299865031394871
74	32904 (2013/02)	32710 (1976/06)	0.0300751879699248
75	32904 (2013/02)	32410 (1968/05)	0.0338036985836876
76	32904 (2013/02)	32710 (1963/04)	0.0343702579666161
77	32904 (2013/02)	32902 (2008/04)	0.0141703489257961
78	32904 (2013/02)	32610 (1996/04)	0.017545748116254
79	32904 (2013/02)	32321 (1996/04)	0.0173563261201535
80	32904 (2013/02)	32951 (1994/03)	0.0171943030034684
81	32904 (2013/02)	32310 (1996/04)	0.0124396583735611
82	32904 (2013/02)	32110 (1992/04)	0.0255886038382906
83	32904 (2013/02)	32956 (2013/02)	0.0300658189021663
84	32904 (2013/02)	32440 (2008/04)	0.0272406895894847
85	32904 (2013/02)	32061 (2008/04)	0.0307706244715545
86	32904 (2013/02)	32061 (2013/02)	0.0305298465743214
87	32904 (2013/02)	32720 (2013/02)	0.0305298465743214
88	32904 (2013/02)	32710 (1972/05)	0.0207764338665626
89	32904 (2013/02)	32420 (1963/04)	0.0211141678129298
90	32904 (2013/02)	32330 (1963/04)	0.0237544453267963
91	32904 (2013/02)	32410 (1992/04)	0.0266200330321578
92	32904 (2013/02)	32220 (1972/05)	0.0295827742636253
93	32904 (2013/02)	32420 (1968/05)	0.0293185893604304
94	32904 (2013/02)	32710 (1992/04)	0.0212391214256113
95	32904 (2013/02)	32520 (1996/04)	0.0245949172778441
96	32904 (2013/02)	32521 (1996/04)	0.024343347639485
97	32904 (2013/02)	32420 (1972/05)	0.0167747392162391
98	32904 (2013/02)	32710 (1987/06)	0.0190962506994964
99	32904 (2013/02)	32410 (1987/06)	0.0257665312153676
100	32904 (2013/02)	32710 (1979/06)	0.0257770545158666
101	32906 (2013/02)	32904 (2013/02)	0.00541326654278097
102	32906 (2013/02)	32906 (2013/02)	1
103	32906 (2013/02)	32460 (2013/02)	0.0227191091954023
104	32906 (2013/02)	32902 (2001/05)	0.0152171528844045
105	32906 (2013/02)	32421 (2001/05)	0.0173275054636278
106	32906 (2013/02)	32220 (2001/05)	0.0173275054636278
107	32906 (2013/02)	32111 (2001/05)	0.0173275054636278
108	32906 (2013/02)	32213 (2001/05)	0.0173275054636278
109	32906 (2013/02)	32212 (2001/05)	0.0128750534584825
110	32906 (2013/02)	32710 (1996/04)	0.0134438562273614
111	32906 (2013/02)	32710 (1983/06)	0.0161468437546635
112	32906 (2013/02)	32710 (1994/03)	0.0203423279820866
113	32906 (2013/02)	32410 (1983/06)	0.0197325816159384
114	32906 (2013/02)	32220 (1979/06)	0.0183362685175593
115	32906 (2013/02)	32320 (1983/06)	0.0218755299304731
116	32906 (2013/02)	32220 (1983/06)	0.0179130610458265
117	32906 (2013/02)	32320 (1992/04)	0.0179905524473182
118	32906 (2013/02)	32528 (1994/03)	0.0198304571601574
119	32906 (2013/02)	32610 (1994/03)	0.0206068663486353
120	32906 (2013/02)	32720 (1996/04)	0.018746005822623
121	32906 (2013/02)	32720 (1994/03)	0.0163820881139519
122	32906 (2013/02)	32520 (1987/06)	0.0171846091128602
123	32906 (2013/02)	32520 (1992/04)	0.0142498771562314
124	32906 (2013/02)	32212 (1994/03)	0.0230124595397508
125	32906 (2013/02)	32520 (1994/03)	0.0240952603315433
126	32906 (2013/02)	32410 (1963/04)	0.0216684247538678
127	32906 (2013/02)	32420 (1976/06)	0.0266328471781864
128	32906 (2013/02)	32420 (1979/06)	0.0188760188760189
129	32906 (2013/02)	32330 (1976/06)	0.0240797910235099
130	32906 (2013/02)	32220 (1976/06)	0.0249266862170088
131	32906 (2013/02)	32520 (1976/06)	0.0231353282715498
132	32906 (2013/02)	32629 (2001/05)	0.022797835536237
133	32906 (2013/02)	32720 (2001/05)	0.0220600785116914
134	32906 (2013/02)	32710 (2001/05)	0.0220600785116914
135	32906 (2013/02)	32611 (2001/05)	0.0220600785116914
136	32906 (2013/02)	32522 (2001/05)	0.0220600785116914
137	32906 (2013/02)	32610 (2001/05)	0.0220600785116914
138	32906 (2013/02)	32450 (2013/02)	0.022791185729276
139	32906 (2013/02)	32630 (2013/02)	0.0240365065738942
140	32906 (2013/02)	32110 (1994/03)	0.0218778486782133
141	32906 (2013/02)	32230 (2013/02)	0.0206780295935568
142	32906 (2013/02)	32720 (2008/04)	0.0333930972658001
143	32906 (2013/02)	32640 (2013/02)	0.0301494305838984
144	32906 (2013/02)	32110 (1987/06)	0.0347718099968954
145	32906 (2013/02)	32110 (1996/04)	0.0304452702262207
146	32906 (2013/02)	32212 (1996/04)	0.0332464146023468
147	32906 (2013/02)	32330 (1992/04)	0.0400963052134457
148	32906 (2013/02)	32220 (1992/04)	0.0311764286223871
149	32906 (2013/02)	32021 (2013/02)	0.0284368164226821
150	32906 (2013/02)	32530 (2013/02)	0.0268061457992808
151	32906 (2013/02)	32212 (1992/04)	0.0319466044582685
152	32906 (2013/02)	32520 (1983/06)	0.027434462118273
153	32906 (2013/02)	32440 (2013/02)	0.0406252612221015
154	32906 (2013/02)	32220 (1994/03)	0.0354152774690672
155	32906 (2013/02)	32901 (2001/05)	0.0406899601946042
156	32906 (2013/02)	32410 (1979/06)	0.033289241622575
157	32906 (2013/02)	32410 (1972/05)	0.0345019476905954
158	32906 (2013/02)	32410 (1976/06)	0.032267195018398
159	32906 (2013/02)	32320 (1972/05)	0.0398917597765363
160	32906 (2013/02)	32320 (1976/06)	0.0373339812115322
161	32906 (2013/02)	32330 (1972/05)	0.0271295551212783
162	32906 (2013/02)	32330 (1979/06)	0.0278071722516167
163	32906 (2013/02)	32310 (1976/06)	0.0277264325323475
164	32906 (2013/02)	32211 (1983/06)	0.0298781286856244
165	32906 (2013/02)	32330 (1987/06)	0.0248374373734143
166	32906 (2013/02)	32529 (1996/04)	0.0266666666666667
167	32906 (2013/02)	32220 (1987/06)	0.0266829052258636
168	32906 (2013/02)	32320 (1987/06)	0.0293811593315786
169	32906 (2013/02)	32330 (1983/06)	0.0281824294038548
170	32906 (2013/02)	32420 (1983/06)	0.0285846545538711
171	32906 (2013/02)	32420 (1987/06)	0.0311488149203471
172	32906 (2013/02)	32420 (1992/04)	0.0282264920931814
173	32906 (2013/02)	32710 (1968/05)	0.03657983117001
174	32906 (2013/02)	32710 (1976/06)	0.0348744342887568
175	32906 (2013/02)	32410 (1968/05)	0.0279693239672617
176	32906 (2013/02)	32710 (1963/04)	0.0250684768369656
177	32906 (2013/02)	32902 (2008/04)	0.0733844468784228
178	32906 (2013/02)	32610 (1996/04)	0.0651629072681704
179	32906 (2013/02)	32321 (1996/04)	0.0851763299462044
180	32906 (2013/02)	32951 (1994/03)	0.0800889877641824
181	32906 (2013/02)	32310 (1996/04)	0.0557193396226415
182	32906 (2013/02)	32110 (1992/04)	0.0465575620767494
183	32906 (2013/02)	32956 (2013/02)	0.0432926829268293
184	32906 (2013/02)	32440 (2008/04)	0.0484885126964933
185	32906 (2013/02)	32061 (2008/04)	0.0447865640307908
186	32906 (2013/02)	32061 (2013/02)	0.0491604065399912
187	32906 (2013/02)	32720 (2013/02)	0.0491604065399912
188	32906 (2013/02)	32710 (1972/05)	0.0369822485207101
189	32906 (2013/02)	32420 (1963/04)	0.0516185476815398
190	32906 (2013/02)	32330 (1963/04)	0.0568544102019129
191	32906 (2013/02)	32410 (1992/04)	0.046332550247977
192	32906 (2013/02)	32220 (1972/05)	0.0479578069422299
193	32906 (2013/02)	32420 (1968/05)	0.0396250120807964
194	32906 (2013/02)	32710 (1992/04)	0.0463917525773196
195	32906 (2013/02)	32520 (1996/04)	0.0593729152768512
196	32906 (2013/02)	32521 (1996/04)	0.0567010309278351
197	32906 (2013/02)	32420 (1972/05)	0.0564186426819297
198	32906 (2013/02)	32710 (1987/06)	0.0516775935210181
199	32906 (2013/02)	32410 (1987/06)	0.0402633851468048
200	32906 (2013/02)	32710 (1979/06)	0.0442607652313025
201	32460 (2013/02)	32904 (2013/02)	0.0212561511807355
202	32460 (2013/02)	32906 (2013/02)	0.0227191091954023
203	32460 (2013/02)	32460 (2013/02)	1
204	32460 (2013/02)	32902 (2001/05)	0.135449735449735
205	32460 (2013/02)	32421 (2001/05)	0.156164679804287
206	32460 (2013/02)	32220 (2001/05)	0.156164679804287
207	32460 (2013/02)	32111 (2001/05)	0.156164679804287
208	32460 (2013/02)	32213 (2001/05)	0.156164679804287
209	32460 (2013/02)	32212 (2001/05)	0.124185136897001
210	32460 (2013/02)	32710 (1996/04)	0.123653669533272
211	32460 (2013/02)	32710 (1983/06)	0.13088054816936
212	32460 (2013/02)	32710 (1994/03)	0.151385265250342
213	32460 (2013/02)	32410 (1983/06)	0.151645474943904
214	32460 (2013/02)	32220 (1979/06)	0.145914565462265
215	32460 (2013/02)	32320 (1983/06)	0.160097438846974
216	32460 (2013/02)	32220 (1983/06)	0.148801910121941
217	32460 (2013/02)	32320 (1992/04)	0.150004251821197
218	32460 (2013/02)	32528 (1994/03)	0.147036110338863
219	32460 (2013/02)	32610 (1994/03)	0.153951343615837
220	32460 (2013/02)	32720 (1996/04)	0.149042440004729
221	32460 (2013/02)	32720 (1994/03)	0.141609936080653
222	32460 (2013/02)	32520 (1987/06)	0.143723501314871
223	32460 (2013/02)	32520 (1992/04)	0.1314873345243
224	32460 (2013/02)	32212 (1994/03)	0.160681255016927
225	32460 (2013/02)	32520 (1994/03)	0.164720388772032
226	32460 (2013/02)	32410 (1963/04)	0.15101225726484
227	32460 (2013/02)	32420 (1976/06)	0.168626677190213
228	32460 (2013/02)	32420 (1979/06)	0.146935871208752
229	32460 (2013/02)	32330 (1976/06)	0.162680827687237
230	32460 (2013/02)	32220 (1976/06)	0.160594546267322
231	32460 (2013/02)	32520 (1976/06)	0.160506382381821
232	32460 (2013/02)	32629 (2001/05)	0.161519111173223
233	32460 (2013/02)	32720 (2001/05)	0.160643252983375
234	32460 (2013/02)	32710 (2001/05)	0.160643252983375
235	32460 (2013/02)	32611 (2001/05)	0.160643252983375
236	32460 (2013/02)	32522 (2001/05)	0.160643252983375
237	32460 (2013/02)	32610 (2001/05)	0.160643252983375
238	32460 (2013/02)	32450 (2013/02)	0.173396271267022
239	32460 (2013/02)	32630 (2013/02)	0.177841520258157
240	32460 (2013/02)	32110 (1994/03)	0.16176029338223
241	32460 (2013/02)	32230 (2013/02)	0.170042510627657
242	32460 (2013/02)	32720 (2008/04)	0.135334436303474
243	32460 (2013/02)	32640 (2013/02)	0.148484040188495
244	32460 (2013/02)	32110 (1987/06)	0.155683325961964
245	32460 (2013/02)	32110 (1996/04)	0.158192593912927
246	32460 (2013/02)	32212 (1996/04)	0.165728997806808
247	32460 (2013/02)	32330 (1992/04)	0.1664397363978
248	32460 (2013/02)	32220 (1992/04)	0.144243718943018
249	32460 (2013/02)	32021 (2013/02)	0.170524501354346
250	32460 (2013/02)	32530 (2013/02)	0.166981549222173
251	32460 (2013/02)	32212 (1992/04)	0.168964899713467
252	32460 (2013/02)	32520 (1983/06)	0.174860929319372
253	32460 (2013/02)	32440 (2013/02)	0.182796822742475
254	32460 (2013/02)	32220 (1994/03)	0.169013403009629
255	32460 (2013/02)	32901 (2001/05)	0.168547700170358
256	32460 (2013/02)	32410 (1979/06)	0.159929196766014
257	32460 (2013/02)	32410 (1972/05)	0.160538296062835
258	32460 (2013/02)	32410 (1976/06)	0.157887356859079
259	32460 (2013/02)	32320 (1972/05)	0.158358232426482
260	32460 (2013/02)	32320 (1976/06)	0.165079043372517
261	32460 (2013/02)	32330 (1972/05)	0.157527746833354
262	32460 (2013/02)	32330 (1979/06)	0.15765690376569
263	32460 (2013/02)	32310 (1976/06)	0.14920648500663
264	32460 (2013/02)	32211 (1983/06)	0.154579897481614
265	32460 (2013/02)	32330 (1987/06)	0.153722444496744
266	32460 (2013/02)	32529 (1996/04)	0.152500804117079
267	32460 (2013/02)	32220 (1987/06)	0.168211758965601
268	32460 (2013/02)	32320 (1987/06)	0.168917748917749
269	32460 (2013/02)	32330 (1983/06)	0.165353044472577
270	32460 (2013/02)	32420 (1983/06)	0.173402157035545
271	32460 (2013/02)	32420 (1987/06)	0.171340122930594
272	32460 (2013/02)	32420 (1992/04)	0.168998390491519
273	32460 (2013/02)	32710 (1968/05)	0.142638036809816
274	32460 (2013/02)	32710 (1976/06)	0.129394127377998
275	32460 (2013/02)	32410 (1968/05)	0.138228377319049
276	32460 (2013/02)	32710 (1963/04)	0.123319121023286
277	32460 (2013/02)	32902 (2008/04)	0.0721287371344552
278	32460 (2013/02)	32610 (1996/04)	0.0900022005428006
279	32460 (2013/02)	32321 (1996/04)	0.088817085664749
280	32460 (2013/02)	32951 (1994/03)	0.0829805249788315
281	32460 (2013/02)	32310 (1996/04)	0.0563228974831185
282	32460 (2013/02)	32110 (1992/04)	0.117721760111753
283	32460 (2013/02)	32956 (2013/02)	0.135275943539105
284	32460 (2013/02)	32440 (2008/04)	0.141611672821941
285	32460 (2013/02)	32061 (2008/04)	0.159390977021181
286	32460 (2013/02)	32061 (2013/02)	0.155860934930702
287	32460 (2013/02)	32720 (2013/02)	0.155860934930702
288	32460 (2013/02)	32710 (1972/05)	0.0917520741825281
289	32460 (2013/02)	32420 (1963/04)	0.104706684856753
290	32460 (2013/02)	32330 (1963/04)	0.123226703755216
291	32460 (2013/02)	32410 (1992/04)	0.143700911090166
292	32460 (2013/02)	32220 (1972/05)	0.136606384269936
293	32460 (2013/02)	32420 (1968/05)	0.151671799384074
294	32460 (2013/02)	32710 (1992/04)	0.101802975251937
295	32460 (2013/02)	32520 (1996/04)	0.122141548483409
296	32460 (2013/02)	32521 (1996/04)	0.115245442752782
297	32460 (2013/02)	32420 (1972/05)	0.0916524459613197
298	32460 (2013/02)	32710 (1987/06)	0.0899776972400335
299	32460 (2013/02)	32410 (1987/06)	0.122932245637888
300	32460 (2013/02)	32710 (1979/06)	0.122127421062465
301	32902 (2001/05)	32904 (2013/02)	0.0391982335119221
302	32902 (2001/05)	32906 (2013/02)	0.0152171528844045
303	32902 (2001/05)	32460 (2013/02)	0.135449735449735
304	32902 (2001/05)	32902 (2001/05)	1
305	32902 (2001/05)	32421 (2001/05)	0.411288991582769
306	32902 (2001/05)	32220 (2001/05)	0.411288991582769
307	32902 (2001/05)	32111 (2001/05)	0.411288991582769
308	32902 (2001/05)	32213 (2001/05)	0.411288991582769
309	32902 (2001/05)	32212 (2001/05)	0.427521769079958
310	32902 (2001/05)	32710 (1996/04)	0.409067536658451
311	32902 (2001/05)	32710 (1983/06)	0.375590644195936
312	32902 (2001/05)	32710 (1994/03)	0.380959721641084
313	32902 (2001/05)	32410 (1983/06)	0.389297050140945
314	32902 (2001/05)	32220 (1979/06)	0.404278649752741
315	32902 (2001/05)	32320 (1983/06)	0.3797573273778
316	32902 (2001/05)	32220 (1983/06)	0.377502502502503
317	32902 (2001/05)	32320 (1992/04)	0.39719754363011
318	32902 (2001/05)	32528 (1994/03)	0.3728539247206
319	32902 (2001/05)	32610 (1994/03)	0.371456413890858
320	32902 (2001/05)	32720 (1996/04)	0.3927337881012
321	32902 (2001/05)	32720 (1994/03)	0.403041058320561
322	32902 (2001/05)	32520 (1987/06)	0.407683900105174
323	32902 (2001/05)	32520 (1992/04)	0.411394071622028
324	32902 (2001/05)	32212 (1994/03)	0.356840068193337
325	32902 (2001/05)	32520 (1994/03)	0.349991818798065
326	32902 (2001/05)	32410 (1963/04)	0.361076547306327
327	32902 (2001/05)	32420 (1976/06)	0.340653207803552
328	32902 (2001/05)	32420 (1979/06)	0.388396037039435
329	32902 (2001/05)	32330 (1976/06)	0.352941176470588
330	32902 (2001/05)	32220 (1976/06)	0.346252311193287
331	32902 (2001/05)	32520 (1976/06)	0.367140762122023
332	32902 (2001/05)	32629 (2001/05)	0.370041182903278
333	32902 (2001/05)	32720 (2001/05)	0.367965764240108
334	32902 (2001/05)	32710 (2001/05)	0.367965764240108
335	32902 (2001/05)	32611 (2001/05)	0.367965764240108
336	32902 (2001/05)	32522 (2001/05)	0.367965764240108
337	32902 (2001/05)	32610 (2001/05)	0.367965764240108
338	32902 (2001/05)	32450 (2013/02)	0.371655804202179
339	32902 (2001/05)	32630 (2013/02)	0.360565739276077
340	32902 (2001/05)	32110 (1994/03)	0.352073320666145
341	32902 (2001/05)	32230 (2013/02)	0.364678899082569
342	32902 (2001/05)	32720 (2008/04)	0.224199990138553
343	32902 (2001/05)	32640 (2013/02)	0.249927149101506
344	32902 (2001/05)	32110 (1987/06)	0.248761527322613
345	32902 (2001/05)	32110 (1996/04)	0.28168909190209
346	32902 (2001/05)	32212 (1996/04)	0.260900211459068
347	32902 (2001/05)	32330 (1992/04)	0.224625234228607
348	32902 (2001/05)	32220 (1992/04)	0.243956750872158
349	32902 (2001/05)	32021 (2013/02)	0.317032245513351
350	32902 (2001/05)	32530 (2013/02)	0.314443028539828
351	32902 (2001/05)	32212 (1992/04)	0.290538181455434
352	32902 (2001/05)	32520 (1983/06)	0.312243518563221
353	32902 (2001/05)	32440 (2013/02)	0.247725392886683
354	32902 (2001/05)	32220 (1994/03)	0.266737891737892
355	32902 (2001/05)	32901 (2001/05)	0.240013549782422
356	32902 (2001/05)	32410 (1979/06)	0.250413596029478
357	32902 (2001/05)	32410 (1972/05)	0.261390639528877
358	32902 (2001/05)	32410 (1976/06)	0.275872541823796
359	32902 (2001/05)	32320 (1972/05)	0.236683937823834
360	32902 (2001/05)	32320 (1976/06)	0.25340206185567
361	32902 (2001/05)	32330 (1972/05)	0.295617972105593
362	32902 (2001/05)	32330 (1979/06)	0.301384243548741
363	32902 (2001/05)	32310 (1976/06)	0.282813721657545
364	32902 (2001/05)	32211 (1983/06)	0.271204834134912
365	32902 (2001/05)	32330 (1987/06)	0.314274118461575
366	32902 (2001/05)	32529 (1996/04)	0.309578932137173
367	32902 (2001/05)	32220 (1987/06)	0.294007044935263
368	32902 (2001/05)	32320 (1987/06)	0.294542950593906
369	32902 (2001/05)	32330 (1983/06)	0.319482670433787
370	32902 (2001/05)	32420 (1983/06)	0.312028786840302
371	32902 (2001/05)	32420 (1987/06)	0.296892230576441
372	32902 (2001/05)	32420 (1992/04)	0.321675238795004
373	32902 (2001/05)	32710 (1968/05)	0.201959038290294
374	32902 (2001/05)	32710 (1976/06)	0.204530465222465
375	32902 (2001/05)	32410 (1968/05)	0.258085680266323
376	32902 (2001/05)	32710 (1963/04)	0.258285687172309
377	32902 (2001/05)	32902 (2008/04)	0.0556660039761431
378	32902 (2001/05)	32610 (1996/04)	0.0909727647423291
379	32902 (2001/05)	32321 (1996/04)	0.0722361126209371
380	32902 (2001/05)	32951 (1994/03)	0.0785549368463941
381	32902 (2001/05)	32310 (1996/04)	0.0611013868318298
382	32902 (2001/05)	32110 (1992/04)	0.136604983703081
383	32902 (2001/05)	32956 (2013/02)	0.173214191296991
384	32902 (2001/05)	32440 (2008/04)	0.159573636339944
385	32902 (2001/05)	32061 (2008/04)	0.194198559962838
386	32902 (2001/05)	32061 (2013/02)	0.182672233820459
387	32902 (2001/05)	32720 (2013/02)	0.182672233820459
388	32902 (2001/05)	32710 (1972/05)	0.11898213597224
389	32902 (2001/05)	32420 (1963/04)	0.112579787234043
390	32902 (2001/05)	32330 (1963/04)	0.116931711880262
391	32902 (2001/05)	32410 (1992/04)	0.167137000159736
392	32902 (2001/05)	32220 (1972/05)	0.167982941083557
393	32902 (2001/05)	32420 (1968/05)	0.201475405607573
394	32902 (2001/05)	32710 (1992/04)	0.119911932123295
395	32902 (2001/05)	32520 (1996/04)	0.131637553999302
396	32902 (2001/05)	32521 (1996/04)	0.123354030617707
397	32902 (2001/05)	32420 (1972/05)	0.100311375959628
398	32902 (2001/05)	32710 (1987/06)	0.0998401278976819
399	32902 (2001/05)	32410 (1987/06)	0.175405936498087
400	32902 (2001/05)	32710 (1979/06)	0.153577845893669
401	32421 (2001/05)	32904 (2013/02)	0.043138926995662
402	32421 (2001/05)	32906 (2013/02)	0.0173275054636278
403	32421 (2001/05)	32460 (2013/02)	0.156164679804287
404	32421 (2001/05)	32902 (2001/05)	0.411288991582769
405	32421 (2001/05)	32421 (2001/05)	1
406	32421 (2001/05)	32220 (2001/05)	1
407	32421 (2001/05)	32111 (2001/05)	1
408	32421 (2001/05)	32213 (2001/05)	1
409	32421 (2001/05)	32212 (2001/05)	0.435444465326067
410	32421 (2001/05)	32710 (1996/04)	0.422223907191872
411	32421 (2001/05)	32710 (1983/06)	0.380811683515185
412	32421 (2001/05)	32710 (1994/03)	0.396261682242991
413	32421 (2001/05)	32410 (1983/06)	0.404860842674913
414	32421 (2001/05)	32220 (1979/06)	0.414354756261908
415	32421 (2001/05)	32320 (1983/06)	0.408105776063344
416	32421 (2001/05)	32220 (1983/06)	0.404486185830218
417	32421 (2001/05)	32320 (1992/04)	0.424712829266042
418	32421 (2001/05)	32528 (1994/03)	0.385026357030916
419	32421 (2001/05)	32610 (1994/03)	0.384874840388368
420	32421 (2001/05)	32720 (1996/04)	0.402933140281638
421	32421 (2001/05)	32720 (1994/03)	0.408442176282329
422	32421 (2001/05)	32520 (1987/06)	0.427089156734274
423	32421 (2001/05)	32520 (1992/04)	0.427973300970874
424	32421 (2001/05)	32212 (1994/03)	0.375770591207681
425	32421 (2001/05)	32520 (1994/03)	0.377179613029888
426	32421 (2001/05)	32410 (1963/04)	0.378261088964021
427	32421 (2001/05)	32420 (1976/06)	0.369477911646586
428	32421 (2001/05)	32420 (1979/06)	0.402529570207284
429	32421 (2001/05)	32330 (1976/06)	0.378400895623422
430	32421 (2001/05)	32220 (1976/06)	0.374547077666334
431	32421 (2001/05)	32520 (1976/06)	0.395747634718223
432	32421 (2001/05)	32629 (2001/05)	0.385760830830321
433	32421 (2001/05)	32720 (2001/05)	0.393663106991739
434	32421 (2001/05)	32710 (2001/05)	0.393663106991739
435	32421 (2001/05)	32611 (2001/05)	0.393663106991739
436	32421 (2001/05)	32522 (2001/05)	0.393663106991739
437	32421 (2001/05)	32610 (2001/05)	0.393663106991739
438	32421 (2001/05)	32450 (2013/02)	0.410831329874731
439	32421 (2001/05)	32630 (2013/02)	0.388500667968349
440	32421 (2001/05)	32110 (1994/03)	0.378841185877722
441	32421 (2001/05)	32230 (2013/02)	0.411804368242348
442	32421 (2001/05)	32720 (2008/04)	0.245187408774201
443	32421 (2001/05)	32640 (2013/02)	0.270394381415451
444	32421 (2001/05)	32110 (1987/06)	0.275037070833809
445	32421 (2001/05)	32110 (1996/04)	0.298986951494797
446	32421 (2001/05)	32212 (1996/04)	0.281758957654723
447	32421 (2001/05)	32330 (1992/04)	0.247453161592506
448	32421 (2001/05)	32220 (1992/04)	0.261039425537183
449	32421 (2001/05)	32021 (2013/02)	0.340586744324004
450	32421 (2001/05)	32530 (2013/02)	0.348086317032584
451	32421 (2001/05)	32212 (1992/04)	0.328335158509533
452	32421 (2001/05)	32520 (1983/06)	0.351390129673245
453	32421 (2001/05)	32440 (2013/02)	0.279857501606027
454	32421 (2001/05)	32220 (1994/03)	0.295811667904691
455	32421 (2001/05)	32901 (2001/05)	0.264648122636809
456	32421 (2001/05)	32410 (1979/06)	0.273099120300331
457	32421 (2001/05)	32410 (1972/05)	0.280140719167219
458	32421 (2001/05)	32410 (1976/06)	0.295740902556586
459	32421 (2001/05)	32320 (1972/05)	0.257011787933337
460	32421 (2001/05)	32320 (1976/06)	0.276392940700731
461	32421 (2001/05)	32330 (1972/05)	0.31659003421728
462	32421 (2001/05)	32330 (1979/06)	0.319471822428645
463	32421 (2001/05)	32310 (1976/06)	0.299297107326304
464	32421 (2001/05)	32211 (1983/06)	0.294604326434128
465	32421 (2001/05)	32330 (1987/06)	0.336634709346856
466	32421 (2001/05)	32529 (1996/04)	0.332148868524406
467	32421 (2001/05)	32220 (1987/06)	0.326082337317397
468	32421 (2001/05)	32320 (1987/06)	0.325796336029048
469	32421 (2001/05)	32330 (1983/06)	0.34262033962366
470	32421 (2001/05)	32420 (1983/06)	0.333505140655942
471	32421 (2001/05)	32420 (1987/06)	0.323077783682488
472	32421 (2001/05)	32420 (1992/04)	0.348197756724382
473	32421 (2001/05)	32710 (1968/05)	0.229701775555939
474	32421 (2001/05)	32710 (1976/06)	0.221251241310824
475	32421 (2001/05)	32410 (1968/05)	0.276586563098417
476	32421 (2001/05)	32710 (1963/04)	0.270350812986877
477	32421 (2001/05)	32902 (2008/04)	0.0630304156600384
478	32421 (2001/05)	32610 (1996/04)	0.101484694812733
479	32421 (2001/05)	32321 (1996/04)	0.0814851423982208
480	32421 (2001/05)	32951 (1994/03)	0.0870503375358343
481	32421 (2001/05)	32310 (1996/04)	0.0669230065000458
482	32421 (2001/05)	32110 (1992/04)	0.152879301123195
483	32421 (2001/05)	32956 (2013/02)	0.189350169754006
484	32421 (2001/05)	32440 (2008/04)	0.178138604541711
485	32421 (2001/05)	32061 (2008/04)	0.219591836734694
486	32421 (2001/05)	32061 (2013/02)	0.206944403436771
487	32421 (2001/05)	32720 (2013/02)	0.206944403436771
488	32421 (2001/05)	32710 (1972/05)	0.130316611247651
489	32421 (2001/05)	32420 (1963/04)	0.127491481470313
490	32421 (2001/05)	32330 (1963/04)	0.132718670386995
491	32421 (2001/05)	32410 (1992/04)	0.186972764521571
492	32421 (2001/05)	32220 (1972/05)	0.188067251897039
493	32421 (2001/05)	32420 (1968/05)	0.214561595664956
494	32421 (2001/05)	32710 (1992/04)	0.13063527698562
495	32421 (2001/05)	32520 (1996/04)	0.15018594159605
496	32421 (2001/05)	32521 (1996/04)	0.136751877877393
497	32421 (2001/05)	32420 (1972/05)	0.113755485129205
498	32421 (2001/05)	32710 (1987/06)	0.109320885408824
499	32421 (2001/05)	32410 (1987/06)	0.188238702201622
500	32421 (2001/05)	32710 (1979/06)	0.164311163895487
501	32220 (2001/05)	32904 (2013/02)	0.043138926995662
502	32220 (2001/05)	32906 (2013/02)	0.0173275054636278
503	32220 (2001/05)	32460 (2013/02)	0.156164679804287
504	32220 (2001/05)	32902 (2001/05)	0.411288991582769
505	32220 (2001/05)	32421 (2001/05)	1
506	32220 (2001/05)	32220 (2001/05)	1
507	32220 (2001/05)	32111 (2001/05)	1
508	32220 (2001/05)	32213 (2001/05)	1
509	32220 (2001/05)	32212 (2001/05)	0.435444465326067
510	32220 (2001/05)	32710 (1996/04)	0.422223907191872
511	32220 (2001/05)	32710 (1983/06)	0.380811683515185
512	32220 (2001/05)	32710 (1994/03)	0.396261682242991
513	32220 (2001/05)	32410 (1983/06)	0.404860842674913
514	32220 (2001/05)	32220 (1979/06)	0.414354756261908
515	32220 (2001/05)	32320 (1983/06)	0.408105776063344
516	32220 (2001/05)	32220 (1983/06)	0.404486185830218
517	32220 (2001/05)	32320 (1992/04)	0.424712829266042
518	32220 (2001/05)	32528 (1994/03)	0.385026357030916
519	32220 (2001/05)	32610 (1994/03)	0.384874840388368
520	32220 (2001/05)	32720 (1996/04)	0.402933140281638
521	32220 (2001/05)	32720 (1994/03)	0.408442176282329
522	32220 (2001/05)	32520 (1987/06)	0.427089156734274
523	32220 (2001/05)	32520 (1992/04)	0.427973300970874
524	32220 (2001/05)	32212 (1994/03)	0.375770591207681
525	32220 (2001/05)	32520 (1994/03)	0.377179613029888
526	32220 (2001/05)	32410 (1963/04)	0.378261088964021
527	32220 (2001/05)	32420 (1976/06)	0.369477911646586
528	32220 (2001/05)	32420 (1979/06)	0.402529570207284
529	32220 (2001/05)	32330 (1976/06)	0.378400895623422
530	32220 (2001/05)	32220 (1976/06)	0.374547077666334
531	32220 (2001/05)	32520 (1976/06)	0.395747634718223
532	32220 (2001/05)	32629 (2001/05)	0.385760830830321
533	32220 (2001/05)	32720 (2001/05)	0.393663106991739
534	32220 (2001/05)	32710 (2001/05)	0.393663106991739
535	32220 (2001/05)	32611 (2001/05)	0.393663106991739
536	32220 (2001/05)	32522 (2001/05)	0.393663106991739
537	32220 (2001/05)	32610 (2001/05)	0.393663106991739
538	32220 (2001/05)	32450 (2013/02)	0.410831329874731
539	32220 (2001/05)	32630 (2013/02)	0.388500667968349
540	32220 (2001/05)	32110 (1994/03)	0.378841185877722
541	32220 (2001/05)	32230 (2013/02)	0.411804368242348
542	32220 (2001/05)	32720 (2008/04)	0.245187408774201
543	32220 (2001/05)	32640 (2013/02)	0.270394381415451
544	32220 (2001/05)	32110 (1987/06)	0.275037070833809
545	32220 (2001/05)	32110 (1996/04)	0.298986951494797
546	32220 (2001/05)	32212 (1996/04)	0.281758957654723
547	32220 (2001/05)	32330 (1992/04)	0.247453161592506
548	32220 (2001/05)	32220 (1992/04)	0.261039425537183
549	32220 (2001/05)	32021 (2013/02)	0.340586744324004
550	32220 (2001/05)	32530 (2013/02)	0.348086317032584
551	32220 (2001/05)	32212 (1992/04)	0.328335158509533
552	32220 (2001/05)	32520 (1983/06)	0.351390129673245
553	32220 (2001/05)	32440 (2013/02)	0.279857501606027
554	32220 (2001/05)	32220 (1994/03)	0.295811667904691
555	32220 (2001/05)	32901 (2001/05)	0.264648122636809
556	32220 (2001/05)	32410 (1979/06)	0.273099120300331
557	32220 (2001/05)	32410 (1972/05)	0.280140719167219
558	32220 (2001/05)	32410 (1976/06)	0.295740902556586
559	32220 (2001/05)	32320 (1972/05)	0.257011787933337
560	32220 (2001/05)	32320 (1976/06)	0.276392940700731
561	32220 (2001/05)	32330 (1972/05)	0.31659003421728
562	32220 (2001/05)	32330 (1979/06)	0.319471822428645
563	32220 (2001/05)	32310 (1976/06)	0.299297107326304
564	32220 (2001/05)	32211 (1983/06)	0.294604326434128
565	32220 (2001/05)	32330 (1987/06)	0.336634709346856
566	32220 (2001/05)	32529 (1996/04)	0.332148868524406
567	32220 (2001/05)	32220 (1987/06)	0.326082337317397
568	32220 (2001/05)	32320 (1987/06)	0.325796336029048
569	32220 (2001/05)	32330 (1983/06)	0.34262033962366
570	32220 (2001/05)	32420 (1983/06)	0.333505140655942
571	32220 (2001/05)	32420 (1987/06)	0.323077783682488
572	32220 (2001/05)	32420 (1992/04)	0.348197756724382
573	32220 (2001/05)	32710 (1968/05)	0.229701775555939
574	32220 (2001/05)	32710 (1976/06)	0.221251241310824
575	32220 (2001/05)	32410 (1968/05)	0.276586563098417
576	32220 (2001/05)	32710 (1963/04)	0.270350812986877
577	32220 (2001/05)	32902 (2008/04)	0.0630304156600384
578	32220 (2001/05)	32610 (1996/04)	0.101484694812733
579	32220 (2001/05)	32321 (1996/04)	0.0814851423982208
580	32220 (2001/05)	32951 (1994/03)	0.0870503375358343
581	32220 (2001/05)	32310 (1996/04)	0.0669230065000458
582	32220 (2001/05)	32110 (1992/04)	0.152879301123195
583	32220 (2001/05)	32956 (2013/02)	0.189350169754006
584	32220 (2001/05)	32440 (2008/04)	0.178138604541711
585	32220 (2001/05)	32061 (2008/04)	0.219591836734694
586	32220 (2001/05)	32061 (2013/02)	0.206944403436771
587	32220 (2001/05)	32720 (2013/02)	0.206944403436771
588	32220 (2001/05)	32710 (1972/05)	0.130316611247651
589	32220 (2001/05)	32420 (1963/04)	0.127491481470313
590	32220 (2001/05)	32330 (1963/04)	0.132718670386995
591	32220 (2001/05)	32410 (1992/04)	0.186972764521571
592	32220 (2001/05)	32220 (1972/05)	0.188067251897039
593	32220 (2001/05)	32420 (1968/05)	0.214561595664956
594	32220 (2001/05)	32710 (1992/04)	0.13063527698562
595	32220 (2001/05)	32520 (1996/04)	0.15018594159605
596	32220 (2001/05)	32521 (1996/04)	0.136751877877393
597	32220 (2001/05)	32420 (1972/05)	0.113755485129205
598	32220 (2001/05)	32710 (1987/06)	0.109320885408824
599	32220 (2001/05)	32410 (1987/06)	0.188238702201622
600	32220 (2001/05)	32710 (1979/06)	0.164311163895487
601	32111 (2001/05)	32904 (2013/02)	0.043138926995662
602	32111 (2001/05)	32906 (2013/02)	0.0173275054636278
603	32111 (2001/05)	32460 (2013/02)	0.156164679804287
604	32111 (2001/05)	32902 (2001/05)	0.411288991582769
605	32111 (2001/05)	32421 (2001/05)	1
606	32111 (2001/05)	32220 (2001/05)	1
607	32111 (2001/05)	32111 (2001/05)	1
608	32111 (2001/05)	32213 (2001/05)	1
609	32111 (2001/05)	32212 (2001/05)	0.435444465326067
610	32111 (2001/05)	32710 (1996/04)	0.422223907191872
611	32111 (2001/05)	32710 (1983/06)	0.380811683515185
612	32111 (2001/05)	32710 (1994/03)	0.396261682242991
613	32111 (2001/05)	32410 (1983/06)	0.404860842674913
614	32111 (2001/05)	32220 (1979/06)	0.414354756261908
615	32111 (2001/05)	32320 (1983/06)	0.408105776063344
616	32111 (2001/05)	32220 (1983/06)	0.404486185830218
617	32111 (2001/05)	32320 (1992/04)	0.424712829266042
618	32111 (2001/05)	32528 (1994/03)	0.385026357030916
619	32111 (2001/05)	32610 (1994/03)	0.384874840388368
620	32111 (2001/05)	32720 (1996/04)	0.402933140281638
621	32111 (2001/05)	32720 (1994/03)	0.408442176282329
622	32111 (2001/05)	32520 (1987/06)	0.427089156734274
623	32111 (2001/05)	32520 (1992/04)	0.427973300970874
624	32111 (2001/05)	32212 (1994/03)	0.375770591207681
625	32111 (2001/05)	32520 (1994/03)	0.377179613029888
626	32111 (2001/05)	32410 (1963/04)	0.378261088964021
627	32111 (2001/05)	32420 (1976/06)	0.369477911646586
628	32111 (2001/05)	32420 (1979/06)	0.402529570207284
629	32111 (2001/05)	32330 (1976/06)	0.378400895623422
630	32111 (2001/05)	32220 (1976/06)	0.374547077666334
631	32111 (2001/05)	32520 (1976/06)	0.395747634718223
632	32111 (2001/05)	32629 (2001/05)	0.385760830830321
633	32111 (2001/05)	32720 (2001/05)	0.393663106991739
634	32111 (2001/05)	32710 (2001/05)	0.393663106991739
635	32111 (2001/05)	32611 (2001/05)	0.393663106991739
636	32111 (2001/05)	32522 (2001/05)	0.393663106991739
637	32111 (2001/05)	32610 (2001/05)	0.393663106991739
638	32111 (2001/05)	32450 (2013/02)	0.410831329874731
639	32111 (2001/05)	32630 (2013/02)	0.388500667968349
640	32111 (2001/05)	32110 (1994/03)	0.378841185877722
641	32111 (2001/05)	32230 (2013/02)	0.411804368242348
642	32111 (2001/05)	32720 (2008/04)	0.245187408774201
643	32111 (2001/05)	32640 (2013/02)	0.270394381415451
644	32111 (2001/05)	32110 (1987/06)	0.275037070833809
645	32111 (2001/05)	32110 (1996/04)	0.298986951494797
646	32111 (2001/05)	32212 (1996/04)	0.281758957654723
647	32111 (2001/05)	32330 (1992/04)	0.247453161592506
648	32111 (2001/05)	32220 (1992/04)	0.261039425537183
649	32111 (2001/05)	32021 (2013/02)	0.340586744324004
650	32111 (2001/05)	32530 (2013/02)	0.348086317032584
651	32111 (2001/05)	32212 (1992/04)	0.328335158509533
652	32111 (2001/05)	32520 (1983/06)	0.351390129673245
653	32111 (2001/05)	32440 (2013/02)	0.279857501606027
654	32111 (2001/05)	32220 (1994/03)	0.295811667904691
655	32111 (2001/05)	32901 (2001/05)	0.264648122636809
656	32111 (2001/05)	32410 (1979/06)	0.273099120300331
657	32111 (2001/05)	32410 (1972/05)	0.280140719167219
658	32111 (2001/05)	32410 (1976/06)	0.295740902556586
659	32111 (2001/05)	32320 (1972/05)	0.257011787933337
660	32111 (2001/05)	32320 (1976/06)	0.276392940700731
661	32111 (2001/05)	32330 (1972/05)	0.31659003421728
662	32111 (2001/05)	32330 (1979/06)	0.319471822428645
663	32111 (2001/05)	32310 (1976/06)	0.299297107326304
664	32111 (2001/05)	32211 (1983/06)	0.294604326434128
665	32111 (2001/05)	32330 (1987/06)	0.336634709346856
666	32111 (2001/05)	32529 (1996/04)	0.332148868524406
667	32111 (2001/05)	32220 (1987/06)	0.326082337317397
668	32111 (2001/05)	32320 (1987/06)	0.325796336029048
669	32111 (2001/05)	32330 (1983/06)	0.34262033962366
670	32111 (2001/05)	32420 (1983/06)	0.333505140655942
671	32111 (2001/05)	32420 (1987/06)	0.323077783682488
672	32111 (2001/05)	32420 (1992/04)	0.348197756724382
673	32111 (2001/05)	32710 (1968/05)	0.229701775555939
674	32111 (2001/05)	32710 (1976/06)	0.221251241310824
675	32111 (2001/05)	32410 (1968/05)	0.276586563098417
676	32111 (2001/05)	32710 (1963/04)	0.270350812986877
677	32111 (2001/05)	32902 (2008/04)	0.0630304156600384
678	32111 (2001/05)	32610 (1996/04)	0.101484694812733
679	32111 (2001/05)	32321 (1996/04)	0.0814851423982208
680	32111 (2001/05)	32951 (1994/03)	0.0870503375358343
681	32111 (2001/05)	32310 (1996/04)	0.0669230065000458
682	32111 (2001/05)	32110 (1992/04)	0.152879301123195
683	32111 (2001/05)	32956 (2013/02)	0.189350169754006
684	32111 (2001/05)	32440 (2008/04)	0.178138604541711
685	32111 (2001/05)	32061 (2008/04)	0.219591836734694
686	32111 (2001/05)	32061 (2013/02)	0.206944403436771
687	32111 (2001/05)	32720 (2013/02)	0.206944403436771
688	32111 (2001/05)	32710 (1972/05)	0.130316611247651
689	32111 (2001/05)	32420 (1963/04)	0.127491481470313
690	32111 (2001/05)	32330 (1963/04)	0.132718670386995
691	32111 (2001/05)	32410 (1992/04)	0.186972764521571
692	32111 (2001/05)	32220 (1972/05)	0.188067251897039
693	32111 (2001/05)	32420 (1968/05)	0.214561595664956
694	32111 (2001/05)	32710 (1992/04)	0.13063527698562
695	32111 (2001/05)	32520 (1996/04)	0.15018594159605
696	32111 (2001/05)	32521 (1996/04)	0.136751877877393
697	32111 (2001/05)	32420 (1972/05)	0.113755485129205
698	32111 (2001/05)	32710 (1987/06)	0.109320885408824
699	32111 (2001/05)	32410 (1987/06)	0.188238702201622
700	32111 (2001/05)	32710 (1979/06)	0.164311163895487
701	32213 (2001/05)	32904 (2013/02)	0.043138926995662
702	32213 (2001/05)	32906 (2013/02)	0.0173275054636278
703	32213 (2001/05)	32460 (2013/02)	0.156164679804287
704	32213 (2001/05)	32902 (2001/05)	0.411288991582769
705	32213 (2001/05)	32421 (2001/05)	1
706	32213 (2001/05)	32220 (2001/05)	1
707	32213 (2001/05)	32111 (2001/05)	1
708	32213 (2001/05)	32213 (2001/05)	1
709	32213 (2001/05)	32212 (2001/05)	0.435444465326067
710	32213 (2001/05)	32710 (1996/04)	0.422223907191872
711	32213 (2001/05)	32710 (1983/06)	0.380811683515185
712	32213 (2001/05)	32710 (1994/03)	0.396261682242991
713	32213 (2001/05)	32410 (1983/06)	0.404860842674913
714	32213 (2001/05)	32220 (1979/06)	0.414354756261908
715	32213 (2001/05)	32320 (1983/06)	0.408105776063344
716	32213 (2001/05)	32220 (1983/06)	0.404486185830218
717	32213 (2001/05)	32320 (1992/04)	0.424712829266042
718	32213 (2001/05)	32528 (1994/03)	0.385026357030916
719	32213 (2001/05)	32610 (1994/03)	0.384874840388368
720	32213 (2001/05)	32720 (1996/04)	0.402933140281638
721	32213 (2001/05)	32720 (1994/03)	0.408442176282329
722	32213 (2001/05)	32520 (1987/06)	0.427089156734274
723	32213 (2001/05)	32520 (1992/04)	0.427973300970874
724	32213 (2001/05)	32212 (1994/03)	0.375770591207681
725	32213 (2001/05)	32520 (1994/03)	0.377179613029888
726	32213 (2001/05)	32410 (1963/04)	0.378261088964021
727	32213 (2001/05)	32420 (1976/06)	0.369477911646586
728	32213 (2001/05)	32420 (1979/06)	0.402529570207284
729	32213 (2001/05)	32330 (1976/06)	0.378400895623422
730	32213 (2001/05)	32220 (1976/06)	0.374547077666334
731	32213 (2001/05)	32520 (1976/06)	0.395747634718223
732	32213 (2001/05)	32629 (2001/05)	0.385760830830321
733	32213 (2001/05)	32720 (2001/05)	0.393663106991739
734	32213 (2001/05)	32710 (2001/05)	0.393663106991739
735	32213 (2001/05)	32611 (2001/05)	0.393663106991739
736	32213 (2001/05)	32522 (2001/05)	0.393663106991739
737	32213 (2001/05)	32610 (2001/05)	0.393663106991739
738	32213 (2001/05)	32450 (2013/02)	0.410831329874731
739	32213 (2001/05)	32630 (2013/02)	0.388500667968349
740	32213 (2001/05)	32110 (1994/03)	0.378841185877722
741	32213 (2001/05)	32230 (2013/02)	0.411804368242348
742	32213 (2001/05)	32720 (2008/04)	0.245187408774201
743	32213 (2001/05)	32640 (2013/02)	0.270394381415451
744	32213 (2001/05)	32110 (1987/06)	0.275037070833809
745	32213 (2001/05)	32110 (1996/04)	0.298986951494797
746	32213 (2001/05)	32212 (1996/04)	0.281758957654723
747	32213 (2001/05)	32330 (1992/04)	0.247453161592506
748	32213 (2001/05)	32220 (1992/04)	0.261039425537183
749	32213 (2001/05)	32021 (2013/02)	0.340586744324004
750	32213 (2001/05)	32530 (2013/02)	0.348086317032584
751	32213 (2001/05)	32212 (1992/04)	0.328335158509533
752	32213 (2001/05)	32520 (1983/06)	0.351390129673245
753	32213 (2001/05)	32440 (2013/02)	0.279857501606027
754	32213 (2001/05)	32220 (1994/03)	0.295811667904691
755	32213 (2001/05)	32901 (2001/05)	0.264648122636809
756	32213 (2001/05)	32410 (1979/06)	0.273099120300331
757	32213 (2001/05)	32410 (1972/05)	0.280140719167219
758	32213 (2001/05)	32410 (1976/06)	0.295740902556586
759	32213 (2001/05)	32320 (1972/05)	0.257011787933337
760	32213 (2001/05)	32320 (1976/06)	0.276392940700731
761	32213 (2001/05)	32330 (1972/05)	0.31659003421728
762	32213 (2001/05)	32330 (1979/06)	0.319471822428645
763	32213 (2001/05)	32310 (1976/06)	0.299297107326304
764	32213 (2001/05)	32211 (1983/06)	0.294604326434128
765	32213 (2001/05)	32330 (1987/06)	0.336634709346856
766	32213 (2001/05)	32529 (1996/04)	0.332148868524406
767	32213 (2001/05)	32220 (1987/06)	0.326082337317397
768	32213 (2001/05)	32320 (1987/06)	0.325796336029048
769	32213 (2001/05)	32330 (1983/06)	0.34262033962366
770	32213 (2001/05)	32420 (1983/06)	0.333505140655942
771	32213 (2001/05)	32420 (1987/06)	0.323077783682488
772	32213 (2001/05)	32420 (1992/04)	0.348197756724382
773	32213 (2001/05)	32710 (1968/05)	0.229701775555939
774	32213 (2001/05)	32710 (1976/06)	0.221251241310824
775	32213 (2001/05)	32410 (1968/05)	0.276586563098417
776	32213 (2001/05)	32710 (1963/04)	0.270350812986877
777	32213 (2001/05)	32902 (2008/04)	0.0630304156600384
778	32213 (2001/05)	32610 (1996/04)	0.101484694812733
779	32213 (2001/05)	32321 (1996/04)	0.0814851423982208
780	32213 (2001/05)	32951 (1994/03)	0.0870503375358343
781	32213 (2001/05)	32310 (1996/04)	0.0669230065000458
782	32213 (2001/05)	32110 (1992/04)	0.152879301123195
783	32213 (2001/05)	32956 (2013/02)	0.189350169754006
784	32213 (2001/05)	32440 (2008/04)	0.178138604541711
785	32213 (2001/05)	32061 (2008/04)	0.219591836734694
786	32213 (2001/05)	32061 (2013/02)	0.206944403436771
787	32213 (2001/05)	32720 (2013/02)	0.206944403436771
788	32213 (2001/05)	32710 (1972/05)	0.130316611247651
789	32213 (2001/05)	32420 (1963/04)	0.127491481470313
790	32213 (2001/05)	32330 (1963/04)	0.132718670386995
791	32213 (2001/05)	32410 (1992/04)	0.186972764521571
792	32213 (2001/05)	32220 (1972/05)	0.188067251897039
793	32213 (2001/05)	32420 (1968/05)	0.214561595664956
794	32213 (2001/05)	32710 (1992/04)	0.13063527698562
795	32213 (2001/05)	32520 (1996/04)	0.15018594159605
796	32213 (2001/05)	32521 (1996/04)	0.136751877877393
797	32213 (2001/05)	32420 (1972/05)	0.113755485129205
798	32213 (2001/05)	32710 (1987/06)	0.109320885408824
799	32213 (2001/05)	32410 (1987/06)	0.188238702201622
800	32213 (2001/05)	32710 (1979/06)	0.164311163895487
801	32212 (2001/05)	32904 (2013/02)	0.0388099883539786
802	32212 (2001/05)	32906 (2013/02)	0.0128750534584825
803	32212 (2001/05)	32460 (2013/02)	0.124185136897001
804	32212 (2001/05)	32902 (2001/05)	0.427521769079958
805	32212 (2001/05)	32421 (2001/05)	0.435444465326067
806	32212 (2001/05)	32220 (2001/05)	0.435444465326067
807	32212 (2001/05)	32111 (2001/05)	0.435444465326067
808	32212 (2001/05)	32213 (2001/05)	0.435444465326067
809	32212 (2001/05)	32212 (2001/05)	1
810	32212 (2001/05)	32710 (1996/04)	0.455256544676885
811	32212 (2001/05)	32710 (1983/06)	0.387935953213038
812	32212 (2001/05)	32710 (1994/03)	0.381035190214737
813	32212 (2001/05)	32410 (1983/06)	0.381008298105527
814	32212 (2001/05)	32220 (1979/06)	0.398915761543894
815	32212 (2001/05)	32320 (1983/06)	0.369621785173979
816	32212 (2001/05)	32220 (1983/06)	0.388881592525188
817	32212 (2001/05)	32320 (1992/04)	0.399747150728357
818	32212 (2001/05)	32528 (1994/03)	0.358535133370461
819	32212 (2001/05)	32610 (1994/03)	0.351979728814871
820	32212 (2001/05)	32720 (1996/04)	0.378510982219264
821	32212 (2001/05)	32720 (1994/03)	0.395515404549381
822	32212 (2001/05)	32520 (1987/06)	0.41193902687485
823	32212 (2001/05)	32520 (1992/04)	0.433755332561875
824	32212 (2001/05)	32212 (1994/03)	0.343709181520407
825	32212 (2001/05)	32520 (1994/03)	0.333698585661817
826	32212 (2001/05)	32410 (1963/04)	0.348025416230998
827	32212 (2001/05)	32420 (1976/06)	0.31761248775608
828	32212 (2001/05)	32420 (1979/06)	0.386023773006135
829	32212 (2001/05)	32330 (1976/06)	0.338926105750517
830	32212 (2001/05)	32220 (1976/06)	0.331818462234469
831	32212 (2001/05)	32520 (1976/06)	0.353688483003551
832	32212 (2001/05)	32629 (2001/05)	0.34047800457152
833	32212 (2001/05)	32720 (2001/05)	0.344259692844954
834	32212 (2001/05)	32710 (2001/05)	0.344259692844954
835	32212 (2001/05)	32611 (2001/05)	0.344259692844954
836	32212 (2001/05)	32522 (2001/05)	0.344259692844954
837	32212 (2001/05)	32610 (2001/05)	0.344259692844954
838	32212 (2001/05)	32450 (2013/02)	0.376613147531051
839	32212 (2001/05)	32630 (2013/02)	0.348127713091809
840	32212 (2001/05)	32110 (1994/03)	0.347048406139315
841	32212 (2001/05)	32230 (2013/02)	0.369827619451622
842	32212 (2001/05)	32720 (2008/04)	0.207273641429589
843	32212 (2001/05)	32640 (2013/02)	0.238339270462263
844	32212 (2001/05)	32110 (1987/06)	0.225690868520426
845	32212 (2001/05)	32110 (1996/04)	0.252700828113834
846	32212 (2001/05)	32212 (1996/04)	0.237082649734728
847	32212 (2001/05)	32330 (1992/04)	0.197332346925454
848	32212 (2001/05)	32220 (1992/04)	0.222460072614326
849	32212 (2001/05)	32021 (2013/02)	0.300165316927198
850	32212 (2001/05)	32530 (2013/02)	0.311413976468618
851	32212 (2001/05)	32212 (1992/04)	0.281187651513526
852	32212 (2001/05)	32520 (1983/06)	0.303683098738837
853	32212 (2001/05)	32440 (2013/02)	0.230829831932773
854	32212 (2001/05)	32220 (1994/03)	0.245150444003793
855	32212 (2001/05)	32901 (2001/05)	0.215994397146046
856	32212 (2001/05)	32410 (1979/06)	0.228391260960955
857	32212 (2001/05)	32410 (1972/05)	0.233187166239743
858	32212 (2001/05)	32410 (1976/06)	0.24638145254259
859	32212 (2001/05)	32320 (1972/05)	0.212941996167915
860	32212 (2001/05)	32320 (1976/06)	0.22747972416186
861	32212 (2001/05)	32330 (1972/05)	0.273097012614324
862	32212 (2001/05)	32330 (1979/06)	0.281108881083793
863	32212 (2001/05)	32310 (1976/06)	0.259318645620757
864	32212 (2001/05)	32211 (1983/06)	0.252088110917086
865	32212 (2001/05)	32330 (1987/06)	0.302316450726345
866	32212 (2001/05)	32529 (1996/04)	0.288457161773529
867	32212 (2001/05)	32220 (1987/06)	0.275519181585678
868	32212 (2001/05)	32320 (1987/06)	0.27125149436859
869	32212 (2001/05)	32330 (1983/06)	0.294115197201283
870	32212 (2001/05)	32420 (1983/06)	0.281261055041099
871	32212 (2001/05)	32420 (1987/06)	0.268113479996602
872	32212 (2001/05)	32420 (1992/04)	0.294811222143245
873	32212 (2001/05)	32710 (1968/05)	0.189132728878169
874	32212 (2001/05)	32710 (1976/06)	0.188457664530785
875	32212 (2001/05)	32410 (1968/05)	0.238695498932266
876	32212 (2001/05)	32710 (1963/04)	0.242743364634469
877	32212 (2001/05)	32902 (2008/04)	0.0465558939448226
878	32212 (2001/05)	32610 (1996/04)	0.077709838799333
879	32212 (2001/05)	32321 (1996/04)	0.0612692445399212
880	32212 (2001/05)	32951 (1994/03)	0.0675996417375728
881	32212 (2001/05)	32310 (1996/04)	0.0529403920522736
882	32212 (2001/05)	32110 (1992/04)	0.120732668067227
883	32212 (2001/05)	32956 (2013/02)	0.150145003954653
884	32212 (2001/05)	32440 (2008/04)	0.138807492782879
885	32212 (2001/05)	32061 (2008/04)	0.176702819956616
886	32212 (2001/05)	32061 (2013/02)	0.16307289393278
887	32212 (2001/05)	32720 (2013/02)	0.16307289393278
888	32212 (2001/05)	32710 (1972/05)	0.105611127806637
889	32212 (2001/05)	32420 (1963/04)	0.102197534689181
890	32212 (2001/05)	32330 (1963/04)	0.102221631559129
891	32212 (2001/05)	32410 (1992/04)	0.144687714026909
892	32212 (2001/05)	32220 (1972/05)	0.146955054456205
893	32212 (2001/05)	32420 (1968/05)	0.17574033363507
894	32212 (2001/05)	32710 (1992/04)	0.103039452942874
895	32212 (2001/05)	32520 (1996/04)	0.112968018287946
896	32212 (2001/05)	32521 (1996/04)	0.105809679847673
897	32212 (2001/05)	32420 (1972/05)	0.0883810878698291
898	32212 (2001/05)	32710 (1987/06)	0.0891459153434473
899	32212 (2001/05)	32410 (1987/06)	0.155286486486486
900	32212 (2001/05)	32710 (1979/06)	0.13420769349063
901	32710 (1996/04)	32904 (2013/02)	0.0398449444796219
902	32710 (1996/04)	32906 (2013/02)	0.0134438562273614
903	32710 (1996/04)	32460 (2013/02)	0.123653669533272
904	32710 (1996/04)	32902 (2001/05)	0.409067536658451
905	32710 (1996/04)	32421 (2001/05)	0.422223907191872
906	32710 (1996/04)	32220 (2001/05)	0.422223907191872
907	32710 (1996/04)	32111 (2001/05)	0.422223907191872
908	32710 (1996/04)	32213 (2001/05)	0.422223907191872
909	32710 (1996/04)	32212 (2001/05)	0.455256544676885
910	32710 (1996/04)	32710 (1996/04)	1
911	32710 (1996/04)	32710 (1983/06)	0.40123106234085
912	32710 (1996/04)	32710 (1994/03)	0.405791223943548
913	32710 (1996/04)	32410 (1983/06)	0.395150073575359
914	32710 (1996/04)	32220 (1979/06)	0.400128464652756
915	32710 (1996/04)	32320 (1983/06)	0.375648578811369
916	32710 (1996/04)	32220 (1983/06)	0.399595570534425
917	32710 (1996/04)	32320 (1992/04)	0.408711967349465
918	32710 (1996/04)	32528 (1994/03)	0.371688938088084
919	32710 (1996/04)	32610 (1994/03)	0.35714568566111
920	32710 (1996/04)	32720 (1996/04)	0.388445398653264
921	32710 (1996/04)	32720 (1994/03)	0.401268965517241
922	32710 (1996/04)	32520 (1987/06)	0.421007685738685
923	32710 (1996/04)	32520 (1992/04)	0.439087144241783
924	32710 (1996/04)	32212 (1994/03)	0.345415340384023
925	32710 (1996/04)	32520 (1994/03)	0.346370234036768
926	32710 (1996/04)	32410 (1963/04)	0.362086841123046
927	32710 (1996/04)	32420 (1976/06)	0.329015766636594
928	32710 (1996/04)	32420 (1979/06)	0.397946717112004
929	32710 (1996/04)	32330 (1976/06)	0.357101965523822
930	32710 (1996/04)	32220 (1976/06)	0.343495762711864
931	32710 (1996/04)	32520 (1976/06)	0.371681044434649
932	32710 (1996/04)	32629 (2001/05)	0.337068789548888
933	32710 (1996/04)	32720 (2001/05)	0.346529031211341
934	32710 (1996/04)	32710 (2001/05)	0.346529031211341
935	32710 (1996/04)	32611 (2001/05)	0.346529031211341
936	32710 (1996/04)	32522 (2001/05)	0.346529031211341
937	32710 (1996/04)	32610 (2001/05)	0.346529031211341
938	32710 (1996/04)	32450 (2013/02)	0.36463163054801
939	32710 (1996/04)	32630 (2013/02)	0.338293936279548
940	32710 (1996/04)	32110 (1994/03)	0.342878869744452
941	32710 (1996/04)	32230 (2013/02)	0.35715676728335
942	32710 (1996/04)	32720 (2008/04)	0.20709551489672
943	32710 (1996/04)	32640 (2013/02)	0.236710450684436
944	32710 (1996/04)	32110 (1987/06)	0.231480868163653
945	32710 (1996/04)	32110 (1996/04)	0.255853563882541
946	32710 (1996/04)	32212 (1996/04)	0.239302417063683
947	32710 (1996/04)	32330 (1992/04)	0.206803516424219
948	32710 (1996/04)	32220 (1992/04)	0.230524676672866
949	32710 (1996/04)	32021 (2013/02)	0.289685318394975
950	32710 (1996/04)	32530 (2013/02)	0.309845910538351
951	32710 (1996/04)	32212 (1992/04)	0.28095509809946
952	32710 (1996/04)	32520 (1983/06)	0.306138622344071
953	32710 (1996/04)	32440 (2013/02)	0.229384098544233
954	32710 (1996/04)	32220 (1994/03)	0.252953717686773
955	32710 (1996/04)	32901 (2001/05)	0.218294190358467
956	32710 (1996/04)	32410 (1979/06)	0.239829727476193
957	32710 (1996/04)	32410 (1972/05)	0.241376222774383
958	32710 (1996/04)	32410 (1976/06)	0.258656838295337
959	32710 (1996/04)	32320 (1972/05)	0.22109898009615
960	32710 (1996/04)	32320 (1976/06)	0.239195281135757
961	32710 (1996/04)	32330 (1972/05)	0.288161295145341
962	32710 (1996/04)	32330 (1979/06)	0.290368424452531
963	32710 (1996/04)	32310 (1976/06)	0.270123955401835
964	32710 (1996/04)	32211 (1983/06)	0.257290473205214
965	32710 (1996/04)	32330 (1987/06)	0.314862588746988
966	32710 (1996/04)	32529 (1996/04)	0.305427585763569
967	32710 (1996/04)	32220 (1987/06)	0.283087539183304
968	32710 (1996/04)	32320 (1987/06)	0.281463541216158
969	32710 (1996/04)	32330 (1983/06)	0.305881342097349
970	32710 (1996/04)	32420 (1983/06)	0.291560321715818
971	32710 (1996/04)	32420 (1987/06)	0.282346479182687
972	32710 (1996/04)	32420 (1992/04)	0.308057690646861
973	32710 (1996/04)	32710 (1968/05)	0.197807329656645
974	32710 (1996/04)	32710 (1976/06)	0.196880876009291
975	32710 (1996/04)	32410 (1968/05)	0.250085631101216
976	32710 (1996/04)	32710 (1963/04)	0.251951649458575
977	32710 (1996/04)	32902 (2008/04)	0.0472838879401855
978	32710 (1996/04)	32610 (1996/04)	0.080737648515987
979	32710 (1996/04)	32321 (1996/04)	0.0642367126325272
980	32710 (1996/04)	32951 (1994/03)	0.0700806134940984
981	32710 (1996/04)	32310 (1996/04)	0.0558869413600073
982	32710 (1996/04)	32110 (1992/04)	0.123273784045597
983	32710 (1996/04)	32956 (2013/02)	0.148241545458639
984	32710 (1996/04)	32440 (2008/04)	0.137611003538759
985	32710 (1996/04)	32061 (2008/04)	0.172400035464137
986	32710 (1996/04)	32061 (2013/02)	0.162384746217886
987	32710 (1996/04)	32720 (2013/02)	0.162384746217886
988	32710 (1996/04)	32710 (1972/05)	0.11075676034815
989	32710 (1996/04)	32420 (1963/04)	0.104644005198003
990	32710 (1996/04)	32330 (1963/04)	0.104746691008672
991	32710 (1996/04)	32410 (1992/04)	0.151318791640047
992	32710 (1996/04)	32220 (1972/05)	0.155250934632378
993	32710 (1996/04)	32420 (1968/05)	0.182064613607075
994	32710 (1996/04)	32710 (1992/04)	0.10785100286533
995	32710 (1996/04)	32520 (1996/04)	0.1198448580543
996	32710 (1996/04)	32521 (1996/04)	0.112655416389989
997	32710 (1996/04)	32420 (1972/05)	0.0936258183071092
998	32710 (1996/04)	32710 (1987/06)	0.0944133439963441
999	32710 (1996/04)	32410 (1987/06)	0.163980957915205
1000	32710 (1996/04)	32710 (1979/06)	0.140562613430127
1001	32710 (1983/06)	32904 (2013/02)	0.0388138124628867
1002	32710 (1983/06)	32906 (2013/02)	0.0161468437546635
1003	32710 (1983/06)	32460 (2013/02)	0.13088054816936
1004	32710 (1983/06)	32902 (2001/05)	0.375590644195936
1005	32710 (1983/06)	32421 (2001/05)	0.380811683515185
1006	32710 (1983/06)	32220 (2001/05)	0.380811683515185
1007	32710 (1983/06)	32111 (2001/05)	0.380811683515185
1008	32710 (1983/06)	32213 (2001/05)	0.380811683515185
1009	32710 (1983/06)	32212 (2001/05)	0.387935953213038
1010	32710 (1983/06)	32710 (1996/04)	0.40123106234085
1011	32710 (1983/06)	32710 (1983/06)	1
1012	32710 (1983/06)	32710 (1994/03)	0.404448938321537
1013	32710 (1983/06)	32410 (1983/06)	0.411312088640561
1014	32710 (1983/06)	32220 (1979/06)	0.400184199294651
1015	32710 (1983/06)	32320 (1983/06)	0.3970364555223
1016	32710 (1983/06)	32220 (1983/06)	0.399352162048233
1017	32710 (1983/06)	32320 (1992/04)	0.407725704107759
1018	32710 (1983/06)	32528 (1994/03)	0.373409289291129
1019	32710 (1983/06)	32610 (1994/03)	0.365685820203893
1020	32710 (1983/06)	32720 (1996/04)	0.385290740865807
1021	32710 (1983/06)	32720 (1994/03)	0.389583289860818
1022	32710 (1983/06)	32520 (1987/06)	0.411071721931607
1023	32710 (1983/06)	32520 (1992/04)	0.40849475186177
1024	32710 (1983/06)	32212 (1994/03)	0.361166561176299
1025	32710 (1983/06)	32520 (1994/03)	0.359435109577821
1026	32710 (1983/06)	32410 (1963/04)	0.383839131507525
1027	32710 (1983/06)	32420 (1976/06)	0.362937081171286
1028	32710 (1983/06)	32420 (1979/06)	0.414420438562107
1029	32710 (1983/06)	32330 (1976/06)	0.382391055774362
1030	32710 (1983/06)	32220 (1976/06)	0.377569567109541
1031	32710 (1983/06)	32520 (1976/06)	0.393053473263368
1032	32710 (1983/06)	32629 (2001/05)	0.347653142402546
1033	32710 (1983/06)	32720 (2001/05)	0.35458404884564
1034	32710 (1983/06)	32710 (2001/05)	0.35458404884564
1035	32710 (1983/06)	32611 (2001/05)	0.35458404884564
1036	32710 (1983/06)	32522 (2001/05)	0.35458404884564
1037	32710 (1983/06)	32610 (2001/05)	0.35458404884564
1038	32710 (1983/06)	32450 (2013/02)	0.35321806183031
1039	32710 (1983/06)	32630 (2013/02)	0.340101400289715
1040	32710 (1983/06)	32110 (1994/03)	0.338142554627324
1041	32710 (1983/06)	32230 (2013/02)	0.343972265712369
1042	32710 (1983/06)	32720 (2008/04)	0.224037553760621
1043	32710 (1983/06)	32640 (2013/02)	0.247581558094062
1044	32710 (1983/06)	32110 (1987/06)	0.266602660814703
1045	32710 (1983/06)	32110 (1996/04)	0.27836026803311
1046	32710 (1983/06)	32212 (1996/04)	0.26880706763272
1047	32710 (1983/06)	32330 (1992/04)	0.237998932614252
1048	32710 (1983/06)	32220 (1992/04)	0.252940553141888
1049	32710 (1983/06)	32021 (2013/02)	0.304995282658031
1050	32710 (1983/06)	32530 (2013/02)	0.316556291390728
1051	32710 (1983/06)	32212 (1992/04)	0.305047099122244
1052	32710 (1983/06)	32520 (1983/06)	0.324158548528426
1053	32710 (1983/06)	32440 (2013/02)	0.251167159313793
1054	32710 (1983/06)	32220 (1994/03)	0.280062339366763
1055	32710 (1983/06)	32901 (2001/05)	0.249915938130464
1056	32710 (1983/06)	32410 (1979/06)	0.278219872458713
1057	32710 (1983/06)	32410 (1972/05)	0.278152525365147
1058	32710 (1983/06)	32410 (1976/06)	0.294804946629904
1059	32710 (1983/06)	32320 (1972/05)	0.25737483845592
1060	32710 (1983/06)	32320 (1976/06)	0.275951702163341
1061	32710 (1983/06)	32330 (1972/05)	0.316169218790553
1062	32710 (1983/06)	32330 (1979/06)	0.320103877026389
1063	32710 (1983/06)	32310 (1976/06)	0.301361223524465
1064	32710 (1983/06)	32211 (1983/06)	0.296004697216366
1065	32710 (1983/06)	32330 (1987/06)	0.342494714587738
1066	32710 (1983/06)	32529 (1996/04)	0.323857920396213
1067	32710 (1983/06)	32220 (1987/06)	0.31051718861573
1068	32710 (1983/06)	32320 (1987/06)	0.314251687177451
1069	32710 (1983/06)	32330 (1983/06)	0.34083289680461
1070	32710 (1983/06)	32420 (1983/06)	0.322447486675724
1071	32710 (1983/06)	32420 (1987/06)	0.310781388597694
1072	32710 (1983/06)	32420 (1992/04)	0.331253100765073
1073	32710 (1983/06)	32710 (1968/05)	0.223281651604345
1074	32710 (1983/06)	32710 (1976/06)	0.232797783933518
1075	32710 (1983/06)	32410 (1968/05)	0.275267243407125
1076	32710 (1983/06)	32710 (1963/04)	0.272064242331834
1077	32710 (1983/06)	32902 (2008/04)	0.055983473513354
1078	32710 (1983/06)	32610 (1996/04)	0.095802786459094
1079	32710 (1983/06)	32321 (1996/04)	0.0794021899970405
1080	32710 (1983/06)	32951 (1994/03)	0.0854761482532364
1081	32710 (1983/06)	32310 (1996/04)	0.0661846496106785
1082	32710 (1983/06)	32110 (1992/04)	0.140090051822275
1083	32710 (1983/06)	32956 (2013/02)	0.168284698312355
1084	32710 (1983/06)	32440 (2008/04)	0.154036472812187
1085	32710 (1983/06)	32061 (2008/04)	0.192841792031741
1086	32710 (1983/06)	32061 (2013/02)	0.18120187479076
1087	32710 (1983/06)	32720 (2013/02)	0.18120187479076
1088	32710 (1983/06)	32710 (1972/05)	0.128384206572247
1089	32710 (1983/06)	32420 (1963/04)	0.123929645915297
1090	32710 (1983/06)	32330 (1963/04)	0.123530774130045
1091	32710 (1983/06)	32410 (1992/04)	0.177119645069286
1092	32710 (1983/06)	32220 (1972/05)	0.187444409376524
1093	32710 (1983/06)	32420 (1968/05)	0.213071422609276
1094	32710 (1983/06)	32710 (1992/04)	0.128368732336917
1095	32710 (1983/06)	32520 (1996/04)	0.143348891481914
1096	32710 (1983/06)	32521 (1996/04)	0.134048803187622
1097	32710 (1983/06)	32420 (1972/05)	0.109845830413455
1098	32710 (1983/06)	32710 (1987/06)	0.113482394673335
1099	32710 (1983/06)	32410 (1987/06)	0.189055283414976
1100	32710 (1983/06)	32710 (1979/06)	0.17117765620501
1101	32710 (1994/03)	32904 (2013/02)	0.0404929939713175
1102	32710 (1994/03)	32906 (2013/02)	0.0203423279820866
1103	32710 (1994/03)	32460 (2013/02)	0.151385265250342
1104	32710 (1994/03)	32902 (2001/05)	0.380959721641084
1105	32710 (1994/03)	32421 (2001/05)	0.396261682242991
1106	32710 (1994/03)	32220 (2001/05)	0.396261682242991
1107	32710 (1994/03)	32111 (2001/05)	0.396261682242991
1108	32710 (1994/03)	32213 (2001/05)	0.396261682242991
1109	32710 (1994/03)	32212 (2001/05)	0.381035190214737
1110	32710 (1994/03)	32710 (1996/04)	0.405791223943548
1111	32710 (1994/03)	32710 (1983/06)	0.404448938321537
1112	32710 (1994/03)	32710 (1994/03)	1
1113	32710 (1994/03)	32410 (1983/06)	0.417835806774255
1114	32710 (1994/03)	32220 (1979/06)	0.412721173789466
1115	32710 (1994/03)	32320 (1983/06)	0.418820713043974
1116	32710 (1994/03)	32220 (1983/06)	0.413739917570609
1117	32710 (1994/03)	32320 (1992/04)	0.419956945675573
1118	32710 (1994/03)	32528 (1994/03)	0.392964903922503
1119	32710 (1994/03)	32610 (1994/03)	0.391166514426952
1120	32710 (1994/03)	32720 (1996/04)	0.3996138996139
1121	32710 (1994/03)	32720 (1994/03)	0.396953742008274
1122	32710 (1994/03)	32520 (1987/06)	0.415371876674297
1123	32710 (1994/03)	32520 (1992/04)	0.402130233763989
1124	32710 (1994/03)	32212 (1994/03)	0.392942857142857
1125	32710 (1994/03)	32520 (1994/03)	0.397762968616974
1126	32710 (1994/03)	32410 (1963/04)	0.403499713138267
1127	32710 (1994/03)	32420 (1976/06)	0.40011794648954
1128	32710 (1994/03)	32420 (1979/06)	0.417868264726664
1129	32710 (1994/03)	32330 (1976/06)	0.409019058128784
1130	32710 (1994/03)	32220 (1976/06)	0.402067742614132
1131	32710 (1994/03)	32520 (1976/06)	0.418367049070263
1132	32710 (1994/03)	32629 (2001/05)	0.383508373545274
1133	32710 (1994/03)	32720 (2001/05)	0.387742548789353
1134	32710 (1994/03)	32710 (2001/05)	0.387742548789353
1135	32710 (1994/03)	32611 (2001/05)	0.387742548789353
1136	32710 (1994/03)	32522 (2001/05)	0.387742548789353
1137	32710 (1994/03)	32610 (2001/05)	0.387742548789353
1138	32710 (1994/03)	32450 (2013/02)	0.385209376989289
1139	32710 (1994/03)	32630 (2013/02)	0.373231835482588
1140	32710 (1994/03)	32110 (1994/03)	0.36549311055658
1141	32710 (1994/03)	32230 (2013/02)	0.3684264956823
1142	32710 (1994/03)	32720 (2008/04)	0.254014598540146
1143	32710 (1994/03)	32640 (2013/02)	0.279289318104436
1144	32710 (1994/03)	32110 (1987/06)	0.298961177332357
1145	32710 (1994/03)	32110 (1996/04)	0.312339860184101
1146	32710 (1994/03)	32212 (1996/04)	0.310263390953521
1147	32710 (1994/03)	32330 (1992/04)	0.280145656320444
1148	32710 (1994/03)	32220 (1992/04)	0.287038224730631
1149	32710 (1994/03)	32021 (2013/02)	0.343292236328125
1150	32710 (1994/03)	32530 (2013/02)	0.351924945348555
1151	32710 (1994/03)	32212 (1992/04)	0.34686478262277
1152	32710 (1994/03)	32520 (1983/06)	0.3575353820649
1153	32710 (1994/03)	32440 (2013/02)	0.299192476745375
1154	32710 (1994/03)	32220 (1994/03)	0.327886418430217
1155	32710 (1994/03)	32901 (2001/05)	0.299666805497709
1156	32710 (1994/03)	32410 (1979/06)	0.314132663183652
1157	32710 (1994/03)	32410 (1972/05)	0.318993727842923
1158	32710 (1994/03)	32410 (1976/06)	0.333013340395246
1159	32710 (1994/03)	32320 (1972/05)	0.299436590508451
1160	32710 (1994/03)	32320 (1976/06)	0.315942425382064
1161	32710 (1994/03)	32330 (1972/05)	0.353650576570416
1162	32710 (1994/03)	32330 (1979/06)	0.355695844718741
1163	32710 (1994/03)	32310 (1976/06)	0.332148809710997
1164	32710 (1994/03)	32211 (1983/06)	0.322736277078408
1165	32710 (1994/03)	32330 (1987/06)	0.37424645796995
1166	32710 (1994/03)	32529 (1996/04)	0.361481070415588
1167	32710 (1994/03)	32220 (1987/06)	0.34620886981402
1168	32710 (1994/03)	32320 (1987/06)	0.347944684090332
1169	32710 (1994/03)	32330 (1983/06)	0.372568578553616
1170	32710 (1994/03)	32420 (1983/06)	0.35485580670304
1171	32710 (1994/03)	32420 (1987/06)	0.346451341467361
1172	32710 (1994/03)	32420 (1992/04)	0.372568672283647
1173	32710 (1994/03)	32710 (1968/05)	0.25502334077532
1174	32710 (1994/03)	32710 (1976/06)	0.260693426960602
1175	32710 (1994/03)	32410 (1968/05)	0.305897114178168
1176	32710 (1994/03)	32710 (1963/04)	0.300548767546918
1177	32710 (1994/03)	32902 (2008/04)	0.0686256207295673
1178	32710 (1994/03)	32610 (1996/04)	0.117878843675198
1179	32710 (1994/03)	32321 (1996/04)	0.096841790151175
1180	32710 (1994/03)	32951 (1994/03)	0.104903206517677
1181	32710 (1994/03)	32310 (1996/04)	0.078942516868847
1182	32710 (1994/03)	32110 (1992/04)	0.16414603263928
1183	32710 (1994/03)	32956 (2013/02)	0.198026384854953
1184	32710 (1994/03)	32440 (2008/04)	0.182920110192837
1185	32710 (1994/03)	32061 (2008/04)	0.224108141071247
1186	32710 (1994/03)	32061 (2013/02)	0.21575946086055
1187	32710 (1994/03)	32720 (2013/02)	0.21575946086055
1188	32710 (1994/03)	32710 (1972/05)	0.150258353427489
1189	32710 (1994/03)	32420 (1963/04)	0.144616607071911
1190	32710 (1994/03)	32330 (1963/04)	0.150041789309205
1191	32710 (1994/03)	32410 (1992/04)	0.210199317651284
1192	32710 (1994/03)	32220 (1972/05)	0.221143896956506
1193	32710 (1994/03)	32420 (1968/05)	0.24796218919104
1194	32710 (1994/03)	32710 (1992/04)	0.15540590000732
1195	32710 (1994/03)	32520 (1996/04)	0.173928977168615
1196	32710 (1994/03)	32521 (1996/04)	0.163371221812068
1197	32710 (1994/03)	32420 (1972/05)	0.131699622143145
1198	32710 (1994/03)	32710 (1987/06)	0.133129526513084
1199	32710 (1994/03)	32410 (1987/06)	0.219670545981973
1200	32710 (1994/03)	32710 (1979/06)	0.19906976744186
1201	32410 (1983/06)	32904 (2013/02)	0.0400750376218846
1202	32410 (1983/06)	32906 (2013/02)	0.0197325816159384
1203	32410 (1983/06)	32460 (2013/02)	0.151645474943904
1204	32410 (1983/06)	32902 (2001/05)	0.389297050140945
1205	32410 (1983/06)	32421 (2001/05)	0.404860842674913
1206	32410 (1983/06)	32220 (2001/05)	0.404860842674913
1207	32410 (1983/06)	32111 (2001/05)	0.404860842674913
1208	32410 (1983/06)	32213 (2001/05)	0.404860842674913
1209	32410 (1983/06)	32212 (2001/05)	0.381008298105527
1210	32410 (1983/06)	32710 (1996/04)	0.395150073575359
1211	32410 (1983/06)	32710 (1983/06)	0.411312088640561
1212	32410 (1983/06)	32710 (1994/03)	0.417835806774255
1213	32410 (1983/06)	32410 (1983/06)	1
1214	32410 (1983/06)	32220 (1979/06)	0.437730133444755
1215	32410 (1983/06)	32320 (1983/06)	0.440349147430692
1216	32410 (1983/06)	32220 (1983/06)	0.425695012264922
1217	32410 (1983/06)	32320 (1992/04)	0.429619030584869
1218	32410 (1983/06)	32528 (1994/03)	0.403452975920036
1219	32410 (1983/06)	32610 (1994/03)	0.405342182569905
1220	32410 (1983/06)	32720 (1996/04)	0.414689471763049
1221	32410 (1983/06)	32720 (1994/03)	0.409332826458848
1222	32410 (1983/06)	32520 (1987/06)	0.435089195140659
1223	32410 (1983/06)	32520 (1992/04)	0.418502299102255
1224	32410 (1983/06)	32212 (1994/03)	0.40475984172371
1225	32410 (1983/06)	32520 (1994/03)	0.402137332467379
1226	32410 (1983/06)	32410 (1963/04)	0.421540074557316
1227	32410 (1983/06)	32420 (1976/06)	0.414874213836478
1228	32410 (1983/06)	32420 (1979/06)	0.43184406366694
1229	32410 (1983/06)	32330 (1976/06)	0.423518395457017
1230	32410 (1983/06)	32220 (1976/06)	0.41844728259213
1231	32410 (1983/06)	32520 (1976/06)	0.434749149030635
1232	32410 (1983/06)	32629 (2001/05)	0.392827475580763
1233	32410 (1983/06)	32720 (2001/05)	0.398537012455164
1234	32410 (1983/06)	32710 (2001/05)	0.398537012455164
1235	32410 (1983/06)	32611 (2001/05)	0.398537012455164
1236	32410 (1983/06)	32522 (2001/05)	0.398537012455164
1237	32410 (1983/06)	32610 (2001/05)	0.398537012455164
1238	32410 (1983/06)	32450 (2013/02)	0.388609249422954
1239	32410 (1983/06)	32630 (2013/02)	0.3768591738274
1240	32410 (1983/06)	32110 (1994/03)	0.372472401355339
1241	32410 (1983/06)	32230 (2013/02)	0.368860319846557
1242	32410 (1983/06)	32720 (2008/04)	0.247680273616873
1243	32410 (1983/06)	32640 (2013/02)	0.279818650436295
1244	32410 (1983/06)	32110 (1987/06)	0.303955749245726
1245	32410 (1983/06)	32110 (1996/04)	0.323448496481126
1246	32410 (1983/06)	32212 (1996/04)	0.314261202402165
1247	32410 (1983/06)	32330 (1992/04)	0.289042247600364
1248	32410 (1983/06)	32220 (1992/04)	0.285131663455363
1249	32410 (1983/06)	32021 (2013/02)	0.344100177576388
1250	32410 (1983/06)	32530 (2013/02)	0.346032611990059
1251	32410 (1983/06)	32212 (1992/04)	0.349926793557833
1252	32410 (1983/06)	32520 (1983/06)	0.377745150104652
1253	32410 (1983/06)	32440 (2013/02)	0.291982462699249
1254	32410 (1983/06)	32220 (1994/03)	0.330059203444564
1255	32410 (1983/06)	32901 (2001/05)	0.304059246838538
1256	32410 (1983/06)	32410 (1979/06)	0.320030647256737
1257	32410 (1983/06)	32410 (1972/05)	0.330092401048131
1258	32410 (1983/06)	32410 (1976/06)	0.346828564720089
1259	32410 (1983/06)	32320 (1972/05)	0.307539336426752
1260	32410 (1983/06)	32320 (1976/06)	0.328831636539927
1261	32410 (1983/06)	32330 (1972/05)	0.363179863791859
1262	32410 (1983/06)	32330 (1979/06)	0.366473034314192
1263	32410 (1983/06)	32310 (1976/06)	0.335472449657004
1264	32410 (1983/06)	32211 (1983/06)	0.338966009340944
1265	32410 (1983/06)	32330 (1987/06)	0.386093575937616
1266	32410 (1983/06)	32529 (1996/04)	0.359833281877123
1267	32410 (1983/06)	32220 (1987/06)	0.358306389530408
1268	32410 (1983/06)	32320 (1987/06)	0.3659275493103
1269	32410 (1983/06)	32330 (1983/06)	0.392258187236471
1270	32410 (1983/06)	32420 (1983/06)	0.384652247532028
1271	32410 (1983/06)	32420 (1987/06)	0.370688515924409
1272	32410 (1983/06)	32420 (1992/04)	0.39102482495226
1273	32410 (1983/06)	32710 (1968/05)	0.253941345990846
1274	32410 (1983/06)	32710 (1976/06)	0.254701718907988
1275	32410 (1983/06)	32410 (1968/05)	0.315045929680076
1276	32410 (1983/06)	32710 (1963/04)	0.301688726608854
1277	32410 (1983/06)	32902 (2008/04)	0.0687638258782948
1278	32410 (1983/06)	32610 (1996/04)	0.115990700077499
1279	32410 (1983/06)	32321 (1996/04)	0.0970578288806223
1280	32410 (1983/06)	32951 (1994/03)	0.103951117109012
1281	32410 (1983/06)	32310 (1996/04)	0.0791617298578199
1282	32410 (1983/06)	32110 (1992/04)	0.16753982300885
1283	32410 (1983/06)	32956 (2013/02)	0.198959870686626
1284	32410 (1983/06)	32440 (2008/04)	0.180918215998068
1285	32410 (1983/06)	32061 (2008/04)	0.227037339874625
1286	32410 (1983/06)	32061 (2013/02)	0.217641951727731
1287	32410 (1983/06)	32720 (2013/02)	0.217641951727731
1288	32410 (1983/06)	32710 (1972/05)	0.148398674765323
1289	32410 (1983/06)	32420 (1963/04)	0.144934367974472
1290	32410 (1983/06)	32330 (1963/04)	0.153497219783436
1291	32410 (1983/06)	32410 (1992/04)	0.212521663778163
1292	32410 (1983/06)	32220 (1972/05)	0.219659586640921
1293	32410 (1983/06)	32420 (1968/05)	0.253736495115805
1294	32410 (1983/06)	32710 (1992/04)	0.156068514298317
1295	32410 (1983/06)	32520 (1996/04)	0.173117212482082
1296	32410 (1983/06)	32521 (1996/04)	0.160021945866862
1297	32410 (1983/06)	32420 (1972/05)	0.129432949909963
1298	32410 (1983/06)	32710 (1987/06)	0.132410922897196
1299	32410 (1983/06)	32410 (1987/06)	0.224630370499217
1300	32410 (1983/06)	32710 (1979/06)	0.199726991881601
1301	32220 (1979/06)	32904 (2013/02)	0.0394886030417954
1302	32220 (1979/06)	32906 (2013/02)	0.0183362685175593
1303	32220 (1979/06)	32460 (2013/02)	0.145914565462265
1304	32220 (1979/06)	32902 (2001/05)	0.404278649752741
1305	32220 (1979/06)	32421 (2001/05)	0.414354756261908
1306	32220 (1979/06)	32220 (2001/05)	0.414354756261908
1307	32220 (1979/06)	32111 (2001/05)	0.414354756261908
1308	32220 (1979/06)	32213 (2001/05)	0.414354756261908
1309	32220 (1979/06)	32212 (2001/05)	0.398915761543894
1310	32220 (1979/06)	32710 (1996/04)	0.400128464652756
1311	32220 (1979/06)	32710 (1983/06)	0.400184199294651
1312	32220 (1979/06)	32710 (1994/03)	0.412721173789466
1313	32220 (1979/06)	32410 (1983/06)	0.437730133444755
1314	32220 (1979/06)	32220 (1979/06)	1
1315	32220 (1979/06)	32320 (1983/06)	0.441543075695457
1316	32220 (1979/06)	32220 (1983/06)	0.431258407728996
1317	32220 (1979/06)	32320 (1992/04)	0.431373505733106
1318	32220 (1979/06)	32528 (1994/03)	0.394621891175357
1319	32220 (1979/06)	32610 (1994/03)	0.407567483630529
1320	32220 (1979/06)	32720 (1996/04)	0.420345489443378
1321	32220 (1979/06)	32720 (1994/03)	0.422279792746114
1322	32220 (1979/06)	32520 (1987/06)	0.444994407824287
1323	32220 (1979/06)	32520 (1992/04)	0.440269687853379
1324	32220 (1979/06)	32212 (1994/03)	0.40314736899623
1325	32220 (1979/06)	32520 (1994/03)	0.396507133123835
1326	32220 (1979/06)	32410 (1963/04)	0.412853343569216
1327	32220 (1979/06)	32420 (1976/06)	0.404592287312334
1328	32220 (1979/06)	32420 (1979/06)	0.432579025707006
1329	32220 (1979/06)	32330 (1976/06)	0.411644766651563
1330	32220 (1979/06)	32220 (1976/06)	0.426015459888249
1331	32220 (1979/06)	32520 (1976/06)	0.440218308670455
1332	32220 (1979/06)	32629 (2001/05)	0.395195913265583
1333	32220 (1979/06)	32720 (2001/05)	0.401223143156031
1334	32220 (1979/06)	32710 (2001/05)	0.401223143156031
1335	32220 (1979/06)	32611 (2001/05)	0.401223143156031
1336	32220 (1979/06)	32522 (2001/05)	0.401223143156031
1337	32220 (1979/06)	32610 (2001/05)	0.401223143156031
1338	32220 (1979/06)	32450 (2013/02)	0.387713148670374
1339	32220 (1979/06)	32630 (2013/02)	0.372232695933208
1340	32220 (1979/06)	32110 (1994/03)	0.372171975017493
1341	32220 (1979/06)	32230 (2013/02)	0.370170244263509
1342	32220 (1979/06)	32720 (2008/04)	0.238175030131993
1343	32220 (1979/06)	32640 (2013/02)	0.268551134723104
1344	32220 (1979/06)	32110 (1987/06)	0.296187865952411
1345	32220 (1979/06)	32110 (1996/04)	0.323011372160711
1346	32220 (1979/06)	32212 (1996/04)	0.307611935711871
1347	32220 (1979/06)	32330 (1992/04)	0.273829094542759
1348	32220 (1979/06)	32220 (1992/04)	0.272137393219633
1349	32220 (1979/06)	32021 (2013/02)	0.336256807108054
1350	32220 (1979/06)	32530 (2013/02)	0.332843164979356
1351	32220 (1979/06)	32212 (1992/04)	0.337255376425395
1352	32220 (1979/06)	32520 (1983/06)	0.366645262973557
1353	32220 (1979/06)	32440 (2013/02)	0.279968578161822
1354	32220 (1979/06)	32220 (1994/03)	0.315804221931627
1355	32220 (1979/06)	32901 (2001/05)	0.291967741935484
1356	32220 (1979/06)	32410 (1979/06)	0.297912771630858
1357	32220 (1979/06)	32410 (1972/05)	0.309748826588862
1358	32220 (1979/06)	32410 (1976/06)	0.330829401539608
1359	32220 (1979/06)	32320 (1972/05)	0.293695491262511
1360	32220 (1979/06)	32320 (1976/06)	0.316894187015318
1361	32220 (1979/06)	32330 (1972/05)	0.347384399813171
1362	32220 (1979/06)	32330 (1979/06)	0.34896401308615
1363	32220 (1979/06)	32310 (1976/06)	0.324282138123988
1364	32220 (1979/06)	32211 (1983/06)	0.319856028794241
1365	32220 (1979/06)	32330 (1987/06)	0.359562778985922
1366	32220 (1979/06)	32529 (1996/04)	0.344391421836371
1367	32220 (1979/06)	32220 (1987/06)	0.356034283066945
1368	32220 (1979/06)	32320 (1987/06)	0.34667980413233
1369	32220 (1979/06)	32330 (1983/06)	0.382246591582691
1370	32220 (1979/06)	32420 (1983/06)	0.373140557460128
1371	32220 (1979/06)	32420 (1987/06)	0.355397492105344
1372	32220 (1979/06)	32420 (1992/04)	0.38040020218238
1373	32220 (1979/06)	32710 (1968/05)	0.235792094615624
1374	32220 (1979/06)	32710 (1976/06)	0.239966477325636
1375	32220 (1979/06)	32410 (1968/05)	0.28835624417521
1376	32220 (1979/06)	32710 (1963/04)	0.280167684213488
1377	32220 (1979/06)	32902 (2008/04)	0.0667532112599071
1378	32220 (1979/06)	32610 (1996/04)	0.10927508918355
1379	32220 (1979/06)	32321 (1996/04)	0.0913660454778595
1380	32220 (1979/06)	32951 (1994/03)	0.096268529562106
1381	32220 (1979/06)	32310 (1996/04)	0.0717360597296025
1382	32220 (1979/06)	32110 (1992/04)	0.157529583400875
1383	32220 (1979/06)	32956 (2013/02)	0.191763982790412
1384	32220 (1979/06)	32440 (2008/04)	0.176974522292994
1385	32220 (1979/06)	32061 (2008/04)	0.218106348856954
1386	32220 (1979/06)	32061 (2013/02)	0.20917208051973
1387	32220 (1979/06)	32720 (2013/02)	0.20917208051973
1388	32220 (1979/06)	32710 (1972/05)	0.13842504743833
1389	32220 (1979/06)	32420 (1963/04)	0.133377395902181
1390	32220 (1979/06)	32330 (1963/04)	0.144934318280576
1391	32220 (1979/06)	32410 (1992/04)	0.198751816140536
1392	32220 (1979/06)	32220 (1972/05)	0.213829015885571
1393	32220 (1979/06)	32420 (1968/05)	0.24566888938519
1394	32220 (1979/06)	32710 (1992/04)	0.144172498074798
1395	32220 (1979/06)	32520 (1996/04)	0.160868690931028
1396	32220 (1979/06)	32521 (1996/04)	0.149782971619366
1397	32220 (1979/06)	32420 (1972/05)	0.118675806721284
1398	32220 (1979/06)	32710 (1987/06)	0.122123187441799
1399	32220 (1979/06)	32410 (1987/06)	0.204593100819516
1400	32220 (1979/06)	32710 (1979/06)	0.18679766051127
1401	32320 (1983/06)	32904 (2013/02)	0.04056614044638
1402	32320 (1983/06)	32906 (2013/02)	0.0218755299304731
1403	32320 (1983/06)	32460 (2013/02)	0.160097438846974
1404	32320 (1983/06)	32902 (2001/05)	0.3797573273778
1405	32320 (1983/06)	32421 (2001/05)	0.408105776063344
1406	32320 (1983/06)	32220 (2001/05)	0.408105776063344
1407	32320 (1983/06)	32111 (2001/05)	0.408105776063344
1408	32320 (1983/06)	32213 (2001/05)	0.408105776063344
1409	32320 (1983/06)	32212 (2001/05)	0.369621785173979
1410	32320 (1983/06)	32710 (1996/04)	0.375648578811369
1411	32320 (1983/06)	32710 (1983/06)	0.3970364555223
1412	32320 (1983/06)	32710 (1994/03)	0.418820713043974
1413	32320 (1983/06)	32410 (1983/06)	0.440349147430692
1414	32320 (1983/06)	32220 (1979/06)	0.441543075695457
1415	32320 (1983/06)	32320 (1983/06)	1
1416	32320 (1983/06)	32220 (1983/06)	0.428636730303845
1417	32320 (1983/06)	32320 (1992/04)	0.435390458745252
1418	32320 (1983/06)	32528 (1994/03)	0.407737927139226
1419	32320 (1983/06)	32610 (1994/03)	0.411685056610296
1420	32320 (1983/06)	32720 (1996/04)	0.410789970194963
1421	32320 (1983/06)	32720 (1994/03)	0.408142974323283
1422	32320 (1983/06)	32520 (1987/06)	0.433972531743975
1423	32320 (1983/06)	32520 (1992/04)	0.408986776147164
1424	32320 (1983/06)	32212 (1994/03)	0.41178638331849
1425	32320 (1983/06)	32520 (1994/03)	0.415253969757237
1426	32320 (1983/06)	32410 (1963/04)	0.418929307216875
1427	32320 (1983/06)	32420 (1976/06)	0.427588532883643
1428	32320 (1983/06)	32420 (1979/06)	0.429445464152623
1429	32320 (1983/06)	32330 (1976/06)	0.426710306764215
1430	32320 (1983/06)	32220 (1976/06)	0.433425910798889
1431	32320 (1983/06)	32520 (1976/06)	0.443681058934762
1432	32320 (1983/06)	32629 (2001/05)	0.399640649267594
1433	32320 (1983/06)	32720 (2001/05)	0.402868435235643
1434	32320 (1983/06)	32710 (2001/05)	0.402868435235643
1435	32320 (1983/06)	32611 (2001/05)	0.402868435235643
1436	32320 (1983/06)	32522 (2001/05)	0.402868435235643
1437	32320 (1983/06)	32610 (2001/05)	0.402868435235643
1438	32320 (1983/06)	32450 (2013/02)	0.397221401123263
1439	32320 (1983/06)	32630 (2013/02)	0.385249141154653
1440	32320 (1983/06)	32110 (1994/03)	0.376613603473227
1441	32320 (1983/06)	32230 (2013/02)	0.377172987669239
1442	32320 (1983/06)	32720 (2008/04)	0.254328154345228
1443	32320 (1983/06)	32640 (2013/02)	0.292203003486189
1444	32320 (1983/06)	32110 (1987/06)	0.32156405018967
1445	32320 (1983/06)	32110 (1996/04)	0.341443127469328
1446	32320 (1983/06)	32212 (1996/04)	0.332460920694106
1447	32320 (1983/06)	32330 (1992/04)	0.310551374596836
1448	32320 (1983/06)	32220 (1992/04)	0.297825029532347
1449	32320 (1983/06)	32021 (2013/02)	0.35756378600823
1450	32320 (1983/06)	32530 (2013/02)	0.353763336251905
1451	32320 (1983/06)	32212 (1992/04)	0.362950221161272
1452	32320 (1983/06)	32520 (1983/06)	0.389883947138928
1453	32320 (1983/06)	32440 (2013/02)	0.309222222222222
1454	32320 (1983/06)	32220 (1994/03)	0.348164668031588
1455	32320 (1983/06)	32901 (2001/05)	0.32688995215311
1456	32320 (1983/06)	32410 (1979/06)	0.332744383946922
1457	32320 (1983/06)	32410 (1972/05)	0.34053751399776
1458	32320 (1983/06)	32410 (1976/06)	0.362605408548997
1459	32320 (1983/06)	32320 (1972/05)	0.324544382300346
1460	32320 (1983/06)	32320 (1976/06)	0.351129441144198
1461	32320 (1983/06)	32330 (1972/05)	0.372172859450727
1462	32320 (1983/06)	32330 (1979/06)	0.369100895036615
1463	32320 (1983/06)	32310 (1976/06)	0.345938041962798
1464	32320 (1983/06)	32211 (1983/06)	0.347264861847614
1465	32320 (1983/06)	32330 (1987/06)	0.387067035427367
1466	32320 (1983/06)	32529 (1996/04)	0.371424783747059
1467	32320 (1983/06)	32220 (1987/06)	0.376760563380282
1468	32320 (1983/06)	32320 (1987/06)	0.378105482303956
1469	32320 (1983/06)	32330 (1983/06)	0.410049564177064
1470	32320 (1983/06)	32420 (1983/06)	0.398377337733773
1471	32320 (1983/06)	32420 (1987/06)	0.381159059376001
1472	32320 (1983/06)	32420 (1992/04)	0.407489968791797
1473	32320 (1983/06)	32710 (1968/05)	0.26343690178177
1474	32320 (1983/06)	32710 (1976/06)	0.264756467962089
1475	32320 (1983/06)	32410 (1968/05)	0.31240077019221
1476	32320 (1983/06)	32710 (1963/04)	0.2945751444154
1477	32320 (1983/06)	32902 (2008/04)	0.0763975672748479
1478	32320 (1983/06)	32610 (1996/04)	0.125372403379178
1479	32320 (1983/06)	32321 (1996/04)	0.107627437064251
1480	32320 (1983/06)	32951 (1994/03)	0.11446760704032
1481	32320 (1983/06)	32310 (1996/04)	0.0834219785614925
1482	32320 (1983/06)	32110 (1992/04)	0.175982312555758
1483	32320 (1983/06)	32956 (2013/02)	0.21659253529298
1484	32320 (1983/06)	32440 (2008/04)	0.197322512135922
1485	32320 (1983/06)	32061 (2008/04)	0.243373224471536
1486	32320 (1983/06)	32061 (2013/02)	0.234218446417006
1487	32320 (1983/06)	32720 (2013/02)	0.234218446417006
1488	32320 (1983/06)	32710 (1972/05)	0.155001320605215
1489	32320 (1983/06)	32420 (1963/04)	0.151563433578968
1490	32320 (1983/06)	32330 (1963/04)	0.165636987684232
1491	32320 (1983/06)	32410 (1992/04)	0.228424984106802
1492	32320 (1983/06)	32220 (1972/05)	0.240492346536216
1493	32320 (1983/06)	32420 (1968/05)	0.271755148309087
1494	32320 (1983/06)	32710 (1992/04)	0.162970145032925
1495	32320 (1983/06)	32520 (1996/04)	0.18376431548703
1496	32320 (1983/06)	32521 (1996/04)	0.171276509958874
1497	32320 (1983/06)	32420 (1972/05)	0.139447083181099
1498	32320 (1983/06)	32710 (1987/06)	0.137983624979933
1499	32320 (1983/06)	32410 (1987/06)	0.225452901962261
1500	32320 (1983/06)	32710 (1979/06)	0.208913539454016
1501	32220 (1983/06)	32904 (2013/02)	0.0419162833842229
1502	32220 (1983/06)	32906 (2013/02)	0.0179130610458265
1503	32220 (1983/06)	32460 (2013/02)	0.148801910121941
1504	32220 (1983/06)	32902 (2001/05)	0.377502502502503
1505	32220 (1983/06)	32421 (2001/05)	0.404486185830218
1506	32220 (1983/06)	32220 (2001/05)	0.404486185830218
1507	32220 (1983/06)	32111 (2001/05)	0.404486185830218
1508	32220 (1983/06)	32213 (2001/05)	0.404486185830218
1509	32220 (1983/06)	32212 (2001/05)	0.388881592525188
1510	32220 (1983/06)	32710 (1996/04)	0.399595570534425
1511	32220 (1983/06)	32710 (1983/06)	0.399352162048233
1512	32220 (1983/06)	32710 (1994/03)	0.413739917570609
1513	32220 (1983/06)	32410 (1983/06)	0.425695012264922
1514	32220 (1983/06)	32220 (1979/06)	0.431258407728996
1515	32220 (1983/06)	32320 (1983/06)	0.428636730303845
1516	32220 (1983/06)	32220 (1983/06)	1
1517	32220 (1983/06)	32320 (1992/04)	0.436901422076038
1518	32220 (1983/06)	32528 (1994/03)	0.39345282549166
1519	32220 (1983/06)	32610 (1994/03)	0.37672002597208
1520	32220 (1983/06)	32720 (1996/04)	0.394664991422427
1521	32220 (1983/06)	32720 (1994/03)	0.40975949338663
1522	32220 (1983/06)	32520 (1987/06)	0.42083728241522
1523	32220 (1983/06)	32520 (1992/04)	0.413056981944674
1524	32220 (1983/06)	32212 (1994/03)	0.397280480609344
1525	32220 (1983/06)	32520 (1994/03)	0.397104786971541
1526	32220 (1983/06)	32410 (1963/04)	0.398881365911098
1527	32220 (1983/06)	32420 (1976/06)	0.385735121686161
1528	32220 (1983/06)	32420 (1979/06)	0.427468982630273
1529	32220 (1983/06)	32330 (1976/06)	0.407948568088837
1530	32220 (1983/06)	32220 (1976/06)	0.412304737154318
1531	32220 (1983/06)	32520 (1976/06)	0.420813613109731
1532	32220 (1983/06)	32629 (2001/05)	0.364319765309864
1533	32220 (1983/06)	32720 (2001/05)	0.373036852744519
1534	32220 (1983/06)	32710 (2001/05)	0.373036852744519
1535	32220 (1983/06)	32611 (2001/05)	0.373036852744519
1536	32220 (1983/06)	32522 (2001/05)	0.373036852744519
1537	32220 (1983/06)	32610 (2001/05)	0.373036852744519
1538	32220 (1983/06)	32450 (2013/02)	0.371529115614806
1539	32220 (1983/06)	32630 (2013/02)	0.353122873148003
1540	32220 (1983/06)	32110 (1994/03)	0.3539365511676
1541	32220 (1983/06)	32230 (2013/02)	0.389996294924046
1542	32220 (1983/06)	32720 (2008/04)	0.231361507742695
1543	32220 (1983/06)	32640 (2013/02)	0.262568885120814
1544	32220 (1983/06)	32110 (1987/06)	0.288486692015209
1545	32220 (1983/06)	32110 (1996/04)	0.300034796729107
1546	32220 (1983/06)	32212 (1996/04)	0.296322912923703
1547	32220 (1983/06)	32330 (1992/04)	0.257936507936508
1548	32220 (1983/06)	32220 (1992/04)	0.274019162589001
1549	32220 (1983/06)	32021 (2013/02)	0.325358182225207
1550	32220 (1983/06)	32530 (2013/02)	0.340492257721278
1551	32220 (1983/06)	32212 (1992/04)	0.336345799393543
1552	32220 (1983/06)	32520 (1983/06)	0.350051089918256
1553	32220 (1983/06)	32440 (2013/02)	0.27846618580852
1554	32220 (1983/06)	32220 (1994/03)	0.318270999386879
1555	32220 (1983/06)	32901 (2001/05)	0.279347655637447
1556	32220 (1983/06)	32410 (1979/06)	0.297792235173639
1557	32220 (1983/06)	32410 (1972/05)	0.303606313374058
1558	32220 (1983/06)	32410 (1976/06)	0.316957545745516
1559	32220 (1983/06)	32320 (1972/05)	0.283425812721402
1560	32220 (1983/06)	32320 (1976/06)	0.300183360785654
1561	32220 (1983/06)	32330 (1972/05)	0.343869100495745
1562	32220 (1983/06)	32330 (1979/06)	0.342589919750592
1563	32220 (1983/06)	32310 (1976/06)	0.318268343331795
1564	32220 (1983/06)	32211 (1983/06)	0.32100259801606
1565	32220 (1983/06)	32330 (1987/06)	0.374512205543054
1566	32220 (1983/06)	32529 (1996/04)	0.35032118697061
1567	32220 (1983/06)	32220 (1987/06)	0.375220420316249
1568	32220 (1983/06)	32320 (1987/06)	0.337807867398156
1569	32220 (1983/06)	32330 (1983/06)	0.357574715607897
1570	32220 (1983/06)	32420 (1983/06)	0.343639652054087
1571	32220 (1983/06)	32420 (1987/06)	0.333748738947243
1572	32220 (1983/06)	32420 (1992/04)	0.359465068019368
1573	32220 (1983/06)	32710 (1968/05)	0.23634418462479
1574	32220 (1983/06)	32710 (1976/06)	0.244311926605505
1575	32220 (1983/06)	32410 (1968/05)	0.295262778977682
1576	32220 (1983/06)	32710 (1963/04)	0.291062903090711
1577	32220 (1983/06)	32902 (2008/04)	0.0604412008624979
1578	32220 (1983/06)	32610 (1996/04)	0.103500212828657
1579	32220 (1983/06)	32321 (1996/04)	0.0892172230930861
1580	32220 (1983/06)	32951 (1994/03)	0.0964850907879394
1581	32220 (1983/06)	32310 (1996/04)	0.0711516983115433
1582	32220 (1983/06)	32110 (1992/04)	0.152228896617136
1583	32220 (1983/06)	32956 (2013/02)	0.177897574123989
1584	32220 (1983/06)	32440 (2008/04)	0.164057433997221
1585	32220 (1983/06)	32061 (2008/04)	0.202058339930577
1586	32220 (1983/06)	32061 (2013/02)	0.192324357783968
1587	32220 (1983/06)	32720 (2013/02)	0.192324357783968
1588	32220 (1983/06)	32710 (1972/05)	0.139905054454063
1589	32220 (1983/06)	32420 (1963/04)	0.133113418065392
1590	32220 (1983/06)	32330 (1963/04)	0.138275379761246
1591	32220 (1983/06)	32410 (1992/04)	0.193005056197868
1592	32220 (1983/06)	32220 (1972/05)	0.217150447064922
1593	32220 (1983/06)	32420 (1968/05)	0.224311432528081
1594	32220 (1983/06)	32710 (1992/04)	0.139119086460033
1595	32220 (1983/06)	32520 (1996/04)	0.160423773287851
1596	32220 (1983/06)	32521 (1996/04)	0.147662392744119
1597	32220 (1983/06)	32420 (1972/05)	0.12158882183154
1598	32220 (1983/06)	32710 (1987/06)	0.120240415854451
1599	32220 (1983/06)	32410 (1987/06)	0.208476589360505
1600	32220 (1983/06)	32710 (1979/06)	0.182623203285421
1601	32320 (1992/04)	32904 (2013/02)	0.0418111753371869
1602	32320 (1992/04)	32906 (2013/02)	0.0179905524473182
1603	32320 (1992/04)	32460 (2013/02)	0.150004251821197
1604	32320 (1992/04)	32902 (2001/05)	0.39719754363011
1605	32320 (1992/04)	32421 (2001/05)	0.424712829266042
1606	32320 (1992/04)	32220 (2001/05)	0.424712829266042
1607	32320 (1992/04)	32111 (2001/05)	0.424712829266042
1608	32320 (1992/04)	32213 (2001/05)	0.424712829266042
1609	32320 (1992/04)	32212 (2001/05)	0.399747150728357
1610	32320 (1992/04)	32710 (1996/04)	0.408711967349465
1611	32320 (1992/04)	32710 (1983/06)	0.407725704107759
1612	32320 (1992/04)	32710 (1994/03)	0.419956945675573
1613	32320 (1992/04)	32410 (1983/06)	0.429619030584869
1614	32320 (1992/04)	32220 (1979/06)	0.431373505733106
1615	32320 (1992/04)	32320 (1983/06)	0.435390458745252
1616	32320 (1992/04)	32220 (1983/06)	0.436901422076038
1617	32320 (1992/04)	32320 (1992/04)	1
1618	32320 (1992/04)	32528 (1994/03)	0.403109689031097
1619	32320 (1992/04)	32610 (1994/03)	0.40319305548505
1620	32320 (1992/04)	32720 (1996/04)	0.411644186443572
1621	32320 (1992/04)	32720 (1994/03)	0.424145734329034
1622	32320 (1992/04)	32520 (1987/06)	0.444522587148651
1623	32320 (1992/04)	32520 (1992/04)	0.435015210322039
1624	32320 (1992/04)	32212 (1994/03)	0.399485778563394
1625	32320 (1992/04)	32520 (1994/03)	0.396873548140253
1626	32320 (1992/04)	32410 (1963/04)	0.401379273475716
1627	32320 (1992/04)	32420 (1976/06)	0.395475684675891
1628	32320 (1992/04)	32420 (1979/06)	0.428514822060972
1629	32320 (1992/04)	32330 (1976/06)	0.407561510082938
1630	32320 (1992/04)	32220 (1976/06)	0.401872816212439
1631	32320 (1992/04)	32520 (1976/06)	0.420972229799771
1632	32320 (1992/04)	32629 (2001/05)	0.392488738438575
1633	32320 (1992/04)	32720 (2001/05)	0.399541695200969
1634	32320 (1992/04)	32710 (2001/05)	0.399541695200969
1635	32320 (1992/04)	32611 (2001/05)	0.399541695200969
1636	32320 (1992/04)	32522 (2001/05)	0.399541695200969
1637	32320 (1992/04)	32610 (2001/05)	0.399541695200969
1638	32320 (1992/04)	32450 (2013/02)	0.388708799045668
1639	32320 (1992/04)	32630 (2013/02)	0.373430463576159
1640	32320 (1992/04)	32110 (1994/03)	0.368857251811364
1641	32320 (1992/04)	32230 (2013/02)	0.38758698699191
1642	32320 (1992/04)	32720 (2008/04)	0.239196819543674
1643	32320 (1992/04)	32640 (2013/02)	0.27154891227274
1644	32320 (1992/04)	32110 (1987/06)	0.291551477959717
1645	32320 (1992/04)	32110 (1996/04)	0.310762776062001
1646	32320 (1992/04)	32212 (1996/04)	0.298902807258812
1647	32320 (1992/04)	32330 (1992/04)	0.270720664067413
1648	32320 (1992/04)	32220 (1992/04)	0.274378668847288
1649	32320 (1992/04)	32021 (2013/02)	0.337028700056275
1650	32320 (1992/04)	32530 (2013/02)	0.341227065821442
1651	32320 (1992/04)	32212 (1992/04)	0.330393747234921
1652	32320 (1992/04)	32520 (1983/06)	0.352876137555637
1653	32320 (1992/04)	32440 (2013/02)	0.281782074571261
1654	32320 (1992/04)	32220 (1994/03)	0.315321081344671
1655	32320 (1992/04)	32901 (2001/05)	0.286710869496905
1656	32320 (1992/04)	32410 (1979/06)	0.297341893675747
1657	32320 (1992/04)	32410 (1972/05)	0.301230456101397
1658	32320 (1992/04)	32410 (1976/06)	0.318532353295578
1659	32320 (1992/04)	32320 (1972/05)	0.282655513592809
1660	32320 (1992/04)	32320 (1976/06)	0.301199219113136
1661	32320 (1992/04)	32330 (1972/05)	0.345457664922364
1662	32320 (1992/04)	32330 (1979/06)	0.340909743972874
1663	32320 (1992/04)	32310 (1976/06)	0.319731806278956
1664	32320 (1992/04)	32211 (1983/06)	0.314364333596792
1665	32320 (1992/04)	32330 (1987/06)	0.370107265162879
1666	32320 (1992/04)	32529 (1996/04)	0.359208349968631
1667	32320 (1992/04)	32220 (1987/06)	0.353294771464217
1668	32320 (1992/04)	32320 (1987/06)	0.348469746716698
1669	32320 (1992/04)	32330 (1983/06)	0.366833448355187
1670	32320 (1992/04)	32420 (1983/06)	0.354935510863606
1671	32320 (1992/04)	32420 (1987/06)	0.345373739784048
1672	32320 (1992/04)	32420 (1992/04)	0.372198219618987
1673	32320 (1992/04)	32710 (1968/05)	0.234253404669261
1674	32320 (1992/04)	32710 (1976/06)	0.239311830567103
1675	32320 (1992/04)	32410 (1968/05)	0.293060967224387
1676	32320 (1992/04)	32710 (1963/04)	0.281508078994614
1677	32320 (1992/04)	32902 (2008/04)	0.0636071653256515
1678	32320 (1992/04)	32610 (1996/04)	0.10766865144278
1679	32320 (1992/04)	32321 (1996/04)	0.0878199177827874
1680	32320 (1992/04)	32951 (1994/03)	0.0951545060113271
1681	32320 (1992/04)	32310 (1996/04)	0.0716318320086351
1682	32320 (1992/04)	32110 (1992/04)	0.155193636966196
1683	32320 (1992/04)	32956 (2013/02)	0.186996728736789
1684	32320 (1992/04)	32440 (2008/04)	0.174428345381775
1685	32320 (1992/04)	32061 (2008/04)	0.214730131486192
1686	32320 (1992/04)	32061 (2013/02)	0.201845694932107
1687	32320 (1992/04)	32720 (2013/02)	0.201845694932107
1688	32320 (1992/04)	32710 (1972/05)	0.139939438882709
1689	32320 (1992/04)	32420 (1963/04)	0.132704625189095
1690	32320 (1992/04)	32330 (1963/04)	0.138834888543287
1691	32320 (1992/04)	32410 (1992/04)	0.197341315823355
1692	32320 (1992/04)	32220 (1972/05)	0.20514950166113
1693	32320 (1992/04)	32420 (1968/05)	0.230823754198897
1694	32320 (1992/04)	32710 (1992/04)	0.139417765936708
1695	32320 (1992/04)	32520 (1996/04)	0.16078661962629
1696	32320 (1992/04)	32521 (1996/04)	0.148037431765012
1697	32320 (1992/04)	32420 (1972/05)	0.1181640625
1698	32320 (1992/04)	32710 (1987/06)	0.119312306101344
1699	32320 (1992/04)	32410 (1987/06)	0.204362124596674
1700	32320 (1992/04)	32710 (1979/06)	0.178784115155568
1701	32528 (1994/03)	32904 (2013/02)	0.0397355073207795
1702	32528 (1994/03)	32906 (2013/02)	0.0198304571601574
1703	32528 (1994/03)	32460 (2013/02)	0.147036110338863
1704	32528 (1994/03)	32902 (2001/05)	0.3728539247206
1705	32528 (1994/03)	32421 (2001/05)	0.385026357030916
1706	32528 (1994/03)	32220 (2001/05)	0.385026357030916
1707	32528 (1994/03)	32111 (2001/05)	0.385026357030916
1708	32528 (1994/03)	32213 (2001/05)	0.385026357030916
1709	32528 (1994/03)	32212 (2001/05)	0.358535133370461
1710	32528 (1994/03)	32710 (1996/04)	0.371688938088084
1711	32528 (1994/03)	32710 (1983/06)	0.373409289291129
1712	32528 (1994/03)	32710 (1994/03)	0.392964903922503
1713	32528 (1994/03)	32410 (1983/06)	0.403452975920036
1714	32528 (1994/03)	32220 (1979/06)	0.394621891175357
1715	32528 (1994/03)	32320 (1983/06)	0.407737927139226
1716	32528 (1994/03)	32220 (1983/06)	0.39345282549166
1717	32528 (1994/03)	32320 (1992/04)	0.403109689031097
1718	32528 (1994/03)	32528 (1994/03)	1
1719	32528 (1994/03)	32610 (1994/03)	0.386341150359654
1720	32528 (1994/03)	32720 (1996/04)	0.396490688009851
1721	32528 (1994/03)	32720 (1994/03)	0.388545289051742
1722	32528 (1994/03)	32520 (1987/06)	0.405270276798222
1723	32528 (1994/03)	32520 (1992/04)	0.387958294162892
1724	32528 (1994/03)	32212 (1994/03)	0.38163704290728
1725	32528 (1994/03)	32520 (1994/03)	0.388443952587588
1726	32528 (1994/03)	32410 (1963/04)	0.382776335102179
1727	32528 (1994/03)	32420 (1976/06)	0.387516893967318
1728	32528 (1994/03)	32420 (1979/06)	0.407509276317497
1729	32528 (1994/03)	32330 (1976/06)	0.391926087212382
1730	32528 (1994/03)	32220 (1976/06)	0.381131182922863
1731	32528 (1994/03)	32520 (1976/06)	0.394199908298945
1732	32528 (1994/03)	32629 (2001/05)	0.372363759068669
1733	32528 (1994/03)	32720 (2001/05)	0.377373132673706
1734	32528 (1994/03)	32710 (2001/05)	0.377373132673706
1735	32528 (1994/03)	32611 (2001/05)	0.377373132673706
1736	32528 (1994/03)	32522 (2001/05)	0.377373132673706
1737	32528 (1994/03)	32610 (2001/05)	0.377373132673706
1738	32528 (1994/03)	32450 (2013/02)	0.37398552314104
1739	32528 (1994/03)	32630 (2013/02)	0.364018033248802
1740	32528 (1994/03)	32110 (1994/03)	0.344626137060848
1741	32528 (1994/03)	32230 (2013/02)	0.355545891742556
1742	32528 (1994/03)	32720 (2008/04)	0.247777287344725
1743	32528 (1994/03)	32640 (2013/02)	0.280644762081554
1744	32528 (1994/03)	32110 (1987/06)	0.289892387931604
1745	32528 (1994/03)	32110 (1996/04)	0.306316219700066
1746	32528 (1994/03)	32212 (1996/04)	0.293617434040352
1747	32528 (1994/03)	32330 (1992/04)	0.274067948452898
1748	32528 (1994/03)	32220 (1992/04)	0.284773715162363
1749	32528 (1994/03)	32021 (2013/02)	0.32747093898693
1750	32528 (1994/03)	32530 (2013/02)	0.346357075998671
1751	32528 (1994/03)	32212 (1992/04)	0.329281908954605
1752	32528 (1994/03)	32520 (1983/06)	0.344731248102035
1753	32528 (1994/03)	32440 (2013/02)	0.285440226171244
1754	32528 (1994/03)	32220 (1994/03)	0.325336180720077
1755	32528 (1994/03)	32901 (2001/05)	0.286581601152501
1756	32528 (1994/03)	32410 (1979/06)	0.295777857352127
1757	32528 (1994/03)	32410 (1972/05)	0.30433465706401
1758	32528 (1994/03)	32410 (1976/06)	0.322143910834289
1759	32528 (1994/03)	32320 (1972/05)	0.28373218790482
1760	32528 (1994/03)	32320 (1976/06)	0.299743779920437
1761	32528 (1994/03)	32330 (1972/05)	0.339496314496315
1762	32528 (1994/03)	32330 (1979/06)	0.339956602603844
1763	32528 (1994/03)	32310 (1976/06)	0.314413186268435
1764	32528 (1994/03)	32211 (1983/06)	0.320277671634187
1765	32528 (1994/03)	32330 (1987/06)	0.367054746633432
1766	32528 (1994/03)	32529 (1996/04)	0.365486151851051
1767	32528 (1994/03)	32220 (1987/06)	0.335927367055772
1768	32528 (1994/03)	32320 (1987/06)	0.338817238125197
1769	32528 (1994/03)	32330 (1983/06)	0.361671247259365
1770	32528 (1994/03)	32420 (1983/06)	0.344828651772195
1771	32528 (1994/03)	32420 (1987/06)	0.339516491995113
1772	32528 (1994/03)	32420 (1992/04)	0.36513516035711
1773	32528 (1994/03)	32710 (1968/05)	0.23677992612067
1774	32528 (1994/03)	32710 (1976/06)	0.242972021000864
1775	32528 (1994/03)	32410 (1968/05)	0.297212370107647
1776	32528 (1994/03)	32710 (1963/04)	0.286005089058524
1777	32528 (1994/03)	32902 (2008/04)	0.0665575964899234
1778	32528 (1994/03)	32610 (1996/04)	0.116293577981651
1779	32528 (1994/03)	32321 (1996/04)	0.094815698259476
1780	32528 (1994/03)	32951 (1994/03)	0.102806521253629
1781	32528 (1994/03)	32310 (1996/04)	0.0769372016158649
1782	32528 (1994/03)	32110 (1992/04)	0.159997201623059
1783	32528 (1994/03)	32956 (2013/02)	0.193423799582463
1784	32528 (1994/03)	32440 (2008/04)	0.179040049333653
1785	32528 (1994/03)	32061 (2008/04)	0.215168199825421
1786	32528 (1994/03)	32061 (2013/02)	0.2070489108097
1787	32528 (1994/03)	32720 (2013/02)	0.2070489108097
1788	32528 (1994/03)	32710 (1972/05)	0.146072419581378
1789	32528 (1994/03)	32420 (1963/04)	0.141819489392305
1790	32528 (1994/03)	32330 (1963/04)	0.146664256011571
1791	32528 (1994/03)	32410 (1992/04)	0.207172739299889
1792	32528 (1994/03)	32220 (1972/05)	0.210862732634107
1793	32528 (1994/03)	32420 (1968/05)	0.234977669508729
1794	32528 (1994/03)	32710 (1992/04)	0.14800566181541
1795	32528 (1994/03)	32520 (1996/04)	0.171344111528776
1796	32528 (1994/03)	32521 (1996/04)	0.155747209740542
1797	32528 (1994/03)	32420 (1972/05)	0.126284340158857
1798	32528 (1994/03)	32710 (1987/06)	0.12473862571202
1799	32528 (1994/03)	32410 (1987/06)	0.211844088231265
1800	32528 (1994/03)	32710 (1979/06)	0.185293702343971
1801	32610 (1994/03)	32904 (2013/02)	0.0385289332053903
1802	32610 (1994/03)	32906 (2013/02)	0.0206068663486353
1803	32610 (1994/03)	32460 (2013/02)	0.153951343615837
1804	32610 (1994/03)	32902 (2001/05)	0.371456413890858
1805	32610 (1994/03)	32421 (2001/05)	0.384874840388368
1806	32610 (1994/03)	32220 (2001/05)	0.384874840388368
1807	32610 (1994/03)	32111 (2001/05)	0.384874840388368
1808	32610 (1994/03)	32213 (2001/05)	0.384874840388368
1809	32610 (1994/03)	32212 (2001/05)	0.351979728814871
1810	32610 (1994/03)	32710 (1996/04)	0.35714568566111
1811	32610 (1994/03)	32710 (1983/06)	0.365685820203893
1812	32610 (1994/03)	32710 (1994/03)	0.391166514426952
1813	32610 (1994/03)	32410 (1983/06)	0.405342182569905
1814	32610 (1994/03)	32220 (1979/06)	0.407567483630529
1815	32610 (1994/03)	32320 (1983/06)	0.411685056610296
1816	32610 (1994/03)	32220 (1983/06)	0.37672002597208
1817	32610 (1994/03)	32320 (1992/04)	0.40319305548505
1818	32610 (1994/03)	32528 (1994/03)	0.386341150359654
1819	32610 (1994/03)	32610 (1994/03)	1
1820	32610 (1994/03)	32720 (1996/04)	0.394219262188459
1821	32610 (1994/03)	32720 (1994/03)	0.394853255957761
1822	32610 (1994/03)	32520 (1987/06)	0.406279126808928
1823	32610 (1994/03)	32520 (1992/04)	0.388822701180548
1824	32610 (1994/03)	32212 (1994/03)	0.383548210319864
1825	32610 (1994/03)	32520 (1994/03)	0.382376383763838
1826	32610 (1994/03)	32410 (1963/04)	0.384425145223443
1827	32610 (1994/03)	32420 (1976/06)	0.391898257183231
1828	32610 (1994/03)	32420 (1979/06)	0.396803390185205
1829	32610 (1994/03)	32330 (1976/06)	0.388203304747961
1830	32610 (1994/03)	32220 (1976/06)	0.382452227379589
1831	32610 (1994/03)	32520 (1976/06)	0.397439270367447
1832	32610 (1994/03)	32629 (2001/05)	0.383840715625451
1833	32610 (1994/03)	32720 (2001/05)	0.39086612379705
1834	32610 (1994/03)	32710 (2001/05)	0.39086612379705
1835	32610 (1994/03)	32611 (2001/05)	0.39086612379705
1836	32610 (1994/03)	32522 (2001/05)	0.39086612379705
1837	32610 (1994/03)	32610 (2001/05)	0.39086612379705
1838	32610 (1994/03)	32450 (2013/02)	0.373010785652574
1839	32610 (1994/03)	32630 (2013/02)	0.372957681427169
1840	32610 (1994/03)	32110 (1994/03)	0.359009515452327
1841	32610 (1994/03)	32230 (2013/02)	0.356221389929255
1842	32610 (1994/03)	32720 (2008/04)	0.247543887904655
1843	32610 (1994/03)	32640 (2013/02)	0.277844311377246
1844	32610 (1994/03)	32110 (1987/06)	0.293793150128604
1845	32610 (1994/03)	32110 (1996/04)	0.323717844482747
1846	32610 (1994/03)	32212 (1996/04)	0.305008497450765
1847	32610 (1994/03)	32330 (1992/04)	0.287470600812487
1848	32610 (1994/03)	32220 (1992/04)	0.276759352389604
1849	32610 (1994/03)	32021 (2013/02)	0.338234383705813
1850	32610 (1994/03)	32530 (2013/02)	0.32630908705012
1851	32610 (1994/03)	32212 (1992/04)	0.329750154728167
1852	32610 (1994/03)	32520 (1983/06)	0.350422832980973
1853	32610 (1994/03)	32440 (2013/02)	0.286949929356628
1854	32610 (1994/03)	32220 (1994/03)	0.315777003012558
1855	32610 (1994/03)	32901 (2001/05)	0.295065173619697
1856	32610 (1994/03)	32410 (1979/06)	0.300637665676226
1857	32610 (1994/03)	32410 (1972/05)	0.309182581068481
1858	32610 (1994/03)	32410 (1976/06)	0.32553377198872
1859	32610 (1994/03)	32320 (1972/05)	0.28787348680988
1860	32610 (1994/03)	32320 (1976/06)	0.310601320820299
1861	32610 (1994/03)	32330 (1972/05)	0.337513682564504
1862	32610 (1994/03)	32330 (1979/06)	0.338301702087346
1863	32610 (1994/03)	32310 (1976/06)	0.322381603638561
1864	32610 (1994/03)	32211 (1983/06)	0.31948279782983
1865	32610 (1994/03)	32330 (1987/06)	0.354774332207553
1866	32610 (1994/03)	32529 (1996/04)	0.349752621588823
1867	32610 (1994/03)	32220 (1987/06)	0.34640178516085
1868	32610 (1994/03)	32320 (1987/06)	0.344008763733608
1869	32610 (1994/03)	32330 (1983/06)	0.369214208826695
1870	32610 (1994/03)	32420 (1983/06)	0.363921117397002
1871	32610 (1994/03)	32420 (1987/06)	0.352013778484367
1872	32610 (1994/03)	32420 (1992/04)	0.375939128488762
1873	32610 (1994/03)	32710 (1968/05)	0.241012848551121
1874	32610 (1994/03)	32710 (1976/06)	0.241055061443411
1875	32610 (1994/03)	32410 (1968/05)	0.287240412189204
1876	32610 (1994/03)	32710 (1963/04)	0.275657336726039
1877	32610 (1994/03)	32902 (2008/04)	0.0720557652314565
1878	32610 (1994/03)	32610 (1996/04)	0.121936413991957
1879	32610 (1994/03)	32321 (1996/04)	0.0999807210333526
1880	32610 (1994/03)	32951 (1994/03)	0.103989259685462
1881	32610 (1994/03)	32310 (1996/04)	0.076388101447632
1882	32610 (1994/03)	32110 (1992/04)	0.163791551121835
1883	32610 (1994/03)	32956 (2013/02)	0.203266069565843
1884	32610 (1994/03)	32440 (2008/04)	0.189089620970599
1885	32610 (1994/03)	32061 (2008/04)	0.23339963013364
1886	32610 (1994/03)	32061 (2013/02)	0.220857589095556
1887	32610 (1994/03)	32720 (2013/02)	0.220857589095556
1888	32610 (1994/03)	32710 (1972/05)	0.144702660956259
1889	32610 (1994/03)	32420 (1963/04)	0.140942818118055
1890	32610 (1994/03)	32330 (1963/04)	0.152889320533413
1891	32610 (1994/03)	32410 (1992/04)	0.215660203139428
1892	32610 (1994/03)	32220 (1972/05)	0.217940780128929
1893	32610 (1994/03)	32420 (1968/05)	0.254671499454552
1894	32610 (1994/03)	32710 (1992/04)	0.153131555289182
1895	32610 (1994/03)	32520 (1996/04)	0.171647107345056
1896	32610 (1994/03)	32521 (1996/04)	0.159421913511091
1897	32610 (1994/03)	32420 (1972/05)	0.123967251112191
1898	32610 (1994/03)	32710 (1987/06)	0.12770305417255
1899	32610 (1994/03)	32410 (1987/06)	0.211889387984279
1900	32610 (1994/03)	32710 (1979/06)	0.192045744254653
1901	32720 (1996/04)	32904 (2013/02)	0.0405673871582962
1902	32720 (1996/04)	32906 (2013/02)	0.018746005822623
1903	32720 (1996/04)	32460 (2013/02)	0.149042440004729
1904	32720 (1996/04)	32902 (2001/05)	0.3927337881012
1905	32720 (1996/04)	32421 (2001/05)	0.402933140281638
1906	32720 (1996/04)	32220 (2001/05)	0.402933140281638
1907	32720 (1996/04)	32111 (2001/05)	0.402933140281638
1908	32720 (1996/04)	32213 (2001/05)	0.402933140281638
1909	32720 (1996/04)	32212 (2001/05)	0.378510982219264
1910	32720 (1996/04)	32710 (1996/04)	0.388445398653264
1911	32720 (1996/04)	32710 (1983/06)	0.385290740865807
1912	32720 (1996/04)	32710 (1994/03)	0.3996138996139
1913	32720 (1996/04)	32410 (1983/06)	0.414689471763049
1914	32720 (1996/04)	32220 (1979/06)	0.420345489443378
1915	32720 (1996/04)	32320 (1983/06)	0.410789970194963
1916	32720 (1996/04)	32220 (1983/06)	0.394664991422427
1917	32720 (1996/04)	32320 (1992/04)	0.411644186443572
1918	32720 (1996/04)	32528 (1994/03)	0.396490688009851
1919	32720 (1996/04)	32610 (1994/03)	0.394219262188459
1920	32720 (1996/04)	32720 (1996/04)	1
1921	32720 (1996/04)	32720 (1994/03)	0.43146650460474
1922	32720 (1996/04)	32520 (1987/06)	0.422633178235685
1923	32720 (1996/04)	32520 (1992/04)	0.4085006651042
1924	32720 (1996/04)	32212 (1994/03)	0.388875154511743
1925	32720 (1996/04)	32520 (1994/03)	0.387567734508802
1926	32720 (1996/04)	32410 (1963/04)	0.39118155145466
1927	32720 (1996/04)	32420 (1976/06)	0.384011799410029
1928	32720 (1996/04)	32420 (1979/06)	0.410043316208321
1929	32720 (1996/04)	32330 (1976/06)	0.39174350971769
1930	32720 (1996/04)	32220 (1976/06)	0.387663936773381
1931	32720 (1996/04)	32520 (1976/06)	0.404861459552879
1932	32720 (1996/04)	32629 (2001/05)	0.387059598287784
1933	32720 (1996/04)	32720 (2001/05)	0.395745719944651
1934	32720 (1996/04)	32710 (2001/05)	0.395745719944651
1935	32720 (1996/04)	32611 (2001/05)	0.395745719944651
1936	32720 (1996/04)	32522 (2001/05)	0.395745719944651
1937	32720 (1996/04)	32610 (2001/05)	0.395745719944651
1938	32720 (1996/04)	32450 (2013/02)	0.378615482773288
1939	32720 (1996/04)	32630 (2013/02)	0.36531917789574
1940	32720 (1996/04)	32110 (1994/03)	0.36480686695279
1941	32720 (1996/04)	32230 (2013/02)	0.365829923146023
1942	32720 (1996/04)	32720 (2008/04)	0.241340983508066
1943	32720 (1996/04)	32640 (2013/02)	0.272311685247449
1944	32720 (1996/04)	32110 (1987/06)	0.291794563463182
1945	32720 (1996/04)	32110 (1996/04)	0.313313313313313
1946	32720 (1996/04)	32212 (1996/04)	0.303255407472143
1947	32720 (1996/04)	32330 (1992/04)	0.27115750771453
1948	32720 (1996/04)	32220 (1992/04)	0.274390058639443
1949	32720 (1996/04)	32021 (2013/02)	0.334828580583146
1950	32720 (1996/04)	32530 (2013/02)	0.32445333714449
1951	32720 (1996/04)	32212 (1992/04)	0.323749123395432
1952	32720 (1996/04)	32520 (1983/06)	0.349675981585198
1953	32720 (1996/04)	32440 (2013/02)	0.275721084741432
1954	32720 (1996/04)	32220 (1994/03)	0.308952585390492
1955	32720 (1996/04)	32901 (2001/05)	0.284606322403299
1956	32720 (1996/04)	32410 (1979/06)	0.292048882116981
1957	32720 (1996/04)	32410 (1972/05)	0.301426643531907
1958	32720 (1996/04)	32410 (1976/06)	0.323207547169811
1959	32720 (1996/04)	32320 (1972/05)	0.279276646862115
1960	32720 (1996/04)	32320 (1976/06)	0.30181548003618
1961	32720 (1996/04)	32330 (1972/05)	0.336003770028275
1962	32720 (1996/04)	32330 (1979/06)	0.334748026354841
1963	32720 (1996/04)	32310 (1976/06)	0.318232011221536
1964	32720 (1996/04)	32211 (1983/06)	0.316233588204831
1965	32720 (1996/04)	32330 (1987/06)	0.358318311333372
1966	32720 (1996/04)	32529 (1996/04)	0.344584515487437
1967	32720 (1996/04)	32220 (1987/06)	0.334802400765461
1968	32720 (1996/04)	32320 (1987/06)	0.338458749962239
1969	32720 (1996/04)	32330 (1983/06)	0.363382208607203
1970	32720 (1996/04)	32420 (1983/06)	0.357504873294347
1971	32720 (1996/04)	32420 (1987/06)	0.340859251938104
1972	32720 (1996/04)	32420 (1992/04)	0.367220973782772
1973	32720 (1996/04)	32710 (1968/05)	0.235238095238095
1974	32720 (1996/04)	32710 (1976/06)	0.239301088883262
1975	32720 (1996/04)	32410 (1968/05)	0.28557900032553
1976	32720 (1996/04)	32710 (1963/04)	0.279479107040641
1977	32720 (1996/04)	32902 (2008/04)	0.0670453748509713
1978	32720 (1996/04)	32610 (1996/04)	0.114132317284378
1979	32720 (1996/04)	32321 (1996/04)	0.0923481923481923
1980	32720 (1996/04)	32951 (1994/03)	0.0963796477495108
1981	32720 (1996/04)	32310 (1996/04)	0.0734125613210806
1982	32720 (1996/04)	32110 (1992/04)	0.159503089085232
1983	32720 (1996/04)	32956 (2013/02)	0.194531897265949
1984	32720 (1996/04)	32440 (2008/04)	0.177499185932921
1985	32720 (1996/04)	32061 (2008/04)	0.218361645419222
1986	32720 (1996/04)	32061 (2013/02)	0.210941592456784
1987	32720 (1996/04)	32720 (2013/02)	0.210941592456784
1988	32720 (1996/04)	32710 (1972/05)	0.139781116435695
1989	32720 (1996/04)	32420 (1963/04)	0.13355666091429
1990	32720 (1996/04)	32330 (1963/04)	0.141643349484747
1991	32720 (1996/04)	32410 (1992/04)	0.203994438981384
1992	32720 (1996/04)	32220 (1972/05)	0.2061589958159
1993	32720 (1996/04)	32420 (1968/05)	0.240335970943054
1994	32720 (1996/04)	32710 (1992/04)	0.142852251326828
1995	32720 (1996/04)	32520 (1996/04)	0.163675125507187
1996	32720 (1996/04)	32521 (1996/04)	0.151620964705077
1997	32720 (1996/04)	32420 (1972/05)	0.11846296106031
1998	32720 (1996/04)	32710 (1987/06)	0.121497872340426
1999	32720 (1996/04)	32410 (1987/06)	0.202299222797927
[truncated: 8,001 more rows]
