# Supplementary material for: Dataset of Jaccard similarity indices from 1,597 European political manifestos across 27 countries (1945–2017)
Source: Data Brief. 2019 Apr 9;24:103907. doi: 10.1016/j.dib.2019.103907 (PMC6479077; doi:10.1016/j.dib.2019.103907)
Supplement: Multimedia component 3 [file mmc3.zip › France.csv]

	referenceParty	comparedParty	Jaccard Similarity
1	31220 (2017/06)	31220 (2017/06)	1
2	31220 (2017/06)	31320 (2017/06)	0.130871956009427
3	31220 (2017/06)	31624 (1993/03)	0.121021067199754
4	31220 (2017/06)	31720 (1997/05)	0.123112453366495
5	31220 (2017/06)	31320 (1968/06)	0.103606685563484
6	31220 (2017/06)	31421 (1968/06)	0.103606685563484
7	31220 (2017/06)	31621 (1962/11)	0.091304742043703
8	31220 (2017/06)	31220 (1988/06)	0.0972871137905049
9	31220 (2017/06)	31621 (1988/06)	0.0978707224334601
10	31220 (2017/06)	31110 (1993/03)	0.105027821939587
11	31220 (2017/06)	31110 (2017/06)	0.110415323694631
12	31220 (2017/06)	31421 (2012/06)	0.0895494131010981
13	31220 (2017/06)	31621 (1986/03)	0.0916125466353461
14	31220 (2017/06)	31220 (1997/05)	0.106678656094172
15	31220 (2017/06)	31320 (1997/05)	0.106055802155992
16	31220 (2017/06)	31320 (1986/03)	0.0980392156862745
17	31220 (2017/06)	31320 (2002/06)	0.100694200967674
18	31220 (2017/06)	31425 (2017/06)	0.0981190342504211
19	31220 (2017/06)	31430 (2017/06)	0.108487450462351
20	31220 (2017/06)	31626 (2017/06)	0.108487450462351
21	31220 (2017/06)	31320 (2012/06)	0.108096280087527
22	31220 (2017/06)	31720 (2012/06)	0.0885655438176865
23	31220 (2017/06)	31720 (2017/06)	0.0987401113389979
24	31220 (2017/06)	31320 (1962/11)	0.110962864131643
25	31220 (2017/06)	31220 (1962/11)	0.122170632617528
26	31220 (2017/06)	31220 (1967/03)	0.130228380805748
27	31220 (2017/06)	31522 (1968/06)	0.125860243515087
28	31220 (2017/06)	31621 (1967/03)	0.123557365919891
29	31220 (2017/06)	31220 (2002/06)	0.122818358112476
30	31220 (2017/06)	31110 (1997/05)	0.138713336574299
31	31220 (2017/06)	31111 (1997/05)	0.116911364872213
32	31220 (2017/06)	31631 (2012/06)	0.126106194690265
33	31220 (2017/06)	31621 (1981/06)	0.127772976087583
34	31220 (2017/06)	31622 (1981/06)	0.127772976087583
35	31220 (2017/06)	31626 (2002/06)	0.119896524575413
36	31220 (2017/06)	31624 (1997/05)	0.124879526366515
37	31220 (2017/06)	31625 (1997/05)	0.124879526366515
38	31220 (2017/06)	31110 (2002/06)	0.125267874537308
39	31220 (2017/06)	31320 (1993/03)	0.122017109410176
40	31220 (2017/06)	31220 (1958/11)	0.100216099405727
41	31220 (2017/06)	31621 (1968/06)	0.121301775147929
42	31220 (2017/06)	31622 (1962/11)	0.115188953488372
43	31220 (2017/06)	31320 (1981/06)	0.0255339649911675
44	31220 (2017/06)	31521 (1962/11)	0.0470410707256266
45	31220 (2017/06)	31230 (2017/06)	0.0725619374594043
46	31220 (2017/06)	31240 (2017/06)	0.062375816065853
47	31220 (2017/06)	31630 (2012/06)	0.0634057971014493
48	31220 (2017/06)	31021 (2012/06)	0.0762097681746568
49	31220 (2017/06)	31110 (2012/06)	0.0550379682215557
50	31220 (2017/06)	31624 (2012/06)	0.0821149714405492
51	31220 (2017/06)	31624 (2017/06)	0.0851283724978242
52	31220 (2017/06)	31230 (2012/06)	0.0792738736906336
53	31220 (2017/06)	31626 (2012/06)	0.0833975983254379
54	31220 (2017/06)	31522 (1967/03)	0.0855187450790382
55	31220 (2017/06)	31421 (1962/11)	0.0583789231212208
56	31220 (2017/06)	31621 (1973/03)	0.0671397379912664
57	31220 (2017/06)	31220 (1981/06)	0.0795590963658191
58	31220 (2017/06)	31220 (1986/03)	0.087798458356834
59	31220 (2017/06)	31521 (1958/11)	0.0557424489057696
60	31220 (2017/06)	31320 (1988/06)	0.0344014298612519
61	31220 (2017/06)	31624 (2002/06)	0.0622172757952179
62	31220 (2017/06)	31625 (1993/03)	0.0609760582545695
63	31220 (2017/06)	31720 (2002/06)	0.0470446320868516
64	31220 (2017/06)	31220 (1973/03)	0.0525491881273213
65	31220 (2017/06)	31220 (1978/03)	0.0490289803610937
66	31320 (2017/06)	31220 (2017/06)	0.130871956009427
67	31320 (2017/06)	31320 (2017/06)	1
68	31320 (2017/06)	31624 (1993/03)	0.203503719702424
69	31320 (2017/06)	31720 (1997/05)	0.183028720626632
70	31320 (2017/06)	31320 (1968/06)	0.179968043057775
71	31320 (2017/06)	31421 (1968/06)	0.179968043057775
72	31320 (2017/06)	31621 (1962/11)	0.152484205600187
73	31320 (2017/06)	31220 (1988/06)	0.147661691542289
74	31320 (2017/06)	31621 (1988/06)	0.158807258989408
75	31320 (2017/06)	31110 (1993/03)	0.161763473304836
76	31320 (2017/06)	31110 (2017/06)	0.201136363636364
77	31320 (2017/06)	31421 (2012/06)	0.17303858332356
78	31320 (2017/06)	31621 (1986/03)	0.170824123776445
79	31320 (2017/06)	31220 (1997/05)	0.19348925874331
80	31320 (2017/06)	31320 (1997/05)	0.18759336985132
81	31320 (2017/06)	31320 (1986/03)	0.178719422537094
82	31320 (2017/06)	31320 (2002/06)	0.185278045644487
83	31320 (2017/06)	31425 (2017/06)	0.191111686965535
84	31320 (2017/06)	31430 (2017/06)	0.207860131500299
85	31320 (2017/06)	31626 (2017/06)	0.207860131500299
86	31320 (2017/06)	31320 (2012/06)	0.214511041009464
87	31320 (2017/06)	31720 (2012/06)	0.181806945989371
88	31320 (2017/06)	31720 (2017/06)	0.20336453669787
89	31320 (2017/06)	31320 (1962/11)	0.163483505437266
90	31320 (2017/06)	31220 (1962/11)	0.170802593337805
91	31320 (2017/06)	31220 (1967/03)	0.209572685379137
92	31320 (2017/06)	31522 (1968/06)	0.164044711239909
93	31320 (2017/06)	31621 (1967/03)	0.1728066439523
94	31320 (2017/06)	31220 (2002/06)	0.165578453376862
95	31320 (2017/06)	31110 (1997/05)	0.186755771567436
96	31320 (2017/06)	31111 (1997/05)	0.169228003954345
97	31320 (2017/06)	31631 (2012/06)	0.190615529313408
98	31320 (2017/06)	31621 (1981/06)	0.195858791581806
99	31320 (2017/06)	31622 (1981/06)	0.195858791581806
100	31320 (2017/06)	31626 (2002/06)	0.218990015360983
101	31320 (2017/06)	31624 (1997/05)	0.208864265927978
102	31320 (2017/06)	31625 (1997/05)	0.208864265927978
103	31320 (2017/06)	31110 (2002/06)	0.203739577191948
104	31320 (2017/06)	31320 (1993/03)	0.210516288816918
105	31320 (2017/06)	31220 (1958/11)	0.140611902766136
106	31320 (2017/06)	31621 (1968/06)	0.136
107	31320 (2017/06)	31622 (1962/11)	0.158402922755741
108	31320 (2017/06)	31320 (1981/06)	0.053804347826087
109	31320 (2017/06)	31521 (1962/11)	0.0902856423807726
110	31320 (2017/06)	31230 (2017/06)	0.149653210030233
111	31320 (2017/06)	31240 (2017/06)	0.126538209644618
112	31320 (2017/06)	31630 (2012/06)	0.131679104477612
113	31320 (2017/06)	31021 (2012/06)	0.147631352282515
114	31320 (2017/06)	31110 (2012/06)	0.117362541346814
115	31320 (2017/06)	31624 (2012/06)	0.16815661988713
116	31320 (2017/06)	31624 (2017/06)	0.172376375755697
117	31320 (2017/06)	31230 (2012/06)	0.158009180961585
118	31320 (2017/06)	31626 (2012/06)	0.168726855473843
119	31320 (2017/06)	31522 (1967/03)	0.152490378716047
120	31320 (2017/06)	31421 (1962/11)	0.113975811761444
121	31320 (2017/06)	31621 (1973/03)	0.127824066655985
122	31320 (2017/06)	31220 (1981/06)	0.133397071403412
123	31320 (2017/06)	31220 (1986/03)	0.15618707933038
124	31320 (2017/06)	31521 (1958/11)	0.105509193531632
125	31320 (2017/06)	31320 (1988/06)	0.0713661838561759
126	31320 (2017/06)	31624 (2002/06)	0.125944759848142
127	31320 (2017/06)	31625 (1993/03)	0.124243718414122
128	31320 (2017/06)	31720 (2002/06)	0.0996057005901606
129	31320 (2017/06)	31220 (1973/03)	0.107220810285543
130	31320 (2017/06)	31220 (1978/03)	0.100513533754146
131	31624 (1993/03)	31220 (2017/06)	0.121021067199754
132	31624 (1993/03)	31320 (2017/06)	0.203503719702424
133	31624 (1993/03)	31624 (1993/03)	1
134	31624 (1993/03)	31720 (1997/05)	0.216963573517681
135	31624 (1993/03)	31320 (1968/06)	0.21030079698346
136	31624 (1993/03)	31421 (1968/06)	0.21030079698346
137	31624 (1993/03)	31621 (1962/11)	0.176172771141524
138	31624 (1993/03)	31220 (1988/06)	0.165125937834941
139	31624 (1993/03)	31621 (1988/06)	0.184999656899746
140	31624 (1993/03)	31110 (1993/03)	0.177567727234366
141	31624 (1993/03)	31110 (2017/06)	0.1913906224996
142	31624 (1993/03)	31421 (2012/06)	0.183429513602638
143	31624 (1993/03)	31621 (1986/03)	0.208144209570743
144	31624 (1993/03)	31220 (1997/05)	0.222462848181615
145	31624 (1993/03)	31320 (1997/05)	0.21849593495935
146	31624 (1993/03)	31320 (1986/03)	0.209359437887987
147	31624 (1993/03)	31320 (2002/06)	0.211917064556217
148	31624 (1993/03)	31425 (2017/06)	0.183955917216634
149	31624 (1993/03)	31430 (2017/06)	0.211655984498435
150	31624 (1993/03)	31626 (2017/06)	0.211655984498435
151	31624 (1993/03)	31320 (2012/06)	0.229621398523692
152	31624 (1993/03)	31720 (2012/06)	0.197183976076257
153	31624 (1993/03)	31720 (2017/06)	0.199193006052455
154	31624 (1993/03)	31320 (1962/11)	0.181935483870968
155	31624 (1993/03)	31220 (1962/11)	0.196602491506229
156	31624 (1993/03)	31220 (1967/03)	0.226142827048662
157	31624 (1993/03)	31522 (1968/06)	0.191822577254572
158	31624 (1993/03)	31621 (1967/03)	0.198554008848603
159	31624 (1993/03)	31220 (2002/06)	0.193347839602114
160	31624 (1993/03)	31110 (1997/05)	0.216709860545477
161	31624 (1993/03)	31111 (1997/05)	0.208114338404795
162	31624 (1993/03)	31631 (2012/06)	0.224936006825939
163	31624 (1993/03)	31621 (1981/06)	0.224417135637992
164	31624 (1993/03)	31622 (1981/06)	0.224417135637992
165	31624 (1993/03)	31626 (2002/06)	0.233983018139714
166	31624 (1993/03)	31624 (1997/05)	0.248383070464087
167	31624 (1993/03)	31625 (1997/05)	0.248383070464087
168	31624 (1993/03)	31110 (2002/06)	0.217229415249217
169	31624 (1993/03)	31320 (1993/03)	0.243322000971345
170	31624 (1993/03)	31220 (1958/11)	0.148446490218642
171	31624 (1993/03)	31621 (1968/06)	0.160297378374853
172	31624 (1993/03)	31622 (1962/11)	0.192343479994683
173	31624 (1993/03)	31320 (1981/06)	0.0665026313990841
174	31624 (1993/03)	31521 (1962/11)	0.102684521165196
175	31624 (1993/03)	31230 (2017/06)	0.151388765640252
176	31624 (1993/03)	31240 (2017/06)	0.122435699852735
177	31624 (1993/03)	31630 (2012/06)	0.146188915263178
178	31624 (1993/03)	31021 (2012/06)	0.160086767895879
179	31624 (1993/03)	31110 (2012/06)	0.127197940216026
180	31624 (1993/03)	31624 (2012/06)	0.18243617503399
181	31624 (1993/03)	31624 (2017/06)	0.183982121511356
182	31624 (1993/03)	31230 (2012/06)	0.175691525755058
183	31624 (1993/03)	31626 (2012/06)	0.182095198066618
184	31624 (1993/03)	31522 (1967/03)	0.185187300137049
185	31624 (1993/03)	31421 (1962/11)	0.128702471815699
186	31624 (1993/03)	31621 (1973/03)	0.142077386487689
187	31624 (1993/03)	31220 (1981/06)	0.149186991869919
188	31624 (1993/03)	31220 (1986/03)	0.181047089792337
189	31624 (1993/03)	31521 (1958/11)	0.12253269291449
190	31624 (1993/03)	31320 (1988/06)	0.0794632887294294
191	31624 (1993/03)	31624 (2002/06)	0.137508771929825
192	31624 (1993/03)	31625 (1993/03)	0.14549661930072
193	31624 (1993/03)	31720 (2002/06)	0.106653898910427
194	31624 (1993/03)	31220 (1973/03)	0.125075766759607
195	31624 (1993/03)	31220 (1978/03)	0.113697742249109
196	31720 (1997/05)	31220 (2017/06)	0.123112453366495
197	31720 (1997/05)	31320 (2017/06)	0.183028720626632
198	31720 (1997/05)	31624 (1993/03)	0.216963573517681
199	31720 (1997/05)	31720 (1997/05)	1
200	31720 (1997/05)	31320 (1968/06)	0.186738836265223
201	31720 (1997/05)	31421 (1968/06)	0.186738836265223
202	31720 (1997/05)	31621 (1962/11)	0.146864686468647
203	31720 (1997/05)	31220 (1988/06)	0.143244936312383
204	31720 (1997/05)	31621 (1988/06)	0.152584317330128
205	31720 (1997/05)	31110 (1993/03)	0.16771582733813
206	31720 (1997/05)	31110 (2017/06)	0.168443138900546
207	31720 (1997/05)	31421 (2012/06)	0.149164964556049
208	31720 (1997/05)	31621 (1986/03)	0.172986254067335
209	31720 (1997/05)	31220 (1997/05)	0.195900302818542
210	31720 (1997/05)	31320 (1997/05)	0.179303660627749
211	31720 (1997/05)	31320 (1986/03)	0.180697428672068
212	31720 (1997/05)	31320 (2002/06)	0.173549852980487
213	31720 (1997/05)	31425 (2017/06)	0.152656178000132
214	31720 (1997/05)	31430 (2017/06)	0.173265807243708
215	31720 (1997/05)	31626 (2017/06)	0.173265807243708
216	31720 (1997/05)	31320 (2012/06)	0.188932547478716
217	31720 (1997/05)	31720 (2012/06)	0.172072708587578
218	31720 (1997/05)	31720 (2017/06)	0.169973636742056
219	31720 (1997/05)	31320 (1962/11)	0.167273801319287
220	31720 (1997/05)	31220 (1962/11)	0.186256334198492
221	31720 (1997/05)	31220 (1967/03)	0.218935587026039
222	31720 (1997/05)	31522 (1968/06)	0.16777389933566
223	31720 (1997/05)	31621 (1967/03)	0.181977150851014
224	31720 (1997/05)	31220 (2002/06)	0.167053877641332
225	31720 (1997/05)	31110 (1997/05)	0.190705772063747
226	31720 (1997/05)	31111 (1997/05)	0.182305368800546
227	31720 (1997/05)	31631 (2012/06)	0.183547152824668
228	31720 (1997/05)	31621 (1981/06)	0.19725790513834
229	31720 (1997/05)	31622 (1981/06)	0.19725790513834
230	31720 (1997/05)	31626 (2002/06)	0.189594445003522
231	31720 (1997/05)	31624 (1997/05)	0.207025141344882
232	31720 (1997/05)	31625 (1997/05)	0.207025141344882
233	31720 (1997/05)	31110 (2002/06)	0.196575098109169
234	31720 (1997/05)	31320 (1993/03)	0.208456745991216
235	31720 (1997/05)	31220 (1958/11)	0.139831473468458
236	31720 (1997/05)	31621 (1968/06)	0.153834958521322
237	31720 (1997/05)	31622 (1962/11)	0.173830130555963
238	31720 (1997/05)	31320 (1981/06)	0.0588916220518015
239	31720 (1997/05)	31521 (1962/11)	0.084320333814797
240	31720 (1997/05)	31230 (2017/06)	0.121274685816876
241	31720 (1997/05)	31240 (2017/06)	0.104259972919488
242	31720 (1997/05)	31630 (2012/06)	0.116447443235662
243	31720 (1997/05)	31021 (2012/06)	0.132984569393766
244	31720 (1997/05)	31110 (2012/06)	0.103595349424997
245	31720 (1997/05)	31624 (2012/06)	0.141741467620062
246	31720 (1997/05)	31624 (2017/06)	0.146001891352317
247	31720 (1997/05)	31230 (2012/06)	0.138735450779246
248	31720 (1997/05)	31626 (2012/06)	0.150520972481966
249	31720 (1997/05)	31522 (1967/03)	0.155040569727395
250	31720 (1997/05)	31421 (1962/11)	0.106589284450421
251	31720 (1997/05)	31621 (1973/03)	0.120471535365152
252	31720 (1997/05)	31220 (1981/06)	0.127617460152099
253	31720 (1997/05)	31220 (1986/03)	0.155723905723906
254	31720 (1997/05)	31521 (1958/11)	0.102627840909091
255	31720 (1997/05)	31320 (1988/06)	0.0668015449696524
256	31720 (1997/05)	31624 (2002/06)	0.114335317460317
257	31720 (1997/05)	31625 (1993/03)	0.120013128145285
258	31720 (1997/05)	31720 (2002/06)	0.0896954526491448
259	31720 (1997/05)	31220 (1973/03)	0.10535326668501
260	31720 (1997/05)	31220 (1978/03)	0.0947397036835667
261	31320 (1968/06)	31220 (2017/06)	0.103606685563484
262	31320 (1968/06)	31320 (2017/06)	0.179968043057775
263	31320 (1968/06)	31624 (1993/03)	0.21030079698346
264	31320 (1968/06)	31720 (1997/05)	0.186738836265223
265	31320 (1968/06)	31320 (1968/06)	1
266	31320 (1968/06)	31421 (1968/06)	1
267	31320 (1968/06)	31621 (1962/11)	0.234559015964407
268	31320 (1968/06)	31220 (1988/06)	0.2272127574141
269	31320 (1968/06)	31621 (1988/06)	0.229835212489159
270	31320 (1968/06)	31110 (1993/03)	0.214338856949611
271	31320 (1968/06)	31110 (2017/06)	0.212671716523302
272	31320 (1968/06)	31421 (2012/06)	0.237190676660848
273	31320 (1968/06)	31621 (1986/03)	0.260680666183925
274	31320 (1968/06)	31220 (1997/05)	0.273426267425142
275	31320 (1968/06)	31320 (1997/05)	0.254193314830457
276	31320 (1968/06)	31320 (1986/03)	0.27174294744235
277	31320 (1968/06)	31320 (2002/06)	0.256553262688232
278	31320 (1968/06)	31425 (2017/06)	0.216659450097424
279	31320 (1968/06)	31430 (2017/06)	0.235003657644477
280	31320 (1968/06)	31626 (2017/06)	0.235003657644477
281	31320 (1968/06)	31320 (2012/06)	0.255183515775918
282	31320 (1968/06)	31720 (2012/06)	0.252805957263112
283	31320 (1968/06)	31720 (2017/06)	0.226641946176752
284	31320 (1968/06)	31320 (1962/11)	0.22658015601079
285	31320 (1968/06)	31220 (1962/11)	0.223911947571837
286	31320 (1968/06)	31220 (1967/03)	0.271707317073171
287	31320 (1968/06)	31522 (1968/06)	0.221532091097308
288	31320 (1968/06)	31621 (1967/03)	0.218780251694095
289	31320 (1968/06)	31220 (2002/06)	0.190213222886946
290	31320 (1968/06)	31110 (1997/05)	0.200415728390785
291	31320 (1968/06)	31111 (1997/05)	0.218770042043754
292	31320 (1968/06)	31631 (2012/06)	0.218027371401605
293	31320 (1968/06)	31621 (1981/06)	0.221324448146606
294	31320 (1968/06)	31622 (1981/06)	0.221324448146606
295	31320 (1968/06)	31626 (2002/06)	0.227159771963163
296	31320 (1968/06)	31624 (1997/05)	0.225434942416074
297	31320 (1968/06)	31625 (1997/05)	0.225434942416074
298	31320 (1968/06)	31110 (2002/06)	0.252384196185286
299	31320 (1968/06)	31320 (1993/03)	0.24951658485795
300	31320 (1968/06)	31220 (1958/11)	0.172799874725963
301	31320 (1968/06)	31621 (1968/06)	0.16799492845499
302	31320 (1968/06)	31622 (1962/11)	0.186733760292772
303	31320 (1968/06)	31320 (1981/06)	0.069733180553282
304	31320 (1968/06)	31521 (1962/11)	0.157126220550031
305	31320 (1968/06)	31230 (2017/06)	0.206388206388206
306	31320 (1968/06)	31240 (2017/06)	0.178610345490674
307	31320 (1968/06)	31630 (2012/06)	0.206857864104901
308	31320 (1968/06)	31021 (2012/06)	0.230673765963409
309	31320 (1968/06)	31110 (2012/06)	0.187994997915798
310	31320 (1968/06)	31624 (2012/06)	0.235579732949692
311	31320 (1968/06)	31624 (2017/06)	0.232943559524906
312	31320 (1968/06)	31230 (2012/06)	0.237998588069185
313	31320 (1968/06)	31626 (2012/06)	0.239986898746023
314	31320 (1968/06)	31522 (1967/03)	0.263125669677024
315	31320 (1968/06)	31421 (1962/11)	0.203353810393492
316	31320 (1968/06)	31621 (1973/03)	0.215758718190386
317	31320 (1968/06)	31220 (1981/06)	0.219844179651696
318	31320 (1968/06)	31220 (1986/03)	0.235432306828048
319	31320 (1968/06)	31521 (1958/11)	0.185927828262874
320	31320 (1968/06)	31320 (1988/06)	0.131513692230288
321	31320 (1968/06)	31624 (2002/06)	0.198617739015962
322	31320 (1968/06)	31625 (1993/03)	0.213219543708136
323	31320 (1968/06)	31720 (2002/06)	0.162283754225492
324	31320 (1968/06)	31220 (1973/03)	0.198321580511685
325	31320 (1968/06)	31220 (1978/03)	0.179727227684043
326	31421 (1968/06)	31220 (2017/06)	0.103606685563484
327	31421 (1968/06)	31320 (2017/06)	0.179968043057775
328	31421 (1968/06)	31624 (1993/03)	0.21030079698346
329	31421 (1968/06)	31720 (1997/05)	0.186738836265223
330	31421 (1968/06)	31320 (1968/06)	1
331	31421 (1968/06)	31421 (1968/06)	1
332	31421 (1968/06)	31621 (1962/11)	0.234559015964407
333	31421 (1968/06)	31220 (1988/06)	0.2272127574141
334	31421 (1968/06)	31621 (1988/06)	0.229835212489159
335	31421 (1968/06)	31110 (1993/03)	0.214338856949611
336	31421 (1968/06)	31110 (2017/06)	0.212671716523302
337	31421 (1968/06)	31421 (2012/06)	0.237190676660848
338	31421 (1968/06)	31621 (1986/03)	0.260680666183925
339	31421 (1968/06)	31220 (1997/05)	0.273426267425142
340	31421 (1968/06)	31320 (1997/05)	0.254193314830457
341	31421 (1968/06)	31320 (1986/03)	0.27174294744235
342	31421 (1968/06)	31320 (2002/06)	0.256553262688232
343	31421 (1968/06)	31425 (2017/06)	0.216659450097424
344	31421 (1968/06)	31430 (2017/06)	0.235003657644477
345	31421 (1968/06)	31626 (2017/06)	0.235003657644477
346	31421 (1968/06)	31320 (2012/06)	0.255183515775918
347	31421 (1968/06)	31720 (2012/06)	0.252805957263112
348	31421 (1968/06)	31720 (2017/06)	0.226641946176752
349	31421 (1968/06)	31320 (1962/11)	0.22658015601079
350	31421 (1968/06)	31220 (1962/11)	0.223911947571837
351	31421 (1968/06)	31220 (1967/03)	0.271707317073171
352	31421 (1968/06)	31522 (1968/06)	0.221532091097308
353	31421 (1968/06)	31621 (1967/03)	0.218780251694095
354	31421 (1968/06)	31220 (2002/06)	0.190213222886946
355	31421 (1968/06)	31110 (1997/05)	0.200415728390785
356	31421 (1968/06)	31111 (1997/05)	0.218770042043754
357	31421 (1968/06)	31631 (2012/06)	0.218027371401605
358	31421 (1968/06)	31621 (1981/06)	0.221324448146606
359	31421 (1968/06)	31622 (1981/06)	0.221324448146606
360	31421 (1968/06)	31626 (2002/06)	0.227159771963163
361	31421 (1968/06)	31624 (1997/05)	0.225434942416074
362	31421 (1968/06)	31625 (1997/05)	0.225434942416074
363	31421 (1968/06)	31110 (2002/06)	0.252384196185286
364	31421 (1968/06)	31320 (1993/03)	0.24951658485795
365	31421 (1968/06)	31220 (1958/11)	0.172799874725963
366	31421 (1968/06)	31621 (1968/06)	0.16799492845499
367	31421 (1968/06)	31622 (1962/11)	0.186733760292772
368	31421 (1968/06)	31320 (1981/06)	0.069733180553282
369	31421 (1968/06)	31521 (1962/11)	0.157126220550031
370	31421 (1968/06)	31230 (2017/06)	0.206388206388206
371	31421 (1968/06)	31240 (2017/06)	0.178610345490674
372	31421 (1968/06)	31630 (2012/06)	0.206857864104901
373	31421 (1968/06)	31021 (2012/06)	0.230673765963409
374	31421 (1968/06)	31110 (2012/06)	0.187994997915798
375	31421 (1968/06)	31624 (2012/06)	0.235579732949692
376	31421 (1968/06)	31624 (2017/06)	0.232943559524906
377	31421 (1968/06)	31230 (2012/06)	0.237998588069185
378	31421 (1968/06)	31626 (2012/06)	0.239986898746023
379	31421 (1968/06)	31522 (1967/03)	0.263125669677024
380	31421 (1968/06)	31421 (1962/11)	0.203353810393492
381	31421 (1968/06)	31621 (1973/03)	0.215758718190386
382	31421 (1968/06)	31220 (1981/06)	0.219844179651696
383	31421 (1968/06)	31220 (1986/03)	0.235432306828048
384	31421 (1968/06)	31521 (1958/11)	0.185927828262874
385	31421 (1968/06)	31320 (1988/06)	0.131513692230288
386	31421 (1968/06)	31624 (2002/06)	0.198617739015962
387	31421 (1968/06)	31625 (1993/03)	0.213219543708136
388	31421 (1968/06)	31720 (2002/06)	0.162283754225492
389	31421 (1968/06)	31220 (1973/03)	0.198321580511685
390	31421 (1968/06)	31220 (1978/03)	0.179727227684043
391	31621 (1962/11)	31220 (2017/06)	0.091304742043703
392	31621 (1962/11)	31320 (2017/06)	0.152484205600187
393	31621 (1962/11)	31624 (1993/03)	0.176172771141524
394	31621 (1962/11)	31720 (1997/05)	0.146864686468647
395	31621 (1962/11)	31320 (1968/06)	0.234559015964407
396	31621 (1962/11)	31421 (1968/06)	0.234559015964407
397	31621 (1962/11)	31621 (1962/11)	1
398	31621 (1962/11)	31220 (1988/06)	0.253837005153763
399	31621 (1962/11)	31621 (1988/06)	0.272690484449069
400	31621 (1962/11)	31110 (1993/03)	0.223596387907342
401	31621 (1962/11)	31110 (2017/06)	0.202817764165391
402	31621 (1962/11)	31421 (2012/06)	0.250969333803313
403	31621 (1962/11)	31621 (1986/03)	0.265454151780881
404	31621 (1962/11)	31220 (1997/05)	0.250059199621122
405	31621 (1962/11)	31320 (1997/05)	0.255729865282557
406	31621 (1962/11)	31320 (1986/03)	0.28835129557441
407	31621 (1962/11)	31320 (2002/06)	0.264602010323282
408	31621 (1962/11)	31425 (2017/06)	0.236437203854549
409	31621 (1962/11)	31430 (2017/06)	0.24078449905482
410	31621 (1962/11)	31626 (2017/06)	0.24078449905482
411	31621 (1962/11)	31320 (2012/06)	0.231321489413483
412	31621 (1962/11)	31720 (2012/06)	0.248996611936409
413	31621 (1962/11)	31720 (2017/06)	0.225001356410396
414	31621 (1962/11)	31320 (1962/11)	0.234541877459247
415	31621 (1962/11)	31220 (1962/11)	0.209001184366364
416	31621 (1962/11)	31220 (1967/03)	0.235169970603754
417	31621 (1962/11)	31522 (1968/06)	0.237974293850535
418	31621 (1962/11)	31621 (1967/03)	0.240745088831494
419	31621 (1962/11)	31220 (2002/06)	0.191341293678119
420	31621 (1962/11)	31110 (1997/05)	0.174318565570475
421	31621 (1962/11)	31111 (1997/05)	0.230981446996345
422	31621 (1962/11)	31631 (2012/06)	0.21416816277678
423	31621 (1962/11)	31621 (1981/06)	0.213818640195383
424	31621 (1962/11)	31622 (1981/06)	0.213818640195383
425	31621 (1962/11)	31626 (2002/06)	0.209143566404634
426	31621 (1962/11)	31624 (1997/05)	0.207113291430323
427	31621 (1962/11)	31625 (1997/05)	0.207113291430323
428	31621 (1962/11)	31110 (2002/06)	0.245929399505015
429	31621 (1962/11)	31320 (1993/03)	0.228195436091278
430	31621 (1962/11)	31220 (1958/11)	0.164999629547307
431	31621 (1962/11)	31621 (1968/06)	0.160626169814531
432	31621 (1962/11)	31622 (1962/11)	0.182209963799345
433	31621 (1962/11)	31320 (1981/06)	0.0669532847480732
434	31621 (1962/11)	31521 (1962/11)	0.175826138731765
435	31621 (1962/11)	31230 (2017/06)	0.213568435202024
436	31621 (1962/11)	31240 (2017/06)	0.20090900361681
437	31621 (1962/11)	31630 (2012/06)	0.229658379663625
438	31621 (1962/11)	31021 (2012/06)	0.234454638124363
439	31621 (1962/11)	31110 (2012/06)	0.19850794680506
440	31621 (1962/11)	31624 (2012/06)	0.24297666226332
441	31621 (1962/11)	31624 (2017/06)	0.242361330505032
442	31621 (1962/11)	31230 (2012/06)	0.252903562573405
443	31621 (1962/11)	31626 (2012/06)	0.252862463788109
444	31621 (1962/11)	31522 (1967/03)	0.283004628697927
445	31621 (1962/11)	31421 (1962/11)	0.246259603720178
446	31621 (1962/11)	31621 (1973/03)	0.253771613148394
447	31621 (1962/11)	31220 (1981/06)	0.265821613619541
448	31621 (1962/11)	31220 (1986/03)	0.260667340748231
449	31621 (1962/11)	31521 (1958/11)	0.201673530757665
450	31621 (1962/11)	31320 (1988/06)	0.154484508063055
451	31621 (1962/11)	31624 (2002/06)	0.220765996583892
452	31621 (1962/11)	31625 (1993/03)	0.244474052816781
453	31621 (1962/11)	31720 (2002/06)	0.181006836544438
454	31621 (1962/11)	31220 (1973/03)	0.211241935950473
455	31621 (1962/11)	31220 (1978/03)	0.191573164727527
456	31220 (1988/06)	31220 (2017/06)	0.0972871137905049
457	31220 (1988/06)	31320 (2017/06)	0.147661691542289
458	31220 (1988/06)	31624 (1993/03)	0.165125937834941
459	31220 (1988/06)	31720 (1997/05)	0.143244936312383
460	31220 (1988/06)	31320 (1968/06)	0.2272127574141
461	31220 (1988/06)	31421 (1968/06)	0.2272127574141
462	31220 (1988/06)	31621 (1962/11)	0.253837005153763
463	31220 (1988/06)	31220 (1988/06)	1
464	31220 (1988/06)	31621 (1988/06)	0.280726475653672
465	31220 (1988/06)	31110 (1993/03)	0.211069900142653
466	31220 (1988/06)	31110 (2017/06)	0.203159780661274
467	31220 (1988/06)	31421 (2012/06)	0.255470434423597
468	31220 (1988/06)	31621 (1986/03)	0.272812146823252
469	31220 (1988/06)	31220 (1997/05)	0.272869218758413
470	31220 (1988/06)	31320 (1997/05)	0.263166185350486
471	31220 (1988/06)	31320 (1986/03)	0.293877128513017
472	31220 (1988/06)	31320 (2002/06)	0.282497390266938
473	31220 (1988/06)	31425 (2017/06)	0.240736279092179
474	31220 (1988/06)	31430 (2017/06)	0.248421499442882
475	31220 (1988/06)	31626 (2017/06)	0.248421499442882
476	31220 (1988/06)	31320 (2012/06)	0.236716288166902
477	31220 (1988/06)	31720 (2012/06)	0.25050753033379
478	31220 (1988/06)	31720 (2017/06)	0.222925902469918
479	31220 (1988/06)	31320 (1962/11)	0.217583616093068
480	31220 (1988/06)	31220 (1962/11)	0.19303056651729
481	31220 (1988/06)	31220 (1967/03)	0.226379612217107
482	31220 (1988/06)	31522 (1968/06)	0.218649728243075
483	31220 (1988/06)	31621 (1967/03)	0.214592558323971
484	31220 (1988/06)	31220 (2002/06)	0.198443579766537
485	31220 (1988/06)	31110 (1997/05)	0.168645108473189
486	31220 (1988/06)	31111 (1997/05)	0.227437040607302
487	31220 (1988/06)	31631 (2012/06)	0.204469560750064
488	31220 (1988/06)	31621 (1981/06)	0.1972225931366
489	31220 (1988/06)	31622 (1981/06)	0.1972225931366
490	31220 (1988/06)	31626 (2002/06)	0.217454633731869
491	31220 (1988/06)	31624 (1997/05)	0.205740679643682
492	31220 (1988/06)	31625 (1997/05)	0.205740679643682
493	31220 (1988/06)	31110 (2002/06)	0.251083251487665
494	31220 (1988/06)	31320 (1993/03)	0.235518621114189
495	31220 (1988/06)	31220 (1958/11)	0.15441548582996
496	31220 (1988/06)	31621 (1968/06)	0.151085795656817
497	31220 (1988/06)	31622 (1962/11)	0.154053862005258
498	31220 (1988/06)	31320 (1981/06)	0.0651920838183935
499	31220 (1988/06)	31521 (1962/11)	0.192355711934623
500	31220 (1988/06)	31230 (2017/06)	0.225595809045968
501	31220 (1988/06)	31240 (2017/06)	0.210367235907511
502	31220 (1988/06)	31630 (2012/06)	0.245975339658193
503	31220 (1988/06)	31021 (2012/06)	0.253769307332178
504	31220 (1988/06)	31110 (2012/06)	0.211347438127841
505	31220 (1988/06)	31624 (2012/06)	0.258048680711802
506	31220 (1988/06)	31624 (2017/06)	0.257248044178555
507	31220 (1988/06)	31230 (2012/06)	0.271686624720926
508	31220 (1988/06)	31626 (2012/06)	0.267120663971058
509	31220 (1988/06)	31522 (1967/03)	0.276752767527675
510	31220 (1988/06)	31421 (1962/11)	0.24567266765457
511	31220 (1988/06)	31621 (1973/03)	0.269361352346235
512	31220 (1988/06)	31220 (1981/06)	0.298813610881752
513	31220 (1988/06)	31220 (1986/03)	0.288764783180026
514	31220 (1988/06)	31521 (1958/11)	0.225407023891211
515	31220 (1988/06)	31320 (1988/06)	0.17931599280742
516	31220 (1988/06)	31624 (2002/06)	0.240157480314961
517	31220 (1988/06)	31625 (1993/03)	0.256232463637243
518	31220 (1988/06)	31720 (2002/06)	0.198175112558674
519	31220 (1988/06)	31220 (1973/03)	0.227235030685022
520	31220 (1988/06)	31220 (1978/03)	0.213270971937372
521	31621 (1988/06)	31220 (2017/06)	0.0978707224334601
522	31621 (1988/06)	31320 (2017/06)	0.158807258989408
523	31621 (1988/06)	31624 (1993/03)	0.184999656899746
524	31621 (1988/06)	31720 (1997/05)	0.152584317330128
525	31621 (1988/06)	31320 (1968/06)	0.229835212489159
526	31621 (1988/06)	31421 (1968/06)	0.229835212489159
527	31621 (1988/06)	31621 (1962/11)	0.272690484449069
528	31621 (1988/06)	31220 (1988/06)	0.280726475653672
529	31621 (1988/06)	31621 (1988/06)	1
530	31621 (1988/06)	31110 (1993/03)	0.227600651617408
531	31621 (1988/06)	31110 (2017/06)	0.221427779625319
532	31621 (1988/06)	31421 (2012/06)	0.277262072198781
533	31621 (1988/06)	31621 (1986/03)	0.301706725913957
534	31621 (1988/06)	31220 (1997/05)	0.270090732339598
535	31621 (1988/06)	31320 (1997/05)	0.291302471134132
536	31621 (1988/06)	31320 (1986/03)	0.313774162881589
537	31621 (1988/06)	31320 (2002/06)	0.302424672821345
538	31621 (1988/06)	31425 (2017/06)	0.268501559328746
539	31621 (1988/06)	31430 (2017/06)	0.268426186863213
540	31621 (1988/06)	31626 (2017/06)	0.268426186863213
541	31621 (1988/06)	31320 (2012/06)	0.25639602641656
542	31621 (1988/06)	31720 (2012/06)	0.271977226671813
543	31621 (1988/06)	31720 (2017/06)	0.240637727227575
544	31621 (1988/06)	31320 (1962/11)	0.231789304878801
545	31621 (1988/06)	31220 (1962/11)	0.199986450782467
546	31621 (1988/06)	31220 (1967/03)	0.233941941415999
547	31621 (1988/06)	31522 (1968/06)	0.233633633633634
548	31621 (1988/06)	31621 (1967/03)	0.231464615799771
549	31621 (1988/06)	31220 (2002/06)	0.206776154144575
550	31621 (1988/06)	31110 (1997/05)	0.182614742698192
551	31621 (1988/06)	31111 (1997/05)	0.248781991982732
552	31621 (1988/06)	31631 (2012/06)	0.220090367362976
553	31621 (1988/06)	31621 (1981/06)	0.22056202878684
554	31621 (1988/06)	31622 (1981/06)	0.22056202878684
555	31621 (1988/06)	31626 (2002/06)	0.226604319202609
556	31621 (1988/06)	31624 (1997/05)	0.226366646395027
557	31621 (1988/06)	31625 (1997/05)	0.226366646395027
558	31621 (1988/06)	31110 (2002/06)	0.26734946141621
559	31621 (1988/06)	31320 (1993/03)	0.249968667752851
560	31621 (1988/06)	31220 (1958/11)	0.160594224242812
561	31621 (1988/06)	31621 (1968/06)	0.162031001014052
562	31621 (1988/06)	31622 (1962/11)	0.162088110173769
563	31621 (1988/06)	31320 (1981/06)	0.0702323831028319
564	31621 (1988/06)	31521 (1962/11)	0.19272923961625
565	31621 (1988/06)	31230 (2017/06)	0.244809688581315
566	31621 (1988/06)	31240 (2017/06)	0.226790817737623
567	31621 (1988/06)	31630 (2012/06)	0.268803404370293
568	31621 (1988/06)	31021 (2012/06)	0.268748361975364
569	31621 (1988/06)	31110 (2012/06)	0.228481735159817
570	31621 (1988/06)	31624 (2012/06)	0.285312631137222
571	31621 (1988/06)	31624 (2017/06)	0.280397022332506
572	31621 (1988/06)	31230 (2012/06)	0.29171668667467
573	31621 (1988/06)	31626 (2012/06)	0.296553835388787
574	31621 (1988/06)	31522 (1967/03)	0.306946461192562
575	31621 (1988/06)	31421 (1962/11)	0.273977033802361
576	31621 (1988/06)	31621 (1973/03)	0.298195422535211
577	31621 (1988/06)	31220 (1981/06)	0.296015676028739
578	31621 (1988/06)	31220 (1986/03)	0.305367204660491
579	31621 (1988/06)	31521 (1958/11)	0.231836195508587
580	31621 (1988/06)	31320 (1988/06)	0.186636275530349
581	31621 (1988/06)	31624 (2002/06)	0.259863079127527
582	31621 (1988/06)	31625 (1993/03)	0.284249520407488
583	31621 (1988/06)	31720 (2002/06)	0.210277427490542
584	31621 (1988/06)	31220 (1973/03)	0.242387674346813
585	31621 (1988/06)	31220 (1978/03)	0.223078867542973
586	31110 (1993/03)	31220 (2017/06)	0.105027821939587
587	31110 (1993/03)	31320 (2017/06)	0.161763473304836
588	31110 (1993/03)	31624 (1993/03)	0.177567727234366
589	31110 (1993/03)	31720 (1997/05)	0.16771582733813
590	31110 (1993/03)	31320 (1968/06)	0.214338856949611
591	31110 (1993/03)	31421 (1968/06)	0.214338856949611
592	31110 (1993/03)	31621 (1962/11)	0.223596387907342
593	31110 (1993/03)	31220 (1988/06)	0.211069900142653
594	31110 (1993/03)	31621 (1988/06)	0.227600651617408
595	31110 (1993/03)	31110 (1993/03)	1
596	31110 (1993/03)	31110 (2017/06)	0.211950540558037
597	31110 (1993/03)	31421 (2012/06)	0.228462881199302
598	31110 (1993/03)	31621 (1986/03)	0.229367338003503
599	31110 (1993/03)	31220 (1997/05)	0.239477236470733
600	31110 (1993/03)	31320 (1997/05)	0.243561131551963
601	31110 (1993/03)	31320 (1986/03)	0.25030447137969
602	31110 (1993/03)	31320 (2002/06)	0.246307340727942
603	31110 (1993/03)	31425 (2017/06)	0.212907084216822
604	31110 (1993/03)	31430 (2017/06)	0.23374071117116
605	31110 (1993/03)	31626 (2017/06)	0.23374071117116
606	31110 (1993/03)	31320 (2012/06)	0.226000888268511
607	31110 (1993/03)	31720 (2012/06)	0.227732793522267
608	31110 (1993/03)	31720 (2017/06)	0.219626168224299
609	31110 (1993/03)	31320 (1962/11)	0.199841509977667
610	31110 (1993/03)	31220 (1962/11)	0.199050553843591
611	31110 (1993/03)	31220 (1967/03)	0.213966261278933
612	31110 (1993/03)	31522 (1968/06)	0.205115983476327
613	31110 (1993/03)	31621 (1967/03)	0.210142579390797
614	31110 (1993/03)	31220 (2002/06)	0.188937950267255
615	31110 (1993/03)	31110 (1997/05)	0.195006983240223
616	31110 (1993/03)	31111 (1997/05)	0.227206841571242
617	31110 (1993/03)	31631 (2012/06)	0.204940602627645
618	31110 (1993/03)	31621 (1981/06)	0.207867977996333
619	31110 (1993/03)	31622 (1981/06)	0.207867977996333
620	31110 (1993/03)	31626 (2002/06)	0.208727272727273
621	31110 (1993/03)	31624 (1997/05)	0.211846405228758
622	31110 (1993/03)	31625 (1997/05)	0.211846405228758
623	31110 (1993/03)	31110 (2002/06)	0.248372284284833
624	31110 (1993/03)	31320 (1993/03)	0.230285545198994
625	31110 (1993/03)	31220 (1958/11)	0.147184135099543
626	31110 (1993/03)	31621 (1968/06)	0.155844155844156
627	31110 (1993/03)	31622 (1962/11)	0.168187625479102
628	31110 (1993/03)	31320 (1981/06)	0.0658075130244036
629	31110 (1993/03)	31521 (1962/11)	0.143106870907529
630	31110 (1993/03)	31230 (2017/06)	0.199492508458192
631	31110 (1993/03)	31240 (2017/06)	0.177388227725957
632	31110 (1993/03)	31630 (2012/06)	0.200518734008622
633	31110 (1993/03)	31021 (2012/06)	0.213038647726371
634	31110 (1993/03)	31110 (2012/06)	0.178582023138535
635	31110 (1993/03)	31624 (2012/06)	0.223426651735722
636	31110 (1993/03)	31624 (2017/06)	0.226585545722714
637	31110 (1993/03)	31230 (2012/06)	0.22305060959565
638	31110 (1993/03)	31626 (2012/06)	0.225609756097561
639	31110 (1993/03)	31522 (1967/03)	0.23672032193159
640	31110 (1993/03)	31421 (1962/11)	0.191142960932598
641	31110 (1993/03)	31621 (1973/03)	0.203045304530453
642	31110 (1993/03)	31220 (1981/06)	0.215060185610585
643	31110 (1993/03)	31220 (1986/03)	0.22587394743557
644	31110 (1993/03)	31521 (1958/11)	0.164079750616963
645	31110 (1993/03)	31320 (1988/06)	0.125808938206981
646	31110 (1993/03)	31624 (2002/06)	0.189460559128495
647	31110 (1993/03)	31625 (1993/03)	0.200540906017579
648	31110 (1993/03)	31720 (2002/06)	0.154957858205255
649	31110 (1993/03)	31220 (1973/03)	0.178125539382084
650	31110 (1993/03)	31220 (1978/03)	0.164513461836598
651	31110 (2017/06)	31220 (2017/06)	0.110415323694631
652	31110 (2017/06)	31320 (2017/06)	0.201136363636364
653	31110 (2017/06)	31624 (1993/03)	0.1913906224996
654	31110 (2017/06)	31720 (1997/05)	0.168443138900546
655	31110 (2017/06)	31320 (1968/06)	0.212671716523302
656	31110 (2017/06)	31421 (1968/06)	0.212671716523302
657	31110 (2017/06)	31621 (1962/11)	0.202817764165391
658	31110 (2017/06)	31220 (1988/06)	0.203159780661274
659	31110 (2017/06)	31621 (1988/06)	0.221427779625319
660	31110 (2017/06)	31110 (1993/03)	0.211950540558037
661	31110 (2017/06)	31110 (2017/06)	1
662	31110 (2017/06)	31421 (2012/06)	0.24518002904502
663	31110 (2017/06)	31621 (1986/03)	0.235676189470349
664	31110 (2017/06)	31220 (1997/05)	0.255971479500891
665	31110 (2017/06)	31320 (1997/05)	0.260173058933583
666	31110 (2017/06)	31320 (1986/03)	0.251515994436718
667	31110 (2017/06)	31320 (2002/06)	0.264629247638693
668	31110 (2017/06)	31425 (2017/06)	0.278376594808623
669	31110 (2017/06)	31430 (2017/06)	0.283873725346523
670	31110 (2017/06)	31626 (2017/06)	0.283873725346523
671	31110 (2017/06)	31320 (2012/06)	0.270139803147138
672	31110 (2017/06)	31720 (2012/06)	0.257220737013157
673	31110 (2017/06)	31720 (2017/06)	0.281324413198775
674	31110 (2017/06)	31320 (1962/11)	0.193973123388082
675	31110 (2017/06)	31220 (1962/11)	0.185649114667904
676	31110 (2017/06)	31220 (1967/03)	0.217826925931423
677	31110 (2017/06)	31522 (1968/06)	0.188883968113375
678	31110 (2017/06)	31621 (1967/03)	0.192174827275458
679	31110 (2017/06)	31220 (2002/06)	0.192428791096141
680	31110 (2017/06)	31110 (1997/05)	0.198443260958624
681	31110 (2017/06)	31111 (1997/05)	0.22405644222207
682	31110 (2017/06)	31631 (2012/06)	0.212910447761194
683	31110 (2017/06)	31621 (1981/06)	0.223746827411168
684	31110 (2017/06)	31622 (1981/06)	0.223746827411168
685	31110 (2017/06)	31626 (2002/06)	0.246946022727273
686	31110 (2017/06)	31624 (1997/05)	0.215882806476484
687	31110 (2017/06)	31625 (1997/05)	0.215882806476484
688	31110 (2017/06)	31110 (2002/06)	0.253895508707608
689	31110 (2017/06)	31320 (1993/03)	0.245250921463
690	31110 (2017/06)	31220 (1958/11)	0.143002322880372
691	31110 (2017/06)	31621 (1968/06)	0.14390958560067
692	31110 (2017/06)	31622 (1962/11)	0.149527236214543
693	31110 (2017/06)	31320 (1981/06)	0.0697332493173703
694	31110 (2017/06)	31521 (1962/11)	0.144619840695148
695	31110 (2017/06)	31230 (2017/06)	0.243090121808102
696	31110 (2017/06)	31240 (2017/06)	0.231248565150372
697	31110 (2017/06)	31630 (2012/06)	0.218793294541424
698	31110 (2017/06)	31021 (2012/06)	0.243949622961822
699	31110 (2017/06)	31110 (2012/06)	0.207344951459193
700	31110 (2017/06)	31624 (2012/06)	0.2549420283417
701	31110 (2017/06)	31624 (2017/06)	0.276421257471158
702	31110 (2017/06)	31230 (2012/06)	0.247187608168917
703	31110 (2017/06)	31626 (2012/06)	0.254624091285543
704	31110 (2017/06)	31522 (1967/03)	0.231745572124897
705	31110 (2017/06)	31421 (1962/11)	0.1933954658325
706	31110 (2017/06)	31621 (1973/03)	0.205587000182582
707	31110 (2017/06)	31220 (1981/06)	0.209540636042403
708	31110 (2017/06)	31220 (1986/03)	0.232372111396405
709	31110 (2017/06)	31521 (1958/11)	0.170410435889278
710	31110 (2017/06)	31320 (1988/06)	0.13072788234668
711	31110 (2017/06)	31624 (2002/06)	0.219685788317098
712	31110 (2017/06)	31625 (1993/03)	0.209563947700272
713	31110 (2017/06)	31720 (2002/06)	0.180057602542457
714	31110 (2017/06)	31220 (1973/03)	0.186411396527797
715	31110 (2017/06)	31220 (1978/03)	0.177768675439046
716	31421 (2012/06)	31220 (2017/06)	0.0895494131010981
717	31421 (2012/06)	31320 (2017/06)	0.17303858332356
718	31421 (2012/06)	31624 (1993/03)	0.183429513602638
719	31421 (2012/06)	31720 (1997/05)	0.149164964556049
720	31421 (2012/06)	31320 (1968/06)	0.237190676660848
721	31421 (2012/06)	31421 (1968/06)	0.237190676660848
722	31421 (2012/06)	31621 (1962/11)	0.250969333803313
723	31421 (2012/06)	31220 (1988/06)	0.255470434423597
724	31421 (2012/06)	31621 (1988/06)	0.277262072198781
725	31421 (2012/06)	31110 (1993/03)	0.228462881199302
726	31421 (2012/06)	31110 (2017/06)	0.24518002904502
727	31421 (2012/06)	31421 (2012/06)	1
728	31421 (2012/06)	31621 (1986/03)	0.295313561240661
729	31421 (2012/06)	31220 (1997/05)	0.293323514973
730	31421 (2012/06)	31320 (1997/05)	0.291429398706689
731	31421 (2012/06)	31320 (1986/03)	0.312502961102952
732	31421 (2012/06)	31320 (2002/06)	0.326199227655516
733	31421 (2012/06)	31425 (2017/06)	0.286011299435028
734	31421 (2012/06)	31430 (2017/06)	0.286940737833595
735	31421 (2012/06)	31626 (2017/06)	0.286940737833595
736	31421 (2012/06)	31320 (2012/06)	0.29405487804878
737	31421 (2012/06)	31720 (2012/06)	0.304509094159181
738	31421 (2012/06)	31720 (2017/06)	0.279482814153591
739	31421 (2012/06)	31320 (1962/11)	0.211552768625784
740	31421 (2012/06)	31220 (1962/11)	0.186929388651335
741	31421 (2012/06)	31220 (1967/03)	0.225952813067151
742	31421 (2012/06)	31522 (1968/06)	0.211229186793203
743	31421 (2012/06)	31621 (1967/03)	0.205374499714122
744	31421 (2012/06)	31220 (2002/06)	0.192476280308495
745	31421 (2012/06)	31110 (1997/05)	0.176812626082829
746	31421 (2012/06)	31111 (1997/05)	0.23790365840575
747	31421 (2012/06)	31631 (2012/06)	0.23008139401582
748	31421 (2012/06)	31621 (1981/06)	0.196706100672698
749	31421 (2012/06)	31622 (1981/06)	0.196706100672698
750	31421 (2012/06)	31626 (2002/06)	0.233085965007313
751	31421 (2012/06)	31624 (1997/05)	0.2185303514377
752	31421 (2012/06)	31625 (1997/05)	0.2185303514377
753	31421 (2012/06)	31110 (2002/06)	0.271412912991283
754	31421 (2012/06)	31320 (1993/03)	0.243584143278366
755	31421 (2012/06)	31220 (1958/11)	0.154753375585561
756	31421 (2012/06)	31621 (1968/06)	0.139484330656361
757	31421 (2012/06)	31622 (1962/11)	0.151811770428016
758	31421 (2012/06)	31320 (1981/06)	0.0742965140697186
759	31421 (2012/06)	31521 (1962/11)	0.201897237450285
760	31421 (2012/06)	31230 (2017/06)	0.293522485867569
761	31421 (2012/06)	31240 (2017/06)	0.268817523447703
762	31421 (2012/06)	31630 (2012/06)	0.322724296005239
763	31421 (2012/06)	31021 (2012/06)	0.32578629978695
764	31421 (2012/06)	31110 (2012/06)	0.291243279759057
765	31421 (2012/06)	31624 (2012/06)	0.328977159880834
766	31421 (2012/06)	31624 (2017/06)	0.328035678086357
767	31421 (2012/06)	31230 (2012/06)	0.333228864686986
768	31421 (2012/06)	31626 (2012/06)	0.34127705270114
769	31421 (2012/06)	31522 (1967/03)	0.308996421877662
770	31421 (2012/06)	31421 (1962/11)	0.280229278500591
771	31421 (2012/06)	31621 (1973/03)	0.292244235580499
772	31421 (2012/06)	31220 (1981/06)	0.279985861283481
773	31421 (2012/06)	31220 (1986/03)	0.293746783324756
774	31421 (2012/06)	31521 (1958/11)	0.252176765267176
775	31421 (2012/06)	31320 (1988/06)	0.207443082311734
776	31421 (2012/06)	31624 (2002/06)	0.295620549494209
777	31421 (2012/06)	31625 (1993/03)	0.30175
778	31421 (2012/06)	31720 (2002/06)	0.247781747627949
779	31421 (2012/06)	31220 (1973/03)	0.281438754965446
780	31421 (2012/06)	31220 (1978/03)	0.261155437352246
781	31621 (1986/03)	31220 (2017/06)	0.0916125466353461
782	31621 (1986/03)	31320 (2017/06)	0.170824123776445
783	31621 (1986/03)	31624 (1993/03)	0.208144209570743
784	31621 (1986/03)	31720 (1997/05)	0.172986254067335
785	31621 (1986/03)	31320 (1968/06)	0.260680666183925
786	31621 (1986/03)	31421 (1968/06)	0.260680666183925
787	31621 (1986/03)	31621 (1962/11)	0.265454151780881
788	31621 (1986/03)	31220 (1988/06)	0.272812146823252
789	31621 (1986/03)	31621 (1988/06)	0.301706725913957
790	31621 (1986/03)	31110 (1993/03)	0.229367338003503
791	31621 (1986/03)	31110 (2017/06)	0.235676189470349
792	31621 (1986/03)	31421 (2012/06)	0.295313561240661
793	31621 (1986/03)	31621 (1986/03)	1
794	31621 (1986/03)	31220 (1997/05)	0.310163243812533
795	31621 (1986/03)	31320 (1997/05)	0.308368676942174
796	31621 (1986/03)	31320 (1986/03)	0.337649757838389
797	31621 (1986/03)	31320 (2002/06)	0.328959009141846
798	31621 (1986/03)	31425 (2017/06)	0.281664054708648
799	31621 (1986/03)	31430 (2017/06)	0.291816617117822
800	31621 (1986/03)	31626 (2017/06)	0.291816617117822
801	31621 (1986/03)	31320 (2012/06)	0.282295116999679
802	31621 (1986/03)	31720 (2012/06)	0.308200434085118
803	31621 (1986/03)	31720 (2017/06)	0.275209372125672
804	31621 (1986/03)	31320 (1962/11)	0.23005073800738
805	31621 (1986/03)	31220 (1962/11)	0.205205964114228
806	31621 (1986/03)	31220 (1967/03)	0.241513153841415
807	31621 (1986/03)	31522 (1968/06)	0.226003705991353
808	31621 (1986/03)	31621 (1967/03)	0.222395314057827
809	31621 (1986/03)	31220 (2002/06)	0.202895068772899
810	31621 (1986/03)	31110 (1997/05)	0.186014979338843
811	31621 (1986/03)	31111 (1997/05)	0.247373888953019
812	31621 (1986/03)	31631 (2012/06)	0.226762378060004
813	31621 (1986/03)	31621 (1981/06)	0.230329867796175
814	31621 (1986/03)	31622 (1981/06)	0.230329867796175
815	31621 (1986/03)	31626 (2002/06)	0.24344678615214
816	31621 (1986/03)	31624 (1997/05)	0.243119266055046
817	31621 (1986/03)	31625 (1997/05)	0.243119266055046
818	31621 (1986/03)	31110 (2002/06)	0.285601976639712
819	31621 (1986/03)	31320 (1993/03)	0.264913634474981
820	31621 (1986/03)	31220 (1958/11)	0.163671105272586
821	31621 (1986/03)	31621 (1968/06)	0.15470346291628
822	31621 (1986/03)	31622 (1962/11)	0.165255649623358
823	31621 (1986/03)	31320 (1981/06)	0.0753177257525084
824	31621 (1986/03)	31521 (1962/11)	0.205215356326963
825	31621 (1986/03)	31230 (2017/06)	0.277005743931814
826	31621 (1986/03)	31240 (2017/06)	0.247665387288827
827	31621 (1986/03)	31630 (2012/06)	0.296921846891865
828	31621 (1986/03)	31021 (2012/06)	0.305845743498555
829	31621 (1986/03)	31110 (2012/06)	0.265177630266944
830	31621 (1986/03)	31624 (2012/06)	0.315568714532445
831	31621 (1986/03)	31624 (2017/06)	0.312431842966194
832	31621 (1986/03)	31230 (2012/06)	0.32348518714187
833	31621 (1986/03)	31626 (2012/06)	0.31906929261134
834	31621 (1986/03)	31522 (1967/03)	0.321815718157182
835	31621 (1986/03)	31421 (1962/11)	0.28672476948339
836	31621 (1986/03)	31621 (1973/03)	0.296954941604037
837	31621 (1986/03)	31220 (1981/06)	0.291374517694893
838	31621 (1986/03)	31220 (1986/03)	0.314102564102564
839	31621 (1986/03)	31521 (1958/11)	0.250825591802722
840	31621 (1986/03)	31320 (1988/06)	0.20386063190195
841	31621 (1986/03)	31624 (2002/06)	0.289346018145161
842	31621 (1986/03)	31625 (1993/03)	0.317910545645331
843	31621 (1986/03)	31720 (2002/06)	0.24044324010452
844	31621 (1986/03)	31220 (1973/03)	0.277555362692125
845	31621 (1986/03)	31220 (1978/03)	0.256865667870948
846	31220 (1997/05)	31220 (2017/06)	0.106678656094172
847	31220 (1997/05)	31320 (2017/06)	0.19348925874331
848	31220 (1997/05)	31624 (1993/03)	0.222462848181615
849	31220 (1997/05)	31720 (1997/05)	0.195900302818542
850	31220 (1997/05)	31320 (1968/06)	0.273426267425142
851	31220 (1997/05)	31421 (1968/06)	0.273426267425142
852	31220 (1997/05)	31621 (1962/11)	0.250059199621122
853	31220 (1997/05)	31220 (1988/06)	0.272869218758413
854	31220 (1997/05)	31621 (1988/06)	0.270090732339598
855	31220 (1997/05)	31110 (1993/03)	0.239477236470733
856	31220 (1997/05)	31110 (2017/06)	0.255971479500891
857	31220 (1997/05)	31421 (2012/06)	0.293323514973
858	31220 (1997/05)	31621 (1986/03)	0.310163243812533
859	31220 (1997/05)	31220 (1997/05)	1
860	31220 (1997/05)	31320 (1997/05)	0.317583800480494
861	31220 (1997/05)	31320 (1986/03)	0.311023622047244
862	31220 (1997/05)	31320 (2002/06)	0.332025159937638
863	31220 (1997/05)	31425 (2017/06)	0.270475798992909
864	31220 (1997/05)	31430 (2017/06)	0.289077266739218
865	31220 (1997/05)	31626 (2017/06)	0.289077266739218
866	31220 (1997/05)	31320 (2012/06)	0.303435457761257
867	31220 (1997/05)	31720 (2012/06)	0.302639656230816
868	31220 (1997/05)	31720 (2017/06)	0.281123643328368
869	31220 (1997/05)	31320 (1962/11)	0.230292865436718
870	31220 (1997/05)	31220 (1962/11)	0.223637289862455
871	31220 (1997/05)	31220 (1967/03)	0.280988184747583
872	31220 (1997/05)	31522 (1968/06)	0.224977362958835
873	31220 (1997/05)	31621 (1967/03)	0.228237791932059
874	31220 (1997/05)	31220 (2002/06)	0.23325234293648
875	31220 (1997/05)	31110 (1997/05)	0.225053240036507
876	31220 (1997/05)	31111 (1997/05)	0.254701076384386
877	31220 (1997/05)	31631 (2012/06)	0.244857844857845
878	31220 (1997/05)	31621 (1981/06)	0.233423298562988
879	31220 (1997/05)	31622 (1981/06)	0.233423298562988
880	31220 (1997/05)	31626 (2002/06)	0.263154402494858
881	31220 (1997/05)	31624 (1997/05)	0.255458515283843
882	31220 (1997/05)	31625 (1997/05)	0.255458515283843
883	31220 (1997/05)	31110 (2002/06)	0.302854256125284
884	31220 (1997/05)	31320 (1993/03)	0.280623907489579
885	31220 (1997/05)	31220 (1958/11)	0.175435005117707
886	31220 (1997/05)	31621 (1968/06)	0.158684009181331
887	31220 (1997/05)	31622 (1962/11)	0.167740945365255
888	31220 (1997/05)	31320 (1981/06)	0.0784187928737107
889	31220 (1997/05)	31521 (1962/11)	0.188968157299461
890	31220 (1997/05)	31230 (2017/06)	0.26445177505498
891	31220 (1997/05)	31240 (2017/06)	0.235498986828774
892	31220 (1997/05)	31630 (2012/06)	0.275266049940878
893	31220 (1997/05)	31021 (2012/06)	0.305628116836856
894	31220 (1997/05)	31110 (2012/06)	0.251321180452467
895	31220 (1997/05)	31624 (2012/06)	0.302233902759527
896	31220 (1997/05)	31624 (2017/06)	0.304263827110572
897	31220 (1997/05)	31230 (2012/06)	0.309750194485262
898	31220 (1997/05)	31626 (2012/06)	0.309584548104956
899	31220 (1997/05)	31522 (1967/03)	0.300659891142045
900	31220 (1997/05)	31421 (1962/11)	0.246429381092723
901	31220 (1997/05)	31621 (1973/03)	0.263830878581373
902	31220 (1997/05)	31220 (1981/06)	0.266464832609363
903	31220 (1997/05)	31220 (1986/03)	0.309524988855317
904	31220 (1997/05)	31521 (1958/11)	0.233829883278519
905	31220 (1997/05)	31320 (1988/06)	0.170564479942565
906	31220 (1997/05)	31624 (2002/06)	0.26037354542195
907	31220 (1997/05)	31625 (1993/03)	0.276426047450782
908	31220 (1997/05)	31720 (2002/06)	0.218498259572352
909	31220 (1997/05)	31220 (1973/03)	0.253642039542144
910	31220 (1997/05)	31220 (1978/03)	0.237065596832178
911	31320 (1997/05)	31220 (2017/06)	0.106055802155992
912	31320 (1997/05)	31320 (2017/06)	0.18759336985132
913	31320 (1997/05)	31624 (1993/03)	0.21849593495935
914	31320 (1997/05)	31720 (1997/05)	0.179303660627749
915	31320 (1997/05)	31320 (1968/06)	0.254193314830457
916	31320 (1997/05)	31421 (1968/06)	0.254193314830457
917	31320 (1997/05)	31621 (1962/11)	0.255729865282557
918	31320 (1997/05)	31220 (1988/06)	0.263166185350486
919	31320 (1997/05)	31621 (1988/06)	0.291302471134132
920	31320 (1997/05)	31110 (1993/03)	0.243561131551963
921	31320 (1997/05)	31110 (2017/06)	0.260173058933583
922	31320 (1997/05)	31421 (2012/06)	0.291429398706689
923	31320 (1997/05)	31621 (1986/03)	0.308368676942174
924	31320 (1997/05)	31220 (1997/05)	0.317583800480494
925	31320 (1997/05)	31320 (1997/05)	1
926	31320 (1997/05)	31320 (1986/03)	0.337500685419751
927	31320 (1997/05)	31320 (2002/06)	0.343555010399445
928	31320 (1997/05)	31425 (2017/06)	0.295578687004019
929	31320 (1997/05)	31430 (2017/06)	0.317583491406564
930	31320 (1997/05)	31626 (2017/06)	0.317583491406564
931	31320 (1997/05)	31320 (2012/06)	0.296658278223211
932	31320 (1997/05)	31720 (2012/06)	0.307400858802728
933	31320 (1997/05)	31720 (2017/06)	0.282110331832932
934	31320 (1997/05)	31320 (1962/11)	0.227745227745228
935	31320 (1997/05)	31220 (1962/11)	0.21483466121413
936	31320 (1997/05)	31220 (1967/03)	0.247189480138993
937	31320 (1997/05)	31522 (1968/06)	0.231311127829834
938	31320 (1997/05)	31621 (1967/03)	0.234440122256182
939	31320 (1997/05)	31220 (2002/06)	0.221677193925548
940	31320 (1997/05)	31110 (1997/05)	0.218150987909171
941	31320 (1997/05)	31111 (1997/05)	0.268189400744258
942	31320 (1997/05)	31631 (2012/06)	0.247525433049216
943	31320 (1997/05)	31621 (1981/06)	0.243183122847302
944	31320 (1997/05)	31622 (1981/06)	0.243183122847302
945	31320 (1997/05)	31626 (2002/06)	0.257059773828756
946	31320 (1997/05)	31624 (1997/05)	0.259158945117605
947	31320 (1997/05)	31625 (1997/05)	0.259158945117605
948	31320 (1997/05)	31110 (2002/06)	0.302314070040837
949	31320 (1997/05)	31320 (1993/03)	0.287216453938232
950	31320 (1997/05)	31220 (1958/11)	0.170359559506435
951	31320 (1997/05)	31621 (1968/06)	0.159290716733721
952	31320 (1997/05)	31622 (1962/11)	0.170209580838323
953	31320 (1997/05)	31320 (1981/06)	0.0754370713802762
954	31320 (1997/05)	31521 (1962/11)	0.188418273645546
955	31320 (1997/05)	31230 (2017/06)	0.269669482617667
956	31320 (1997/05)	31240 (2017/06)	0.243943981831945
957	31320 (1997/05)	31630 (2012/06)	0.28352888242827
958	31320 (1997/05)	31021 (2012/06)	0.305863956215794
959	31320 (1997/05)	31110 (2012/06)	0.249537621466107
960	31320 (1997/05)	31624 (2012/06)	0.306718682271348
961	31320 (1997/05)	31624 (2017/06)	0.308375916463008
962	31320 (1997/05)	31230 (2012/06)	0.314267379679144
963	31320 (1997/05)	31626 (2012/06)	0.323230490018149
964	31320 (1997/05)	31522 (1967/03)	0.303556147190263
965	31320 (1997/05)	31421 (1962/11)	0.261372847832431
966	31320 (1997/05)	31621 (1973/03)	0.281278672881418
967	31320 (1997/05)	31220 (1981/06)	0.2831412419475
968	31320 (1997/05)	31220 (1986/03)	0.310718469347911
969	31320 (1997/05)	31521 (1958/11)	0.226053882725832
970	31320 (1997/05)	31320 (1988/06)	0.180701217866844
971	31320 (1997/05)	31624 (2002/06)	0.278141147230035
972	31320 (1997/05)	31625 (1993/03)	0.284632651010084
973	31320 (1997/05)	31720 (2002/06)	0.220164913839925
974	31320 (1997/05)	31220 (1973/03)	0.249914364010048
975	31320 (1997/05)	31220 (1978/03)	0.232903508094613
976	31320 (1986/03)	31220 (2017/06)	0.0980392156862745
977	31320 (1986/03)	31320 (2017/06)	0.178719422537094
978	31320 (1986/03)	31624 (1993/03)	0.209359437887987
979	31320 (1986/03)	31720 (1997/05)	0.180697428672068
980	31320 (1986/03)	31320 (1968/06)	0.27174294744235
981	31320 (1986/03)	31421 (1968/06)	0.27174294744235
982	31320 (1986/03)	31621 (1962/11)	0.28835129557441
983	31320 (1986/03)	31220 (1988/06)	0.293877128513017
984	31320 (1986/03)	31621 (1988/06)	0.313774162881589
985	31320 (1986/03)	31110 (1993/03)	0.25030447137969
986	31320 (1986/03)	31110 (2017/06)	0.251515994436718
987	31320 (1986/03)	31421 (2012/06)	0.312502961102952
988	31320 (1986/03)	31621 (1986/03)	0.337649757838389
989	31320 (1986/03)	31220 (1997/05)	0.311023622047244
990	31320 (1986/03)	31320 (1997/05)	0.337500685419751
991	31320 (1986/03)	31320 (1986/03)	1
992	31320 (1986/03)	31320 (2002/06)	0.348763998554988
993	31320 (1986/03)	31425 (2017/06)	0.294555561070028
994	31320 (1986/03)	31430 (2017/06)	0.307759754493643
995	31320 (1986/03)	31626 (2017/06)	0.307759754493643
996	31320 (1986/03)	31320 (2012/06)	0.295021305225387
997	31320 (1986/03)	31720 (2012/06)	0.316352571652925
998	31320 (1986/03)	31720 (2017/06)	0.27559923778959
999	31320 (1986/03)	31320 (1962/11)	0.239910177823633
1000	31320 (1986/03)	31220 (1962/11)	0.215518394648829
1001	31320 (1986/03)	31220 (1967/03)	0.261601992658626
1002	31320 (1986/03)	31522 (1968/06)	0.246873765960247
1003	31320 (1986/03)	31621 (1967/03)	0.247533333333333
1004	31320 (1986/03)	31220 (2002/06)	0.21415873015873
1005	31320 (1986/03)	31110 (1997/05)	0.202575225504372
1006	31320 (1986/03)	31111 (1997/05)	0.267164361767226
1007	31320 (1986/03)	31631 (2012/06)	0.241448822993887
1008	31320 (1986/03)	31621 (1981/06)	0.244346049046322
1009	31320 (1986/03)	31622 (1981/06)	0.244346049046322
1010	31320 (1986/03)	31626 (2002/06)	0.251918237063409
1011	31320 (1986/03)	31624 (1997/05)	0.252473581476745
1012	31320 (1986/03)	31625 (1997/05)	0.252473581476745
1013	31320 (1986/03)	31110 (2002/06)	0.303420069942505
1014	31320 (1986/03)	31320 (1993/03)	0.293565768621236
1015	31320 (1986/03)	31220 (1958/11)	0.167556700383238
1016	31320 (1986/03)	31621 (1968/06)	0.166054267947993
1017	31320 (1986/03)	31622 (1962/11)	0.179366773390253
1018	31320 (1986/03)	31320 (1981/06)	0.0806406555545209
1019	31320 (1986/03)	31521 (1962/11)	0.20730838297751
1020	31320 (1986/03)	31230 (2017/06)	0.290615384615385
1021	31320 (1986/03)	31240 (2017/06)	0.258885147774037
1022	31320 (1986/03)	31630 (2012/06)	0.302919207839375
1023	31320 (1986/03)	31021 (2012/06)	0.318818876473525
1024	31320 (1986/03)	31110 (2012/06)	0.265894608199726
1025	31320 (1986/03)	31624 (2012/06)	0.319748683987095
1026	31320 (1986/03)	31624 (2017/06)	0.318937453882547
1027	31320 (1986/03)	31230 (2012/06)	0.339382402707276
1028	31320 (1986/03)	31626 (2012/06)	0.340009792139582
1029	31320 (1986/03)	31522 (1967/03)	0.34031190926276
1030	31320 (1986/03)	31421 (1962/11)	0.296372214088173
1031	31320 (1986/03)	31621 (1973/03)	0.310704101776705
1032	31320 (1986/03)	31220 (1981/06)	0.306501815666609
1033	31320 (1986/03)	31220 (1986/03)	0.334165306710185
1034	31320 (1986/03)	31521 (1958/11)	0.254877121864707
1035	31320 (1986/03)	31320 (1988/06)	0.210406705088813
1036	31320 (1986/03)	31624 (2002/06)	0.297827496757458
1037	31320 (1986/03)	31625 (1993/03)	0.319684245885119
1038	31320 (1986/03)	31720 (2002/06)	0.239625892197883
1039	31320 (1986/03)	31220 (1973/03)	0.280752491123583
1040	31320 (1986/03)	31220 (1978/03)	0.260555383503665
1041	31320 (2002/06)	31220 (2017/06)	0.100694200967674
1042	31320 (2002/06)	31320 (2017/06)	0.185278045644487
1043	31320 (2002/06)	31624 (1993/03)	0.211917064556217
1044	31320 (2002/06)	31720 (1997/05)	0.173549852980487
1045	31320 (2002/06)	31320 (1968/06)	0.256553262688232
1046	31320 (2002/06)	31421 (1968/06)	0.256553262688232
1047	31320 (2002/06)	31621 (1962/11)	0.264602010323282
1048	31320 (2002/06)	31220 (1988/06)	0.282497390266938
1049	31320 (2002/06)	31621 (1988/06)	0.302424672821345
1050	31320 (2002/06)	31110 (1993/03)	0.246307340727942
1051	31320 (2002/06)	31110 (2017/06)	0.264629247638693
1052	31320 (2002/06)	31421 (2012/06)	0.326199227655516
1053	31320 (2002/06)	31621 (1986/03)	0.328959009141846
1054	31320 (2002/06)	31220 (1997/05)	0.332025159937638
1055	31320 (2002/06)	31320 (1997/05)	0.343555010399445
1056	31320 (2002/06)	31320 (1986/03)	0.348763998554988
1057	31320 (2002/06)	31320 (2002/06)	1
1058	31320 (2002/06)	31425 (2017/06)	0.315828112764291
1059	31320 (2002/06)	31430 (2017/06)	0.32004281509232
1060	31320 (2002/06)	31626 (2017/06)	0.32004281509232
1061	31320 (2002/06)	31320 (2012/06)	0.317983786466663
1062	31320 (2002/06)	31720 (2012/06)	0.330523577862338
1063	31320 (2002/06)	31720 (2017/06)	0.300376647834275
1064	31320 (2002/06)	31320 (1962/11)	0.230425963488844
1065	31320 (2002/06)	31220 (1962/11)	0.205017465862178
1066	31320 (2002/06)	31220 (1967/03)	0.247542003733665
1067	31320 (2002/06)	31522 (1968/06)	0.232892107892108
1068	31320 (2002/06)	31621 (1967/03)	0.230468503688757
1069	31320 (2002/06)	31220 (2002/06)	0.226167764170103
1070	31320 (2002/06)	31110 (1997/05)	0.213123464169489
1071	31320 (2002/06)	31111 (1997/05)	0.267621404997643
1072	31320 (2002/06)	31631 (2012/06)	0.242783956016494
1073	31320 (2002/06)	31621 (1981/06)	0.224741473440812
1074	31320 (2002/06)	31622 (1981/06)	0.224741473440812
1075	31320 (2002/06)	31626 (2002/06)	0.274640687954778
1076	31320 (2002/06)	31624 (1997/05)	0.261471467567919
1077	31320 (2002/06)	31625 (1997/05)	0.261471467567919
1078	31320 (2002/06)	31110 (2002/06)	0.321293988057279
1079	31320 (2002/06)	31320 (1993/03)	0.28816133147057
1080	31320 (2002/06)	31220 (1958/11)	0.162449028544015
1081	31320 (2002/06)	31621 (1968/06)	0.153456436237584
1082	31320 (2002/06)	31622 (1962/11)	0.170483631954735
1083	31320 (2002/06)	31320 (1981/06)	0.081333033100653
1084	31320 (2002/06)	31521 (1962/11)	0.208710264668814
1085	31320 (2002/06)	31230 (2017/06)	0.299432677760968
1086	31320 (2002/06)	31240 (2017/06)	0.274677314513882
1087	31320 (2002/06)	31630 (2012/06)	0.321219545392677
1088	31320 (2002/06)	31021 (2012/06)	0.340618682534233
1089	31320 (2002/06)	31110 (2012/06)	0.293228254524227
1090	31320 (2002/06)	31624 (2012/06)	0.335497110310746
1091	31320 (2002/06)	31624 (2017/06)	0.336189537723319
1092	31320 (2002/06)	31230 (2012/06)	0.348116772559279
1093	31320 (2002/06)	31626 (2012/06)	0.358549450549451
1094	31320 (2002/06)	31522 (1967/03)	0.32416110430005
1095	31320 (2002/06)	31421 (1962/11)	0.285664578983994
1096	31320 (2002/06)	31621 (1973/03)	0.303995161691985
1097	31320 (2002/06)	31220 (1981/06)	0.294728934518593
1098	31320 (2002/06)	31220 (1986/03)	0.329721938063796
1099	31320 (2002/06)	31521 (1958/11)	0.25
1100	31320 (2002/06)	31320 (1988/06)	0.206197747900965
1101	31320 (2002/06)	31624 (2002/06)	0.315185877198634
1102	31320 (2002/06)	31625 (1993/03)	0.326670417314757
1103	31320 (2002/06)	31720 (2002/06)	0.25421609961761
1104	31320 (2002/06)	31220 (1973/03)	0.286703405397767
1105	31320 (2002/06)	31220 (1978/03)	0.268654809363181
1106	31425 (2017/06)	31220 (2017/06)	0.0981190342504211
1107	31425 (2017/06)	31320 (2017/06)	0.191111686965535
1108	31425 (2017/06)	31624 (1993/03)	0.183955917216634
1109	31425 (2017/06)	31720 (1997/05)	0.152656178000132
1110	31425 (2017/06)	31320 (1968/06)	0.216659450097424
1111	31425 (2017/06)	31421 (1968/06)	0.216659450097424
1112	31425 (2017/06)	31621 (1962/11)	0.236437203854549
1113	31425 (2017/06)	31220 (1988/06)	0.240736279092179
1114	31425 (2017/06)	31621 (1988/06)	0.268501559328746
1115	31425 (2017/06)	31110 (1993/03)	0.212907084216822
1116	31425 (2017/06)	31110 (2017/06)	0.278376594808623
1117	31425 (2017/06)	31421 (2012/06)	0.286011299435028
1118	31425 (2017/06)	31621 (1986/03)	0.281664054708648
1119	31425 (2017/06)	31220 (1997/05)	0.270475798992909
1120	31425 (2017/06)	31320 (1997/05)	0.295578687004019
1121	31425 (2017/06)	31320 (1986/03)	0.294555561070028
1122	31425 (2017/06)	31320 (2002/06)	0.315828112764291
1123	31425 (2017/06)	31425 (2017/06)	1
1124	31425 (2017/06)	31430 (2017/06)	0.340120868949747
1125	31425 (2017/06)	31626 (2017/06)	0.340120868949747
1126	31425 (2017/06)	31320 (2012/06)	0.281874865620297
1127	31425 (2017/06)	31720 (2012/06)	0.297383775644645
1128	31425 (2017/06)	31720 (2017/06)	0.313340020060181
1129	31425 (2017/06)	31320 (1962/11)	0.201361315938741
1130	31425 (2017/06)	31220 (1962/11)	0.180927416838295
1131	31425 (2017/06)	31220 (1967/03)	0.21628854692537
1132	31425 (2017/06)	31522 (1968/06)	0.203262463343109
1133	31425 (2017/06)	31621 (1967/03)	0.192951271835734
1134	31425 (2017/06)	31220 (2002/06)	0.193071981749415
1135	31425 (2017/06)	31110 (1997/05)	0.176983716722667
1136	31425 (2017/06)	31111 (1997/05)	0.231307740861881
1137	31425 (2017/06)	31631 (2012/06)	0.214705522223583
1138	31425 (2017/06)	31621 (1981/06)	0.221779633793768
1139	31425 (2017/06)	31622 (1981/06)	0.221779633793768
1140	31425 (2017/06)	31626 (2002/06)	0.253037037037037
1141	31425 (2017/06)	31624 (1997/05)	0.220400958265036
1142	31425 (2017/06)	31625 (1997/05)	0.220400958265036
1143	31425 (2017/06)	31110 (2002/06)	0.266217495406203
1144	31425 (2017/06)	31320 (1993/03)	0.241986615005284
1145	31425 (2017/06)	31220 (1958/11)	0.146737841043891
1146	31425 (2017/06)	31621 (1968/06)	0.137769570665436
1147	31425 (2017/06)	31622 (1962/11)	0.141069546891465
1148	31425 (2017/06)	31320 (1981/06)	0.0708858496469116
1149	31425 (2017/06)	31521 (1962/11)	0.187166069953181
1150	31425 (2017/06)	31230 (2017/06)	0.306397562833206
1151	31425 (2017/06)	31240 (2017/06)	0.288453104442078
1152	31425 (2017/06)	31630 (2012/06)	0.2872460496614
1153	31425 (2017/06)	31021 (2012/06)	0.296634277902981
1154	31425 (2017/06)	31110 (2012/06)	0.259785362520994
1155	31425 (2017/06)	31624 (2012/06)	0.312474235303817
1156	31425 (2017/06)	31624 (2017/06)	0.334690728278109
1157	31425 (2017/06)	31230 (2012/06)	0.310516314236041
1158	31425 (2017/06)	31626 (2012/06)	0.326797385620915
1159	31425 (2017/06)	31522 (1967/03)	0.280955733521077
1160	31425 (2017/06)	31421 (1962/11)	0.255691660480079
1161	31425 (2017/06)	31621 (1973/03)	0.278707423580786
1162	31425 (2017/06)	31220 (1981/06)	0.271011162179908
1163	31425 (2017/06)	31220 (1986/03)	0.286377360191068
1164	31425 (2017/06)	31521 (1958/11)	0.221418847375586
1165	31425 (2017/06)	31320 (1988/06)	0.183441729653718
1166	31425 (2017/06)	31624 (2002/06)	0.297203575859765
1167	31425 (2017/06)	31625 (1993/03)	0.276934362441794
1168	31425 (2017/06)	31720 (2002/06)	0.248193006446572
1169	31425 (2017/06)	31220 (1973/03)	0.246512265314513
1170	31425 (2017/06)	31220 (1978/03)	0.238456736171807
1171	31430 (2017/06)	31220 (2017/06)	0.108487450462351
1172	31430 (2017/06)	31320 (2017/06)	0.207860131500299
1173	31430 (2017/06)	31624 (1993/03)	0.211655984498435
1174	31430 (2017/06)	31720 (1997/05)	0.173265807243708
1175	31430 (2017/06)	31320 (1968/06)	0.235003657644477
1176	31430 (2017/06)	31421 (1968/06)	0.235003657644477
1177	31430 (2017/06)	31621 (1962/11)	0.24078449905482
1178	31430 (2017/06)	31220 (1988/06)	0.248421499442882
1179	31430 (2017/06)	31621 (1988/06)	0.268426186863213
1180	31430 (2017/06)	31110 (1993/03)	0.23374071117116
1181	31430 (2017/06)	31110 (2017/06)	0.283873725346523
1182	31430 (2017/06)	31421 (2012/06)	0.286940737833595
1183	31430 (2017/06)	31621 (1986/03)	0.291816617117822
1184	31430 (2017/06)	31220 (1997/05)	0.289077266739218
1185	31430 (2017/06)	31320 (1997/05)	0.317583491406564
1186	31430 (2017/06)	31320 (1986/03)	0.307759754493643
1187	31430 (2017/06)	31320 (2002/06)	0.32004281509232
1188	31430 (2017/06)	31425 (2017/06)	0.340120868949747
1189	31430 (2017/06)	31430 (2017/06)	1
1190	31430 (2017/06)	31626 (2017/06)	1
1191	31430 (2017/06)	31320 (2012/06)	0.3003848003848
1192	31430 (2017/06)	31720 (2012/06)	0.309436496048758
1193	31430 (2017/06)	31720 (2017/06)	0.336679493614411
1194	31430 (2017/06)	31320 (1962/11)	0.21119202759678
1195	31430 (2017/06)	31220 (1962/11)	0.204442200908632
1196	31430 (2017/06)	31220 (1967/03)	0.240111614928497
1197	31430 (2017/06)	31522 (1968/06)	0.221771656295882
1198	31430 (2017/06)	31621 (1967/03)	0.215665538635082
1199	31430 (2017/06)	31220 (2002/06)	0.205806010928962
1200	31430 (2017/06)	31110 (1997/05)	0.199385122975405
1201	31430 (2017/06)	31111 (1997/05)	0.244533574847975
1202	31430 (2017/06)	31631 (2012/06)	0.242490480891271
1203	31430 (2017/06)	31621 (1981/06)	0.251919206976224
1204	31430 (2017/06)	31622 (1981/06)	0.251919206976224
1205	31430 (2017/06)	31626 (2002/06)	0.280793178126692
1206	31430 (2017/06)	31624 (1997/05)	0.247307132459971
1207	31430 (2017/06)	31625 (1997/05)	0.247307132459971
1208	31430 (2017/06)	31110 (2002/06)	0.278186121838794
1209	31430 (2017/06)	31320 (1993/03)	0.266198595787362
1210	31430 (2017/06)	31220 (1958/11)	0.164455331019936
1211	31430 (2017/06)	31621 (1968/06)	0.151083543916073
1212	31430 (2017/06)	31622 (1962/11)	0.16066077602766
1213	31430 (2017/06)	31320 (1981/06)	0.0744822814214402
1214	31430 (2017/06)	31521 (1962/11)	0.175425482980681
1215	31430 (2017/06)	31230 (2017/06)	0.294573330643534
1216	31430 (2017/06)	31240 (2017/06)	0.265036738409519
1217	31430 (2017/06)	31630 (2012/06)	0.273186361578379
1218	31430 (2017/06)	31021 (2012/06)	0.290216239551038
1219	31430 (2017/06)	31110 (2012/06)	0.245776776717444
1220	31430 (2017/06)	31624 (2012/06)	0.303150299190426
1221	31430 (2017/06)	31624 (2017/06)	0.32155751565285
1222	31430 (2017/06)	31230 (2012/06)	0.301759075623006
1223	31430 (2017/06)	31626 (2012/06)	0.326907928270238
1224	31430 (2017/06)	31522 (1967/03)	0.280158050080929
1225	31430 (2017/06)	31421 (1962/11)	0.239870759289176
1226	31430 (2017/06)	31621 (1973/03)	0.260836083608361
1227	31430 (2017/06)	31220 (1981/06)	0.262769555096842
1228	31430 (2017/06)	31220 (1986/03)	0.277155193324601
1229	31430 (2017/06)	31521 (1958/11)	0.20893536121673
1230	31430 (2017/06)	31320 (1988/06)	0.164686940966011
1231	31430 (2017/06)	31624 (2002/06)	0.279749062302918
1232	31430 (2017/06)	31625 (1993/03)	0.258301723564251
1233	31430 (2017/06)	31720 (2002/06)	0.225494373292564
1234	31430 (2017/06)	31220 (1973/03)	0.230207029916961
1235	31430 (2017/06)	31220 (1978/03)	0.2195335427071
1236	31626 (2017/06)	31220 (2017/06)	0.108487450462351
1237	31626 (2017/06)	31320 (2017/06)	0.207860131500299
1238	31626 (2017/06)	31624 (1993/03)	0.211655984498435
1239	31626 (2017/06)	31720 (1997/05)	0.173265807243708
1240	31626 (2017/06)	31320 (1968/06)	0.235003657644477
1241	31626 (2017/06)	31421 (1968/06)	0.235003657644477
1242	31626 (2017/06)	31621 (1962/11)	0.24078449905482
1243	31626 (2017/06)	31220 (1988/06)	0.248421499442882
1244	31626 (2017/06)	31621 (1988/06)	0.268426186863213
1245	31626 (2017/06)	31110 (1993/03)	0.23374071117116
1246	31626 (2017/06)	31110 (2017/06)	0.283873725346523
1247	31626 (2017/06)	31421 (2012/06)	0.286940737833595
1248	31626 (2017/06)	31621 (1986/03)	0.291816617117822
1249	31626 (2017/06)	31220 (1997/05)	0.289077266739218
1250	31626 (2017/06)	31320 (1997/05)	0.317583491406564
1251	31626 (2017/06)	31320 (1986/03)	0.307759754493643
1252	31626 (2017/06)	31320 (2002/06)	0.32004281509232
1253	31626 (2017/06)	31425 (2017/06)	0.340120868949747
1254	31626 (2017/06)	31430 (2017/06)	1
1255	31626 (2017/06)	31626 (2017/06)	1
1256	31626 (2017/06)	31320 (2012/06)	0.3003848003848
1257	31626 (2017/06)	31720 (2012/06)	0.309436496048758
1258	31626 (2017/06)	31720 (2017/06)	0.336679493614411
1259	31626 (2017/06)	31320 (1962/11)	0.21119202759678
1260	31626 (2017/06)	31220 (1962/11)	0.204442200908632
1261	31626 (2017/06)	31220 (1967/03)	0.240111614928497
1262	31626 (2017/06)	31522 (1968/06)	0.221771656295882
1263	31626 (2017/06)	31621 (1967/03)	0.215665538635082
1264	31626 (2017/06)	31220 (2002/06)	0.205806010928962
1265	31626 (2017/06)	31110 (1997/05)	0.199385122975405
1266	31626 (2017/06)	31111 (1997/05)	0.244533574847975
1267	31626 (2017/06)	31631 (2012/06)	0.242490480891271
1268	31626 (2017/06)	31621 (1981/06)	0.251919206976224
1269	31626 (2017/06)	31622 (1981/06)	0.251919206976224
1270	31626 (2017/06)	31626 (2002/06)	0.280793178126692
1271	31626 (2017/06)	31624 (1997/05)	0.247307132459971
1272	31626 (2017/06)	31625 (1997/05)	0.247307132459971
1273	31626 (2017/06)	31110 (2002/06)	0.278186121838794
1274	31626 (2017/06)	31320 (1993/03)	0.266198595787362
1275	31626 (2017/06)	31220 (1958/11)	0.164455331019936
1276	31626 (2017/06)	31621 (1968/06)	0.151083543916073
1277	31626 (2017/06)	31622 (1962/11)	0.16066077602766
1278	31626 (2017/06)	31320 (1981/06)	0.0744822814214402
1279	31626 (2017/06)	31521 (1962/11)	0.175425482980681
1280	31626 (2017/06)	31230 (2017/06)	0.294573330643534
1281	31626 (2017/06)	31240 (2017/06)	0.265036738409519
1282	31626 (2017/06)	31630 (2012/06)	0.273186361578379
1283	31626 (2017/06)	31021 (2012/06)	0.290216239551038
1284	31626 (2017/06)	31110 (2012/06)	0.245776776717444
1285	31626 (2017/06)	31624 (2012/06)	0.303150299190426
1286	31626 (2017/06)	31624 (2017/06)	0.32155751565285
1287	31626 (2017/06)	31230 (2012/06)	0.301759075623006
1288	31626 (2017/06)	31626 (2012/06)	0.326907928270238
1289	31626 (2017/06)	31522 (1967/03)	0.280158050080929
1290	31626 (2017/06)	31421 (1962/11)	0.239870759289176
1291	31626 (2017/06)	31621 (1973/03)	0.260836083608361
1292	31626 (2017/06)	31220 (1981/06)	0.262769555096842
1293	31626 (2017/06)	31220 (1986/03)	0.277155193324601
1294	31626 (2017/06)	31521 (1958/11)	0.20893536121673
1295	31626 (2017/06)	31320 (1988/06)	0.164686940966011
1296	31626 (2017/06)	31624 (2002/06)	0.279749062302918
1297	31626 (2017/06)	31625 (1993/03)	0.258301723564251
1298	31626 (2017/06)	31720 (2002/06)	0.225494373292564
1299	31626 (2017/06)	31220 (1973/03)	0.230207029916961
1300	31626 (2017/06)	31220 (1978/03)	0.2195335427071
1301	31320 (2012/06)	31220 (2017/06)	0.108096280087527
1302	31320 (2012/06)	31320 (2017/06)	0.214511041009464
1303	31320 (2012/06)	31624 (1993/03)	0.229621398523692
1304	31320 (2012/06)	31720 (1997/05)	0.188932547478716
1305	31320 (2012/06)	31320 (1968/06)	0.255183515775918
1306	31320 (2012/06)	31421 (1968/06)	0.255183515775918
1307	31320 (2012/06)	31621 (1962/11)	0.231321489413483
1308	31320 (2012/06)	31220 (1988/06)	0.236716288166902
1309	31320 (2012/06)	31621 (1988/06)	0.25639602641656
1310	31320 (2012/06)	31110 (1993/03)	0.226000888268511
1311	31320 (2012/06)	31110 (2017/06)	0.270139803147138
1312	31320 (2012/06)	31421 (2012/06)	0.29405487804878
1313	31320 (2012/06)	31621 (1986/03)	0.282295116999679
1314	31320 (2012/06)	31220 (1997/05)	0.303435457761257
1315	31320 (2012/06)	31320 (1997/05)	0.296658278223211
1316	31320 (2012/06)	31320 (1986/03)	0.295021305225387
1317	31320 (2012/06)	31320 (2002/06)	0.317983786466663
1318	31320 (2012/06)	31425 (2017/06)	0.281874865620297
1319	31320 (2012/06)	31430 (2017/06)	0.3003848003848
1320	31320 (2012/06)	31626 (2017/06)	0.3003848003848
1321	31320 (2012/06)	31320 (2012/06)	1
1322	31320 (2012/06)	31720 (2012/06)	0.319982819714378
1323	31320 (2012/06)	31720 (2017/06)	0.304362491567349
1324	31320 (2012/06)	31320 (1962/11)	0.21772304397296
1325	31320 (2012/06)	31220 (1962/11)	0.20763867838739
1326	31320 (2012/06)	31220 (1967/03)	0.259887424085321
1327	31320 (2012/06)	31522 (1968/06)	0.21123595505618
1328	31320 (2012/06)	31621 (1967/03)	0.219976306826596
1329	31320 (2012/06)	31220 (2002/06)	0.206472815603344
1330	31320 (2012/06)	31110 (1997/05)	0.214433811802233
1331	31320 (2012/06)	31111 (1997/05)	0.238235688430084
1332	31320 (2012/06)	31631 (2012/06)	0.242444346159516
1333	31320 (2012/06)	31621 (1981/06)	0.221688766956257
1334	31320 (2012/06)	31622 (1981/06)	0.221688766956257
1335	31320 (2012/06)	31626 (2002/06)	0.270037767519933
1336	31320 (2012/06)	31624 (1997/05)	0.253886804013173
1337	31320 (2012/06)	31625 (1997/05)	0.253886804013173
1338	31320 (2012/06)	31110 (2002/06)	0.283977900552486
1339	31320 (2012/06)	31320 (1993/03)	0.273032999369439
1340	31320 (2012/06)	31220 (1958/11)	0.157626398527121
1341	31320 (2012/06)	31621 (1968/06)	0.155796807907316
1342	31320 (2012/06)	31622 (1962/11)	0.170612244897959
1343	31320 (2012/06)	31320 (1981/06)	0.0726742699330026
1344	31320 (2012/06)	31521 (1962/11)	0.1678747125433
1345	31320 (2012/06)	31230 (2017/06)	0.263208840848592
1346	31320 (2012/06)	31240 (2017/06)	0.233914534338304
1347	31320 (2012/06)	31630 (2012/06)	0.268509657983342
1348	31320 (2012/06)	31021 (2012/06)	0.296849757673667
1349	31320 (2012/06)	31110 (2012/06)	0.242667871123156
1350	31320 (2012/06)	31624 (2012/06)	0.308896248242072
1351	31320 (2012/06)	31624 (2017/06)	0.311178388448999
1352	31320 (2012/06)	31230 (2012/06)	0.299951406988559
1353	31320 (2012/06)	31626 (2012/06)	0.31505685839664
1354	31320 (2012/06)	31522 (1967/03)	0.274203775057309
1355	31320 (2012/06)	31421 (1962/11)	0.222030869212023
1356	31320 (2012/06)	31621 (1973/03)	0.247291481151677
1357	31320 (2012/06)	31220 (1981/06)	0.242055742943369
1358	31320 (2012/06)	31220 (1986/03)	0.278127812781278
1359	31320 (2012/06)	31521 (1958/11)	0.200835073068894
1360	31320 (2012/06)	31320 (1988/06)	0.155905285473034
1361	31320 (2012/06)	31624 (2002/06)	0.243140996118166
1362	31320 (2012/06)	31625 (1993/03)	0.251427027392171
1363	31320 (2012/06)	31720 (2002/06)	0.195746689523242
1364	31320 (2012/06)	31220 (1973/03)	0.229151601052906
1365	31320 (2012/06)	31220 (1978/03)	0.211037779971938
1366	31720 (2012/06)	31220 (2017/06)	0.0885655438176865
1367	31720 (2012/06)	31320 (2017/06)	0.181806945989371
1368	31720 (2012/06)	31624 (1993/03)	0.197183976076257
1369	31720 (2012/06)	31720 (1997/05)	0.172072708587578
1370	31720 (2012/06)	31320 (1968/06)	0.252805957263112
1371	31720 (2012/06)	31421 (1968/06)	0.252805957263112
1372	31720 (2012/06)	31621 (1962/11)	0.248996611936409
1373	31720 (2012/06)	31220 (1988/06)	0.25050753033379
1374	31720 (2012/06)	31621 (1988/06)	0.271977226671813
1375	31720 (2012/06)	31110 (1993/03)	0.227732793522267
1376	31720 (2012/06)	31110 (2017/06)	0.257220737013157
1377	31720 (2012/06)	31421 (2012/06)	0.304509094159181
1378	31720 (2012/06)	31621 (1986/03)	0.308200434085118
1379	31720 (2012/06)	31220 (1997/05)	0.302639656230816
1380	31720 (2012/06)	31320 (1997/05)	0.307400858802728
1381	31720 (2012/06)	31320 (1986/03)	0.316352571652925
1382	31720 (2012/06)	31320 (2002/06)	0.330523577862338
1383	31720 (2012/06)	31425 (2017/06)	0.297383775644645
1384	31720 (2012/06)	31430 (2017/06)	0.309436496048758
1385	31720 (2012/06)	31626 (2017/06)	0.309436496048758
1386	31720 (2012/06)	31320 (2012/06)	0.319982819714378
1387	31720 (2012/06)	31720 (2012/06)	1
1388	31720 (2012/06)	31720 (2017/06)	0.328170473042964
1389	31720 (2012/06)	31320 (1962/11)	0.213688465585027
1390	31720 (2012/06)	31220 (1962/11)	0.197466195638933
1391	31720 (2012/06)	31220 (1967/03)	0.244000479961603
1392	31720 (2012/06)	31522 (1968/06)	0.211993593926093
1393	31720 (2012/06)	31621 (1967/03)	0.203371656639066
1394	31720 (2012/06)	31220 (2002/06)	0.193318666049097
1395	31720 (2012/06)	31110 (1997/05)	0.191562932226833
1396	31720 (2012/06)	31111 (1997/05)	0.242429331094318
1397	31720 (2012/06)	31631 (2012/06)	0.232496855722585
1398	31720 (2012/06)	31621 (1981/06)	0.205970331481595
1399	31720 (2012/06)	31622 (1981/06)	0.205970331481595
1400	31720 (2012/06)	31626 (2002/06)	0.245333485089916
1401	31720 (2012/06)	31624 (1997/05)	0.225814322313041
1402	31720 (2012/06)	31625 (1997/05)	0.225814322313041
1403	31720 (2012/06)	31110 (2002/06)	0.285690816494168
1404	31720 (2012/06)	31320 (1993/03)	0.257842123405722
1405	31720 (2012/06)	31220 (1958/11)	0.156421040502391
1406	31720 (2012/06)	31621 (1968/06)	0.139978455104239
1407	31720 (2012/06)	31622 (1962/11)	0.154249201277955
1408	31720 (2012/06)	31320 (1981/06)	0.0752285589899869
1409	31720 (2012/06)	31521 (1962/11)	0.198283637158709
1410	31720 (2012/06)	31230 (2017/06)	0.294330563250231
1411	31720 (2012/06)	31240 (2017/06)	0.276074367570863
1412	31720 (2012/06)	31630 (2012/06)	0.314362692921767
1413	31720 (2012/06)	31021 (2012/06)	0.338587971610011
1414	31720 (2012/06)	31110 (2012/06)	0.296478792070078
1415	31720 (2012/06)	31624 (2012/06)	0.328331430435492
1416	31720 (2012/06)	31624 (2017/06)	0.327848364923974
1417	31720 (2012/06)	31230 (2012/06)	0.344922714917441
1418	31720 (2012/06)	31626 (2012/06)	0.34867241526509
1419	31720 (2012/06)	31522 (1967/03)	0.305045470444211
1420	31720 (2012/06)	31421 (1962/11)	0.274695451040864
1421	31720 (2012/06)	31621 (1973/03)	0.286955023263829
1422	31720 (2012/06)	31220 (1981/06)	0.269110701993116
1423	31720 (2012/06)	31220 (1986/03)	0.295981589661887
1424	31720 (2012/06)	31521 (1958/11)	0.241341827953743
1425	31720 (2012/06)	31320 (1988/06)	0.203245708628706
1426	31720 (2012/06)	31624 (2002/06)	0.296835462809659
1427	31720 (2012/06)	31625 (1993/03)	0.304132284270454
1428	31720 (2012/06)	31720 (2002/06)	0.258622782106362
1429	31720 (2012/06)	31220 (1973/03)	0.290040752526098
1430	31720 (2012/06)	31220 (1978/03)	0.26838365001764
1431	31720 (2017/06)	31220 (2017/06)	0.0987401113389979
1432	31720 (2017/06)	31320 (2017/06)	0.20336453669787
1433	31720 (2017/06)	31624 (1993/03)	0.199193006052455
1434	31720 (2017/06)	31720 (1997/05)	0.169973636742056
1435	31720 (2017/06)	31320 (1968/06)	0.226641946176752
1436	31720 (2017/06)	31421 (1968/06)	0.226641946176752
1437	31720 (2017/06)	31621 (1962/11)	0.225001356410396
1438	31720 (2017/06)	31220 (1988/06)	0.222925902469918
1439	31720 (2017/06)	31621 (1988/06)	0.240637727227575
1440	31720 (2017/06)	31110 (1993/03)	0.219626168224299
1441	31720 (2017/06)	31110 (2017/06)	0.281324413198775
1442	31720 (2017/06)	31421 (2012/06)	0.279482814153591
1443	31720 (2017/06)	31621 (1986/03)	0.275209372125672
1444	31720 (2017/06)	31220 (1997/05)	0.281123643328368
1445	31720 (2017/06)	31320 (1997/05)	0.282110331832932
1446	31720 (2017/06)	31320 (1986/03)	0.27559923778959
1447	31720 (2017/06)	31320 (2002/06)	0.300376647834275
1448	31720 (2017/06)	31425 (2017/06)	0.313340020060181
1449	31720 (2017/06)	31430 (2017/06)	0.336679493614411
1450	31720 (2017/06)	31626 (2017/06)	0.336679493614411
1451	31720 (2017/06)	31320 (2012/06)	0.304362491567349
1452	31720 (2017/06)	31720 (2012/06)	0.328170473042964
1453	31720 (2017/06)	31720 (2017/06)	1
1454	31720 (2017/06)	31320 (1962/11)	0.200397521337542
1455	31720 (2017/06)	31220 (1962/11)	0.191084462982273
1456	31720 (2017/06)	31220 (1967/03)	0.227232369355657
1457	31720 (2017/06)	31522 (1968/06)	0.191009128423159
1458	31720 (2017/06)	31621 (1967/03)	0.191175539659429
1459	31720 (2017/06)	31220 (2002/06)	0.188098622010752
1460	31720 (2017/06)	31110 (1997/05)	0.183496126641967
1461	31720 (2017/06)	31111 (1997/05)	0.229297105729474
1462	31720 (2017/06)	31631 (2012/06)	0.212800909837619
1463	31720 (2017/06)	31621 (1981/06)	0.221638515760074
1464	31720 (2017/06)	31622 (1981/06)	0.221638515760074
1465	31720 (2017/06)	31626 (2002/06)	0.26070110701107
1466	31720 (2017/06)	31624 (1997/05)	0.222127881914963
1467	31720 (2017/06)	31625 (1997/05)	0.222127881914963
1468	31720 (2017/06)	31110 (2002/06)	0.258845649820523
1469	31720 (2017/06)	31320 (1993/03)	0.246960116731518
1470	31720 (2017/06)	31220 (1958/11)	0.147277303701885
1471	31720 (2017/06)	31621 (1968/06)	0.135297737061598
1472	31720 (2017/06)	31622 (1962/11)	0.148048730125955
1473	31720 (2017/06)	31320 (1981/06)	0.0783035012256602
1474	31720 (2017/06)	31521 (1962/11)	0.17513561386029
1475	31720 (2017/06)	31230 (2017/06)	0.303287257521199
1476	31720 (2017/06)	31240 (2017/06)	0.279924122668353
1477	31720 (2017/06)	31630 (2012/06)	0.274900531612558
1478	31720 (2017/06)	31021 (2012/06)	0.295210166177908
1479	31720 (2017/06)	31110 (2012/06)	0.262601696632792
1480	31720 (2017/06)	31624 (2012/06)	0.306799614562822
1481	31720 (2017/06)	31624 (2017/06)	0.321043282353451
1482	31720 (2017/06)	31230 (2012/06)	0.29703576678099
1483	31720 (2017/06)	31626 (2012/06)	0.316110481833232
1484	31720 (2017/06)	31522 (1967/03)	0.265223575428927
1485	31720 (2017/06)	31421 (1962/11)	0.23551789193703
1486	31720 (2017/06)	31621 (1973/03)	0.250982847997773
1487	31720 (2017/06)	31220 (1981/06)	0.239718747445017
1488	31720 (2017/06)	31220 (1986/03)	0.262843434572036
1489	31720 (2017/06)	31521 (1958/11)	0.210997988172895
1490	31720 (2017/06)	31320 (1988/06)	0.171324678974827
1491	31720 (2017/06)	31624 (2002/06)	0.279175034267317
1492	31720 (2017/06)	31625 (1993/03)	0.262451124927889
1493	31720 (2017/06)	31720 (2002/06)	0.240902832415421
1494	31720 (2017/06)	31220 (1973/03)	0.243357923345721
1495	31720 (2017/06)	31220 (1978/03)	0.231675096248207
1496	31320 (1962/11)	31220 (2017/06)	0.110962864131643
1497	31320 (1962/11)	31320 (2017/06)	0.163483505437266
1498	31320 (1962/11)	31624 (1993/03)	0.181935483870968
1499	31320 (1962/11)	31720 (1997/05)	0.167273801319287
1500	31320 (1962/11)	31320 (1968/06)	0.22658015601079
1501	31320 (1962/11)	31421 (1968/06)	0.22658015601079
1502	31320 (1962/11)	31621 (1962/11)	0.234541877459247
1503	31320 (1962/11)	31220 (1988/06)	0.217583616093068
1504	31320 (1962/11)	31621 (1988/06)	0.231789304878801
1505	31320 (1962/11)	31110 (1993/03)	0.199841509977667
1506	31320 (1962/11)	31110 (2017/06)	0.193973123388082
1507	31320 (1962/11)	31421 (2012/06)	0.211552768625784
1508	31320 (1962/11)	31621 (1986/03)	0.23005073800738
1509	31320 (1962/11)	31220 (1997/05)	0.230292865436718
1510	31320 (1962/11)	31320 (1997/05)	0.227745227745228
1511	31320 (1962/11)	31320 (1986/03)	0.239910177823633
1512	31320 (1962/11)	31320 (2002/06)	0.230425963488844
1513	31320 (1962/11)	31425 (2017/06)	0.201361315938741
1514	31320 (1962/11)	31430 (2017/06)	0.21119202759678
1515	31320 (1962/11)	31626 (2017/06)	0.21119202759678
1516	31320 (1962/11)	31320 (2012/06)	0.21772304397296
1517	31320 (1962/11)	31720 (2012/06)	0.213688465585027
1518	31320 (1962/11)	31720 (2017/06)	0.200397521337542
1519	31320 (1962/11)	31320 (1962/11)	1
1520	31320 (1962/11)	31220 (1962/11)	0.223082595870206
1521	31320 (1962/11)	31220 (1967/03)	0.236358934574606
1522	31320 (1962/11)	31522 (1968/06)	0.223723200278891
1523	31320 (1962/11)	31621 (1967/03)	0.228230899226185
1524	31320 (1962/11)	31220 (2002/06)	0.189675368139224
1525	31320 (1962/11)	31110 (1997/05)	0.186343029845108
1526	31320 (1962/11)	31111 (1997/05)	0.215131477779486
1527	31320 (1962/11)	31631 (2012/06)	0.207712607474249
1528	31320 (1962/11)	31621 (1981/06)	0.20943071771201
1529	31320 (1962/11)	31622 (1981/06)	0.20943071771201
1530	31320 (1962/11)	31626 (2002/06)	0.206840137114366
1531	31320 (1962/11)	31624 (1997/05)	0.209318743381574
1532	31320 (1962/11)	31625 (1997/05)	0.209318743381574
1533	31320 (1962/11)	31110 (2002/06)	0.230093592512599
1534	31320 (1962/11)	31320 (1993/03)	0.224680044240796
1535	31320 (1962/11)	31220 (1958/11)	0.177584574330722
1536	31320 (1962/11)	31621 (1968/06)	0.173886639676113
1537	31320 (1962/11)	31622 (1962/11)	0.182813133360357
1538	31320 (1962/11)	31320 (1981/06)	0.0633749636944525
1539	31320 (1962/11)	31521 (1962/11)	0.149045836657053
1540	31320 (1962/11)	31230 (2017/06)	0.179822935968705
1541	31320 (1962/11)	31240 (2017/06)	0.158740527828586
1542	31320 (1962/11)	31630 (2012/06)	0.179678039746421
1543	31320 (1962/11)	31021 (2012/06)	0.194159399716082
1544	31320 (1962/11)	31110 (2012/06)	0.158111067774744
1545	31320 (1962/11)	31624 (2012/06)	0.207749077490775
1546	31320 (1962/11)	31624 (2017/06)	0.206924315619968
1547	31320 (1962/11)	31230 (2012/06)	0.213064962146969
1548	31320 (1962/11)	31626 (2012/06)	0.212917508903648
1549	31320 (1962/11)	31522 (1967/03)	0.241308144149865
1550	31320 (1962/11)	31421 (1962/11)	0.186740031247877
1551	31320 (1962/11)	31621 (1973/03)	0.2015762705284
1552	31320 (1962/11)	31220 (1981/06)	0.210287298628041
1553	31320 (1962/11)	31220 (1986/03)	0.225481798715203
1554	31320 (1962/11)	31521 (1958/11)	0.169338542368315
1555	31320 (1962/11)	31320 (1988/06)	0.115024407882842
1556	31320 (1962/11)	31624 (2002/06)	0.172811059907834
1557	31320 (1962/11)	31625 (1993/03)	0.190505868910356
1558	31320 (1962/11)	31720 (2002/06)	0.139027384561421
1559	31320 (1962/11)	31220 (1973/03)	0.167751583391977
1560	31320 (1962/11)	31220 (1978/03)	0.153159773252152
1561	31220 (1962/11)	31220 (2017/06)	0.122170632617528
1562	31220 (1962/11)	31320 (2017/06)	0.170802593337805
1563	31220 (1962/11)	31624 (1993/03)	0.196602491506229
1564	31220 (1962/11)	31720 (1997/05)	0.186256334198492
1565	31220 (1962/11)	31320 (1968/06)	0.223911947571837
1566	31220 (1962/11)	31421 (1968/06)	0.223911947571837
1567	31220 (1962/11)	31621 (1962/11)	0.209001184366364
1568	31220 (1962/11)	31220 (1988/06)	0.19303056651729
1569	31220 (1962/11)	31621 (1988/06)	0.199986450782467
1570	31220 (1962/11)	31110 (1993/03)	0.199050553843591
1571	31220 (1962/11)	31110 (2017/06)	0.185649114667904
1572	31220 (1962/11)	31421 (2012/06)	0.186929388651335
1573	31220 (1962/11)	31621 (1986/03)	0.205205964114228
1574	31220 (1962/11)	31220 (1997/05)	0.223637289862455
1575	31220 (1962/11)	31320 (1997/05)	0.21483466121413
1576	31220 (1962/11)	31320 (1986/03)	0.215518394648829
1577	31220 (1962/11)	31320 (2002/06)	0.205017465862178
1578	31220 (1962/11)	31425 (2017/06)	0.180927416838295
1579	31220 (1962/11)	31430 (2017/06)	0.204442200908632
1580	31220 (1962/11)	31626 (2017/06)	0.204442200908632
1581	31220 (1962/11)	31320 (2012/06)	0.20763867838739
1582	31220 (1962/11)	31720 (2012/06)	0.197466195638933
1583	31220 (1962/11)	31720 (2017/06)	0.191084462982273
1584	31220 (1962/11)	31320 (1962/11)	0.223082595870206
1585	31220 (1962/11)	31220 (1962/11)	1
1586	31220 (1962/11)	31220 (1967/03)	0.287007454739084
1587	31220 (1962/11)	31522 (1968/06)	0.230215076216329
1588	31220 (1962/11)	31621 (1967/03)	0.223752516156373
1589	31220 (1962/11)	31220 (2002/06)	0.19145333200518
1590	31220 (1962/11)	31110 (1997/05)	0.188487714846003
1591	31220 (1962/11)	31111 (1997/05)	0.209680300053581
1592	31220 (1962/11)	31631 (2012/06)	0.207388663967611
1593	31220 (1962/11)	31621 (1981/06)	0.217787038052418
1594	31220 (1962/11)	31622 (1981/06)	0.217787038052418
1595	31220 (1962/11)	31626 (2002/06)	0.204533042053523
1596	31220 (1962/11)	31624 (1997/05)	0.19979035639413
1597	31220 (1962/11)	31625 (1997/05)	0.19979035639413
1598	31220 (1962/11)	31110 (2002/06)	0.225049570389954
1599	31220 (1962/11)	31320 (1993/03)	0.216832047041529
1600	31220 (1962/11)	31220 (1958/11)	0.201809764309764
1601	31220 (1962/11)	31621 (1968/06)	0.193610223642173
1602	31220 (1962/11)	31622 (1962/11)	0.201531589023612
1603	31220 (1962/11)	31320 (1981/06)	0.0650384921688346
1604	31220 (1962/11)	31521 (1962/11)	0.118654842503417
1605	31220 (1962/11)	31230 (2017/06)	0.155553609736877
1606	31220 (1962/11)	31240 (2017/06)	0.135231195106114
1607	31220 (1962/11)	31630 (2012/06)	0.15245314016877
1608	31220 (1962/11)	31021 (2012/06)	0.1695564255905
1609	31220 (1962/11)	31110 (2012/06)	0.132462919107566
1610	31220 (1962/11)	31624 (2012/06)	0.182465157655431
1611	31220 (1962/11)	31624 (2017/06)	0.182776532898757
1612	31220 (1962/11)	31230 (2012/06)	0.180486629727776
1613	31220 (1962/11)	31626 (2012/06)	0.184634448574969
1614	31220 (1962/11)	31522 (1967/03)	0.202302631578947
1615	31220 (1962/11)	31421 (1962/11)	0.151829139352929
1616	31220 (1962/11)	31621 (1973/03)	0.165590087345115
1617	31220 (1962/11)	31220 (1981/06)	0.181655137074046
1618	31220 (1962/11)	31220 (1986/03)	0.203920882198495
1619	31220 (1962/11)	31521 (1958/11)	0.138298618416439
1620	31220 (1962/11)	31320 (1988/06)	0.0895653768567761
1621	31220 (1962/11)	31624 (2002/06)	0.144573697408749
1622	31220 (1962/11)	31625 (1993/03)	0.153418066925176
1623	31220 (1962/11)	31720 (2002/06)	0.114826856582546
1624	31220 (1962/11)	31220 (1973/03)	0.141333738417135
1625	31220 (1962/11)	31220 (1978/03)	0.126449206821069
1626	31220 (1967/03)	31220 (2017/06)	0.130228380805748
1627	31220 (1967/03)	31320 (2017/06)	0.209572685379137
1628	31220 (1967/03)	31624 (1993/03)	0.226142827048662
1629	31220 (1967/03)	31720 (1997/05)	0.218935587026039
1630	31220 (1967/03)	31320 (1968/06)	0.271707317073171
1631	31220 (1967/03)	31421 (1968/06)	0.271707317073171
1632	31220 (1967/03)	31621 (1962/11)	0.235169970603754
1633	31220 (1967/03)	31220 (1988/06)	0.226379612217107
1634	31220 (1967/03)	31621 (1988/06)	0.233941941415999
1635	31220 (1967/03)	31110 (1993/03)	0.213966261278933
1636	31220 (1967/03)	31110 (2017/06)	0.217826925931423
1637	31220 (1967/03)	31421 (2012/06)	0.225952813067151
1638	31220 (1967/03)	31621 (1986/03)	0.241513153841415
1639	31220 (1967/03)	31220 (1997/05)	0.280988184747583
1640	31220 (1967/03)	31320 (1997/05)	0.247189480138993
1641	31220 (1967/03)	31320 (1986/03)	0.261601992658626
1642	31220 (1967/03)	31320 (2002/06)	0.247542003733665
1643	31220 (1967/03)	31425 (2017/06)	0.21628854692537
1644	31220 (1967/03)	31430 (2017/06)	0.240111614928497
1645	31220 (1967/03)	31626 (2017/06)	0.240111614928497
1646	31220 (1967/03)	31320 (2012/06)	0.259887424085321
1647	31220 (1967/03)	31720 (2012/06)	0.244000479961603
1648	31220 (1967/03)	31720 (2017/06)	0.227232369355657
1649	31220 (1967/03)	31320 (1962/11)	0.236358934574606
1650	31220 (1967/03)	31220 (1962/11)	0.287007454739084
1651	31220 (1967/03)	31220 (1967/03)	1
1652	31220 (1967/03)	31522 (1968/06)	0.240281662969036
1653	31220 (1967/03)	31621 (1967/03)	0.263105242096839
1654	31220 (1967/03)	31220 (2002/06)	0.211299015052964
1655	31220 (1967/03)	31110 (1997/05)	0.221077484438721
1656	31220 (1967/03)	31111 (1997/05)	0.235090386889677
1657	31220 (1967/03)	31631 (2012/06)	0.224943481537302
1658	31220 (1967/03)	31621 (1981/06)	0.250770178681454
1659	31220 (1967/03)	31622 (1981/06)	0.250770178681454
1660	31220 (1967/03)	31626 (2002/06)	0.240829069464921
1661	31220 (1967/03)	31624 (1997/05)	0.238721804511278
1662	31220 (1967/03)	31625 (1997/05)	0.238721804511278
1663	31220 (1967/03)	31110 (2002/06)	0.261342005076142
1664	31220 (1967/03)	31320 (1993/03)	0.259699129057799
1665	31220 (1967/03)	31220 (1958/11)	0.210832283693441
1666	31220 (1967/03)	31621 (1968/06)	0.202100646352724
1667	31220 (1967/03)	31622 (1962/11)	0.205770778250374
1668	31220 (1967/03)	31320 (1981/06)	0.069185138932251
1669	31220 (1967/03)	31521 (1962/11)	0.13703053482977
1670	31220 (1967/03)	31230 (2017/06)	0.188619645175249
1671	31220 (1967/03)	31240 (2017/06)	0.160821880712206
1672	31220 (1967/03)	31630 (2012/06)	0.185377621079978
1673	31220 (1967/03)	31021 (2012/06)	0.211688534431009
1674	31220 (1967/03)	31110 (2012/06)	0.166432868855014
1675	31220 (1967/03)	31624 (2012/06)	0.219501487732306
1676	31220 (1967/03)	31624 (2017/06)	0.220614828209765
1677	31220 (1967/03)	31230 (2012/06)	0.220287227444057
1678	31220 (1967/03)	31626 (2012/06)	0.226460375816993
1679	31220 (1967/03)	31522 (1967/03)	0.243593322539222
1680	31220 (1967/03)	31421 (1962/11)	0.178295926559391
1681	31220 (1967/03)	31621 (1973/03)	0.199613106033128
1682	31220 (1967/03)	31220 (1981/06)	0.208804968446359
1683	31220 (1967/03)	31220 (1986/03)	0.250806637474072
1684	31220 (1967/03)	31521 (1958/11)	0.168862400669176
1685	31220 (1967/03)	31320 (1988/06)	0.108872593950504
1686	31220 (1967/03)	31624 (2002/06)	0.173472563189378
1687	31220 (1967/03)	31625 (1993/03)	0.186901186901187
1688	31220 (1967/03)	31720 (2002/06)	0.136524640657084
1689	31220 (1967/03)	31220 (1973/03)	0.178253445542139
1690	31220 (1967/03)	31220 (1978/03)	0.158537907115374
1691	31522 (1968/06)	31220 (2017/06)	0.125860243515087
1692	31522 (1968/06)	31320 (2017/06)	0.164044711239909
1693	31522 (1968/06)	31624 (1993/03)	0.191822577254572
1694	31522 (1968/06)	31720 (1997/05)	0.16777389933566
1695	31522 (1968/06)	31320 (1968/06)	0.221532091097308
1696	31522 (1968/06)	31421 (1968/06)	0.221532091097308
1697	31522 (1968/06)	31621 (1962/11)	0.237974293850535
1698	31522 (1968/06)	31220 (1988/06)	0.218649728243075
1699	31522 (1968/06)	31621 (1988/06)	0.233633633633634
1700	31522 (1968/06)	31110 (1993/03)	0.205115983476327
1701	31522 (1968/06)	31110 (2017/06)	0.188883968113375
1702	31522 (1968/06)	31421 (2012/06)	0.211229186793203
1703	31522 (1968/06)	31621 (1986/03)	0.226003705991353
1704	31522 (1968/06)	31220 (1997/05)	0.224977362958835
1705	31522 (1968/06)	31320 (1997/05)	0.231311127829834
1706	31522 (1968/06)	31320 (1986/03)	0.246873765960247
1707	31522 (1968/06)	31320 (2002/06)	0.232892107892108
1708	31522 (1968/06)	31425 (2017/06)	0.203262463343109
1709	31522 (1968/06)	31430 (2017/06)	0.221771656295882
1710	31522 (1968/06)	31626 (2017/06)	0.221771656295882
1711	31522 (1968/06)	31320 (2012/06)	0.21123595505618
1712	31522 (1968/06)	31720 (2012/06)	0.211993593926093
1713	31522 (1968/06)	31720 (2017/06)	0.191009128423159
1714	31522 (1968/06)	31320 (1962/11)	0.223723200278891
1715	31522 (1968/06)	31220 (1962/11)	0.230215076216329
1716	31522 (1968/06)	31220 (1967/03)	0.240281662969036
1717	31522 (1968/06)	31522 (1968/06)	1
1718	31522 (1968/06)	31621 (1967/03)	0.245729303547963
1719	31522 (1968/06)	31220 (2002/06)	0.200754361150401
1720	31522 (1968/06)	31110 (1997/05)	0.198053001622499
1721	31522 (1968/06)	31111 (1997/05)	0.232696280991736
1722	31522 (1968/06)	31631 (2012/06)	0.226416916095394
1723	31522 (1968/06)	31621 (1981/06)	0.218006562756358
1724	31522 (1968/06)	31622 (1981/06)	0.218006562756358
1725	31522 (1968/06)	31626 (2002/06)	0.206997587038952
1726	31522 (1968/06)	31624 (1997/05)	0.222878302642114
1727	31522 (1968/06)	31625 (1997/05)	0.222878302642114
1728	31522 (1968/06)	31110 (2002/06)	0.239158061953932
1729	31522 (1968/06)	31320 (1993/03)	0.234108117626343
1730	31522 (1968/06)	31220 (1958/11)	0.172821696480092
1731	31522 (1968/06)	31621 (1968/06)	0.192570754716981
1732	31522 (1968/06)	31622 (1962/11)	0.201864086833412
1733	31522 (1968/06)	31320 (1981/06)	0.0578579963524307
1734	31522 (1968/06)	31521 (1962/11)	0.129262166405024
1735	31522 (1968/06)	31230 (2017/06)	0.167117755724535
1736	31522 (1968/06)	31240 (2017/06)	0.145905673734956
1737	31522 (1968/06)	31630 (2012/06)	0.170780446286497
1738	31522 (1968/06)	31021 (2012/06)	0.182514169697995
1739	31522 (1968/06)	31110 (2012/06)	0.143790446841294
1740	31522 (1968/06)	31624 (2012/06)	0.199329901913179
1741	31522 (1968/06)	31624 (2017/06)	0.201522054773945
1742	31522 (1968/06)	31230 (2012/06)	0.203065498857578
1743	31522 (1968/06)	31626 (2012/06)	0.206910589791868
1744	31522 (1968/06)	31522 (1967/03)	0.231614349775785
1745	31522 (1968/06)	31421 (1962/11)	0.172789735679731
1746	31522 (1968/06)	31621 (1973/03)	0.192777912719618
1747	31522 (1968/06)	31220 (1981/06)	0.210780329201382
1748	31522 (1968/06)	31220 (1986/03)	0.223466880036578
1749	31522 (1968/06)	31521 (1958/11)	0.151155138374147
1750	31522 (1968/06)	31320 (1988/06)	0.102487543962485
1751	31522 (1968/06)	31624 (2002/06)	0.162869490060501
1752	31522 (1968/06)	31625 (1993/03)	0.174006138034402
1753	31522 (1968/06)	31720 (2002/06)	0.125595085743537
1754	31522 (1968/06)	31220 (1973/03)	0.148832888862254
1755	31522 (1968/06)	31220 (1978/03)	0.134948004384206
1756	31621 (1967/03)	31220 (2017/06)	0.123557365919891
1757	31621 (1967/03)	31320 (2017/06)	0.1728066439523
1758	31621 (1967/03)	31624 (1993/03)	0.198554008848603
1759	31621 (1967/03)	31720 (1997/05)	0.181977150851014
1760	31621 (1967/03)	31320 (1968/06)	0.218780251694095
1761	31621 (1967/03)	31421 (1968/06)	0.218780251694095
1762	31621 (1967/03)	31621 (1962/11)	0.240745088831494
1763	31621 (1967/03)	31220 (1988/06)	0.214592558323971
1764	31621 (1967/03)	31621 (1988/06)	0.231464615799771
1765	31621 (1967/03)	31110 (1993/03)	0.210142579390797
1766	31621 (1967/03)	31110 (2017/06)	0.192174827275458
1767	31621 (1967/03)	31421 (2012/06)	0.205374499714122
1768	31621 (1967/03)	31621 (1986/03)	0.222395314057827
1769	31621 (1967/03)	31220 (1997/05)	0.228237791932059
1770	31621 (1967/03)	31320 (1997/05)	0.234440122256182
1771	31621 (1967/03)	31320 (1986/03)	0.247533333333333
1772	31621 (1967/03)	31320 (2002/06)	0.230468503688757
1773	31621 (1967/03)	31425 (2017/06)	0.192951271835734
1774	31621 (1967/03)	31430 (2017/06)	0.215665538635082
1775	31621 (1967/03)	31626 (2017/06)	0.215665538635082
1776	31621 (1967/03)	31320 (2012/06)	0.219976306826596
1777	31621 (1967/03)	31720 (2012/06)	0.203371656639066
1778	31621 (1967/03)	31720 (2017/06)	0.191175539659429
1779	31621 (1967/03)	31320 (1962/11)	0.228230899226185
1780	31621 (1967/03)	31220 (1962/11)	0.223752516156373
1781	31621 (1967/03)	31220 (1967/03)	0.263105242096839
1782	31621 (1967/03)	31522 (1968/06)	0.245729303547963
1783	31621 (1967/03)	31621 (1967/03)	1
1784	31621 (1967/03)	31220 (2002/06)	0.203735798189871
1785	31621 (1967/03)	31110 (1997/05)	0.20235059319215
1786	31621 (1967/03)	31111 (1997/05)	0.222511498741647
1787	31621 (1967/03)	31631 (2012/06)	0.210562081351325
1788	31621 (1967/03)	31621 (1981/06)	0.238409187579753
1789	31621 (1967/03)	31622 (1981/06)	0.238409187579753
1790	31621 (1967/03)	31626 (2002/06)	0.21164672765658
1791	31621 (1967/03)	31624 (1997/05)	0.224787984060488
1792	31621 (1967/03)	31625 (1997/05)	0.224787984060488
1793	31621 (1967/03)	31110 (2002/06)	0.24626986701265
1794	31621 (1967/03)	31320 (1993/03)	0.245820153637596
1795	31621 (1967/03)	31220 (1958/11)	0.168033587190002
1796	31621 (1967/03)	31621 (1968/06)	0.199878567091682
1797	31621 (1967/03)	31622 (1962/11)	0.210628724309863
1798	31621 (1967/03)	31320 (1981/06)	0.0607455719675171
1799	31621 (1967/03)	31521 (1962/11)	0.126292233988906
1800	31621 (1967/03)	31230 (2017/06)	0.167331195284736
1801	31621 (1967/03)	31240 (2017/06)	0.142243275249535
1802	31621 (1967/03)	31630 (2012/06)	0.165127063624559
1803	31621 (1967/03)	31021 (2012/06)	0.179335573610107
1804	31621 (1967/03)	31110 (2012/06)	0.142379285780655
1805	31621 (1967/03)	31624 (2012/06)	0.195319751819825
1806	31621 (1967/03)	31624 (2017/06)	0.19727959697733
1807	31621 (1967/03)	31230 (2012/06)	0.195151052355271
1808	31621 (1967/03)	31626 (2012/06)	0.202201177373944
1809	31621 (1967/03)	31522 (1967/03)	0.231588488556537
1810	31621 (1967/03)	31421 (1962/11)	0.170194780035927
1811	31621 (1967/03)	31621 (1973/03)	0.187230931687109
1812	31621 (1967/03)	31220 (1981/06)	0.203089157363511
1813	31621 (1967/03)	31220 (1986/03)	0.217513799448022
1814	31621 (1967/03)	31521 (1958/11)	0.149810124377243
1815	31621 (1967/03)	31320 (1988/06)	0.100697631723885
1816	31621 (1967/03)	31624 (2002/06)	0.159619523710338
1817	31621 (1967/03)	31625 (1993/03)	0.173137008439576
1818	31621 (1967/03)	31720 (2002/06)	0.123539232053422
1819	31621 (1967/03)	31220 (1973/03)	0.149978876214618
1820	31621 (1967/03)	31220 (1978/03)	0.134996371065294
1821	31220 (2002/06)	31220 (2017/06)	0.122818358112476
1822	31220 (2002/06)	31320 (2017/06)	0.165578453376862
1823	31220 (2002/06)	31624 (1993/03)	0.193347839602114
1824	31220 (2002/06)	31720 (1997/05)	0.167053877641332
1825	31220 (2002/06)	31320 (1968/06)	0.190213222886946
1826	31220 (2002/06)	31421 (1968/06)	0.190213222886946
1827	31220 (2002/06)	31621 (1962/11)	0.191341293678119
1828	31220 (2002/06)	31220 (1988/06)	0.198443579766537
1829	31220 (2002/06)	31621 (1988/06)	0.206776154144575
1830	31220 (2002/06)	31110 (1993/03)	0.188937950267255
1831	31220 (2002/06)	31110 (2017/06)	0.192428791096141
1832	31220 (2002/06)	31421 (2012/06)	0.192476280308495
1833	31220 (2002/06)	31621 (1986/03)	0.202895068772899
1834	31220 (2002/06)	31220 (1997/05)	0.23325234293648
1835	31220 (2002/06)	31320 (1997/05)	0.221677193925548
1836	31220 (2002/06)	31320 (1986/03)	0.21415873015873
1837	31220 (2002/06)	31320 (2002/06)	0.226167764170103
1838	31220 (2002/06)	31425 (2017/06)	0.193071981749415
1839	31220 (2002/06)	31430 (2017/06)	0.205806010928962
1840	31220 (2002/06)	31626 (2017/06)	0.205806010928962
1841	31220 (2002/06)	31320 (2012/06)	0.206472815603344
1842	31220 (2002/06)	31720 (2012/06)	0.193318666049097
1843	31220 (2002/06)	31720 (2017/06)	0.188098622010752
1844	31220 (2002/06)	31320 (1962/11)	0.189675368139224
1845	31220 (2002/06)	31220 (1962/11)	0.19145333200518
1846	31220 (2002/06)	31220 (1967/03)	0.211299015052964
1847	31220 (2002/06)	31522 (1968/06)	0.200754361150401
1848	31220 (2002/06)	31621 (1967/03)	0.203735798189871
1849	31220 (2002/06)	31220 (2002/06)	1
1850	31220 (2002/06)	31110 (1997/05)	0.198126264239327
1851	31220 (2002/06)	31111 (1997/05)	0.210504342017368
1852	31220 (2002/06)	31631 (2012/06)	0.198808637379002
1853	31220 (2002/06)	31621 (1981/06)	0.198171337706221
1854	31220 (2002/06)	31622 (1981/06)	0.198171337706221
1855	31220 (2002/06)	31626 (2002/06)	0.203257550050899
1856	31220 (2002/06)	31624 (1997/05)	0.208166845336712
1857	31220 (2002/06)	31625 (1997/05)	0.208166845336712
1858	31220 (2002/06)	31110 (2002/06)	0.233987643700633
1859	31220 (2002/06)	31320 (1993/03)	0.220235536834866
1860	31220 (2002/06)	31220 (1958/11)	0.192578313253012
1861	31220 (2002/06)	31621 (1968/06)	0.155253704535249
1862	31220 (2002/06)	31622 (1962/11)	0.164737610967524
1863	31220 (2002/06)	31320 (1981/06)	0.0719510657081599
1864	31220 (2002/06)	31521 (1962/11)	0.118105608315031
1865	31220 (2002/06)	31230 (2017/06)	0.162479275602602
1866	31220 (2002/06)	31240 (2017/06)	0.142661271444337
1867	31220 (2002/06)	31630 (2012/06)	0.157576860105512
1868	31220 (2002/06)	31021 (2012/06)	0.178281263087361
1869	31220 (2002/06)	31110 (2012/06)	0.140036071286644
1870	31220 (2002/06)	31624 (2012/06)	0.186766529911268
1871	31220 (2002/06)	31624 (2017/06)	0.18748465052311
1872	31220 (2002/06)	31230 (2012/06)	0.186407495455181
1873	31220 (2002/06)	31626 (2012/06)	0.193079688436189
1874	31220 (2002/06)	31522 (1967/03)	0.19394135403191
1875	31220 (2002/06)	31421 (1962/11)	0.150672277532587
1876	31220 (2002/06)	31621 (1973/03)	0.163800549666274
1877	31220 (2002/06)	31220 (1981/06)	0.185260144140586
1878	31220 (2002/06)	31220 (1986/03)	0.207890318970341
1879	31220 (2002/06)	31521 (1958/11)	0.137115436972502
1880	31220 (2002/06)	31320 (1988/06)	0.0940445121067131
1881	31220 (2002/06)	31624 (2002/06)	0.15366769020812
1882	31220 (2002/06)	31625 (1993/03)	0.158447744466237
1883	31220 (2002/06)	31720 (2002/06)	0.121112098514663
1884	31220 (2002/06)	31220 (1973/03)	0.137532854906825
1885	31220 (2002/06)	31220 (1978/03)	0.125445473984319
1886	31110 (1997/05)	31220 (2017/06)	0.138713336574299
1887	31110 (1997/05)	31320 (2017/06)	0.186755771567436
1888	31110 (1997/05)	31624 (1993/03)	0.216709860545477
1889	31110 (1997/05)	31720 (1997/05)	0.190705772063747
1890	31110 (1997/05)	31320 (1968/06)	0.200415728390785
1891	31110 (1997/05)	31421 (1968/06)	0.200415728390785
1892	31110 (1997/05)	31621 (1962/11)	0.174318565570475
1893	31110 (1997/05)	31220 (1988/06)	0.168645108473189
1894	31110 (1997/05)	31621 (1988/06)	0.182614742698192
1895	31110 (1997/05)	31110 (1993/03)	0.195006983240223
1896	31110 (1997/05)	31110 (2017/06)	0.198443260958624
1897	31110 (1997/05)	31421 (2012/06)	0.176812626082829
1898	31110 (1997/05)	31621 (1986/03)	0.186014979338843
1899	31110 (1997/05)	31220 (1997/05)	0.225053240036507
1900	31110 (1997/05)	31320 (1997/05)	0.218150987909171
1901	31110 (1997/05)	31320 (1986/03)	0.202575225504372
1902	31110 (1997/05)	31320 (2002/06)	0.213123464169489
1903	31110 (1997/05)	31425 (2017/06)	0.176983716722667
1904	31110 (1997/05)	31430 (2017/06)	0.199385122975405
1905	31110 (1997/05)	31626 (2017/06)	0.199385122975405
1906	31110 (1997/05)	31320 (2012/06)	0.214433811802233
1907	31110 (1997/05)	31720 (2012/06)	0.191562932226833
1908	31110 (1997/05)	31720 (2017/06)	0.183496126641967
1909	31110 (1997/05)	31320 (1962/11)	0.186343029845108
1910	31110 (1997/05)	31220 (1962/11)	0.188487714846003
1911	31110 (1997/05)	31220 (1967/03)	0.221077484438721
1912	31110 (1997/05)	31522 (1968/06)	0.198053001622499
1913	31110 (1997/05)	31621 (1967/03)	0.20235059319215
1914	31110 (1997/05)	31220 (2002/06)	0.198126264239327
1915	31110 (1997/05)	31110 (1997/05)	1
1916	31110 (1997/05)	31111 (1997/05)	0.220669328769728
1917	31110 (1997/05)	31631 (2012/06)	0.220711410856086
1918	31110 (1997/05)	31621 (1981/06)	0.214010507880911
1919	31110 (1997/05)	31622 (1981/06)	0.214010507880911
1920	31110 (1997/05)	31626 (2002/06)	0.216707139388052
1921	31110 (1997/05)	31624 (1997/05)	0.236072744014733
1922	31110 (1997/05)	31625 (1997/05)	0.236072744014733
1923	31110 (1997/05)	31110 (2002/06)	0.234137388568432
1924	31110 (1997/05)	31320 (1993/03)	0.238466857650894
1925	31110 (1997/05)	31220 (1958/11)	0.151036631217102
1926	31110 (1997/05)	31621 (1968/06)	0.165361771058315
1927	31110 (1997/05)	31622 (1962/11)	0.180770273935449
1928	31110 (1997/05)	31320 (1981/06)	0.0542193512919186
1929	31110 (1997/05)	31521 (1962/11)	0.0989070515884396
1930	31110 (1997/05)	31230 (2017/06)	0.145615912942646
1931	31110 (1997/05)	31240 (2017/06)	0.121416991480115
1932	31110 (1997/05)	31630 (2012/06)	0.139930450559419
1933	31110 (1997/05)	31021 (2012/06)	0.157970697572709
1934	31110 (1997/05)	31110 (2012/06)	0.124093117153492
1935	31110 (1997/05)	31624 (2012/06)	0.165963643667771
1936	31110 (1997/05)	31624 (2017/06)	0.168249027237354
1937	31110 (1997/05)	31230 (2012/06)	0.169180875632647
1938	31110 (1997/05)	31626 (2012/06)	0.173642265266269
1939	31110 (1997/05)	31522 (1967/03)	0.17749813250589
1940	31110 (1997/05)	31421 (1962/11)	0.125087966220971
1941	31110 (1997/05)	31621 (1973/03)	0.137699719477985
1942	31110 (1997/05)	31220 (1981/06)	0.151385598022046
1943	31110 (1997/05)	31220 (1986/03)	0.176745010038975
1944	31110 (1997/05)	31521 (1958/11)	0.117504222972973
1945	31110 (1997/05)	31320 (1988/06)	0.0763039691997433
1946	31110 (1997/05)	31624 (2002/06)	0.133890475686731
1947	31110 (1997/05)	31625 (1993/03)	0.136973908008541
1948	31110 (1997/05)	31720 (2002/06)	0.102930108224546
1949	31110 (1997/05)	31220 (1973/03)	0.118732548257861
1950	31110 (1997/05)	31220 (1978/03)	0.107522231532286
1951	31111 (1997/05)	31220 (2017/06)	0.116911364872213
1952	31111 (1997/05)	31320 (2017/06)	0.169228003954345
1953	31111 (1997/05)	31624 (1993/03)	0.208114338404795
1954	31111 (1997/05)	31720 (1997/05)	0.182305368800546
1955	31111 (1997/05)	31320 (1968/06)	0.218770042043754
1956	31111 (1997/05)	31421 (1968/06)	0.218770042043754
1957	31111 (1997/05)	31621 (1962/11)	0.230981446996345
1958	31111 (1997/05)	31220 (1988/06)	0.227437040607302
1959	31111 (1997/05)	31621 (1988/06)	0.248781991982732
1960	31111 (1997/05)	31110 (1993/03)	0.227206841571242
1961	31111 (1997/05)	31110 (2017/06)	0.22405644222207
1962	31111 (1997/05)	31421 (2012/06)	0.23790365840575
1963	31111 (1997/05)	31621 (1986/03)	0.247373888953019
1964	31111 (1997/05)	31220 (1997/05)	0.254701076384386
1965	31111 (1997/05)	31320 (1997/05)	0.268189400744258
1966	31111 (1997/05)	31320 (1986/03)	0.267164361767226
1967	31111 (1997/05)	31320 (2002/06)	0.267621404997643
1968	31111 (1997/05)	31425 (2017/06)	0.231307740861881
1969	31111 (1997/05)	31430 (2017/06)	0.244533574847975
1970	31111 (1997/05)	31626 (2017/06)	0.244533574847975
1971	31111 (1997/05)	31320 (2012/06)	0.238235688430084
1972	31111 (1997/05)	31720 (2012/06)	0.242429331094318
1973	31111 (1997/05)	31720 (2017/06)	0.229297105729474
1974	31111 (1997/05)	31320 (1962/11)	0.215131477779486
1975	31111 (1997/05)	31220 (1962/11)	0.209680300053581
1976	31111 (1997/05)	31220 (1967/03)	0.235090386889677
1977	31111 (1997/05)	31522 (1968/06)	0.232696280991736
1978	31111 (1997/05)	31621 (1967/03)	0.222511498741647
1979	31111 (1997/05)	31220 (2002/06)	0.210504342017368
1980	31111 (1997/05)	31110 (1997/05)	0.220669328769728
1981	31111 (1997/05)	31111 (1997/05)	1
1982	31111 (1997/05)	31631 (2012/06)	0.236430464142234
1983	31111 (1997/05)	31621 (1981/06)	0.230914997292907
1984	31111 (1997/05)	31622 (1981/06)	0.230914997292907
1985	31111 (1997/05)	31626 (2002/06)	0.223826154443151
1986	31111 (1997/05)	31624 (1997/05)	0.246056501203101
1987	31111 (1997/05)	31625 (1997/05)	0.246056501203101
1988	31111 (1997/05)	31110 (2002/06)	0.261002178649237
1989	31111 (1997/05)	31320 (1993/03)	0.246937969182141
1990	31111 (1997/05)	31220 (1958/11)	0.167642630081981
1991	31111 (1997/05)	31621 (1968/06)	0.174097874443895
1992	31111 (1997/05)	31622 (1962/11)	0.184458320943602
1993	31111 (1997/05)	31320 (1981/06)	0.0703219489719518
1994	31111 (1997/05)	31521 (1962/11)	0.142606220284062
1995	31111 (1997/05)	31230 (2017/06)	0.2017113898812
1996	31111 (1997/05)	31240 (2017/06)	0.179027205276175
1997	31111 (1997/05)	31630 (2012/06)	0.203943337057997
1998	31111 (1997/05)	31021 (2012/06)	0.222441592629154
1999	31111 (1997/05)	31110 (2012/06)	0.181122216483884
[truncated: 2,226 more rows]
