# Supplementary material for: Dataset of Jaccard similarity indices from 1,597 European political manifestos across 27 countries (1945–2017)
Source: Data Brief. 2019 Apr 9;24:103907. doi: 10.1016/j.dib.2019.103907 (PMC6479077; doi:10.1016/j.dib.2019.103907)
Supplement: Multimedia component 3 [file mmc3.zip › Luxembourg.csv]

	referenceParty	comparedParty	Jaccard Similarity
1	23320 (2013/10)	23320 (2013/10)	1
2	23320 (2013/10)	23951 (2004/06)	0.34253665256322
3	23320 (2013/10)	23420 (2009/06)	0.353611125383206
4	23320 (2013/10)	23951 (2009/06)	0.342656232638613
5	23320 (2013/10)	23951 (2013/10)	0.33689354480014
6	23320 (2013/10)	23420 (2004/06)	0.354320535318279
7	23320 (2013/10)	23113 (2013/10)	0.376501508809501
8	23320 (2013/10)	23320 (2009/06)	0.392896981037026
9	23320 (2013/10)	23320 (2004/06)	0.376364830473689
10	23320 (2013/10)	23520 (2004/06)	0.361213575954394
11	23320 (2013/10)	23230 (2013/10)	0.0580480731203586
12	23320 (2013/10)	23230 (2009/06)	0.0658052732161883
13	23320 (2013/10)	23420 (2013/10)	0.083668543845535
14	23320 (2013/10)	23520 (2009/06)	0.0848389755293521
15	23320 (2013/10)	23113 (2009/06)	0.0631124696574665
16	23320 (2013/10)	23113 (2004/06)	0.0629094354074701
17	23320 (2013/10)	23520 (2013/10)	0.0670808172399823
18	23951 (2004/06)	23320 (2013/10)	0.34253665256322
19	23951 (2004/06)	23951 (2004/06)	1
20	23951 (2004/06)	23420 (2009/06)	0.355250701699025
21	23951 (2004/06)	23951 (2009/06)	0.385967144288418
22	23951 (2004/06)	23951 (2013/10)	0.368096819293953
23	23951 (2004/06)	23420 (2004/06)	0.360901833953375
24	23951 (2004/06)	23113 (2013/10)	0.356356096928858
25	23951 (2004/06)	23320 (2009/06)	0.352697446304752
26	23951 (2004/06)	23320 (2004/06)	0.377034590510848
27	23951 (2004/06)	23520 (2004/06)	0.37353924644076
28	23951 (2004/06)	23230 (2013/10)	0.0574806104578434
29	23951 (2004/06)	23230 (2009/06)	0.0700417672779482
30	23951 (2004/06)	23420 (2013/10)	0.0857042191491236
31	23951 (2004/06)	23520 (2009/06)	0.0917672380659543
32	23951 (2004/06)	23113 (2009/06)	0.0628144166494384
33	23951 (2004/06)	23113 (2004/06)	0.0653706843403206
34	23951 (2004/06)	23520 (2013/10)	0.0670956560218305
35	23420 (2009/06)	23320 (2013/10)	0.353611125383206
36	23420 (2009/06)	23951 (2004/06)	0.355250701699025
37	23420 (2009/06)	23420 (2009/06)	1
38	23420 (2009/06)	23951 (2009/06)	0.382509419850129
39	23420 (2009/06)	23951 (2013/10)	0.383877615726062
40	23420 (2009/06)	23420 (2004/06)	0.372810114112142
41	23420 (2009/06)	23113 (2013/10)	0.374348245370295
42	23420 (2009/06)	23320 (2009/06)	0.385815234810214
43	23420 (2009/06)	23320 (2004/06)	0.381286810790391
44	23420 (2009/06)	23520 (2004/06)	0.383974309962535
45	23420 (2009/06)	23230 (2013/10)	0.0624125964676024
46	23420 (2009/06)	23230 (2009/06)	0.0790198432314102
47	23420 (2009/06)	23420 (2013/10)	0.100764825804106
48	23420 (2009/06)	23520 (2009/06)	0.0960806900985855
49	23420 (2009/06)	23113 (2009/06)	0.0764285820330478
50	23420 (2009/06)	23113 (2004/06)	0.0729506467371018
51	23420 (2009/06)	23520 (2013/10)	0.0762240501370936
52	23951 (2009/06)	23320 (2013/10)	0.342656232638613
53	23951 (2009/06)	23951 (2004/06)	0.385967144288418
54	23951 (2009/06)	23420 (2009/06)	0.382509419850129
55	23951 (2009/06)	23951 (2009/06)	1
56	23951 (2009/06)	23951 (2013/10)	0.668895815051291
57	23951 (2009/06)	23420 (2004/06)	0.363088777116999
58	23951 (2009/06)	23113 (2013/10)	0.368290895768456
59	23951 (2009/06)	23320 (2009/06)	0.383802260617289
60	23951 (2009/06)	23320 (2004/06)	0.374728226115872
61	23951 (2009/06)	23520 (2004/06)	0.393393872577463
62	23951 (2009/06)	23230 (2013/10)	0.0608662650030836
63	23951 (2009/06)	23230 (2009/06)	0.0781192443298427
64	23951 (2009/06)	23420 (2013/10)	0.0975271887721004
65	23951 (2009/06)	23520 (2009/06)	0.101531673495115
66	23951 (2009/06)	23113 (2009/06)	0.0715364340233925
67	23951 (2009/06)	23113 (2004/06)	0.0701890624533317
68	23951 (2009/06)	23520 (2013/10)	0.0742294892200839
69	23951 (2013/10)	23320 (2013/10)	0.33689354480014
70	23951 (2013/10)	23951 (2004/06)	0.368096819293953
71	23951 (2013/10)	23420 (2009/06)	0.383877615726062
72	23951 (2013/10)	23951 (2009/06)	0.668895815051291
73	23951 (2013/10)	23951 (2013/10)	1
74	23951 (2013/10)	23420 (2004/06)	0.356016280844569
75	23951 (2013/10)	23113 (2013/10)	0.366951146899544
76	23951 (2013/10)	23320 (2009/06)	0.390149881388829
77	23951 (2013/10)	23320 (2004/06)	0.36644133197838
78	23951 (2013/10)	23520 (2004/06)	0.395938810690484
79	23951 (2013/10)	23230 (2013/10)	0.0649886111351382
80	23951 (2013/10)	23230 (2009/06)	0.0839685331769764
81	23951 (2013/10)	23420 (2013/10)	0.105282327365438
82	23951 (2013/10)	23520 (2009/06)	0.105544924099229
83	23951 (2013/10)	23113 (2009/06)	0.0756913012057358
84	23951 (2013/10)	23113 (2004/06)	0.0751140895448752
85	23951 (2013/10)	23520 (2013/10)	0.0809786813949145
86	23420 (2004/06)	23320 (2013/10)	0.354320535318279
87	23420 (2004/06)	23951 (2004/06)	0.360901833953375
88	23420 (2004/06)	23420 (2009/06)	0.372810114112142
89	23420 (2004/06)	23951 (2009/06)	0.363088777116999
90	23420 (2004/06)	23951 (2013/10)	0.356016280844569
91	23420 (2004/06)	23420 (2004/06)	1
92	23420 (2004/06)	23113 (2013/10)	0.369206984357948
93	23420 (2004/06)	23320 (2009/06)	0.376101367793908
94	23420 (2004/06)	23320 (2004/06)	0.391198803720894
95	23420 (2004/06)	23520 (2004/06)	0.386320058371371
96	23420 (2004/06)	23230 (2013/10)	0.0601113769325104
97	23420 (2004/06)	23230 (2009/06)	0.0706083595989673
98	23420 (2004/06)	23420 (2013/10)	0.0893525489352549
99	23420 (2004/06)	23520 (2009/06)	0.0927810367532623
100	23420 (2004/06)	23113 (2009/06)	0.06657290201594
101	23420 (2004/06)	23113 (2004/06)	0.068024675252064
102	23420 (2004/06)	23520 (2013/10)	0.0718248854524628
103	23113 (2013/10)	23320 (2013/10)	0.376501508809501
104	23113 (2013/10)	23951 (2004/06)	0.356356096928858
105	23113 (2013/10)	23420 (2009/06)	0.374348245370295
106	23113 (2013/10)	23951 (2009/06)	0.368290895768456
107	23113 (2013/10)	23951 (2013/10)	0.366951146899544
108	23113 (2013/10)	23420 (2004/06)	0.369206984357948
109	23113 (2013/10)	23113 (2013/10)	1
110	23113 (2013/10)	23320 (2009/06)	0.381905926906513
111	23113 (2013/10)	23320 (2004/06)	0.395722442659441
112	23113 (2013/10)	23520 (2004/06)	0.378857286685125
113	23113 (2013/10)	23230 (2013/10)	0.0625499281035309
114	23113 (2013/10)	23230 (2009/06)	0.0730692226443649
115	23113 (2013/10)	23420 (2013/10)	0.0916426266030676
116	23113 (2013/10)	23520 (2009/06)	0.0931685333095355
117	23113 (2013/10)	23113 (2009/06)	0.0705134621159043
118	23113 (2013/10)	23113 (2004/06)	0.0703369579312006
119	23113 (2013/10)	23520 (2013/10)	0.0755742466632215
120	23320 (2009/06)	23320 (2013/10)	0.392896981037026
121	23320 (2009/06)	23951 (2004/06)	0.352697446304752
122	23320 (2009/06)	23420 (2009/06)	0.385815234810214
123	23320 (2009/06)	23951 (2009/06)	0.383802260617289
124	23320 (2009/06)	23951 (2013/10)	0.390149881388829
125	23320 (2009/06)	23420 (2004/06)	0.376101367793908
126	23320 (2009/06)	23113 (2013/10)	0.381905926906513
127	23320 (2009/06)	23320 (2009/06)	1
128	23320 (2009/06)	23320 (2004/06)	0.401027318130921
129	23320 (2009/06)	23520 (2004/06)	0.399826771653543
130	23320 (2009/06)	23230 (2013/10)	0.0599119098579591
131	23320 (2009/06)	23230 (2009/06)	0.0733107526264424
132	23320 (2009/06)	23420 (2013/10)	0.09300858318327
133	23320 (2009/06)	23520 (2009/06)	0.0939081102458849
134	23320 (2009/06)	23113 (2009/06)	0.0677340643451018
135	23320 (2009/06)	23113 (2004/06)	0.0673904408844168
136	23320 (2009/06)	23520 (2013/10)	0.0736306303422224
137	23320 (2004/06)	23320 (2013/10)	0.376364830473689
138	23320 (2004/06)	23951 (2004/06)	0.377034590510848
139	23320 (2004/06)	23420 (2009/06)	0.381286810790391
140	23320 (2004/06)	23951 (2009/06)	0.374728226115872
141	23320 (2004/06)	23951 (2013/10)	0.36644133197838
142	23320 (2004/06)	23420 (2004/06)	0.391198803720894
143	23320 (2004/06)	23113 (2013/10)	0.395722442659441
144	23320 (2004/06)	23320 (2009/06)	0.401027318130921
145	23320 (2004/06)	23320 (2004/06)	1
146	23320 (2004/06)	23520 (2004/06)	0.401638466481045
147	23320 (2004/06)	23230 (2013/10)	0.0583386717915866
148	23320 (2004/06)	23230 (2009/06)	0.0690450510246412
149	23320 (2004/06)	23420 (2013/10)	0.0882440876610757
150	23320 (2004/06)	23520 (2009/06)	0.0887454996025623
151	23320 (2004/06)	23113 (2009/06)	0.064992874360012
152	23320 (2004/06)	23113 (2004/06)	0.067642186637217
153	23320 (2004/06)	23520 (2013/10)	0.0692255486011613
154	23520 (2004/06)	23320 (2013/10)	0.361213575954394
155	23520 (2004/06)	23951 (2004/06)	0.37353924644076
156	23520 (2004/06)	23420 (2009/06)	0.383974309962535
157	23520 (2004/06)	23951 (2009/06)	0.393393872577463
158	23520 (2004/06)	23951 (2013/10)	0.395938810690484
159	23520 (2004/06)	23420 (2004/06)	0.386320058371371
160	23520 (2004/06)	23113 (2013/10)	0.378857286685125
161	23520 (2004/06)	23320 (2009/06)	0.399826771653543
162	23520 (2004/06)	23320 (2004/06)	0.401638466481045
163	23520 (2004/06)	23520 (2004/06)	1
164	23520 (2004/06)	23230 (2013/10)	0.0593973206353719
165	23520 (2004/06)	23230 (2009/06)	0.0728802085583834
166	23520 (2004/06)	23420 (2013/10)	0.0936448228073649
167	23520 (2004/06)	23520 (2009/06)	0.103885520118237
168	23520 (2004/06)	23113 (2009/06)	0.066713005636229
169	23520 (2004/06)	23113 (2004/06)	0.0680940972915419
170	23520 (2004/06)	23520 (2013/10)	0.0734965518350025
171	23230 (2013/10)	23320 (2013/10)	0.0580480731203586
172	23230 (2013/10)	23951 (2004/06)	0.0574806104578434
173	23230 (2013/10)	23420 (2009/06)	0.0624125964676024
174	23230 (2013/10)	23951 (2009/06)	0.0608662650030836
175	23230 (2013/10)	23951 (2013/10)	0.0649886111351382
176	23230 (2013/10)	23420 (2004/06)	0.0601113769325104
177	23230 (2013/10)	23113 (2013/10)	0.0625499281035309
178	23230 (2013/10)	23320 (2009/06)	0.0599119098579591
179	23230 (2013/10)	23320 (2004/06)	0.0583386717915866
180	23230 (2013/10)	23520 (2004/06)	0.0593973206353719
181	23230 (2013/10)	23230 (2013/10)	1
182	23230 (2013/10)	23230 (2009/06)	0.310569199320531
183	23230 (2013/10)	23420 (2013/10)	0.277037914691943
184	23230 (2013/10)	23520 (2009/06)	0.277717868338558
185	23230 (2013/10)	23113 (2009/06)	0.29209995343784
186	23230 (2013/10)	23113 (2004/06)	0.324561073724576
187	23230 (2013/10)	23520 (2013/10)	0.340399886557005
188	23230 (2009/06)	23320 (2013/10)	0.0658052732161883
189	23230 (2009/06)	23951 (2004/06)	0.0700417672779482
190	23230 (2009/06)	23420 (2009/06)	0.0790198432314102
191	23230 (2009/06)	23951 (2009/06)	0.0781192443298427
192	23230 (2009/06)	23951 (2013/10)	0.0839685331769764
193	23230 (2009/06)	23420 (2004/06)	0.0706083595989673
194	23230 (2009/06)	23113 (2013/10)	0.0730692226443649
195	23230 (2009/06)	23320 (2009/06)	0.0733107526264424
196	23230 (2009/06)	23320 (2004/06)	0.0690450510246412
197	23230 (2009/06)	23520 (2004/06)	0.0728802085583834
198	23230 (2009/06)	23230 (2013/10)	0.310569199320531
199	23230 (2009/06)	23230 (2009/06)	1
200	23230 (2009/06)	23420 (2013/10)	0.365812475168852
201	23230 (2009/06)	23520 (2009/06)	0.358229284903519
202	23230 (2009/06)	23113 (2009/06)	0.324788930581614
203	23230 (2009/06)	23113 (2004/06)	0.35153509955215
204	23230 (2009/06)	23520 (2013/10)	0.356563393340029
205	23420 (2013/10)	23320 (2013/10)	0.083668543845535
206	23420 (2013/10)	23951 (2004/06)	0.0857042191491236
207	23420 (2013/10)	23420 (2009/06)	0.100764825804106
208	23420 (2013/10)	23951 (2009/06)	0.0975271887721004
209	23420 (2013/10)	23951 (2013/10)	0.105282327365438
210	23420 (2013/10)	23420 (2004/06)	0.0893525489352549
211	23420 (2013/10)	23113 (2013/10)	0.0916426266030676
212	23420 (2013/10)	23320 (2009/06)	0.09300858318327
213	23420 (2013/10)	23320 (2004/06)	0.0882440876610757
214	23420 (2013/10)	23520 (2004/06)	0.0936448228073649
215	23420 (2013/10)	23230 (2013/10)	0.277037914691943
216	23420 (2013/10)	23230 (2009/06)	0.365812475168852
217	23420 (2013/10)	23420 (2013/10)	1
218	23420 (2013/10)	23520 (2009/06)	0.390541528426025
219	23420 (2013/10)	23113 (2009/06)	0.333141494697032
220	23420 (2013/10)	23113 (2004/06)	0.323681231605162
221	23420 (2013/10)	23520 (2013/10)	0.379111693475511
222	23520 (2009/06)	23320 (2013/10)	0.0848389755293521
223	23520 (2009/06)	23951 (2004/06)	0.0917672380659543
224	23520 (2009/06)	23420 (2009/06)	0.0960806900985855
225	23520 (2009/06)	23951 (2009/06)	0.101531673495115
226	23520 (2009/06)	23951 (2013/10)	0.105544924099229
227	23520 (2009/06)	23420 (2004/06)	0.0927810367532623
228	23520 (2009/06)	23113 (2013/10)	0.0931685333095355
229	23520 (2009/06)	23320 (2009/06)	0.0939081102458849
230	23520 (2009/06)	23320 (2004/06)	0.0887454996025623
231	23520 (2009/06)	23520 (2004/06)	0.103885520118237
232	23520 (2009/06)	23230 (2013/10)	0.277717868338558
233	23520 (2009/06)	23230 (2009/06)	0.358229284903519
234	23520 (2009/06)	23420 (2013/10)	0.390541528426025
235	23520 (2009/06)	23520 (2009/06)	1
236	23520 (2009/06)	23113 (2009/06)	0.318357961078227
237	23520 (2009/06)	23113 (2004/06)	0.328253953065569
238	23520 (2009/06)	23520 (2013/10)	0.386210187283789
239	23113 (2009/06)	23320 (2013/10)	0.0631124696574665
240	23113 (2009/06)	23951 (2004/06)	0.0628144166494384
241	23113 (2009/06)	23420 (2009/06)	0.0764285820330478
242	23113 (2009/06)	23951 (2009/06)	0.0715364340233925
243	23113 (2009/06)	23951 (2013/10)	0.0756913012057358
244	23113 (2009/06)	23420 (2004/06)	0.06657290201594
245	23113 (2009/06)	23113 (2013/10)	0.0705134621159043
246	23113 (2009/06)	23320 (2009/06)	0.0677340643451018
247	23113 (2009/06)	23320 (2004/06)	0.064992874360012
248	23113 (2009/06)	23520 (2004/06)	0.066713005636229
249	23113 (2009/06)	23230 (2013/10)	0.29209995343784
250	23113 (2009/06)	23230 (2009/06)	0.324788930581614
251	23113 (2009/06)	23420 (2013/10)	0.333141494697032
252	23113 (2009/06)	23520 (2009/06)	0.318357961078227
253	23113 (2009/06)	23113 (2009/06)	1
254	23113 (2009/06)	23113 (2004/06)	0.343950897402333
255	23113 (2009/06)	23520 (2013/10)	0.359769185738578
256	23113 (2004/06)	23320 (2013/10)	0.0629094354074701
257	23113 (2004/06)	23951 (2004/06)	0.0653706843403206
258	23113 (2004/06)	23420 (2009/06)	0.0729506467371018
259	23113 (2004/06)	23951 (2009/06)	0.0701890624533317
260	23113 (2004/06)	23951 (2013/10)	0.0751140895448752
261	23113 (2004/06)	23420 (2004/06)	0.068024675252064
262	23113 (2004/06)	23113 (2013/10)	0.0703369579312006
263	23113 (2004/06)	23320 (2009/06)	0.0673904408844168
264	23113 (2004/06)	23320 (2004/06)	0.067642186637217
265	23113 (2004/06)	23520 (2004/06)	0.0680940972915419
266	23113 (2004/06)	23230 (2013/10)	0.324561073724576
267	23113 (2004/06)	23230 (2009/06)	0.35153509955215
268	23113 (2004/06)	23420 (2013/10)	0.323681231605162
269	23113 (2004/06)	23520 (2009/06)	0.328253953065569
270	23113 (2004/06)	23113 (2009/06)	0.343950897402333
271	23113 (2004/06)	23113 (2004/06)	1
272	23113 (2004/06)	23520 (2013/10)	0.389294962142319
273	23520 (2013/10)	23320 (2013/10)	0.0670808172399823
274	23520 (2013/10)	23951 (2004/06)	0.0670956560218305
275	23520 (2013/10)	23420 (2009/06)	0.0762240501370936
276	23520 (2013/10)	23951 (2009/06)	0.0742294892200839
277	23520 (2013/10)	23951 (2013/10)	0.0809786813949145
278	23520 (2013/10)	23420 (2004/06)	0.0718248854524628
279	23520 (2013/10)	23113 (2013/10)	0.0755742466632215
280	23520 (2013/10)	23320 (2009/06)	0.0736306303422224
281	23520 (2013/10)	23320 (2004/06)	0.0692255486011613
282	23520 (2013/10)	23520 (2004/06)	0.0734965518350025
283	23520 (2013/10)	23230 (2013/10)	0.340399886557005
284	23520 (2013/10)	23230 (2009/06)	0.356563393340029
285	23520 (2013/10)	23420 (2013/10)	0.379111693475511
286	23520 (2013/10)	23520 (2009/06)	0.386210187283789
287	23520 (2013/10)	23113 (2009/06)	0.359769185738578
288	23520 (2013/10)	23113 (2004/06)	0.389294962142319
289	23520 (2013/10)	23520 (2013/10)	1
