# Supplementary material for: Dataset of Jaccard similarity indices from 1,597 European political manifestos across 27 countries (1945–2017)
Source: Data Brief. 2019 Apr 9;24:103907. doi: 10.1016/j.dib.2019.103907 (PMC6479077; doi:10.1016/j.dib.2019.103907)
Supplement: Multimedia component 3 [file mmc3.zip › Netherlands.csv]

	referenceParty	comparedParty	Jaccard Similarity
1	22722 (2017/03)	22722 (2017/03)	1
2	22722 (2017/03)	22230 (1986/05)	0.0240859983296064
3	22722 (2017/03)	22330 (1971/04)	0.0250388087161502
4	22722 (2017/03)	22521 (1989/09)	0.0225260059370868
5	22722 (2017/03)	22521 (1982/09)	0.0230308498107912
6	22722 (2017/03)	22521 (1986/05)	0.0229400267462195
7	22722 (2017/03)	22420 (1986/05)	0.027870361552868
8	22722 (2017/03)	22420 (1989/09)	0.029076948756468
9	22722 (2017/03)	22330 (1986/05)	0.029126213592233
10	22722 (2017/03)	22330 (1989/09)	0.0251599967039306
11	22722 (2017/03)	22320 (1986/05)	0.0262740521291558
12	22722 (2017/03)	22320 (1989/09)	0.0317852923803898
13	22722 (2017/03)	22521 (2002/05)	0.0291299719345785
14	22722 (2017/03)	22521 (1994/05)	0.0239468534349573
15	22722 (2017/03)	22521 (1998/05)	0.0242388028681284
16	22722 (2017/03)	22526 (2017/03)	0.0219708554466133
17	22722 (2017/03)	22320 (2017/03)	0.0246319080274304
18	22722 (2017/03)	22330 (2017/03)	0.0201683310117518
19	22722 (2017/03)	22420 (2017/03)	0.0257330167251703
20	22722 (2017/03)	22952 (2017/03)	0.0245407934690627
21	22722 (2017/03)	22952 (2010/06)	0.0273053824998597
22	22722 (2017/03)	22952 (2012/09)	0.0291916859122402
23	22722 (2017/03)	22526 (2006/11)	0.0246904103981169
24	22722 (2017/03)	22526 (2010/06)	0.0226035998325659
25	22722 (2017/03)	22526 (2012/09)	0.0236596791747504
26	22722 (2017/03)	22521 (2006/11)	0.0249344166263403
27	22722 (2017/03)	22521 (2010/06)	0.0242114672455625
28	22722 (2017/03)	22330 (2006/11)	0.0294126695997293
29	22722 (2017/03)	22330 (2010/06)	0.0217989749557978
30	22722 (2017/03)	22330 (2012/09)	0.028858104216557
31	22722 (2017/03)	22320 (2010/06)	0.0296214674617578
32	22722 (2017/03)	22320 (2012/09)	0.0239319140681829
33	22722 (2017/03)	22220 (2006/11)	0.0286493860845839
34	22722 (2017/03)	22320 (2006/11)	0.0270651722706517
35	22722 (2017/03)	22528 (1989/09)	0.0217381053425756
36	22722 (2017/03)	22528 (1994/05)	0.0217489498170649
37	22722 (2017/03)	22526 (2002/05)	0.0203103022036571
38	22722 (2017/03)	22528 (1998/05)	0.0266490377552519
39	22722 (2017/03)	22320 (1994/05)	0.0202123871562323
40	22722 (2017/03)	22110 (1994/05)	0.0249584026622296
41	22722 (2017/03)	22110 (1998/05)	0.0285714285714286
42	22722 (2017/03)	22220 (2002/05)	0.0265774272383915
43	22722 (2017/03)	22220 (2003/01)	0.024971098265896
44	22722 (2017/03)	22110 (2002/05)	0.0206071076011846
45	22722 (2017/03)	22320 (2002/05)	0.0236838935068064
46	22722 (2017/03)	22320 (1998/05)	0.0270873258774063
47	22722 (2017/03)	22330 (1994/05)	0.0228994900633846
48	22722 (2017/03)	22330 (1998/05)	0.0232219905948514
49	22722 (2017/03)	22220 (2017/03)	0.035316435259929
50	22722 (2017/03)	22220 (2010/06)	0.0389871566342155
51	22722 (2017/03)	22220 (2012/09)	0.0314008834708763
52	22722 (2017/03)	22521 (2012/09)	0.0344291691572026
53	22722 (2017/03)	22521 (2017/03)	0.0307871418407606
54	22722 (2017/03)	22420 (2010/06)	0.0316129683870316
55	22722 (2017/03)	22420 (2012/09)	0.0305398660186523
56	22722 (2017/03)	22110 (2017/03)	0.0330739299610895
57	22722 (2017/03)	22110 (2006/11)	0.0367731367731368
58	22722 (2017/03)	22110 (2010/06)	0.0282321106434155
59	22722 (2017/03)	22110 (2012/09)	0.0283099450884686
60	22722 (2017/03)	22321 (2017/03)	0.0382028517621738
61	22722 (2017/03)	22720 (2003/01)	0.0340296628506235
62	22722 (2017/03)	22330 (2002/05)	0.0338505480932531
63	22722 (2017/03)	22420 (1998/05)	0.037226534932957
64	22722 (2017/03)	22420 (2002/05)	0.0323456968994494
65	22722 (2017/03)	22952 (1982/09)	0.0333460933180214
66	22722 (2017/03)	22952 (1986/05)	0.029578107984684
67	22722 (2017/03)	22310 (1977/05)	0.0302680054901394
68	22722 (2017/03)	22320 (1977/05)	0.0312339237157345
69	22722 (2017/03)	22521 (1977/05)	0.035042735042735
70	22722 (2017/03)	22420 (1971/04)	0.0293098571630604
71	22722 (2017/03)	22523 (1971/04)	0.037108409921929
72	22722 (2017/03)	22525 (1971/04)	0.0341827221876942
73	22722 (2017/03)	22320 (1982/09)	0.0368663594470046
74	22722 (2017/03)	22110 (1989/09)	0.0348404694990908
75	22722 (2017/03)	22310 (1986/05)	0.0300195332579418
76	22722 (2017/03)	22527 (1998/05)	0.0343794871794872
77	22722 (2017/03)	22527 (1989/09)	0.0312716657544244
78	22722 (2017/03)	22527 (1994/05)	0.0288822818309537
79	22722 (2017/03)	22527 (1982/09)	0.0351045623408607
80	22722 (2017/03)	22528 (1981/05)	0.0310870749358027
81	22722 (2017/03)	22528 (1982/09)	0.0310870749358027
82	22722 (2017/03)	22954 (1994/05)	0.0315195753151958
83	22722 (2017/03)	22951 (2012/09)	0.0332775608849228
84	22722 (2017/03)	22951 (2017/03)	0.0303166404671008
85	22722 (2017/03)	22951 (2006/11)	0.0343585592877378
86	22722 (2017/03)	22951 (2010/06)	0.0283596214511041
87	22722 (2017/03)	22952 (2006/11)	0.0302611625947767
88	22722 (2017/03)	22952 (1998/05)	0.0315307502861702
89	22722 (2017/03)	22952 (2002/05)	0.0246887858742643
90	22722 (2017/03)	22952 (1989/09)	0.0241651904925574
91	22722 (2017/03)	22952 (1994/05)	0.0344634798929755
92	22722 (2017/03)	22420 (2006/11)	0.0424222072979628
93	22722 (2017/03)	22722 (2010/06)	0.0492216619162464
94	22722 (2017/03)	22722 (2012/09)	0.041083480545364
95	22722 (2017/03)	22730 (2017/03)	0.0464507877448986
96	22722 (2017/03)	22110 (2003/01)	0.043465795057056
97	22722 (2017/03)	22220 (1994/05)	0.0388311814386953
98	22722 (2017/03)	22220 (1998/05)	0.0379495768688293
99	22722 (2017/03)	22953 (2012/09)	0.0644444444444444
100	22722 (2017/03)	22953 (2017/03)	0.0497282438932967
101	22722 (2017/03)	22330 (2003/01)	0.058472553699284
102	22722 (2017/03)	22320 (2003/01)	0.0571428571428571
103	22722 (2017/03)	22420 (2003/01)	0.0618357487922705
104	22722 (2017/03)	22710 (1982/09)	0.0388175087108014
105	22722 (2017/03)	22210 (1982/09)	0.0433385864953328
106	22722 (2017/03)	22420 (1982/09)	0.0522998854149615
107	22722 (2017/03)	22420 (1994/05)	0.0455891822279459
108	22722 (2017/03)	22320 (1971/04)	0.045398614079399
109	22722 (2017/03)	22522 (1971/04)	0.0428186320606858
110	22722 (2017/03)	22523 (1963/05)	0.0506771515945828
111	22722 (2017/03)	22523 (1967/02)	0.0452183952280162
112	22722 (2017/03)	22420 (1963/05)	0.0412638528648904
113	22722 (2017/03)	22420 (1967/02)	0.0416432505338878
114	22722 (2017/03)	22955 (1994/05)	0.05356829738734
115	22722 (2017/03)	22711 (1989/09)	0.0555504713096001
116	22722 (2017/03)	22711 (1994/05)	0.049193607776714
117	22722 (2017/03)	22310 (1971/04)	0.058390907064854
118	22722 (2017/03)	22310 (1982/09)	0.0589500860585198
119	22722 (2017/03)	22722 (2006/11)	0.0999520230289461
120	22722 (2017/03)	22320 (1967/02)	0.070531567177017
121	22722 (2017/03)	22525 (1967/02)	0.0678017634539374
122	22722 (2017/03)	22522 (1963/05)	0.0600211528291909
123	22722 (2017/03)	22522 (1967/02)	0.066005704196659
124	22722 (2017/03)	22320 (1963/05)	0.0609606597570489
125	22722 (2017/03)	22330 (1967/02)	0.0558100791336943
126	22722 (2017/03)	22524 (1971/04)	0.0530893821235753
127	22722 (2017/03)	22952 (1946/05)	0.072447614801605
128	22722 (2017/03)	22952 (1948/07)	0.068269818626452
129	22722 (2017/03)	22210 (1946/05)	0.0690833457138612
130	22722 (2017/03)	22210 (1948/07)	0.0657088527361082
131	22230 (1986/05)	22722 (2017/03)	0.0240859983296064
132	22230 (1986/05)	22230 (1986/05)	1
133	22230 (1986/05)	22330 (1971/04)	0.325235313813758
134	22230 (1986/05)	22521 (1989/09)	0.330905867630701
135	22230 (1986/05)	22521 (1982/09)	0.342428448442469
136	22230 (1986/05)	22521 (1986/05)	0.345708112355137
137	22230 (1986/05)	22420 (1986/05)	0.359510331446402
138	22230 (1986/05)	22420 (1989/09)	0.324643462650843
139	22230 (1986/05)	22330 (1986/05)	0.350020161290323
140	22230 (1986/05)	22330 (1989/09)	0.344248391319579
141	22230 (1986/05)	22320 (1986/05)	0.357420357420357
142	22230 (1986/05)	22320 (1989/09)	0.342929613189601
143	22230 (1986/05)	22521 (2002/05)	0.319471327741608
144	22230 (1986/05)	22521 (1994/05)	0.333433612344936
145	22230 (1986/05)	22521 (1998/05)	0.32510113590192
146	22230 (1986/05)	22526 (2017/03)	0.315870670196008
147	22230 (1986/05)	22320 (2017/03)	0.334138444036055
148	22230 (1986/05)	22330 (2017/03)	0.326849369025436
149	22230 (1986/05)	22420 (2017/03)	0.336538973367164
150	22230 (1986/05)	22952 (2017/03)	0.330138648180243
151	22230 (1986/05)	22952 (2010/06)	0.341011256826541
152	22230 (1986/05)	22952 (2012/09)	0.335733503668002
153	22230 (1986/05)	22526 (2006/11)	0.333603695736502
154	22230 (1986/05)	22526 (2010/06)	0.33405999869851
155	22230 (1986/05)	22526 (2012/09)	0.338272233536999
156	22230 (1986/05)	22521 (2006/11)	0.323310238913806
157	22230 (1986/05)	22521 (2010/06)	0.321576365001484
158	22230 (1986/05)	22330 (2006/11)	0.329226267254491
159	22230 (1986/05)	22330 (2010/06)	0.333552199606041
160	22230 (1986/05)	22330 (2012/09)	0.327389361945855
161	22230 (1986/05)	22320 (2010/06)	0.333419119830539
162	22230 (1986/05)	22320 (2012/09)	0.336780621886274
163	22230 (1986/05)	22220 (2006/11)	0.3419660805246
164	22230 (1986/05)	22320 (2006/11)	0.34131626044761
165	22230 (1986/05)	22528 (1989/09)	0.330764691004131
166	22230 (1986/05)	22528 (1994/05)	0.327889860024972
167	22230 (1986/05)	22526 (2002/05)	0.304225528191024
168	22230 (1986/05)	22528 (1998/05)	0.33082366260968
169	22230 (1986/05)	22320 (1994/05)	0.314367242562215
170	22230 (1986/05)	22110 (1994/05)	0.343500922426609
171	22230 (1986/05)	22110 (1998/05)	0.342906364401637
172	22230 (1986/05)	22220 (2002/05)	0.342201172922872
173	22230 (1986/05)	22220 (2003/01)	0.340972481301853
174	22230 (1986/05)	22110 (2002/05)	0.325663524067333
175	22230 (1986/05)	22320 (2002/05)	0.330328692896212
176	22230 (1986/05)	22320 (1998/05)	0.353316423108957
177	22230 (1986/05)	22330 (1994/05)	0.360740406946515
178	22230 (1986/05)	22330 (1998/05)	0.350970722050498
179	22230 (1986/05)	22220 (2017/03)	0.297207982036182
180	22230 (1986/05)	22220 (2010/06)	0.295645412130638
181	22230 (1986/05)	22220 (2012/09)	0.325098316022991
182	22230 (1986/05)	22521 (2012/09)	0.304478687551665
183	22230 (1986/05)	22521 (2017/03)	0.324127507557021
184	22230 (1986/05)	22420 (2010/06)	0.333366888803882
185	22230 (1986/05)	22420 (2012/09)	0.328077899412978
186	22230 (1986/05)	22110 (2017/03)	0.306505964317463
187	22230 (1986/05)	22110 (2006/11)	0.317761862518121
188	22230 (1986/05)	22110 (2010/06)	0.315735887476903
189	22230 (1986/05)	22110 (2012/09)	0.329489639293937
190	22230 (1986/05)	22321 (2017/03)	0.284895548507055
191	22230 (1986/05)	22720 (2003/01)	0.290443016852995
192	22230 (1986/05)	22330 (2002/05)	0.310844892812106
193	22230 (1986/05)	22420 (1998/05)	0.309949686370991
194	22230 (1986/05)	22420 (2002/05)	0.317449222925746
195	22230 (1986/05)	22952 (1982/09)	0.296889889976609
196	22230 (1986/05)	22952 (1986/05)	0.329495400626908
197	22230 (1986/05)	22310 (1977/05)	0.331941328014626
198	22230 (1986/05)	22320 (1977/05)	0.321313653442943
199	22230 (1986/05)	22521 (1977/05)	0.297044825677919
200	22230 (1986/05)	22420 (1971/04)	0.334144430238792
201	22230 (1986/05)	22523 (1971/04)	0.295904343045629
202	22230 (1986/05)	22525 (1971/04)	0.302763457751621
203	22230 (1986/05)	22320 (1982/09)	0.302552467385139
204	22230 (1986/05)	22110 (1989/09)	0.326274338219208
205	22230 (1986/05)	22310 (1986/05)	0.349630939408269
206	22230 (1986/05)	22527 (1998/05)	0.319802023184127
207	22230 (1986/05)	22527 (1989/09)	0.339887935195484
208	22230 (1986/05)	22527 (1994/05)	0.333598425353401
209	22230 (1986/05)	22527 (1982/09)	0.341546323039325
210	22230 (1986/05)	22528 (1981/05)	0.325774076446722
211	22230 (1986/05)	22528 (1982/09)	0.325774076446722
212	22230 (1986/05)	22954 (1994/05)	0.294675954214021
213	22230 (1986/05)	22951 (2012/09)	0.314315933553164
214	22230 (1986/05)	22951 (2017/03)	0.324432184987382
215	22230 (1986/05)	22951 (2006/11)	0.302515817054726
216	22230 (1986/05)	22951 (2010/06)	0.311911954283955
217	22230 (1986/05)	22952 (2006/11)	0.308064930699725
218	22230 (1986/05)	22952 (1998/05)	0.31537826463422
219	22230 (1986/05)	22952 (2002/05)	0.337337140817419
220	22230 (1986/05)	22952 (1989/09)	0.343006866642573
221	22230 (1986/05)	22952 (1994/05)	0.318289989923461
222	22230 (1986/05)	22420 (2006/11)	0.228912112075805
223	22230 (1986/05)	22722 (2010/06)	0.239625804113437
224	22230 (1986/05)	22722 (2012/09)	0.248912487205732
225	22230 (1986/05)	22730 (2017/03)	0.233767728863511
226	22230 (1986/05)	22110 (2003/01)	0.252112774427863
227	22230 (1986/05)	22220 (1994/05)	0.295070790627912
228	22230 (1986/05)	22220 (1998/05)	0.305934056226673
229	22230 (1986/05)	22953 (2012/09)	0.165958845239901
230	22230 (1986/05)	22953 (2017/03)	0.227661518993274
231	22230 (1986/05)	22330 (2003/01)	0.188104843699725
232	22230 (1986/05)	22320 (2003/01)	0.206226749556837
233	22230 (1986/05)	22420 (2003/01)	0.172671651937458
234	22230 (1986/05)	22710 (1982/09)	0.264070665495075
235	22230 (1986/05)	22210 (1982/09)	0.278247185570754
236	22230 (1986/05)	22420 (1982/09)	0.22189431201917
237	22230 (1986/05)	22420 (1994/05)	0.25458154792166
238	22230 (1986/05)	22320 (1971/04)	0.247485831424093
239	22230 (1986/05)	22522 (1971/04)	0.237358419032273
240	22230 (1986/05)	22523 (1963/05)	0.199576708911789
241	22230 (1986/05)	22523 (1967/02)	0.252801120448179
242	22230 (1986/05)	22420 (1963/05)	0.263681237837581
243	22230 (1986/05)	22420 (1967/02)	0.278858196082138
244	22230 (1986/05)	22955 (1994/05)	0.188030348407707
245	22230 (1986/05)	22711 (1989/09)	0.189903785449128
246	22230 (1986/05)	22711 (1994/05)	0.219161325047708
247	22230 (1986/05)	22310 (1971/04)	0.156478464971911
248	22230 (1986/05)	22310 (1982/09)	0.16667094686561
249	22230 (1986/05)	22722 (2006/11)	0.103881248862662
250	22230 (1986/05)	22320 (1967/02)	0.101224812327143
251	22230 (1986/05)	22525 (1967/02)	0.119227738376675
252	22230 (1986/05)	22522 (1963/05)	0.141678885630499
253	22230 (1986/05)	22522 (1967/02)	0.135885768084105
254	22230 (1986/05)	22320 (1963/05)	0.164510882193478
255	22230 (1986/05)	22330 (1967/02)	0.168660225936717
256	22230 (1986/05)	22524 (1971/04)	0.17641957043008
257	22230 (1986/05)	22952 (1946/05)	0.0692995923553391
258	22230 (1986/05)	22952 (1948/07)	0.0714904338241083
259	22230 (1986/05)	22210 (1946/05)	0.11752259547568
260	22230 (1986/05)	22210 (1948/07)	0.0751825976500476
261	22330 (1971/04)	22722 (2017/03)	0.0250388087161502
262	22330 (1971/04)	22230 (1986/05)	0.325235313813758
263	22330 (1971/04)	22330 (1971/04)	1
264	22330 (1971/04)	22521 (1989/09)	0.359358974358974
265	22330 (1971/04)	22521 (1982/09)	0.371834534373205
266	22330 (1971/04)	22521 (1986/05)	0.372518423823131
267	22330 (1971/04)	22420 (1986/05)	0.380346285738329
268	22330 (1971/04)	22420 (1989/09)	0.345848390621061
269	22330 (1971/04)	22330 (1986/05)	0.377577347064969
270	22330 (1971/04)	22330 (1989/09)	0.373340600303656
271	22330 (1971/04)	22320 (1986/05)	0.371476155658461
272	22330 (1971/04)	22320 (1989/09)	0.360069359535825
273	22330 (1971/04)	22521 (2002/05)	0.334884102227779
274	22330 (1971/04)	22521 (1994/05)	0.355033320339329
275	22330 (1971/04)	22521 (1998/05)	0.342473346760038
276	22330 (1971/04)	22526 (2017/03)	0.319823522504236
277	22330 (1971/04)	22320 (2017/03)	0.342395057241505
278	22330 (1971/04)	22330 (2017/03)	0.328936289643559
279	22330 (1971/04)	22420 (2017/03)	0.339230656291294
280	22330 (1971/04)	22952 (2017/03)	0.333482702993368
281	22330 (1971/04)	22952 (2010/06)	0.341619440975891
282	22330 (1971/04)	22952 (2012/09)	0.337842720083497
283	22330 (1971/04)	22526 (2006/11)	0.341682229301695
284	22330 (1971/04)	22526 (2010/06)	0.339544896483291
285	22330 (1971/04)	22526 (2012/09)	0.339772667565721
286	22330 (1971/04)	22521 (2006/11)	0.337209937209937
287	22330 (1971/04)	22521 (2010/06)	0.330684086372709
288	22330 (1971/04)	22330 (2006/11)	0.346375143843498
289	22330 (1971/04)	22330 (2010/06)	0.340868914876258
290	22330 (1971/04)	22330 (2012/09)	0.335613306026684
291	22330 (1971/04)	22320 (2010/06)	0.33766180314037
292	22330 (1971/04)	22320 (2012/09)	0.33446513519727
293	22330 (1971/04)	22220 (2006/11)	0.340201816347124
294	22330 (1971/04)	22320 (2006/11)	0.342596480513036
295	22330 (1971/04)	22528 (1989/09)	0.348034296378457
296	22330 (1971/04)	22528 (1994/05)	0.344112911513823
297	22330 (1971/04)	22526 (2002/05)	0.32338016218774
298	22330 (1971/04)	22528 (1998/05)	0.340352325901459
299	22330 (1971/04)	22320 (1994/05)	0.334467932640631
300	22330 (1971/04)	22110 (1994/05)	0.351746078996819
301	22330 (1971/04)	22110 (1998/05)	0.350767724964825
302	22330 (1971/04)	22220 (2002/05)	0.342539111808132
303	22330 (1971/04)	22220 (2003/01)	0.341010782659723
304	22330 (1971/04)	22110 (2002/05)	0.331442528643281
305	22330 (1971/04)	22320 (2002/05)	0.341607753503783
306	22330 (1971/04)	22320 (1998/05)	0.368709664647424
307	22330 (1971/04)	22330 (1994/05)	0.380299048482102
308	22330 (1971/04)	22330 (1998/05)	0.366324978267169
309	22330 (1971/04)	22220 (2017/03)	0.293882394304298
310	22330 (1971/04)	22220 (2010/06)	0.295409828476193
311	22330 (1971/04)	22220 (2012/09)	0.318082516696835
312	22330 (1971/04)	22521 (2012/09)	0.315216425206648
313	22330 (1971/04)	22521 (2017/03)	0.32853790429548
314	22330 (1971/04)	22420 (2010/06)	0.341672443128111
315	22330 (1971/04)	22420 (2012/09)	0.336000661662841
316	22330 (1971/04)	22110 (2017/03)	0.302569043031471
317	22330 (1971/04)	22110 (2006/11)	0.312404734152246
318	22330 (1971/04)	22110 (2010/06)	0.319750259331024
319	22330 (1971/04)	22110 (2012/09)	0.33437655736071
320	22330 (1971/04)	22321 (2017/03)	0.29166380317504
321	22330 (1971/04)	22720 (2003/01)	0.309345712148546
322	22330 (1971/04)	22330 (2002/05)	0.322404371584699
323	22330 (1971/04)	22420 (1998/05)	0.3303403975994
324	22330 (1971/04)	22420 (2002/05)	0.339234190259247
325	22330 (1971/04)	22952 (1982/09)	0.310626082201768
326	22330 (1971/04)	22952 (1986/05)	0.332168874877519
327	22330 (1971/04)	22310 (1977/05)	0.350928619867434
328	22330 (1971/04)	22320 (1977/05)	0.339283763410317
329	22330 (1971/04)	22521 (1977/05)	0.326915817289543
330	22330 (1971/04)	22420 (1971/04)	0.380422026880411
331	22330 (1971/04)	22523 (1971/04)	0.33982405851537
332	22330 (1971/04)	22525 (1971/04)	0.355368532105692
333	22330 (1971/04)	22320 (1982/09)	0.325468859089486
334	22330 (1971/04)	22110 (1989/09)	0.328696841865238
335	22330 (1971/04)	22310 (1986/05)	0.351787773933103
336	22330 (1971/04)	22527 (1998/05)	0.331571392768449
337	22330 (1971/04)	22527 (1989/09)	0.355665784832451
338	22330 (1971/04)	22527 (1994/05)	0.352347520842475
339	22330 (1971/04)	22527 (1982/09)	0.359980313576601
340	22330 (1971/04)	22528 (1981/05)	0.335808211825745
341	22330 (1971/04)	22528 (1982/09)	0.335808211825745
342	22330 (1971/04)	22954 (1994/05)	0.317293621416889
343	22330 (1971/04)	22951 (2012/09)	0.313890144908813
344	22330 (1971/04)	22951 (2017/03)	0.323483544303797
345	22330 (1971/04)	22951 (2006/11)	0.314594933029226
346	22330 (1971/04)	22951 (2010/06)	0.322976747924998
347	22330 (1971/04)	22952 (2006/11)	0.319191167348964
348	22330 (1971/04)	22952 (1998/05)	0.325356233293343
349	22330 (1971/04)	22952 (2002/05)	0.349290747178791
350	22330 (1971/04)	22952 (1989/09)	0.353138043846125
351	22330 (1971/04)	22952 (1994/05)	0.328160093432755
352	22330 (1971/04)	22420 (2006/11)	0.239056675905572
353	22330 (1971/04)	22722 (2010/06)	0.248432695287359
354	22330 (1971/04)	22722 (2012/09)	0.251558464689643
355	22330 (1971/04)	22730 (2017/03)	0.252254894771577
356	22330 (1971/04)	22110 (2003/01)	0.260861037560067
357	22330 (1971/04)	22220 (1994/05)	0.286844894594276
358	22330 (1971/04)	22220 (1998/05)	0.309683074226138
359	22330 (1971/04)	22953 (2012/09)	0.174722885745726
360	22330 (1971/04)	22953 (2017/03)	0.235773562537048
361	22330 (1971/04)	22330 (2003/01)	0.196095899384253
362	22330 (1971/04)	22320 (2003/01)	0.217360209784653
363	22330 (1971/04)	22420 (2003/01)	0.1833605394846
364	22330 (1971/04)	22710 (1982/09)	0.27590243902439
365	22330 (1971/04)	22210 (1982/09)	0.278908805111173
366	22330 (1971/04)	22420 (1982/09)	0.242398102221264
367	22330 (1971/04)	22420 (1994/05)	0.276882969387228
368	22330 (1971/04)	22320 (1971/04)	0.2817497403946
369	22330 (1971/04)	22522 (1971/04)	0.278065409062949
370	22330 (1971/04)	22523 (1963/05)	0.224657682524219
371	22330 (1971/04)	22523 (1967/02)	0.290774042220485
372	22330 (1971/04)	22420 (1963/05)	0.299137226873596
373	22330 (1971/04)	22420 (1967/02)	0.314358258220135
374	22330 (1971/04)	22955 (1994/05)	0.203052298529685
375	22330 (1971/04)	22711 (1989/09)	0.201357951800762
376	22330 (1971/04)	22711 (1994/05)	0.228631317444298
377	22330 (1971/04)	22310 (1971/04)	0.17493881815932
378	22330 (1971/04)	22310 (1982/09)	0.171758113217812
379	22330 (1971/04)	22722 (2006/11)	0.107952818982901
380	22330 (1971/04)	22320 (1967/02)	0.114708707690569
381	22330 (1971/04)	22525 (1967/02)	0.133496649208763
382	22330 (1971/04)	22522 (1963/05)	0.154916564004928
383	22330 (1971/04)	22522 (1967/02)	0.151635782568473
384	22330 (1971/04)	22320 (1963/05)	0.182763867754876
385	22330 (1971/04)	22330 (1967/02)	0.197399298749344
386	22330 (1971/04)	22524 (1971/04)	0.201581461753885
387	22330 (1971/04)	22952 (1946/05)	0.0763658998953117
388	22330 (1971/04)	22952 (1948/07)	0.0784907352899952
389	22330 (1971/04)	22210 (1946/05)	0.123940059495677
390	22330 (1971/04)	22210 (1948/07)	0.0810619968930942
391	22521 (1989/09)	22722 (2017/03)	0.0225260059370868
392	22521 (1989/09)	22230 (1986/05)	0.330905867630701
393	22521 (1989/09)	22330 (1971/04)	0.359358974358974
394	22521 (1989/09)	22521 (1989/09)	1
395	22521 (1989/09)	22521 (1982/09)	0.398576512455516
396	22521 (1989/09)	22521 (1986/05)	0.424415433288483
397	22521 (1989/09)	22420 (1986/05)	0.408281557059769
398	22521 (1989/09)	22420 (1989/09)	0.375012384821163
399	22521 (1989/09)	22330 (1986/05)	0.38385437277404
400	22521 (1989/09)	22330 (1989/09)	0.402950583276331
401	22521 (1989/09)	22320 (1986/05)	0.39464415604303
402	22521 (1989/09)	22320 (1989/09)	0.387016724360846
403	22521 (1989/09)	22521 (2002/05)	0.368192144146943
404	22521 (1989/09)	22521 (1994/05)	0.403260480114654
405	22521 (1989/09)	22521 (1998/05)	0.387630553529171
406	22521 (1989/09)	22526 (2017/03)	0.342511506008693
407	22521 (1989/09)	22320 (2017/03)	0.357272602645829
408	22521 (1989/09)	22330 (2017/03)	0.34870733305534
409	22521 (1989/09)	22420 (2017/03)	0.350901406020875
410	22521 (1989/09)	22952 (2017/03)	0.344667071443028
411	22521 (1989/09)	22952 (2010/06)	0.355213816975553
412	22521 (1989/09)	22952 (2012/09)	0.350220388258464
413	22521 (1989/09)	22526 (2006/11)	0.368301046072442
414	22521 (1989/09)	22526 (2010/06)	0.363820192261398
415	22521 (1989/09)	22526 (2012/09)	0.3689669594312
416	22521 (1989/09)	22521 (2006/11)	0.363708728455735
417	22521 (1989/09)	22521 (2010/06)	0.364727720625228
418	22521 (1989/09)	22330 (2006/11)	0.353815789473684
419	22521 (1989/09)	22330 (2010/06)	0.361863488624052
420	22521 (1989/09)	22330 (2012/09)	0.344552619378767
421	22521 (1989/09)	22320 (2010/06)	0.347678629596275
422	22521 (1989/09)	22320 (2012/09)	0.354882527544398
423	22521 (1989/09)	22220 (2006/11)	0.347002384573499
424	22521 (1989/09)	22320 (2006/11)	0.356170029748038
425	22521 (1989/09)	22528 (1989/09)	0.373377603380622
426	22521 (1989/09)	22528 (1994/05)	0.371491694624008
427	22521 (1989/09)	22526 (2002/05)	0.354248918969731
428	22521 (1989/09)	22528 (1998/05)	0.360189485760811
429	22521 (1989/09)	22320 (1994/05)	0.355618378949331
430	22521 (1989/09)	22110 (1994/05)	0.376445048447731
431	22521 (1989/09)	22110 (1998/05)	0.365485138692815
432	22521 (1989/09)	22220 (2002/05)	0.354270140395546
433	22521 (1989/09)	22220 (2003/01)	0.357128031272702
434	22521 (1989/09)	22110 (2002/05)	0.363039211140477
435	22521 (1989/09)	22320 (2002/05)	0.367527712632236
436	22521 (1989/09)	22320 (1998/05)	0.391141912465208
437	22521 (1989/09)	22330 (1994/05)	0.407055045237931
438	22521 (1989/09)	22330 (1998/05)	0.390507996075123
439	22521 (1989/09)	22220 (2017/03)	0.296513153909831
440	22521 (1989/09)	22220 (2010/06)	0.290469273037327
441	22521 (1989/09)	22220 (2012/09)	0.328536335325635
442	22521 (1989/09)	22521 (2012/09)	0.323575868222938
443	22521 (1989/09)	22521 (2017/03)	0.338082483235501
444	22521 (1989/09)	22420 (2010/06)	0.34697055217112
445	22521 (1989/09)	22420 (2012/09)	0.340860730374772
446	22521 (1989/09)	22110 (2017/03)	0.308394954327969
447	22521 (1989/09)	22110 (2006/11)	0.315175097276265
448	22521 (1989/09)	22110 (2010/06)	0.333999449995417
449	22521 (1989/09)	22110 (2012/09)	0.343895273160028
450	22521 (1989/09)	22321 (2017/03)	0.282665170314026
451	22521 (1989/09)	22720 (2003/01)	0.310140008485363
452	22521 (1989/09)	22330 (2002/05)	0.332239256299437
453	22521 (1989/09)	22420 (1998/05)	0.342357342097866
454	22521 (1989/09)	22420 (2002/05)	0.354985352055763
455	22521 (1989/09)	22952 (1982/09)	0.29643608464299
456	22521 (1989/09)	22952 (1986/05)	0.328654764701276
457	22521 (1989/09)	22310 (1977/05)	0.346418608385012
458	22521 (1989/09)	22320 (1977/05)	0.336435663423929
459	22521 (1989/09)	22521 (1977/05)	0.32783420672403
460	22521 (1989/09)	22420 (1971/04)	0.356633123521629
461	22521 (1989/09)	22523 (1971/04)	0.322694562899787
462	22521 (1989/09)	22525 (1971/04)	0.330980915291434
463	22521 (1989/09)	22320 (1982/09)	0.324174980813507
464	22521 (1989/09)	22110 (1989/09)	0.331637459958545
465	22521 (1989/09)	22310 (1986/05)	0.35697759496925
466	22521 (1989/09)	22527 (1998/05)	0.344882122221754
467	22521 (1989/09)	22527 (1989/09)	0.370564830386808
468	22521 (1989/09)	22527 (1994/05)	0.37209393423037
469	22521 (1989/09)	22527 (1982/09)	0.349074882364213
470	22521 (1989/09)	22528 (1981/05)	0.330790313343696
471	22521 (1989/09)	22528 (1982/09)	0.330790313343696
472	22521 (1989/09)	22954 (1994/05)	0.304062395892532
473	22521 (1989/09)	22951 (2012/09)	0.31636479060448
474	22521 (1989/09)	22951 (2017/03)	0.329871302777151
475	22521 (1989/09)	22951 (2006/11)	0.309086826041688
476	22521 (1989/09)	22951 (2010/06)	0.325467041665891
477	22521 (1989/09)	22952 (2006/11)	0.317321799439819
478	22521 (1989/09)	22952 (1998/05)	0.324272447020959
479	22521 (1989/09)	22952 (2002/05)	0.365045992115637
480	22521 (1989/09)	22952 (1989/09)	0.373800383877159
481	22521 (1989/09)	22952 (1994/05)	0.337232939224227
482	22521 (1989/09)	22420 (2006/11)	0.232118235091348
483	22521 (1989/09)	22722 (2010/06)	0.237025445347167
484	22521 (1989/09)	22722 (2012/09)	0.239737340369818
485	22521 (1989/09)	22730 (2017/03)	0.234752237502729
486	22521 (1989/09)	22110 (2003/01)	0.247138180300134
487	22521 (1989/09)	22220 (1994/05)	0.27378550035049
488	22521 (1989/09)	22220 (1998/05)	0.299870249455885
489	22521 (1989/09)	22953 (2012/09)	0.160200368602618
490	22521 (1989/09)	22953 (2017/03)	0.226425960793
491	22521 (1989/09)	22330 (2003/01)	0.18819772997413
492	22521 (1989/09)	22320 (2003/01)	0.210316430307464
493	22521 (1989/09)	22420 (2003/01)	0.174961470065205
494	22521 (1989/09)	22710 (1982/09)	0.259091802634166
495	22521 (1989/09)	22210 (1982/09)	0.262980322894731
496	22521 (1989/09)	22420 (1982/09)	0.23137527239637
497	22521 (1989/09)	22420 (1994/05)	0.271095235886255
498	22521 (1989/09)	22320 (1971/04)	0.251338121597511
499	22521 (1989/09)	22522 (1971/04)	0.253445965892318
500	22521 (1989/09)	22523 (1963/05)	0.207576444752107
501	22521 (1989/09)	22523 (1967/02)	0.268967431532198
502	22521 (1989/09)	22420 (1963/05)	0.267281209853727
503	22521 (1989/09)	22420 (1967/02)	0.29075208535841
504	22521 (1989/09)	22955 (1994/05)	0.191823751178134
505	22521 (1989/09)	22711 (1989/09)	0.185330651839584
506	22521 (1989/09)	22711 (1994/05)	0.215135408757277
507	22521 (1989/09)	22310 (1971/04)	0.151047778709137
508	22521 (1989/09)	22310 (1982/09)	0.159750838524197
509	22521 (1989/09)	22722 (2006/11)	0.100370486960312
510	22521 (1989/09)	22320 (1967/02)	0.0997421731123389
511	22521 (1989/09)	22525 (1967/02)	0.120318490120908
512	22521 (1989/09)	22522 (1963/05)	0.138200654840444
513	22521 (1989/09)	22522 (1967/02)	0.135347358121331
514	22521 (1989/09)	22320 (1963/05)	0.163050576881213
515	22521 (1989/09)	22330 (1967/02)	0.172206310621194
516	22521 (1989/09)	22524 (1971/04)	0.179705896487097
517	22521 (1989/09)	22952 (1946/05)	0.0685076612307238
518	22521 (1989/09)	22952 (1948/07)	0.0703709133558129
519	22521 (1989/09)	22210 (1946/05)	0.110437040452328
520	22521 (1989/09)	22210 (1948/07)	0.0714233065526646
521	22521 (1982/09)	22722 (2017/03)	0.0230308498107912
522	22521 (1982/09)	22230 (1986/05)	0.342428448442469
523	22521 (1982/09)	22330 (1971/04)	0.371834534373205
524	22521 (1982/09)	22521 (1989/09)	0.398576512455516
525	22521 (1982/09)	22521 (1982/09)	1
526	22521 (1982/09)	22521 (1986/05)	0.436721190957545
527	22521 (1982/09)	22420 (1986/05)	0.416106442577031
528	22521 (1982/09)	22420 (1989/09)	0.374898206447256
529	22521 (1982/09)	22330 (1986/05)	0.393405627783436
530	22521 (1982/09)	22330 (1989/09)	0.396926426094015
531	22521 (1982/09)	22320 (1986/05)	0.404005871673041
532	22521 (1982/09)	22320 (1989/09)	0.383657636238503
533	22521 (1982/09)	22521 (2002/05)	0.360861064328165
534	22521 (1982/09)	22521 (1994/05)	0.395725076337923
535	22521 (1982/09)	22521 (1998/05)	0.372601241710174
536	22521 (1982/09)	22526 (2017/03)	0.346302689682858
537	22521 (1982/09)	22320 (2017/03)	0.367966491856621
538	22521 (1982/09)	22330 (2017/03)	0.360735198928211
539	22521 (1982/09)	22420 (2017/03)	0.367059152859667
540	22521 (1982/09)	22952 (2017/03)	0.357864554888039
541	22521 (1982/09)	22952 (2010/06)	0.366249521831794
542	22521 (1982/09)	22952 (2012/09)	0.360105295053405
543	22521 (1982/09)	22526 (2006/11)	0.370697186790145
544	22521 (1982/09)	22526 (2010/06)	0.372734041175709
545	22521 (1982/09)	22526 (2012/09)	0.372609002588496
546	22521 (1982/09)	22521 (2006/11)	0.362310304206223
547	22521 (1982/09)	22521 (2010/06)	0.36089247945633
548	22521 (1982/09)	22330 (2006/11)	0.362205918595613
549	22521 (1982/09)	22330 (2010/06)	0.372082013777792
550	22521 (1982/09)	22330 (2012/09)	0.354828438717411
551	22521 (1982/09)	22320 (2010/06)	0.360386211175307
552	22521 (1982/09)	22320 (2012/09)	0.367568484437283
553	22521 (1982/09)	22220 (2006/11)	0.361046666413114
554	22521 (1982/09)	22320 (2006/11)	0.370473891500445
555	22521 (1982/09)	22528 (1989/09)	0.374062741669749
556	22521 (1982/09)	22528 (1994/05)	0.372043046031694
557	22521 (1982/09)	22526 (2002/05)	0.349882647473009
558	22521 (1982/09)	22528 (1998/05)	0.362754571131262
559	22521 (1982/09)	22320 (1994/05)	0.360638580377087
560	22521 (1982/09)	22110 (1994/05)	0.382999520162079
561	22521 (1982/09)	22110 (1998/05)	0.370489789651466
562	22521 (1982/09)	22220 (2002/05)	0.364148142784737
563	22521 (1982/09)	22220 (2003/01)	0.365940891168568
564	22521 (1982/09)	22110 (2002/05)	0.364576389427176
565	22521 (1982/09)	22320 (2002/05)	0.370543581401654
566	22521 (1982/09)	22320 (1998/05)	0.398821513959224
567	22521 (1982/09)	22330 (1994/05)	0.417666132068893
568	22521 (1982/09)	22330 (1998/05)	0.397866990375444
569	22521 (1982/09)	22220 (2017/03)	0.303888436482085
570	22521 (1982/09)	22220 (2010/06)	0.300457398149133
571	22521 (1982/09)	22220 (2012/09)	0.33731506421517
572	22521 (1982/09)	22521 (2012/09)	0.33006096930867
573	22521 (1982/09)	22521 (2017/03)	0.349555397645432
574	22521 (1982/09)	22420 (2010/06)	0.357679449360865
575	22521 (1982/09)	22420 (2012/09)	0.353729750703269
576	22521 (1982/09)	22110 (2017/03)	0.313461347129639
577	22521 (1982/09)	22110 (2006/11)	0.321894645117119
578	22521 (1982/09)	22110 (2010/06)	0.332629646626893
579	22521 (1982/09)	22110 (2012/09)	0.348973826495295
580	22521 (1982/09)	22321 (2017/03)	0.293012898617705
581	22521 (1982/09)	22720 (2003/01)	0.313886406110344
582	22521 (1982/09)	22330 (2002/05)	0.339711836885701
583	22521 (1982/09)	22420 (1998/05)	0.340173604346603
584	22521 (1982/09)	22420 (2002/05)	0.355479910035864
585	22521 (1982/09)	22952 (1982/09)	0.315490179620614
586	22521 (1982/09)	22952 (1986/05)	0.346157669748484
587	22521 (1982/09)	22310 (1977/05)	0.370300597919568
588	22521 (1982/09)	22320 (1977/05)	0.361048535736228
589	22521 (1982/09)	22521 (1977/05)	0.35289063188508
590	22521 (1982/09)	22420 (1971/04)	0.37596559525508
591	22521 (1982/09)	22523 (1971/04)	0.332966712307243
592	22521 (1982/09)	22525 (1971/04)	0.345312602219945
593	22521 (1982/09)	22320 (1982/09)	0.339852267165043
594	22521 (1982/09)	22110 (1989/09)	0.337078178024155
595	22521 (1982/09)	22310 (1986/05)	0.368895732512099
596	22521 (1982/09)	22527 (1998/05)	0.343833185448092
597	22521 (1982/09)	22527 (1989/09)	0.37207196080853
598	22521 (1982/09)	22527 (1994/05)	0.372701917033312
599	22521 (1982/09)	22527 (1982/09)	0.369554852412119
600	22521 (1982/09)	22528 (1981/05)	0.348425033244681
601	22521 (1982/09)	22528 (1982/09)	0.348425033244681
602	22521 (1982/09)	22954 (1994/05)	0.318809481234229
603	22521 (1982/09)	22951 (2012/09)	0.318840290923583
604	22521 (1982/09)	22951 (2017/03)	0.331269116036703
605	22521 (1982/09)	22951 (2006/11)	0.313864864309633
606	22521 (1982/09)	22951 (2010/06)	0.331139610754866
607	22521 (1982/09)	22952 (2006/11)	0.329727958046542
608	22521 (1982/09)	22952 (1998/05)	0.334286385712048
609	22521 (1982/09)	22952 (2002/05)	0.376427471185
610	22521 (1982/09)	22952 (1989/09)	0.382559598494354
611	22521 (1982/09)	22952 (1994/05)	0.338384364007244
612	22521 (1982/09)	22420 (2006/11)	0.231789510066534
613	22521 (1982/09)	22722 (2010/06)	0.241916684653572
614	22521 (1982/09)	22722 (2012/09)	0.249491083787965
615	22521 (1982/09)	22730 (2017/03)	0.240972604246892
616	22521 (1982/09)	22110 (2003/01)	0.255139834549447
617	22521 (1982/09)	22220 (1994/05)	0.280334011347821
618	22521 (1982/09)	22220 (1998/05)	0.311199542789408
619	22521 (1982/09)	22953 (2012/09)	0.166150326485868
620	22521 (1982/09)	22953 (2017/03)	0.23008869278424
621	22521 (1982/09)	22330 (2003/01)	0.190079160616422
622	22521 (1982/09)	22320 (2003/01)	0.212331041024425
623	22521 (1982/09)	22420 (2003/01)	0.177230578532097
624	22521 (1982/09)	22710 (1982/09)	0.263591795458043
625	22521 (1982/09)	22210 (1982/09)	0.275523545198064
626	22521 (1982/09)	22420 (1982/09)	0.237009147298047
627	22521 (1982/09)	22420 (1994/05)	0.269760847839729
628	22521 (1982/09)	22320 (1971/04)	0.259160067416249
629	22521 (1982/09)	22522 (1971/04)	0.263025017213679
630	22521 (1982/09)	22523 (1963/05)	0.212742928612661
631	22521 (1982/09)	22523 (1967/02)	0.276210477190526
632	22521 (1982/09)	22420 (1963/05)	0.280932251799383
633	22521 (1982/09)	22420 (1967/02)	0.300121034963119
634	22521 (1982/09)	22955 (1994/05)	0.192106694412258
635	22521 (1982/09)	22711 (1989/09)	0.190396719435438
636	22521 (1982/09)	22711 (1994/05)	0.221755477163015
637	22521 (1982/09)	22310 (1971/04)	0.15744701418594
638	22521 (1982/09)	22310 (1982/09)	0.166711006844511
639	22521 (1982/09)	22722 (2006/11)	0.100807235946314
640	22521 (1982/09)	22320 (1967/02)	0.101567707690409
641	22521 (1982/09)	22525 (1967/02)	0.122423763159195
642	22521 (1982/09)	22522 (1963/05)	0.143624491807318
643	22521 (1982/09)	22522 (1967/02)	0.138226390016983
644	22521 (1982/09)	22320 (1963/05)	0.167316312609628
645	22521 (1982/09)	22330 (1967/02)	0.174608552551971
646	22521 (1982/09)	22524 (1971/04)	0.183546600227377
647	22521 (1982/09)	22952 (1946/05)	0.0696125758138383
648	22521 (1982/09)	22952 (1948/07)	0.0714759250619982
649	22521 (1982/09)	22210 (1946/05)	0.111864406779661
650	22521 (1982/09)	22210 (1948/07)	0.0713757214028511
651	22521 (1986/05)	22722 (2017/03)	0.0229400267462195
652	22521 (1986/05)	22230 (1986/05)	0.345708112355137
653	22521 (1986/05)	22330 (1971/04)	0.372518423823131
654	22521 (1986/05)	22521 (1989/09)	0.424415433288483
655	22521 (1986/05)	22521 (1982/09)	0.436721190957545
656	22521 (1986/05)	22521 (1986/05)	1
657	22521 (1986/05)	22420 (1986/05)	0.42742216126589
658	22521 (1986/05)	22420 (1989/09)	0.380919586793599
659	22521 (1986/05)	22330 (1986/05)	0.401513143136815
660	22521 (1986/05)	22330 (1989/09)	0.401888634400931
661	22521 (1986/05)	22320 (1986/05)	0.413785618438709
662	22521 (1986/05)	22320 (1989/09)	0.390050238419619
663	22521 (1986/05)	22521 (2002/05)	0.367670583588427
664	22521 (1986/05)	22521 (1994/05)	0.402211069895992
665	22521 (1986/05)	22521 (1998/05)	0.378910880419555
666	22521 (1986/05)	22526 (2017/03)	0.347640672558881
667	22521 (1986/05)	22320 (2017/03)	0.368503246183541
668	22521 (1986/05)	22330 (2017/03)	0.360119953723437
669	22521 (1986/05)	22420 (2017/03)	0.36354953393353
670	22521 (1986/05)	22952 (2017/03)	0.355348789034853
671	22521 (1986/05)	22952 (2010/06)	0.369599437026612
672	22521 (1986/05)	22952 (2012/09)	0.364351396680354
673	22521 (1986/05)	22526 (2006/11)	0.374711377926184
674	22521 (1986/05)	22526 (2010/06)	0.372374586323274
675	22521 (1986/05)	22526 (2012/09)	0.37555881650343
676	22521 (1986/05)	22521 (2006/11)	0.365575501583949
677	22521 (1986/05)	22521 (2010/06)	0.373182752996241
678	22521 (1986/05)	22330 (2006/11)	0.363678382282138
679	22521 (1986/05)	22330 (2010/06)	0.372686831268915
680	22521 (1986/05)	22330 (2012/09)	0.355161860588895
681	22521 (1986/05)	22320 (2010/06)	0.35974662128932
682	22521 (1986/05)	22320 (2012/09)	0.367242801182049
683	22521 (1986/05)	22220 (2006/11)	0.360717731043797
684	22521 (1986/05)	22320 (2006/11)	0.368302094818082
685	22521 (1986/05)	22528 (1989/09)	0.384501870345585
686	22521 (1986/05)	22528 (1994/05)	0.380474025539881
687	22521 (1986/05)	22526 (2002/05)	0.356114249343623
688	22521 (1986/05)	22528 (1998/05)	0.37291096931024
689	22521 (1986/05)	22320 (1994/05)	0.359848305285613
690	22521 (1986/05)	22110 (1994/05)	0.383265467911066
691	22521 (1986/05)	22110 (1998/05)	0.375843256878043
692	22521 (1986/05)	22220 (2002/05)	0.365281452087008
693	22521 (1986/05)	22220 (2003/01)	0.365898079711426
694	22521 (1986/05)	22110 (2002/05)	0.365486058779201
695	22521 (1986/05)	22320 (2002/05)	0.371245040619686
696	22521 (1986/05)	22320 (1998/05)	0.399281812277954
697	22521 (1986/05)	22330 (1994/05)	0.416094833212793
698	22521 (1986/05)	22330 (1998/05)	0.40049287097342
699	22521 (1986/05)	22220 (2017/03)	0.306884892235567
700	22521 (1986/05)	22220 (2010/06)	0.301969792185841
701	22521 (1986/05)	22220 (2012/09)	0.340126325825289
702	22521 (1986/05)	22521 (2012/09)	0.334394233201248
703	22521 (1986/05)	22521 (2017/03)	0.352216123298107
704	22521 (1986/05)	22420 (2010/06)	0.358888777855501
705	22521 (1986/05)	22420 (2012/09)	0.355767713429067
706	22521 (1986/05)	22110 (2017/03)	0.320204853066699
707	22521 (1986/05)	22110 (2006/11)	0.326924705683069
708	22521 (1986/05)	22110 (2010/06)	0.33904141635319
709	22521 (1986/05)	22110 (2012/09)	0.355163535806236
710	22521 (1986/05)	22321 (2017/03)	0.297005294861626
711	22521 (1986/05)	22720 (2003/01)	0.316819799685456
712	22521 (1986/05)	22330 (2002/05)	0.343394566515155
713	22521 (1986/05)	22420 (1998/05)	0.34954879049245
714	22521 (1986/05)	22420 (2002/05)	0.358705071596583
715	22521 (1986/05)	22952 (1982/09)	0.312489354454096
716	22521 (1986/05)	22952 (1986/05)	0.34284850926672
717	22521 (1986/05)	22310 (1977/05)	0.360274227187313
718	22521 (1986/05)	22320 (1977/05)	0.353374436214673
719	22521 (1986/05)	22521 (1977/05)	0.346637811788854
720	22521 (1986/05)	22420 (1971/04)	0.374650975201142
721	22521 (1986/05)	22523 (1971/04)	0.33768228927818
722	22521 (1986/05)	22525 (1971/04)	0.347389469006887
723	22521 (1986/05)	22320 (1982/09)	0.338407255784498
724	22521 (1986/05)	22110 (1989/09)	0.340459360161571
725	22521 (1986/05)	22310 (1986/05)	0.373942642832392
726	22521 (1986/05)	22527 (1998/05)	0.355233515293302
727	22521 (1986/05)	22527 (1989/09)	0.37883786907639
728	22521 (1986/05)	22527 (1994/05)	0.384350868725869
729	22521 (1986/05)	22527 (1982/09)	0.368295904887715
730	22521 (1986/05)	22528 (1981/05)	0.347721468222977
731	22521 (1986/05)	22528 (1982/09)	0.347721468222977
732	22521 (1986/05)	22954 (1994/05)	0.317688584106495
733	22521 (1986/05)	22951 (2012/09)	0.324926268687074
734	22521 (1986/05)	22951 (2017/03)	0.337839919882906
735	22521 (1986/05)	22951 (2006/11)	0.316528545119705
736	22521 (1986/05)	22951 (2010/06)	0.335618269304208
737	22521 (1986/05)	22952 (2006/11)	0.327814051687063
738	22521 (1986/05)	22952 (1998/05)	0.33961661341853
739	22521 (1986/05)	22952 (2002/05)	0.380442412570421
740	22521 (1986/05)	22952 (1989/09)	0.385894610298537
741	22521 (1986/05)	22952 (1994/05)	0.344914101037591
742	22521 (1986/05)	22420 (2006/11)	0.233957189780217
743	22521 (1986/05)	22722 (2010/06)	0.243085047860051
744	22521 (1986/05)	22722 (2012/09)	0.250005179522241
745	22521 (1986/05)	22730 (2017/03)	0.246256726634094
746	22521 (1986/05)	22110 (2003/01)	0.255895453209433
747	22521 (1986/05)	22220 (1994/05)	0.282766751817646
748	22521 (1986/05)	22220 (1998/05)	0.314887185577027
749	22521 (1986/05)	22953 (2012/09)	0.168912321812146
750	22521 (1986/05)	22953 (2017/03)	0.234931928576315
751	22521 (1986/05)	22330 (2003/01)	0.192476338804361
752	22521 (1986/05)	22320 (2003/01)	0.215514939683002
753	22521 (1986/05)	22420 (2003/01)	0.18104080136819
754	22521 (1986/05)	22710 (1982/09)	0.267229570411623
755	22521 (1986/05)	22210 (1982/09)	0.275999158111363
756	22521 (1986/05)	22420 (1982/09)	0.239189456017376
757	22521 (1986/05)	22420 (1994/05)	0.277151505040635
758	22521 (1986/05)	22320 (1971/04)	0.260325613175317
759	22521 (1986/05)	22522 (1971/04)	0.268182672429994
760	22521 (1986/05)	22523 (1963/05)	0.216792350534773
761	22521 (1986/05)	22523 (1967/02)	0.282108885808518
762	22521 (1986/05)	22420 (1963/05)	0.283784099129583
763	22521 (1986/05)	22420 (1967/02)	0.30043747382138
764	22521 (1986/05)	22955 (1994/05)	0.199654929406333
765	22521 (1986/05)	22711 (1989/09)	0.190347480945772
766	22521 (1986/05)	22711 (1994/05)	0.223692636072572
767	22521 (1986/05)	22310 (1971/04)	0.158456973293769
768	22521 (1986/05)	22310 (1982/09)	0.166378330285206
769	22521 (1986/05)	22722 (2006/11)	0.102475259864895
770	22521 (1986/05)	22320 (1967/02)	0.102723085488688
771	22521 (1986/05)	22525 (1967/02)	0.125244072524407
772	22521 (1986/05)	22522 (1963/05)	0.145309502171059
773	22521 (1986/05)	22522 (1967/02)	0.141561852805981
774	22521 (1986/05)	22320 (1963/05)	0.169703019715498
775	22521 (1986/05)	22330 (1967/02)	0.177389364075865
776	22521 (1986/05)	22524 (1971/04)	0.187250502095163
777	22521 (1986/05)	22952 (1946/05)	0.070429329474192
778	22521 (1986/05)	22952 (1948/07)	0.0734953120274221
779	22521 (1986/05)	22210 (1946/05)	0.11443010107075
780	22521 (1986/05)	22210 (1948/07)	0.0739183301246327
781	22420 (1986/05)	22722 (2017/03)	0.027870361552868
782	22420 (1986/05)	22230 (1986/05)	0.359510331446402
783	22420 (1986/05)	22330 (1971/04)	0.380346285738329
784	22420 (1986/05)	22521 (1989/09)	0.408281557059769
785	22420 (1986/05)	22521 (1982/09)	0.416106442577031
786	22420 (1986/05)	22521 (1986/05)	0.42742216126589
787	22420 (1986/05)	22420 (1986/05)	1
788	22420 (1986/05)	22420 (1989/09)	0.439250787336317
789	22420 (1986/05)	22330 (1986/05)	0.423224189543545
790	22420 (1986/05)	22330 (1989/09)	0.414056917062508
791	22420 (1986/05)	22320 (1986/05)	0.424169880746553
792	22420 (1986/05)	22320 (1989/09)	0.417825661116552
793	22420 (1986/05)	22521 (2002/05)	0.380397670214903
794	22420 (1986/05)	22521 (1994/05)	0.403062867262336
795	22420 (1986/05)	22521 (1998/05)	0.38276033881415
796	22420 (1986/05)	22526 (2017/03)	0.351545135154514
797	22420 (1986/05)	22320 (2017/03)	0.374077894777819
798	22420 (1986/05)	22330 (2017/03)	0.355799295250385
799	22420 (1986/05)	22420 (2017/03)	0.374159585165323
800	22420 (1986/05)	22952 (2017/03)	0.36449799504998
801	22420 (1986/05)	22952 (2010/06)	0.380925706935541
802	22420 (1986/05)	22952 (2012/09)	0.379041733756908
803	22420 (1986/05)	22526 (2006/11)	0.38244006477349
804	22420 (1986/05)	22526 (2010/06)	0.368992776094789
805	22420 (1986/05)	22526 (2012/09)	0.37545553593568
806	22420 (1986/05)	22521 (2006/11)	0.366897088891052
807	22420 (1986/05)	22521 (2010/06)	0.371427452822802
808	22420 (1986/05)	22330 (2006/11)	0.381207527443806
809	22420 (1986/05)	22330 (2010/06)	0.375827935075333
810	22420 (1986/05)	22330 (2012/09)	0.373575820112645
811	22420 (1986/05)	22320 (2010/06)	0.381181472365182
812	22420 (1986/05)	22320 (2012/09)	0.371589268070229
813	22420 (1986/05)	22220 (2006/11)	0.380667031164571
814	22420 (1986/05)	22320 (2006/11)	0.380028395646001
815	22420 (1986/05)	22528 (1989/09)	0.381337404349957
816	22420 (1986/05)	22528 (1994/05)	0.373869511994592
817	22420 (1986/05)	22526 (2002/05)	0.352483230806659
818	22420 (1986/05)	22528 (1998/05)	0.38128684843454
819	22420 (1986/05)	22320 (1994/05)	0.359822292905546
820	22420 (1986/05)	22110 (1994/05)	0.390750912079541
821	22420 (1986/05)	22110 (1998/05)	0.387641316085241
822	22420 (1986/05)	22220 (2002/05)	0.381018222341457
823	22420 (1986/05)	22220 (2003/01)	0.37889375814284
824	22420 (1986/05)	22110 (2002/05)	0.359313348706123
825	22420 (1986/05)	22320 (2002/05)	0.375595769325713
826	22420 (1986/05)	22320 (1998/05)	0.411581902741165
827	22420 (1986/05)	22330 (1994/05)	0.417468930509365
828	22420 (1986/05)	22330 (1998/05)	0.405859778310249
829	22420 (1986/05)	22220 (2017/03)	0.332486640626872
830	22420 (1986/05)	22220 (2010/06)	0.330009592568284
831	22420 (1986/05)	22220 (2012/09)	0.361010421386498
832	22420 (1986/05)	22521 (2012/09)	0.360471057689968
833	22420 (1986/05)	22521 (2017/03)	0.366205585999646
834	22420 (1986/05)	22420 (2010/06)	0.382420039238947
835	22420 (1986/05)	22420 (2012/09)	0.376225627678431
836	22420 (1986/05)	22110 (2017/03)	0.340263550009313
837	22420 (1986/05)	22110 (2006/11)	0.354464810821408
838	22420 (1986/05)	22110 (2010/06)	0.348849922206804
839	22420 (1986/05)	22110 (2012/09)	0.366217434224645
840	22420 (1986/05)	22321 (2017/03)	0.323786734464967
841	22420 (1986/05)	22720 (2003/01)	0.345978029342077
842	22420 (1986/05)	22330 (2002/05)	0.372819433355109
843	22420 (1986/05)	22420 (1998/05)	0.390952603922793
844	22420 (1986/05)	22420 (2002/05)	0.390154577883472
845	22420 (1986/05)	22952 (1982/09)	0.343553420179306
846	22420 (1986/05)	22952 (1986/05)	0.373123262279889
847	22420 (1986/05)	22310 (1977/05)	0.385069041472253
848	22420 (1986/05)	22320 (1977/05)	0.371283384542661
849	22420 (1986/05)	22521 (1977/05)	0.374581505800524
850	22420 (1986/05)	22420 (1971/04)	0.405544318857823
851	22420 (1986/05)	22523 (1971/04)	0.371859431802881
852	22420 (1986/05)	22525 (1971/04)	0.376777496251099
853	22420 (1986/05)	22320 (1982/09)	0.371728303486277
854	22420 (1986/05)	22110 (1989/09)	0.369577128056981
855	22420 (1986/05)	22310 (1986/05)	0.396114923810632
856	22420 (1986/05)	22527 (1998/05)	0.379475895179036
857	22420 (1986/05)	22527 (1989/09)	0.403935659681192
858	22420 (1986/05)	22527 (1994/05)	0.402684563758389
859	22420 (1986/05)	22527 (1982/09)	0.403563188925916
860	22420 (1986/05)	22528 (1981/05)	0.378118439681687
861	22420 (1986/05)	22528 (1982/09)	0.378118439681687
862	22420 (1986/05)	22954 (1994/05)	0.341452684711385
863	22420 (1986/05)	22951 (2012/09)	0.351202733058779
864	22420 (1986/05)	22951 (2017/03)	0.358851988878916
865	22420 (1986/05)	22951 (2006/11)	0.347361778554439
866	22420 (1986/05)	22951 (2010/06)	0.349979498025336
867	22420 (1986/05)	22952 (2006/11)	0.351041271400192
868	22420 (1986/05)	22952 (1998/05)	0.358511606736459
869	22420 (1986/05)	22952 (2002/05)	0.384303463705006
870	22420 (1986/05)	22952 (1989/09)	0.398281968814884
871	22420 (1986/05)	22952 (1994/05)	0.375769666518891
872	22420 (1986/05)	22420 (2006/11)	0.26460329029571
873	22420 (1986/05)	22722 (2010/06)	0.273956252108254
874	22420 (1986/05)	22722 (2012/09)	0.272755685916238
875	22420 (1986/05)	22730 (2017/03)	0.275806108332447
876	22420 (1986/05)	22110 (2003/01)	0.284738527214514
877	22420 (1986/05)	22220 (1994/05)	0.314318618042226
878	22420 (1986/05)	22220 (1998/05)	0.34442294645325
879	22420 (1986/05)	22953 (2012/09)	0.193286968821831
880	22420 (1986/05)	22953 (2017/03)	0.259881982054806
881	22420 (1986/05)	22330 (2003/01)	0.222674284395199
882	22420 (1986/05)	22320 (2003/01)	0.24899046058407
883	22420 (1986/05)	22420 (2003/01)	0.207211722734912
884	22420 (1986/05)	22710 (1982/09)	0.29645982603178
885	22420 (1986/05)	22210 (1982/09)	0.308913308913309
886	22420 (1986/05)	22420 (1982/09)	0.290762180414858
887	22420 (1986/05)	22420 (1994/05)	0.321461265591029
888	22420 (1986/05)	22320 (1971/04)	0.296826647161425
889	22420 (1986/05)	22522 (1971/04)	0.296407602192726
890	22420 (1986/05)	22523 (1963/05)	0.24740001188566
891	22420 (1986/05)	22523 (1967/02)	0.315219245862481
892	22420 (1986/05)	22420 (1963/05)	0.319853654480446
893	22420 (1986/05)	22420 (1967/02)	0.345486833707928
894	22420 (1986/05)	22955 (1994/05)	0.229228291111437
895	22420 (1986/05)	22711 (1989/09)	0.221881902518039
896	22420 (1986/05)	22711 (1994/05)	0.25392187455675
897	22420 (1986/05)	22310 (1971/04)	0.183672857099997
898	22420 (1986/05)	22310 (1982/09)	0.192586599544528
899	22420 (1986/05)	22722 (2006/11)	0.121111584586352
900	22420 (1986/05)	22320 (1967/02)	0.122808106514385
901	22420 (1986/05)	22525 (1967/02)	0.148808599210911
902	22420 (1986/05)	22522 (1963/05)	0.170236370920521
903	22420 (1986/05)	22522 (1967/02)	0.168629633064391
904	22420 (1986/05)	22320 (1963/05)	0.198354634042682
905	22420 (1986/05)	22330 (1967/02)	0.208372261233839
906	22420 (1986/05)	22524 (1971/04)	0.21893063583815
907	22420 (1986/05)	22952 (1946/05)	0.0831204436413484
908	22420 (1986/05)	22952 (1948/07)	0.0852553034040454
909	22420 (1986/05)	22210 (1946/05)	0.135942516434796
910	22420 (1986/05)	22210 (1948/07)	0.086891711437533
911	22420 (1989/09)	22722 (2017/03)	0.029076948756468
912	22420 (1989/09)	22230 (1986/05)	0.324643462650843
913	22420 (1989/09)	22330 (1971/04)	0.345848390621061
914	22420 (1989/09)	22521 (1989/09)	0.375012384821163
915	22420 (1989/09)	22521 (1982/09)	0.374898206447256
916	22420 (1989/09)	22521 (1986/05)	0.380919586793599
917	22420 (1989/09)	22420 (1986/05)	0.439250787336317
918	22420 (1989/09)	22420 (1989/09)	1
919	22420 (1989/09)	22330 (1986/05)	0.390948225712624
920	22420 (1989/09)	22330 (1989/09)	0.387644363743851
921	22420 (1989/09)	22320 (1986/05)	0.386750718867507
922	22420 (1989/09)	22320 (1989/09)	0.39453560026728
923	22420 (1989/09)	22521 (2002/05)	0.360420520687633
924	22420 (1989/09)	22521 (1994/05)	0.375312726979259
925	22420 (1989/09)	22521 (1998/05)	0.356744213958513
926	22420 (1989/09)	22526 (2017/03)	0.320972416013738
927	22420 (1989/09)	22320 (2017/03)	0.340914387818521
928	22420 (1989/09)	22330 (2017/03)	0.321026601600368
929	22420 (1989/09)	22420 (2017/03)	0.340592968580928
930	22420 (1989/09)	22952 (2017/03)	0.333256669733211
931	22420 (1989/09)	22952 (2010/06)	0.351890363099447
932	22420 (1989/09)	22952 (2012/09)	0.351381481157646
933	22420 (1989/09)	22526 (2006/11)	0.350585031865985
934	22420 (1989/09)	22526 (2010/06)	0.337068410894274
935	22420 (1989/09)	22526 (2012/09)	0.343720703491206
936	22420 (1989/09)	22521 (2006/11)	0.338285469185627
937	22420 (1989/09)	22521 (2010/06)	0.342959085651552
938	22420 (1989/09)	22330 (2006/11)	0.353973778098803
939	22420 (1989/09)	22330 (2010/06)	0.340410512597741
940	22420 (1989/09)	22330 (2012/09)	0.34730176568477
941	22420 (1989/09)	22320 (2010/06)	0.352986148587876
942	22420 (1989/09)	22320 (2012/09)	0.338557756088316
943	22420 (1989/09)	22220 (2006/11)	0.354420077865517
944	22420 (1989/09)	22320 (2006/11)	0.348253791854459
945	22420 (1989/09)	22528 (1989/09)	0.353483896530254
946	22420 (1989/09)	22528 (1994/05)	0.348785669804755
947	22420 (1989/09)	22526 (2002/05)	0.332011944885877
948	22420 (1989/09)	22528 (1998/05)	0.356969943657748
949	22420 (1989/09)	22320 (1994/05)	0.329838055981926
950	22420 (1989/09)	22110 (1994/05)	0.360725463445951
951	22420 (1989/09)	22110 (1998/05)	0.365044788726133
952	22420 (1989/09)	22220 (2002/05)	0.352416618389473
953	22420 (1989/09)	22220 (2003/01)	0.349609722359451
954	22420 (1989/09)	22110 (2002/05)	0.330956604803493
955	22420 (1989/09)	22320 (2002/05)	0.34780872706531
956	22420 (1989/09)	22320 (1998/05)	0.3862769190972
957	22420 (1989/09)	22330 (1994/05)	0.382306201550388
958	22420 (1989/09)	22330 (1998/05)	0.372465937141635
959	22420 (1989/09)	22220 (2017/03)	0.313128613769982
960	22420 (1989/09)	22220 (2010/06)	0.315935762816553
961	22420 (1989/09)	22220 (2012/09)	0.336195086309252
962	22420 (1989/09)	22521 (2012/09)	0.341237138838856
963	22420 (1989/09)	22521 (2017/03)	0.337282570110046
964	22420 (1989/09)	22420 (2010/06)	0.360383401304117
965	22420 (1989/09)	22420 (2012/09)	0.35489427282823
966	22420 (1989/09)	22110 (2017/03)	0.317061700526712
967	22420 (1989/09)	22110 (2006/11)	0.334641854456011
968	22420 (1989/09)	22110 (2010/06)	0.326362403593525
969	22420 (1989/09)	22110 (2012/09)	0.340036247518771
970	22420 (1989/09)	22321 (2017/03)	0.307514773390144
971	22420 (1989/09)	22720 (2003/01)	0.328313253012048
972	22420 (1989/09)	22330 (2002/05)	0.354698546739984
973	22420 (1989/09)	22420 (1998/05)	0.38827682105038
974	22420 (1989/09)	22420 (2002/05)	0.371207557172808
975	22420 (1989/09)	22952 (1982/09)	0.318099954975236
976	22420 (1989/09)	22952 (1986/05)	0.342475632167865
977	22420 (1989/09)	22310 (1977/05)	0.355462424992856
978	22420 (1989/09)	22320 (1977/05)	0.356622858653084
979	22420 (1989/09)	22521 (1977/05)	0.35340265894432
980	22420 (1989/09)	22420 (1971/04)	0.374166726399541
981	22420 (1989/09)	22523 (1971/04)	0.350644023299696
982	22420 (1989/09)	22525 (1971/04)	0.351564746790766
983	22420 (1989/09)	22320 (1982/09)	0.353700609131583
984	22420 (1989/09)	22110 (1989/09)	0.349333400666599
985	22420 (1989/09)	22310 (1986/05)	0.365849669384799
986	22420 (1989/09)	22527 (1998/05)	0.362084296638805
987	22420 (1989/09)	22527 (1989/09)	0.382438334105936
988	22420 (1989/09)	22527 (1994/05)	0.3756977144826
989	22420 (1989/09)	22527 (1982/09)	0.369071209820624
990	22420 (1989/09)	22528 (1981/05)	0.344196067869647
991	22420 (1989/09)	22528 (1982/09)	0.344196067869647
992	22420 (1989/09)	22954 (1994/05)	0.325488997555012
993	22420 (1989/09)	22951 (2012/09)	0.329374467682407
994	22420 (1989/09)	22951 (2017/03)	0.331309398099261
995	22420 (1989/09)	22951 (2006/11)	0.328254233950374
996	22420 (1989/09)	22951 (2010/06)	0.328086218158067
997	22420 (1989/09)	22952 (2006/11)	0.326965483101571
998	22420 (1989/09)	22952 (1998/05)	0.336567198491885
999	22420 (1989/09)	22952 (2002/05)	0.35424287856072
1000	22420 (1989/09)	22952 (1989/09)	0.362496194824962
1001	22420 (1989/09)	22952 (1994/05)	0.356074416281683
1002	22420 (1989/09)	22420 (2006/11)	0.257783245961271
1003	22420 (1989/09)	22722 (2010/06)	0.264045093190822
1004	22420 (1989/09)	22722 (2012/09)	0.258733036107981
1005	22420 (1989/09)	22730 (2017/03)	0.264994547437296
1006	22420 (1989/09)	22110 (2003/01)	0.275127931477985
1007	22420 (1989/09)	22220 (1994/05)	0.301842896353418
1008	22420 (1989/09)	22220 (1998/05)	0.328449047436389
1009	22420 (1989/09)	22953 (2012/09)	0.19379464696324
1010	22420 (1989/09)	22953 (2017/03)	0.256651191237386
1011	22420 (1989/09)	22330 (2003/01)	0.220342023439369
1012	22420 (1989/09)	22320 (2003/01)	0.244869544161269
1013	22420 (1989/09)	22420 (2003/01)	0.20883842258708
1014	22420 (1989/09)	22710 (1982/09)	0.280536152539173
1015	22420 (1989/09)	22210 (1982/09)	0.29877562642369
1016	22420 (1989/09)	22420 (1982/09)	0.281432476083986
1017	22420 (1989/09)	22420 (1994/05)	0.329105255322316
1018	22420 (1989/09)	22320 (1971/04)	0.286188674886662
1019	22420 (1989/09)	22522 (1971/04)	0.28672247778508
1020	22420 (1989/09)	22523 (1963/05)	0.241897330343154
1021	22420 (1989/09)	22523 (1967/02)	0.303052389143174
1022	22420 (1989/09)	22420 (1963/05)	0.306113190427583
1023	22420 (1989/09)	22420 (1967/02)	0.328888133865625
1024	22420 (1989/09)	22955 (1994/05)	0.229339659944642
1025	22420 (1989/09)	22711 (1989/09)	0.220999205038831
1026	22420 (1989/09)	22711 (1994/05)	0.252518429322447
1027	22420 (1989/09)	22310 (1971/04)	0.181248636349469
1028	22420 (1989/09)	22310 (1982/09)	0.193148847221789
1029	22420 (1989/09)	22722 (2006/11)	0.12218086967586
1030	22420 (1989/09)	22320 (1967/02)	0.120993330311468
1031	22420 (1989/09)	22525 (1967/02)	0.150092529463329
1032	22420 (1989/09)	22522 (1963/05)	0.170770912364174
1033	22420 (1989/09)	22522 (1967/02)	0.166237693842095
1034	22420 (1989/09)	22320 (1963/05)	0.196931915027935
1035	22420 (1989/09)	22330 (1967/02)	0.207998996990973
1036	22420 (1989/09)	22524 (1971/04)	0.213697861462685
1037	22420 (1989/09)	22952 (1946/05)	0.0839452984757988
1038	22420 (1989/09)	22952 (1948/07)	0.086066632231405
1039	22420 (1989/09)	22210 (1946/05)	0.13118088216601
1040	22420 (1989/09)	22210 (1948/07)	0.0862673769000909
1041	22330 (1986/05)	22722 (2017/03)	0.029126213592233
1042	22330 (1986/05)	22230 (1986/05)	0.350020161290323
1043	22330 (1986/05)	22330 (1971/04)	0.377577347064969
1044	22330 (1986/05)	22521 (1989/09)	0.38385437277404
1045	22330 (1986/05)	22521 (1982/09)	0.393405627783436
1046	22330 (1986/05)	22521 (1986/05)	0.401513143136815
1047	22330 (1986/05)	22420 (1986/05)	0.423224189543545
1048	22330 (1986/05)	22420 (1989/09)	0.390948225712624
1049	22330 (1986/05)	22330 (1986/05)	1
1050	22330 (1986/05)	22330 (1989/09)	0.425716375527063
1051	22330 (1986/05)	22320 (1986/05)	0.41335925627961
1052	22330 (1986/05)	22320 (1989/09)	0.406824082086784
1053	22330 (1986/05)	22521 (2002/05)	0.369399374395211
1054	22330 (1986/05)	22521 (1994/05)	0.389914844555917
1055	22330 (1986/05)	22521 (1998/05)	0.374482370441845
1056	22330 (1986/05)	22526 (2017/03)	0.343257980644229
1057	22330 (1986/05)	22320 (2017/03)	0.369524146888653
1058	22330 (1986/05)	22330 (2017/03)	0.349464875137532
1059	22330 (1986/05)	22420 (2017/03)	0.367529364921362
1060	22330 (1986/05)	22952 (2017/03)	0.359826225247765
1061	22330 (1986/05)	22952 (2010/06)	0.375571782282093
1062	22330 (1986/05)	22952 (2012/09)	0.374702459666755
1063	22330 (1986/05)	22526 (2006/11)	0.369734386786834
1064	22330 (1986/05)	22526 (2010/06)	0.363837064113932
1065	22330 (1986/05)	22526 (2012/09)	0.367571866833314
1066	22330 (1986/05)	22521 (2006/11)	0.359852207067332
1067	22330 (1986/05)	22521 (2010/06)	0.360998876559513
1068	22330 (1986/05)	22330 (2006/11)	0.383362149221971
1069	22330 (1986/05)	22330 (2010/06)	0.369627875383231
1070	22330 (1986/05)	22330 (2012/09)	0.37199764392766
1071	22330 (1986/05)	22320 (2010/06)	0.379091053623748
1072	22330 (1986/05)	22320 (2012/09)	0.365099152314833
1073	22330 (1986/05)	22220 (2006/11)	0.378678265500865
1074	22330 (1986/05)	22320 (2006/11)	0.378408830095771
1075	22330 (1986/05)	22528 (1989/09)	0.363938261821201
1076	22330 (1986/05)	22528 (1994/05)	0.357963905260461
1077	22330 (1986/05)	22526 (2002/05)	0.344740066514966
1078	22330 (1986/05)	22528 (1998/05)	0.373932864546373
1079	22330 (1986/05)	22320 (1994/05)	0.356139983235541
1080	22330 (1986/05)	22110 (1994/05)	0.387797353251603
1081	22330 (1986/05)	22110 (1998/05)	0.393751265267562
1082	22330 (1986/05)	22220 (2002/05)	0.37891720011715
1083	22330 (1986/05)	22220 (2003/01)	0.375481989091563
1084	22330 (1986/05)	22110 (2002/05)	0.356419064717154
1085	22330 (1986/05)	22320 (2002/05)	0.372804489027249
1086	22330 (1986/05)	22320 (1998/05)	0.412074633689665
1087	22330 (1986/05)	22330 (1994/05)	0.419119824675709
1088	22330 (1986/05)	22330 (1998/05)	0.398431819521685
1089	22330 (1986/05)	22220 (2017/03)	0.331082398829839
1090	22330 (1986/05)	22220 (2010/06)	0.334452219267216
1091	22330 (1986/05)	22220 (2012/09)	0.354661162710698
1092	22330 (1986/05)	22521 (2012/09)	0.354540296519229
1093	22330 (1986/05)	22521 (2017/03)	0.368030408672769
1094	22330 (1986/05)	22420 (2010/06)	0.378327743726148
1095	22330 (1986/05)	22420 (2012/09)	0.372273399294894
1096	22330 (1986/05)	22110 (2017/03)	0.337036686838124
1097	22330 (1986/05)	22110 (2006/11)	0.355513925315349
1098	22330 (1986/05)	22110 (2010/06)	0.348242879713054
1099	22330 (1986/05)	22110 (2012/09)	0.360208401172257
1100	22330 (1986/05)	22321 (2017/03)	0.326105214934718
1101	22330 (1986/05)	22720 (2003/01)	0.340696150298558
1102	22330 (1986/05)	22330 (2002/05)	0.373053803705164
1103	22330 (1986/05)	22420 (1998/05)	0.377241107756923
1104	22330 (1986/05)	22420 (2002/05)	0.38412797841328
1105	22330 (1986/05)	22952 (1982/09)	0.338150289017341
1106	22330 (1986/05)	22952 (1986/05)	0.360619365687328
1107	22330 (1986/05)	22310 (1977/05)	0.375041868031963
1108	22330 (1986/05)	22320 (1977/05)	0.367963913815442
1109	22330 (1986/05)	22521 (1977/05)	0.360290075136791
1110	22330 (1986/05)	22420 (1971/04)	0.392464866420452
1111	22330 (1986/05)	22523 (1971/04)	0.36017976303963
1112	22330 (1986/05)	22525 (1971/04)	0.366051351775349
1113	22330 (1986/05)	22320 (1982/09)	0.375941683377595
1114	22330 (1986/05)	22110 (1989/09)	0.375375757884547
1115	22330 (1986/05)	22310 (1986/05)	0.393251794484322
1116	22330 (1986/05)	22527 (1998/05)	0.377317228226319
1117	22330 (1986/05)	22527 (1989/09)	0.391850139885659
1118	22330 (1986/05)	22527 (1994/05)	0.388458799476235
1119	22330 (1986/05)	22527 (1982/09)	0.389375727025979
1120	22330 (1986/05)	22528 (1981/05)	0.366124661246612
1121	22330 (1986/05)	22528 (1982/09)	0.366124661246612
1122	22330 (1986/05)	22954 (1994/05)	0.340909626210048
1123	22330 (1986/05)	22951 (2012/09)	0.346975595859842
1124	22330 (1986/05)	22951 (2017/03)	0.355275422788406
1125	22330 (1986/05)	22951 (2006/11)	0.345336525409088
1126	22330 (1986/05)	22951 (2010/06)	0.349078315761787
1127	22330 (1986/05)	22952 (2006/11)	0.350953245574217
1128	22330 (1986/05)	22952 (1998/05)	0.356352122766877
1129	22330 (1986/05)	22952 (2002/05)	0.374330905139453
1130	22330 (1986/05)	22952 (1989/09)	0.380972783286408
1131	22330 (1986/05)	22952 (1994/05)	0.366226650062267
1132	22330 (1986/05)	22420 (2006/11)	0.268456554776442
1133	22330 (1986/05)	22722 (2010/06)	0.277920973613584
1134	22330 (1986/05)	22722 (2012/09)	0.275800230918515
1135	22330 (1986/05)	22730 (2017/03)	0.277377227588083
1136	22330 (1986/05)	22110 (2003/01)	0.297135939692409
1137	22330 (1986/05)	22220 (1994/05)	0.321158690176322
1138	22330 (1986/05)	22220 (1998/05)	0.346680689513647
1139	22330 (1986/05)	22953 (2012/09)	0.199404671506242
1140	22330 (1986/05)	22953 (2017/03)	0.268977950353626
1141	22330 (1986/05)	22330 (2003/01)	0.231923764145325
1142	22330 (1986/05)	22320 (2003/01)	0.252908462347813
1143	22330 (1986/05)	22420 (2003/01)	0.213428528026736
1144	22330 (1986/05)	22710 (1982/09)	0.296943349354647
1145	22330 (1986/05)	22210 (1982/09)	0.319018229613121
1146	22330 (1986/05)	22420 (1982/09)	0.27904913418589
1147	22330 (1986/05)	22420 (1994/05)	0.321518395040066
1148	22330 (1986/05)	22320 (1971/04)	0.293368517668655
1149	22330 (1986/05)	22522 (1971/04)	0.291660763367431
1150	22330 (1986/05)	22523 (1963/05)	0.247070639437563
1151	22330 (1986/05)	22523 (1967/02)	0.313915669648043
1152	22330 (1986/05)	22420 (1963/05)	0.319052604770933
1153	22330 (1986/05)	22420 (1967/02)	0.344117980072464
1154	22330 (1986/05)	22955 (1994/05)	0.233499939780802
1155	22330 (1986/05)	22711 (1989/09)	0.226081952815046
1156	22330 (1986/05)	22711 (1994/05)	0.254924176398815
1157	22330 (1986/05)	22310 (1971/04)	0.187766450417053
1158	22330 (1986/05)	22310 (1982/09)	0.200792397932337
1159	22330 (1986/05)	22722 (2006/11)	0.121482455316618
1160	22330 (1986/05)	22320 (1967/02)	0.122554495260588
1161	22330 (1986/05)	22525 (1967/02)	0.150873376415638
1162	22330 (1986/05)	22522 (1963/05)	0.176126240773734
1163	22330 (1986/05)	22522 (1967/02)	0.168036819552452
1164	22330 (1986/05)	22320 (1963/05)	0.200536761952316
1165	22330 (1986/05)	22330 (1967/02)	0.211079096570313
1166	22330 (1986/05)	22524 (1971/04)	0.219439125332016
1167	22330 (1986/05)	22952 (1946/05)	0.0824649716246112
1168	22330 (1986/05)	22952 (1948/07)	0.084805990037755
1169	22330 (1986/05)	22210 (1946/05)	0.135845143449706
1170	22330 (1986/05)	22210 (1948/07)	0.0880865501568402
1171	22330 (1989/09)	22722 (2017/03)	0.0251599967039306
1172	22330 (1989/09)	22230 (1986/05)	0.344248391319579
1173	22330 (1989/09)	22330 (1971/04)	0.373340600303656
1174	22330 (1989/09)	22521 (1989/09)	0.402950583276331
1175	22330 (1989/09)	22521 (1982/09)	0.396926426094015
1176	22330 (1989/09)	22521 (1986/05)	0.401888634400931
1177	22330 (1989/09)	22420 (1986/05)	0.414056917062508
1178	22330 (1989/09)	22420 (1989/09)	0.387644363743851
1179	22330 (1989/09)	22330 (1986/05)	0.425716375527063
1180	22330 (1989/09)	22330 (1989/09)	1
1181	22330 (1989/09)	22320 (1986/05)	0.405941398788963
1182	22330 (1989/09)	22320 (1989/09)	0.405133479407951
1183	22330 (1989/09)	22521 (2002/05)	0.370770146313435
1184	22330 (1989/09)	22521 (1994/05)	0.400333845980719
1185	22330 (1989/09)	22521 (1998/05)	0.390938184268149
1186	22330 (1989/09)	22526 (2017/03)	0.354999747019041
1187	22330 (1989/09)	22320 (2017/03)	0.369136518523889
1188	22330 (1989/09)	22330 (2017/03)	0.360769206677315
1189	22330 (1989/09)	22420 (2017/03)	0.369806195859639
1190	22330 (1989/09)	22952 (2017/03)	0.358159384318697
1191	22330 (1989/09)	22952 (2010/06)	0.372674742277937
1192	22330 (1989/09)	22952 (2012/09)	0.36574444266752
1193	22330 (1989/09)	22526 (2006/11)	0.381926133534933
1194	22330 (1989/09)	22526 (2010/06)	0.375219861994317
1195	22330 (1989/09)	22526 (2012/09)	0.375164939566143
1196	22330 (1989/09)	22521 (2006/11)	0.365716674542877
1197	22330 (1989/09)	22521 (2010/06)	0.364653650903401
1198	22330 (1989/09)	22330 (2006/11)	0.377395369456143
1199	22330 (1989/09)	22330 (2010/06)	0.379858505918427
1200	22330 (1989/09)	22330 (2012/09)	0.36909307875895
1201	22330 (1989/09)	22320 (2010/06)	0.36811754807199
1202	22330 (1989/09)	22320 (2012/09)	0.370592834802388
1203	22330 (1989/09)	22220 (2006/11)	0.372771638299589
1204	22330 (1989/09)	22320 (2006/11)	0.375286478227655
1205	22330 (1989/09)	22528 (1989/09)	0.378725129090813
1206	22330 (1989/09)	22528 (1994/05)	0.374650496595022
1207	22330 (1989/09)	22526 (2002/05)	0.364118790995089
1208	22330 (1989/09)	22528 (1998/05)	0.373377644930386
1209	22330 (1989/09)	22320 (1994/05)	0.37264398765351
1210	22330 (1989/09)	22110 (1994/05)	0.392796236952081
1211	22330 (1989/09)	22110 (1998/05)	0.386407251643461
1212	22330 (1989/09)	22220 (2002/05)	0.379838709677419
1213	22330 (1989/09)	22220 (2003/01)	0.38118629044172
1214	22330 (1989/09)	22110 (2002/05)	0.376237462550475
1215	22330 (1989/09)	22320 (2002/05)	0.386132406677653
1216	22330 (1989/09)	22320 (1998/05)	0.412540398196545
1217	22330 (1989/09)	22330 (1994/05)	0.441478819759581
1218	22330 (1989/09)	22330 (1998/05)	0.410573493094302
1219	22330 (1989/09)	22220 (2017/03)	0.317005263844782
1220	22330 (1989/09)	22220 (2010/06)	0.317143967270816
1221	22330 (1989/09)	22220 (2012/09)	0.349460356994604
1222	22330 (1989/09)	22521 (2012/09)	0.338347518198412
1223	22330 (1989/09)	22521 (2017/03)	0.350628072091753
1224	22330 (1989/09)	22420 (2010/06)	0.367589675103812
1225	22330 (1989/09)	22420 (2012/09)	0.36241983226443
1226	22330 (1989/09)	22110 (2017/03)	0.326450928381963
1227	22330 (1989/09)	22110 (2006/11)	0.341180925228857
1228	22330 (1989/09)	22110 (2010/06)	0.349056972158226
1229	22330 (1989/09)	22110 (2012/09)	0.357090578205052
1230	22330 (1989/09)	22321 (2017/03)	0.305367542893121
1231	22330 (1989/09)	22720 (2003/01)	0.329761568388794
1232	22330 (1989/09)	22330 (2002/05)	0.361513332156101
1233	22330 (1989/09)	22420 (1998/05)	0.364343439061989
1234	22330 (1989/09)	22420 (2002/05)	0.369908597852158
1235	22330 (1989/09)	22952 (1982/09)	0.315904139433551
1236	22330 (1989/09)	22952 (1986/05)	0.347704708129552
1237	22330 (1989/09)	22310 (1977/05)	0.361520791739121
1238	22330 (1989/09)	22320 (1977/05)	0.349125739264592
1239	22330 (1989/09)	22521 (1977/05)	0.337413677622006
1240	22330 (1989/09)	22420 (1971/04)	0.378070572025232
1241	22330 (1989/09)	22523 (1971/04)	0.334941716032868
1242	22330 (1989/09)	22525 (1971/04)	0.34466344709661
1243	22330 (1989/09)	22320 (1982/09)	0.343041151678742
1244	22330 (1989/09)	22110 (1989/09)	0.361346446498739
1245	22330 (1989/09)	22310 (1986/05)	0.381441544907378
1246	22330 (1989/09)	22527 (1998/05)	0.365950097713948
1247	22330 (1989/09)	22527 (1989/09)	0.387957367322272
1248	22330 (1989/09)	22527 (1994/05)	0.386202288482419
1249	22330 (1989/09)	22527 (1982/09)	0.368962986744943
1250	22330 (1989/09)	22528 (1981/05)	0.346240708663144
1251	22330 (1989/09)	22528 (1982/09)	0.346240708663144
1252	22330 (1989/09)	22954 (1994/05)	0.322995350011572
1253	22330 (1989/09)	22951 (2012/09)	0.33955168066329
1254	22330 (1989/09)	22951 (2017/03)	0.349898273674033
1255	22330 (1989/09)	22951 (2006/11)	0.327157377121156
1256	22330 (1989/09)	22951 (2010/06)	0.344916909098155
1257	22330 (1989/09)	22952 (2006/11)	0.338800049077747
1258	22330 (1989/09)	22952 (1998/05)	0.34507731046969
1259	22330 (1989/09)	22952 (2002/05)	0.380982496605346
1260	22330 (1989/09)	22952 (1989/09)	0.385269494873483
1261	22330 (1989/09)	22952 (1994/05)	0.358469066291306
1262	22330 (1989/09)	22420 (2006/11)	0.253877149416671
1263	22330 (1989/09)	22722 (2010/06)	0.257071740950963
1264	22330 (1989/09)	22722 (2012/09)	0.259487335712421
1265	22330 (1989/09)	22730 (2017/03)	0.254702436016035
1266	22330 (1989/09)	22110 (2003/01)	0.26879510586436
1267	22330 (1989/09)	22220 (1994/05)	0.296763791316365
1268	22330 (1989/09)	22220 (1998/05)	0.329375639713408
1269	22330 (1989/09)	22953 (2012/09)	0.175945337370914
1270	22330 (1989/09)	22953 (2017/03)	0.245963271798332
1271	22330 (1989/09)	22330 (2003/01)	0.207138483518726
1272	22330 (1989/09)	22320 (2003/01)	0.227290297642056
1273	22330 (1989/09)	22420 (2003/01)	0.189306171111629
1274	22330 (1989/09)	22710 (1982/09)	0.271356902277599
1275	22330 (1989/09)	22210 (1982/09)	0.285904649096831
1276	22330 (1989/09)	22420 (1982/09)	0.246970963024859
1277	22330 (1989/09)	22420 (1994/05)	0.295902075572113
1278	22330 (1989/09)	22320 (1971/04)	0.266507853792898
1279	22330 (1989/09)	22522 (1971/04)	0.268455384615385
1280	22330 (1989/09)	22523 (1963/05)	0.21872159164697
1281	22330 (1989/09)	22523 (1967/02)	0.281747621432148
1282	22330 (1989/09)	22420 (1963/05)	0.287723252566333
1283	22330 (1989/09)	22420 (1967/02)	0.313245016835844
1284	22330 (1989/09)	22955 (1994/05)	0.207070447177482
1285	22330 (1989/09)	22711 (1989/09)	0.202657549149118
1286	22330 (1989/09)	22711 (1994/05)	0.233781883912432
1287	22330 (1989/09)	22310 (1971/04)	0.164428474007239
1288	22330 (1989/09)	22310 (1982/09)	0.17683728760061
1289	22330 (1989/09)	22722 (2006/11)	0.109886022476686
1290	22330 (1989/09)	22320 (1967/02)	0.105495214539198
1291	22330 (1989/09)	22525 (1967/02)	0.130189798339265
1292	22330 (1989/09)	22522 (1963/05)	0.152297075960583
1293	22330 (1989/09)	22522 (1967/02)	0.146036086758358
1294	22330 (1989/09)	22320 (1963/05)	0.176702784327231
1295	22330 (1989/09)	22330 (1967/02)	0.18621434403561
1296	22330 (1989/09)	22524 (1971/04)	0.191231612344967
1297	22330 (1989/09)	22952 (1946/05)	0.0720302375809935
1298	22330 (1989/09)	22952 (1948/07)	0.0746720214190094
1299	22330 (1989/09)	22210 (1946/05)	0.119405366593091
1300	22330 (1989/09)	22210 (1948/07)	0.0775643446824583
1301	22320 (1986/05)	22722 (2017/03)	0.0262740521291558
1302	22320 (1986/05)	22230 (1986/05)	0.357420357420357
1303	22320 (1986/05)	22330 (1971/04)	0.371476155658461
1304	22320 (1986/05)	22521 (1989/09)	0.39464415604303
1305	22320 (1986/05)	22521 (1982/09)	0.404005871673041
1306	22320 (1986/05)	22521 (1986/05)	0.413785618438709
1307	22320 (1986/05)	22420 (1986/05)	0.424169880746553
1308	22320 (1986/05)	22420 (1989/09)	0.386750718867507
1309	22320 (1986/05)	22330 (1986/05)	0.41335925627961
1310	22320 (1986/05)	22330 (1989/09)	0.405941398788963
1311	22320 (1986/05)	22320 (1986/05)	1
1312	22320 (1986/05)	22320 (1989/09)	0.423865178167623
1313	22320 (1986/05)	22521 (2002/05)	0.366658094380867
1314	22320 (1986/05)	22521 (1994/05)	0.392160292288557
1315	22320 (1986/05)	22521 (1998/05)	0.372516556291391
1316	22320 (1986/05)	22526 (2017/03)	0.343913504493386
1317	22320 (1986/05)	22320 (2017/03)	0.365022590361446
1318	22320 (1986/05)	22330 (2017/03)	0.345677427636224
1319	22320 (1986/05)	22420 (2017/03)	0.357278241091736
1320	22320 (1986/05)	22952 (2017/03)	0.351011876133042
1321	22320 (1986/05)	22952 (2010/06)	0.365641577918711
1322	22320 (1986/05)	22952 (2012/09)	0.364257506425124
1323	22320 (1986/05)	22526 (2006/11)	0.369762303824471
1324	22320 (1986/05)	22526 (2010/06)	0.362894100033077
1325	22320 (1986/05)	22526 (2012/09)	0.367458367458367
1326	22320 (1986/05)	22521 (2006/11)	0.35485871035623
1327	22320 (1986/05)	22521 (2010/06)	0.356938159879336
1328	22320 (1986/05)	22330 (2006/11)	0.367238023482137
1329	22320 (1986/05)	22330 (2010/06)	0.36363476455999
1330	22320 (1986/05)	22330 (2012/09)	0.358728192422835
1331	22320 (1986/05)	22320 (2010/06)	0.366846366975236
1332	22320 (1986/05)	22320 (2012/09)	0.363825440356334
1333	22320 (1986/05)	22220 (2006/11)	0.372633844725347
1334	22320 (1986/05)	22320 (2006/11)	0.369696006989258
1335	22320 (1986/05)	22528 (1989/09)	0.37177826824508
1336	22320 (1986/05)	22528 (1994/05)	0.36231935267305
1337	22320 (1986/05)	22526 (2002/05)	0.346185660988909
1338	22320 (1986/05)	22528 (1998/05)	0.369190097548979
1339	22320 (1986/05)	22320 (1994/05)	0.357314916196412
1340	22320 (1986/05)	22110 (1994/05)	0.387077318183587
1341	22320 (1986/05)	22110 (1998/05)	0.384423343646645
1342	22320 (1986/05)	22220 (2002/05)	0.373849869269305
1343	22320 (1986/05)	22220 (2003/01)	0.372015217848472
1344	22320 (1986/05)	22110 (2002/05)	0.365121109584911
1345	22320 (1986/05)	22320 (2002/05)	0.366756120873465
1346	22320 (1986/05)	22320 (1998/05)	0.402263417056316
1347	22320 (1986/05)	22330 (1994/05)	0.410659726151409
1348	22320 (1986/05)	22330 (1998/05)	0.395253790375742
1349	22320 (1986/05)	22220 (2017/03)	0.319932075818073
1350	22320 (1986/05)	22220 (2010/06)	0.321642098128918
1351	22320 (1986/05)	22220 (2012/09)	0.351966151228981
1352	22320 (1986/05)	22521 (2012/09)	0.341997168782344
1353	22320 (1986/05)	22521 (2017/03)	0.351747391636271
1354	22320 (1986/05)	22420 (2010/06)	0.364183925103114
1355	22320 (1986/05)	22420 (2012/09)	0.360353578802478
1356	22320 (1986/05)	22110 (2017/03)	0.331862964621585
1357	22320 (1986/05)	22110 (2006/11)	0.345070091259761
1358	22320 (1986/05)	22110 (2010/06)	0.347061941850508
1359	22320 (1986/05)	22110 (2012/09)	0.360603357055418
1360	22320 (1986/05)	22321 (2017/03)	0.313354815610455
1361	22320 (1986/05)	22720 (2003/01)	0.324609357204683
1362	22320 (1986/05)	22330 (2002/05)	0.356914819784389
1363	22320 (1986/05)	22420 (1998/05)	0.364935801069571
1364	22320 (1986/05)	22420 (2002/05)	0.367941629656485
1365	22320 (1986/05)	22952 (1982/09)	0.324622641509434
1366	22320 (1986/05)	22952 (1986/05)	0.351074402067092
1367	22320 (1986/05)	22310 (1977/05)	0.375538093611206
1368	22320 (1986/05)	22320 (1977/05)	0.367116038230799
1369	22320 (1986/05)	22521 (1977/05)	0.352707732505115
1370	22320 (1986/05)	22420 (1971/04)	0.386206583015094
1371	22320 (1986/05)	22523 (1971/04)	0.351832433953096
1372	22320 (1986/05)	22525 (1971/04)	0.359614531473357
1373	22320 (1986/05)	22320 (1982/09)	0.386581964673071
1374	22320 (1986/05)	22110 (1989/09)	0.365617200998272
1375	22320 (1986/05)	22310 (1986/05)	0.39341163764007
1376	22320 (1986/05)	22527 (1998/05)	0.362664120315111
1377	22320 (1986/05)	22527 (1989/09)	0.387809268833087
1378	22320 (1986/05)	22527 (1994/05)	0.384857492568631
1379	22320 (1986/05)	22527 (1982/09)	0.384113724628123
1380	22320 (1986/05)	22528 (1981/05)	0.357441860465116
1381	22320 (1986/05)	22528 (1982/09)	0.357441860465116
1382	22320 (1986/05)	22954 (1994/05)	0.327374747721174
1383	22320 (1986/05)	22951 (2012/09)	0.339778571268162
1384	22320 (1986/05)	22951 (2017/03)	0.345664472438958
1385	22320 (1986/05)	22951 (2006/11)	0.332436194895592
1386	22320 (1986/05)	22951 (2010/06)	0.339817528108569
1387	22320 (1986/05)	22952 (2006/11)	0.334772664115773
1388	22320 (1986/05)	22952 (1998/05)	0.345072267586568
1389	22320 (1986/05)	22952 (2002/05)	0.372052250308261
1390	22320 (1986/05)	22952 (1989/09)	0.380209555086402
1391	22320 (1986/05)	22952 (1994/05)	0.356492134303827
1392	22320 (1986/05)	22420 (2006/11)	0.252791147719942
1393	22320 (1986/05)	22722 (2010/06)	0.263962535308985
1394	22320 (1986/05)	22722 (2012/09)	0.263050035690437
1395	22320 (1986/05)	22730 (2017/03)	0.258841347974252
1396	22320 (1986/05)	22110 (2003/01)	0.272745760988382
1397	22320 (1986/05)	22220 (1994/05)	0.303011031480077
1398	22320 (1986/05)	22220 (1998/05)	0.335116122193312
1399	22320 (1986/05)	22953 (2012/09)	0.187837875689757
1400	22320 (1986/05)	22953 (2017/03)	0.250725941153797
1401	22320 (1986/05)	22330 (2003/01)	0.211384337645997
1402	22320 (1986/05)	22320 (2003/01)	0.237774077157924
1403	22320 (1986/05)	22420 (2003/01)	0.199792844745535
1404	22320 (1986/05)	22710 (1982/09)	0.283310664450154
1405	22320 (1986/05)	22210 (1982/09)	0.303846562533206
1406	22320 (1986/05)	22420 (1982/09)	0.266738416222952
1407	22320 (1986/05)	22420 (1994/05)	0.300751676400606
1408	22320 (1986/05)	22320 (1971/04)	0.288712924439673
1409	22320 (1986/05)	22522 (1971/04)	0.280810161345692
1410	22320 (1986/05)	22523 (1963/05)	0.235824089194211
1411	22320 (1986/05)	22523 (1967/02)	0.300245660448668
1412	22320 (1986/05)	22420 (1963/05)	0.300010498136581
1413	22320 (1986/05)	22420 (1967/02)	0.321378948748198
1414	22320 (1986/05)	22955 (1994/05)	0.212990602542841
1415	22320 (1986/05)	22711 (1989/09)	0.213425032849674
1416	22320 (1986/05)	22711 (1994/05)	0.242650427097087
1417	22320 (1986/05)	22310 (1971/04)	0.175399215775416
1418	22320 (1986/05)	22310 (1982/09)	0.188709355675244
1419	22320 (1986/05)	22722 (2006/11)	0.114187945709685
1420	22320 (1986/05)	22320 (1967/02)	0.11569328100287
1421	22320 (1986/05)	22525 (1967/02)	0.140222808560539
1422	22320 (1986/05)	22522 (1963/05)	0.160619198649868
1423	22320 (1986/05)	22522 (1967/02)	0.157959183673469
1424	22320 (1986/05)	22320 (1963/05)	0.191496099260155
1425	22320 (1986/05)	22330 (1967/02)	0.196667141432844
1426	22320 (1986/05)	22524 (1971/04)	0.206075603720454
1427	22320 (1986/05)	22952 (1946/05)	0.0785697482945189
1428	22320 (1986/05)	22952 (1948/07)	0.0816064818862755
1429	22320 (1986/05)	22210 (1946/05)	0.128720023114707
1430	22320 (1986/05)	22210 (1948/07)	0.0832868672046955
1431	22320 (1989/09)	22722 (2017/03)	0.0317852923803898
1432	22320 (1989/09)	22230 (1986/05)	0.342929613189601
1433	22320 (1989/09)	22330 (1971/04)	0.360069359535825
1434	22320 (1989/09)	22521 (1989/09)	0.387016724360846
1435	22320 (1989/09)	22521 (1982/09)	0.383657636238503
1436	22320 (1989/09)	22521 (1986/05)	0.390050238419619
1437	22320 (1989/09)	22420 (1986/05)	0.417825661116552
1438	22320 (1989/09)	22420 (1989/09)	0.39453560026728
1439	22320 (1989/09)	22330 (1986/05)	0.406824082086784
1440	22320 (1989/09)	22330 (1989/09)	0.405133479407951
1441	22320 (1989/09)	22320 (1986/05)	0.423865178167623
1442	22320 (1989/09)	22320 (1989/09)	1
1443	22320 (1989/09)	22521 (2002/05)	0.373475245156661
1444	22320 (1989/09)	22521 (1994/05)	0.387061822817081
1445	22320 (1989/09)	22521 (1998/05)	0.370905099628504
1446	22320 (1989/09)	22526 (2017/03)	0.331257386182446
1447	22320 (1989/09)	22320 (2017/03)	0.353794528676365
1448	22320 (1989/09)	22330 (2017/03)	0.326159846722321
1449	22320 (1989/09)	22420 (2017/03)	0.354727555786196
1450	22320 (1989/09)	22952 (2017/03)	0.340145897389522
1451	22320 (1989/09)	22952 (2010/06)	0.368110452954
1452	22320 (1989/09)	22952 (2012/09)	0.368990663755864
1453	22320 (1989/09)	22526 (2006/11)	0.366054873856795
1454	22320 (1989/09)	22526 (2010/06)	0.348428333114656
1455	22320 (1989/09)	22526 (2012/09)	0.35536815557701
1456	22320 (1989/09)	22521 (2006/11)	0.350771253106579
1457	22320 (1989/09)	22521 (2010/06)	0.354901313072921
1458	22320 (1989/09)	22330 (2006/11)	0.37186584174536
1459	22320 (1989/09)	22330 (2010/06)	0.353245370546409
1460	22320 (1989/09)	22330 (2012/09)	0.361386478628174
1461	22320 (1989/09)	22320 (2010/06)	0.373307126249431
1462	22320 (1989/09)	22320 (2012/09)	0.353578135613537
1463	22320 (1989/09)	22220 (2006/11)	0.372530221900063
1464	22320 (1989/09)	22320 (2006/11)	0.370141091545445
1465	22320 (1989/09)	22528 (1989/09)	0.358299635072492
1466	22320 (1989/09)	22528 (1994/05)	0.354386770785485
1467	22320 (1989/09)	22526 (2002/05)	0.334169484131312
1468	22320 (1989/09)	22528 (1998/05)	0.371119526519876
1469	22320 (1989/09)	22320 (1994/05)	0.336532229024127
1470	22320 (1989/09)	22110 (1994/05)	0.378624495860751
1471	22320 (1989/09)	22110 (1998/05)	0.388697777039691
1472	22320 (1989/09)	22220 (2002/05)	0.36654492969143
1473	22320 (1989/09)	22220 (2003/01)	0.359856988442671
1474	22320 (1989/09)	22110 (2002/05)	0.343601938102305
1475	22320 (1989/09)	22320 (2002/05)	0.360247204944099
1476	22320 (1989/09)	22320 (1998/05)	0.401478338238314
1477	22320 (1989/09)	22330 (1994/05)	0.392958892958893
1478	22320 (1989/09)	22330 (1998/05)	0.386052507724733
1479	22320 (1989/09)	22220 (2017/03)	0.335542970483075
1480	22320 (1989/09)	22220 (2010/06)	0.341982312698148
1481	22320 (1989/09)	22220 (2012/09)	0.35910212256662
1482	22320 (1989/09)	22521 (2012/09)	0.358149105682478
1483	22320 (1989/09)	22521 (2017/03)	0.35658236823446
1484	22320 (1989/09)	22420 (2010/06)	0.375682758958532
1485	22320 (1989/09)	22420 (2012/09)	0.363908729207612
1486	22320 (1989/09)	22110 (2017/03)	0.343013850975634
1487	22320 (1989/09)	22110 (2006/11)	0.360876897133221
1488	22320 (1989/09)	22110 (2010/06)	0.343879387938794
1489	22320 (1989/09)	22110 (2012/09)	0.363701247870332
1490	22320 (1989/09)	22321 (2017/03)	0.329028558947196
1491	22320 (1989/09)	22720 (2003/01)	0.342741621957857
1492	22320 (1989/09)	22330 (2002/05)	0.369140164899882
1493	22320 (1989/09)	22420 (1998/05)	0.390230764869309
1494	22320 (1989/09)	22420 (2002/05)	0.380064374393297
1495	22320 (1989/09)	22952 (1982/09)	0.337970671966482
1496	22320 (1989/09)	22952 (1986/05)	0.354746256856253
1497	22320 (1989/09)	22310 (1977/05)	0.375381718241042
1498	22320 (1989/09)	22320 (1977/05)	0.365343456991439
1499	22320 (1989/09)	22521 (1977/05)	0.36871791979243
1500	22320 (1989/09)	22420 (1971/04)	0.382979800536627
1501	22320 (1989/09)	22523 (1971/04)	0.368523258893106
1502	22320 (1989/09)	22525 (1971/04)	0.371050636110877
1503	22320 (1989/09)	22320 (1982/09)	0.385862725010976
1504	22320 (1989/09)	22110 (1989/09)	0.385222322676091
1505	22320 (1989/09)	22310 (1986/05)	0.388354607448855
1506	22320 (1989/09)	22527 (1998/05)	0.383545580976794
1507	22320 (1989/09)	22527 (1989/09)	0.399921915668922
1508	22320 (1989/09)	22527 (1994/05)	0.391365888181175
1509	22320 (1989/09)	22527 (1982/09)	0.392583367925834
1510	22320 (1989/09)	22528 (1981/05)	0.364921946740129
1511	22320 (1989/09)	22528 (1982/09)	0.364921946740129
1512	22320 (1989/09)	22954 (1994/05)	0.334830227278397
1513	22320 (1989/09)	22951 (2012/09)	0.348364905536306
1514	22320 (1989/09)	22951 (2017/03)	0.349353872085401
1515	22320 (1989/09)	22951 (2006/11)	0.344617004474862
1516	22320 (1989/09)	22951 (2010/06)	0.342743612253384
1517	22320 (1989/09)	22952 (2006/11)	0.33941405410568
1518	22320 (1989/09)	22952 (1998/05)	0.355698935282862
1519	22320 (1989/09)	22952 (2002/05)	0.364571500694181
1520	22320 (1989/09)	22952 (1989/09)	0.371611526147279
1521	22320 (1989/09)	22952 (1994/05)	0.371935440843004
1522	22320 (1989/09)	22420 (2006/11)	0.272195487421837
1523	22320 (1989/09)	22722 (2010/06)	0.279286246204961
1524	22320 (1989/09)	22722 (2012/09)	0.273918638548205
1525	22320 (1989/09)	22730 (2017/03)	0.279749478079332
1526	22320 (1989/09)	22110 (2003/01)	0.296521455472851
1527	22320 (1989/09)	22220 (1994/05)	0.320937957437226
1528	22320 (1989/09)	22220 (1998/05)	0.349763450324568
1529	22320 (1989/09)	22953 (2012/09)	0.210466248195764
1530	22320 (1989/09)	22953 (2017/03)	0.273077270129636
1531	22320 (1989/09)	22330 (2003/01)	0.238162059850537
1532	22320 (1989/09)	22320 (2003/01)	0.27278474694706
1533	22320 (1989/09)	22420 (2003/01)	0.223585000502664
1534	22320 (1989/09)	22710 (1982/09)	0.302724962761763
1535	22320 (1989/09)	22210 (1982/09)	0.329930914296384
1536	22320 (1989/09)	22420 (1982/09)	0.297103653384704
1537	22320 (1989/09)	22420 (1994/05)	0.334686311483269
1538	22320 (1989/09)	22320 (1971/04)	0.310137727186969
1539	22320 (1989/09)	22522 (1971/04)	0.303193298092677
1540	22320 (1989/09)	22523 (1963/05)	0.26492386470826
1541	22320 (1989/09)	22523 (1967/02)	0.325987697380937
1542	22320 (1989/09)	22420 (1963/05)	0.324470205784034
1543	22320 (1989/09)	22420 (1967/02)	0.344953904389767
1544	22320 (1989/09)	22955 (1994/05)	0.242676023701546
1545	22320 (1989/09)	22711 (1989/09)	0.24131578065856
1546	22320 (1989/09)	22711 (1994/05)	0.268176020408163
1547	22320 (1989/09)	22310 (1971/04)	0.19893871961657
1548	22320 (1989/09)	22310 (1982/09)	0.213900806590012
1549	22320 (1989/09)	22722 (2006/11)	0.131240835137211
1550	22320 (1989/09)	22320 (1967/02)	0.13265306122449
1551	22320 (1989/09)	22525 (1967/02)	0.163514817860079
1552	22320 (1989/09)	22522 (1963/05)	0.183438007197798
1553	22320 (1989/09)	22522 (1967/02)	0.181518852894318
1554	22320 (1989/09)	22320 (1963/05)	0.215546845190607
1555	22320 (1989/09)	22330 (1967/02)	0.225153732522588
1556	22320 (1989/09)	22524 (1971/04)	0.233653813254867
1557	22320 (1989/09)	22952 (1946/05)	0.0906802818927082
1558	22320 (1989/09)	22952 (1948/07)	0.0932447318858605
1559	22320 (1989/09)	22210 (1946/05)	0.147149568753944
1560	22320 (1989/09)	22210 (1948/07)	0.093905450381133
1561	22521 (2002/05)	22722 (2017/03)	0.0291299719345785
1562	22521 (2002/05)	22230 (1986/05)	0.319471327741608
1563	22521 (2002/05)	22330 (1971/04)	0.334884102227779
1564	22521 (2002/05)	22521 (1989/09)	0.368192144146943
1565	22521 (2002/05)	22521 (1982/09)	0.360861064328165
1566	22521 (2002/05)	22521 (1986/05)	0.367670583588427
1567	22521 (2002/05)	22420 (1986/05)	0.380397670214903
1568	22521 (2002/05)	22420 (1989/09)	0.360420520687633
1569	22521 (2002/05)	22330 (1986/05)	0.369399374395211
1570	22521 (2002/05)	22330 (1989/09)	0.370770146313435
1571	22521 (2002/05)	22320 (1986/05)	0.366658094380867
1572	22521 (2002/05)	22320 (1989/09)	0.373475245156661
1573	22521 (2002/05)	22521 (2002/05)	1
1574	22521 (2002/05)	22521 (1994/05)	0.372705285278141
1575	22521 (2002/05)	22521 (1998/05)	0.384527278207576
1576	22521 (2002/05)	22526 (2017/03)	0.341876667920405
1577	22521 (2002/05)	22320 (2017/03)	0.36070250339608
1578	22521 (2002/05)	22330 (2017/03)	0.336839169100515
1579	22521 (2002/05)	22420 (2017/03)	0.361092539426594
1580	22521 (2002/05)	22952 (2017/03)	0.348400397037489
1581	22521 (2002/05)	22952 (2010/06)	0.363491932488755
1582	22521 (2002/05)	22952 (2012/09)	0.363930089339925
1583	22521 (2002/05)	22526 (2006/11)	0.366880308273042
1584	22521 (2002/05)	22526 (2010/06)	0.358482798124083
1585	22521 (2002/05)	22526 (2012/09)	0.36471426963341
1586	22521 (2002/05)	22521 (2006/11)	0.382169267064491
1587	22521 (2002/05)	22521 (2010/06)	0.368130247556875
1588	22521 (2002/05)	22330 (2006/11)	0.372568263107389
1589	22521 (2002/05)	22330 (2010/06)	0.360575878304962
1590	22521 (2002/05)	22330 (2012/09)	0.365833171803321
1591	22521 (2002/05)	22320 (2010/06)	0.369758235859817
1592	22521 (2002/05)	22320 (2012/09)	0.35915613093997
1593	22521 (2002/05)	22220 (2006/11)	0.368904037755637
1594	22521 (2002/05)	22320 (2006/11)	0.373054003340413
1595	22521 (2002/05)	22528 (1989/09)	0.337865647508452
1596	22521 (2002/05)	22528 (1994/05)	0.33736061143031
1597	22521 (2002/05)	22526 (2002/05)	0.343949265919555
1598	22521 (2002/05)	22528 (1998/05)	0.361097025016903
1599	22521 (2002/05)	22320 (1994/05)	0.329094772630684
1600	22521 (2002/05)	22110 (1994/05)	0.363789315334217
1601	22521 (2002/05)	22110 (1998/05)	0.371824987376786
1602	22521 (2002/05)	22220 (2002/05)	0.367717896990407
1603	22521 (2002/05)	22220 (2003/01)	0.365744659907471
1604	22521 (2002/05)	22110 (2002/05)	0.354555884720105
1605	22521 (2002/05)	22320 (2002/05)	0.372337382482503
1606	22521 (2002/05)	22320 (1998/05)	0.395692360236515
1607	22521 (2002/05)	22330 (1994/05)	0.376927904455813
1608	22521 (2002/05)	22330 (1998/05)	0.381537868568125
1609	22521 (2002/05)	22220 (2017/03)	0.328457478853893
1610	22521 (2002/05)	22220 (2010/06)	0.330546918803201
1611	22521 (2002/05)	22220 (2012/09)	0.352825006242481
1612	22521 (2002/05)	22521 (2012/09)	0.361303472324542
1613	22521 (2002/05)	22521 (2017/03)	0.360039016604225
1614	22521 (2002/05)	22420 (2010/06)	0.377494672685196
1615	22521 (2002/05)	22420 (2012/09)	0.370830048428877
1616	22521 (2002/05)	22110 (2017/03)	0.336267028697158
1617	22521 (2002/05)	22110 (2006/11)	0.352537519747235
1618	22521 (2002/05)	22110 (2010/06)	0.344290328709861
1619	22521 (2002/05)	22110 (2012/09)	0.356753274640326
1620	22521 (2002/05)	22321 (2017/03)	0.319444444444444
1621	22521 (2002/05)	22720 (2003/01)	0.345235223160434
1622	22521 (2002/05)	22330 (2002/05)	0.36774930714251
1623	22521 (2002/05)	22420 (1998/05)	0.365702798824803
1624	22521 (2002/05)	22420 (2002/05)	0.378927339755024
1625	22521 (2002/05)	22952 (1982/09)	0.306738924396705
1626	22521 (2002/05)	22952 (1986/05)	0.327364689412243
1627	22521 (2002/05)	22310 (1977/05)	0.342934543518025
1628	22521 (2002/05)	22320 (1977/05)	0.334198993669859
1629	22521 (2002/05)	22521 (1977/05)	0.335224381805231
1630	22521 (2002/05)	22420 (1971/04)	0.355599259602036
1631	22521 (2002/05)	22523 (1971/04)	0.327083388118968
1632	22521 (2002/05)	22525 (1971/04)	0.333737710718528
1633	22521 (2002/05)	22320 (1982/09)	0.332770445806921
1634	22521 (2002/05)	22110 (1989/09)	0.337857072739766
1635	22521 (2002/05)	22310 (1986/05)	0.354223061349833
1636	22521 (2002/05)	22527 (1998/05)	0.363951516360734
1637	22521 (2002/05)	22527 (1989/09)	0.363675011809164
1638	22521 (2002/05)	22527 (1994/05)	0.365167155556551
1639	22521 (2002/05)	22527 (1982/09)	0.353196369801536
1640	22521 (2002/05)	22528 (1981/05)	0.330346745252751
1641	22521 (2002/05)	22528 (1982/09)	0.330346745252751
1642	22521 (2002/05)	22954 (1994/05)	0.314685154676917
1643	22521 (2002/05)	22951 (2012/09)	0.339524221655634
1644	22521 (2002/05)	22951 (2017/03)	0.34096797369968
1645	22521 (2002/05)	22951 (2006/11)	0.332534321202876
1646	22521 (2002/05)	22951 (2010/06)	0.337880943144101
1647	22521 (2002/05)	22952 (2006/11)	0.336620219917197
1648	22521 (2002/05)	22952 (1998/05)	0.342234110073443
1649	22521 (2002/05)	22952 (2002/05)	0.367170583444248
1650	22521 (2002/05)	22952 (1989/09)	0.346300353287149
1651	22521 (2002/05)	22952 (1994/05)	0.346004277658954
1652	22521 (2002/05)	22420 (2006/11)	0.269785122221636
1653	22521 (2002/05)	22722 (2010/06)	0.271025594102115
1654	22521 (2002/05)	22722 (2012/09)	0.267486530237503
1655	22521 (2002/05)	22730 (2017/03)	0.27012493646165
1656	22521 (2002/05)	22110 (2003/01)	0.284571028238845
1657	22521 (2002/05)	22220 (1994/05)	0.300429403946427
1658	22521 (2002/05)	22220 (1998/05)	0.330548027702499
1659	22521 (2002/05)	22953 (2012/09)	0.19473307058402
1660	22521 (2002/05)	22953 (2017/03)	0.267049965776865
1661	22521 (2002/05)	22330 (2003/01)	0.229464416727806
1662	22521 (2002/05)	22320 (2003/01)	0.251749911021473
1663	22521 (2002/05)	22420 (2003/01)	0.214392893583818
1664	22521 (2002/05)	22710 (1982/09)	0.274696138398131
1665	22521 (2002/05)	22210 (1982/09)	0.288505588519387
1666	22521 (2002/05)	22420 (1982/09)	0.263822545975639
1667	22521 (2002/05)	22420 (1994/05)	0.304846720328823
1668	22521 (2002/05)	22320 (1971/04)	0.274958077138066
1669	22521 (2002/05)	22522 (1971/04)	0.270983213429257
1670	22521 (2002/05)	22523 (1963/05)	0.229003790570955
1671	22521 (2002/05)	22523 (1967/02)	0.283603017471045
1672	22521 (2002/05)	22420 (1963/05)	0.289140481855225
1673	22521 (2002/05)	22420 (1967/02)	0.309700474657646
1674	22521 (2002/05)	22955 (1994/05)	0.220813228198188
1675	22521 (2002/05)	22711 (1989/09)	0.214535331398448
1676	22521 (2002/05)	22711 (1994/05)	0.244322386020832
1677	22521 (2002/05)	22310 (1971/04)	0.174729481267143
1678	22521 (2002/05)	22310 (1982/09)	0.189712556732224
1679	22521 (2002/05)	22722 (2006/11)	0.124327333457042
1680	22521 (2002/05)	22320 (1967/02)	0.115942482025633
1681	22521 (2002/05)	22525 (1967/02)	0.141017224670981
1682	22521 (2002/05)	22522 (1963/05)	0.165314685314685
1683	22521 (2002/05)	22522 (1967/02)	0.158621760049666
1684	22521 (2002/05)	22320 (1963/05)	0.188648763983296
1685	22521 (2002/05)	22330 (1967/02)	0.197364444175784
1686	22521 (2002/05)	22524 (1971/04)	0.203676404223954
1687	22521 (2002/05)	22952 (1946/05)	0.0795654911838791
1688	22521 (2002/05)	22952 (1948/07)	0.0818946712371455
1689	22521 (2002/05)	22210 (1946/05)	0.126809033645721
1690	22521 (2002/05)	22210 (1948/07)	0.0813858780778147
1691	22521 (1994/05)	22722 (2017/03)	0.0239468534349573
1692	22521 (1994/05)	22230 (1986/05)	0.333433612344936
1693	22521 (1994/05)	22330 (1971/04)	0.355033320339329
1694	22521 (1994/05)	22521 (1989/09)	0.403260480114654
1695	22521 (1994/05)	22521 (1982/09)	0.395725076337923
1696	22521 (1994/05)	22521 (1986/05)	0.402211069895992
1697	22521 (1994/05)	22420 (1986/05)	0.403062867262336
1698	22521 (1994/05)	22420 (1989/09)	0.375312726979259
1699	22521 (1994/05)	22330 (1986/05)	0.389914844555917
1700	22521 (1994/05)	22330 (1989/09)	0.400333845980719
1701	22521 (1994/05)	22320 (1986/05)	0.392160292288557
1702	22521 (1994/05)	22320 (1989/09)	0.387061822817081
1703	22521 (1994/05)	22521 (2002/05)	0.372705285278141
1704	22521 (1994/05)	22521 (1994/05)	1
1705	22521 (1994/05)	22521 (1998/05)	0.404434768290675
1706	22521 (1994/05)	22526 (2017/03)	0.357375920247914
1707	22521 (1994/05)	22320 (2017/03)	0.375520355605729
1708	22521 (1994/05)	22330 (2017/03)	0.367482512130535
1709	22521 (1994/05)	22420 (2017/03)	0.371889794610757
1710	22521 (1994/05)	22952 (2017/03)	0.366356278826908
1711	22521 (1994/05)	22952 (2010/06)	0.377346893160483
1712	22521 (1994/05)	22952 (2012/09)	0.369597615499255
1713	22521 (1994/05)	22526 (2006/11)	0.386253716906101
1714	22521 (1994/05)	22526 (2010/06)	0.384527646912968
1715	22521 (1994/05)	22526 (2012/09)	0.385244633865507
1716	22521 (1994/05)	22521 (2006/11)	0.378304434337692
1717	22521 (1994/05)	22521 (2010/06)	0.376421868334992
1718	22521 (1994/05)	22330 (2006/11)	0.374444293451884
1719	22521 (1994/05)	22330 (2010/06)	0.380879490208475
1720	22521 (1994/05)	22330 (2012/09)	0.367816091954023
1721	22521 (1994/05)	22320 (2010/06)	0.369409713277984
1722	22521 (1994/05)	22320 (2012/09)	0.375412698138321
1723	22521 (1994/05)	22220 (2006/11)	0.36977466977467
1724	22521 (1994/05)	22320 (2006/11)	0.379704612419621
1725	22521 (1994/05)	22528 (1989/09)	0.370735354084545
1726	22521 (1994/05)	22528 (1994/05)	0.380399170901311
1727	22521 (1994/05)	22526 (2002/05)	0.363570902806669
1728	22521 (1994/05)	22528 (1998/05)	0.382646619993114
1729	22521 (1994/05)	22320 (1994/05)	0.368600194041958
1730	22521 (1994/05)	22110 (1994/05)	0.391004965027362
1731	22521 (1994/05)	22110 (1998/05)	0.378883204954823
1732	22521 (1994/05)	22220 (2002/05)	0.370157290110822
1733	22521 (1994/05)	22220 (2003/01)	0.375988740825198
1734	22521 (1994/05)	22110 (2002/05)	0.376545261724995
1735	22521 (1994/05)	22320 (2002/05)	0.381370156950285
1736	22521 (1994/05)	22320 (1998/05)	0.413944869122076
1737	22521 (1994/05)	22330 (1994/05)	0.430376363247559
1738	22521 (1994/05)	22330 (1998/05)	0.408249247654452
1739	22521 (1994/05)	22220 (2017/03)	0.313845319539463
1740	22521 (1994/05)	22220 (2010/06)	0.307874855761904
1741	22521 (1994/05)	22220 (2012/09)	0.346883360619734
1742	22521 (1994/05)	22521 (2012/09)	0.34324335794924
1743	22521 (1994/05)	22521 (2017/03)	0.355462859604802
1744	22521 (1994/05)	22420 (2010/06)	0.369334891028482
1745	22521 (1994/05)	22420 (2012/09)	0.364018895637331
1746	22521 (1994/05)	22110 (2017/03)	0.323741007194245
1747	22521 (1994/05)	22110 (2006/11)	0.333319147125165
1748	22521 (1994/05)	22110 (2010/06)	0.344136933280724
1749	22521 (1994/05)	22110 (2012/09)	0.357821309125657
1750	22521 (1994/05)	22321 (2017/03)	0.300247178936056
1751	22521 (1994/05)	22720 (2003/01)	0.321864871603092
1752	22521 (1994/05)	22330 (2002/05)	0.345298535643855
1753	22521 (1994/05)	22420 (1998/05)	0.361249049344607
1754	22521 (1994/05)	22420 (2002/05)	0.366619618913197
1755	22521 (1994/05)	22952 (1982/09)	0.307516069496595
1756	22521 (1994/05)	22952 (1986/05)	0.338790350119519
1757	22521 (1994/05)	22310 (1977/05)	0.34457486985812
1758	22521 (1994/05)	22320 (1977/05)	0.335538675161317
1759	22521 (1994/05)	22521 (1977/05)	0.325768892794376
1760	22521 (1994/05)	22420 (1971/04)	0.363669943157333
1761	22521 (1994/05)	22523 (1971/04)	0.323823789746034
1762	22521 (1994/05)	22525 (1971/04)	0.332776507824864
1763	22521 (1994/05)	22320 (1982/09)	0.328386358023305
1764	22521 (1994/05)	22110 (1989/09)	0.33915115605075
1765	22521 (1994/05)	22310 (1986/05)	0.361968273214105
1766	22521 (1994/05)	22527 (1998/05)	0.356280219422823
1767	22521 (1994/05)	22527 (1989/09)	0.375015719974848
1768	22521 (1994/05)	22527 (1994/05)	0.399487627838887
1769	22521 (1994/05)	22527 (1982/09)	0.357317605941459
1770	22521 (1994/05)	22528 (1981/05)	0.33382780017968
1771	22521 (1994/05)	22528 (1982/09)	0.33382780017968
1772	22521 (1994/05)	22954 (1994/05)	0.319056561862644
1773	22521 (1994/05)	22951 (2012/09)	0.333046788652831
1774	22521 (1994/05)	22951 (2017/03)	0.341341418667079
1775	22521 (1994/05)	22951 (2006/11)	0.32090805997732
1776	22521 (1994/05)	22951 (2010/06)	0.342888961425472
1777	22521 (1994/05)	22952 (2006/11)	0.336817448131963
1778	22521 (1994/05)	22952 (1998/05)	0.342177401604738
1779	22521 (1994/05)	22952 (2002/05)	0.387479645377239
1780	22521 (1994/05)	22952 (1989/09)	0.38243898893351
1781	22521 (1994/05)	22952 (1994/05)	0.349262901883814
1782	22521 (1994/05)	22420 (2006/11)	0.241591977992723
1783	22521 (1994/05)	22722 (2010/06)	0.246375532360924
1784	22521 (1994/05)	22722 (2012/09)	0.253642012510651
1785	22521 (1994/05)	22730 (2017/03)	0.248195597257308
1786	22521 (1994/05)	22110 (2003/01)	0.260914973322738
1787	22521 (1994/05)	22220 (1994/05)	0.286593512495346
1788	22521 (1994/05)	22220 (1998/05)	0.313876960921822
1789	22521 (1994/05)	22953 (2012/09)	0.16789852421027
1790	22521 (1994/05)	22953 (2017/03)	0.23577477004542
1791	22521 (1994/05)	22330 (2003/01)	0.197285786472244
1792	22521 (1994/05)	22320 (2003/01)	0.220099424895214
1793	22521 (1994/05)	22420 (2003/01)	0.18418151079313
1794	22521 (1994/05)	22710 (1982/09)	0.260748122988917
1795	22521 (1994/05)	22210 (1982/09)	0.27145387591479
1796	22521 (1994/05)	22420 (1982/09)	0.234615573810812
1797	22521 (1994/05)	22420 (1994/05)	0.285522337924085
1798	22521 (1994/05)	22320 (1971/04)	0.254327126037807
1799	22521 (1994/05)	22522 (1971/04)	0.256699806747538
1800	22521 (1994/05)	22523 (1963/05)	0.210282436010591
1801	22521 (1994/05)	22523 (1967/02)	0.273620972146368
1802	22521 (1994/05)	22420 (1963/05)	0.277588089099482
1803	22521 (1994/05)	22420 (1967/02)	0.295141625330305
1804	22521 (1994/05)	22955 (1994/05)	0.201309448473933
1805	22521 (1994/05)	22711 (1989/09)	0.190712858743848
1806	22521 (1994/05)	22711 (1994/05)	0.219781518963397
1807	22521 (1994/05)	22310 (1971/04)	0.156008588987339
1808	22521 (1994/05)	22310 (1982/09)	0.167198515769944
1809	22521 (1994/05)	22722 (2006/11)	0.104180192778305
1810	22521 (1994/05)	22320 (1967/02)	0.101577909270217
1811	22521 (1994/05)	22525 (1967/02)	0.12259925605405
1812	22521 (1994/05)	22522 (1963/05)	0.144017352703793
1813	22521 (1994/05)	22522 (1967/02)	0.139381256145836
1814	22521 (1994/05)	22320 (1963/05)	0.166861724644538
1815	22521 (1994/05)	22330 (1967/02)	0.174985770496672
1816	22521 (1994/05)	22524 (1971/04)	0.18345199248492
1817	22521 (1994/05)	22952 (1946/05)	0.0686831296587394
1818	22521 (1994/05)	22952 (1948/07)	0.0714878840492187
1819	22521 (1994/05)	22210 (1946/05)	0.113789826439254
1820	22521 (1994/05)	22210 (1948/07)	0.0724967737037881
1821	22521 (1998/05)	22722 (2017/03)	0.0242388028681284
1822	22521 (1998/05)	22230 (1986/05)	0.32510113590192
1823	22521 (1998/05)	22330 (1971/04)	0.342473346760038
1824	22521 (1998/05)	22521 (1989/09)	0.387630553529171
1825	22521 (1998/05)	22521 (1982/09)	0.372601241710174
1826	22521 (1998/05)	22521 (1986/05)	0.378910880419555
1827	22521 (1998/05)	22420 (1986/05)	0.38276033881415
1828	22521 (1998/05)	22420 (1989/09)	0.356744213958513
1829	22521 (1998/05)	22330 (1986/05)	0.374482370441845
1830	22521 (1998/05)	22330 (1989/09)	0.390938184268149
1831	22521 (1998/05)	22320 (1986/05)	0.372516556291391
1832	22521 (1998/05)	22320 (1989/09)	0.370905099628504
1833	22521 (1998/05)	22521 (2002/05)	0.384527278207576
1834	22521 (1998/05)	22521 (1994/05)	0.404434768290675
1835	22521 (1998/05)	22521 (1998/05)	1
1836	22521 (1998/05)	22526 (2017/03)	0.367321215337667
1837	22521 (1998/05)	22320 (2017/03)	0.369215575620768
1838	22521 (1998/05)	22330 (2017/03)	0.358146774710434
1839	22521 (1998/05)	22420 (2017/03)	0.362692000355145
1840	22521 (1998/05)	22952 (2017/03)	0.35319067899311
1841	22521 (1998/05)	22952 (2010/06)	0.367454994705259
1842	22521 (1998/05)	22952 (2012/09)	0.363155959040669
1843	22521 (1998/05)	22526 (2006/11)	0.37876239218353
1844	22521 (1998/05)	22526 (2010/06)	0.372605805305075
1845	22521 (1998/05)	22526 (2012/09)	0.376356808477802
1846	22521 (1998/05)	22521 (2006/11)	0.376894006916468
1847	22521 (1998/05)	22521 (2010/06)	0.370824073250956
1848	22521 (1998/05)	22330 (2006/11)	0.372273293861016
1849	22521 (1998/05)	22330 (2010/06)	0.36658840646804
1850	22521 (1998/05)	22330 (2012/09)	0.358925732237611
1851	22521 (1998/05)	22320 (2010/06)	0.365385379025533
1852	22521 (1998/05)	22320 (2012/09)	0.365929348481975
1853	22521 (1998/05)	22220 (2006/11)	0.361484585685738
1854	22521 (1998/05)	22320 (2006/11)	0.374149407598316
1855	22521 (1998/05)	22528 (1989/09)	0.354995951963298
1856	22521 (1998/05)	22528 (1994/05)	0.356759877918007
1857	22521 (1998/05)	22526 (2002/05)	0.389440942948351
1858	22521 (1998/05)	22528 (1998/05)	0.366089400326611
1859	22521 (1998/05)	22320 (1994/05)	0.378280586646083
1860	22521 (1998/05)	22110 (1994/05)	0.373649680956233
1861	22521 (1998/05)	22110 (1998/05)	0.377410088927363
1862	22521 (1998/05)	22220 (2002/05)	0.368664532484595
1863	22521 (1998/05)	22220 (2003/01)	0.373265470131262
1864	22521 (1998/05)	22110 (2002/05)	0.371256252770215
1865	22521 (1998/05)	22320 (2002/05)	0.384549730012193
1866	22521 (1998/05)	22320 (1998/05)	0.406439291639338
1867	22521 (1998/05)	22330 (1994/05)	0.39738098152001
1868	22521 (1998/05)	22330 (1998/05)	0.400180301209079
1869	22521 (1998/05)	22220 (2017/03)	0.313444726304535
1870	22521 (1998/05)	22220 (2010/06)	0.308512968804767
1871	22521 (1998/05)	22220 (2012/09)	0.340556842693936
1872	22521 (1998/05)	22521 (2012/09)	0.339104541103903
1873	22521 (1998/05)	22521 (2017/03)	0.354780966618801
1874	22521 (1998/05)	22420 (2010/06)	0.361369399830938
1875	22521 (1998/05)	22420 (2012/09)	0.358517929869872
1876	22521 (1998/05)	22110 (2017/03)	0.321856011784202
1877	22521 (1998/05)	22110 (2006/11)	0.33481129246455
1878	22521 (1998/05)	22110 (2010/06)	0.362145822571696
1879	22521 (1998/05)	22110 (2012/09)	0.352959185625993
1880	22521 (1998/05)	22321 (2017/03)	0.298023391308101
1881	22521 (1998/05)	22720 (2003/01)	0.327049300647975
1882	22521 (1998/05)	22330 (2002/05)	0.349611730602399
1883	22521 (1998/05)	22420 (1998/05)	0.34495710539183
1884	22521 (1998/05)	22420 (2002/05)	0.362964812618349
1885	22521 (1998/05)	22952 (1982/09)	0.298161640121993
1886	22521 (1998/05)	22952 (1986/05)	0.325073439779381
1887	22521 (1998/05)	22310 (1977/05)	0.33644040140328
1888	22521 (1998/05)	22320 (1977/05)	0.326679172953795
1889	22521 (1998/05)	22521 (1977/05)	0.32030803080308
1890	22521 (1998/05)	22420 (1971/04)	0.352730546518528
1891	22521 (1998/05)	22523 (1971/04)	0.312450490007469
1892	22521 (1998/05)	22525 (1971/04)	0.319625309141844
1893	22521 (1998/05)	22320 (1982/09)	0.317328794732835
1894	22521 (1998/05)	22110 (1989/09)	0.328863660704723
1895	22521 (1998/05)	22310 (1986/05)	0.349649786651638
1896	22521 (1998/05)	22527 (1998/05)	0.353552935033288
1897	22521 (1998/05)	22527 (1989/09)	0.355340491370896
1898	22521 (1998/05)	22527 (1994/05)	0.370265890402737
1899	22521 (1998/05)	22527 (1982/09)	0.343734371262693
1900	22521 (1998/05)	22528 (1981/05)	0.324627644040219
1901	22521 (1998/05)	22528 (1982/09)	0.324627644040219
1902	22521 (1998/05)	22954 (1994/05)	0.305369734225276
1903	22521 (1998/05)	22951 (2012/09)	0.327453029278587
1904	22521 (1998/05)	22951 (2017/03)	0.33596860865195
1905	22521 (1998/05)	22951 (2006/11)	0.311625956599224
1906	22521 (1998/05)	22951 (2010/06)	0.333448289075373
1907	22521 (1998/05)	22952 (2006/11)	0.338563023711892
1908	22521 (1998/05)	22952 (1998/05)	0.332341784787383
1909	22521 (1998/05)	22952 (2002/05)	0.373235003147765
1910	22521 (1998/05)	22952 (1989/09)	0.354532935095595
1911	22521 (1998/05)	22952 (1994/05)	0.333623083935803
1912	22521 (1998/05)	22420 (2006/11)	0.270325203252033
1913	22521 (1998/05)	22722 (2010/06)	0.249493668068817
1914	22521 (1998/05)	22722 (2012/09)	0.252045587375804
1915	22521 (1998/05)	22730 (2017/03)	0.246549262256069
1916	22521 (1998/05)	22110 (2003/01)	0.259320100387862
1917	22521 (1998/05)	22220 (1994/05)	0.279881656804734
1918	22521 (1998/05)	22220 (1998/05)	0.313405639913232
1919	22521 (1998/05)	22953 (2012/09)	0.167296925645811
1920	22521 (1998/05)	22953 (2017/03)	0.242597810522426
1921	22521 (1998/05)	22330 (2003/01)	0.199005216547374
1922	22521 (1998/05)	22320 (2003/01)	0.219277167516673
1923	22521 (1998/05)	22420 (2003/01)	0.186085022244192
1924	22521 (1998/05)	22710 (1982/09)	0.256272401433692
1925	22521 (1998/05)	22210 (1982/09)	0.267790743902154
1926	22521 (1998/05)	22420 (1982/09)	0.229403496658694
1927	22521 (1998/05)	22420 (1994/05)	0.276850386146688
1928	22521 (1998/05)	22320 (1971/04)	0.248877817207586
1929	22521 (1998/05)	22522 (1971/04)	0.252142040015876
1930	22521 (1998/05)	22523 (1963/05)	0.205676200782076
1931	22521 (1998/05)	22523 (1967/02)	0.263753201176136
1932	22521 (1998/05)	22420 (1963/05)	0.266754727474972
1933	22521 (1998/05)	22420 (1967/02)	0.288701181166315
1934	22521 (1998/05)	22955 (1994/05)	0.195599678025221
1935	22521 (1998/05)	22711 (1989/09)	0.187845709530569
1936	22521 (1998/05)	22711 (1994/05)	0.218576116421743
1937	22521 (1998/05)	22310 (1971/04)	0.15225633781875
1938	22521 (1998/05)	22310 (1982/09)	0.162847851450984
1939	22521 (1998/05)	22722 (2006/11)	0.105269786891027
1940	22521 (1998/05)	22320 (1967/02)	0.0985664904432696
1941	22521 (1998/05)	22525 (1967/02)	0.122491649455621
1942	22521 (1998/05)	22522 (1963/05)	0.141867897727273
1943	22521 (1998/05)	22522 (1967/02)	0.137494610292439
1944	22521 (1998/05)	22320 (1963/05)	0.164722083124687
1945	22521 (1998/05)	22330 (1967/02)	0.173166421940718
1946	22521 (1998/05)	22524 (1971/04)	0.177759056444819
1947	22521 (1998/05)	22952 (1946/05)	0.0690360521605728
1948	22521 (1998/05)	22952 (1948/07)	0.071589842461757
1949	22521 (1998/05)	22210 (1946/05)	0.112635633543969
1950	22521 (1998/05)	22210 (1948/07)	0.0720879232966136
1951	22526 (2017/03)	22722 (2017/03)	0.0219708554466133
1952	22526 (2017/03)	22230 (1986/05)	0.315870670196008
1953	22526 (2017/03)	22330 (1971/04)	0.319823522504236
1954	22526 (2017/03)	22521 (1989/09)	0.342511506008693
1955	22526 (2017/03)	22521 (1982/09)	0.346302689682858
1956	22526 (2017/03)	22521 (1986/05)	0.347640672558881
1957	22526 (2017/03)	22420 (1986/05)	0.351545135154514
1958	22526 (2017/03)	22420 (1989/09)	0.320972416013738
1959	22526 (2017/03)	22330 (1986/05)	0.343257980644229
1960	22526 (2017/03)	22330 (1989/09)	0.354999747019041
1961	22526 (2017/03)	22320 (1986/05)	0.343913504493386
1962	22526 (2017/03)	22320 (1989/09)	0.331257386182446
1963	22526 (2017/03)	22521 (2002/05)	0.341876667920405
1964	22526 (2017/03)	22521 (1994/05)	0.357375920247914
1965	22526 (2017/03)	22521 (1998/05)	0.367321215337667
1966	22526 (2017/03)	22526 (2017/03)	1
1967	22526 (2017/03)	22320 (2017/03)	0.401386981138397
1968	22526 (2017/03)	22330 (2017/03)	0.404822804086521
1969	22526 (2017/03)	22420 (2017/03)	0.405379703844586
1970	22526 (2017/03)	22952 (2017/03)	0.388471053933696
1971	22526 (2017/03)	22952 (2010/06)	0.385185442905852
1972	22526 (2017/03)	22952 (2012/09)	0.379794588545333
1973	22526 (2017/03)	22526 (2006/11)	0.38677796327212
1974	22526 (2017/03)	22526 (2010/06)	0.413694992412747
1975	22526 (2017/03)	22526 (2012/09)	0.440387954059829
1976	22526 (2017/03)	22521 (2006/11)	0.368119228367676
1977	22526 (2017/03)	22521 (2010/06)	0.371016691957511
1978	22526 (2017/03)	22330 (2006/11)	0.373182030380292
1979	22526 (2017/03)	22330 (2010/06)	0.393150039277298
1980	22526 (2017/03)	22330 (2012/09)	0.375931918545403
1981	22526 (2017/03)	22320 (2010/06)	0.372602639161635
1982	22526 (2017/03)	22320 (2012/09)	0.396363636363636
1983	22526 (2017/03)	22220 (2006/11)	0.372165895297952
1984	22526 (2017/03)	22320 (2006/11)	0.38258739086925
1985	22526 (2017/03)	22528 (1989/09)	0.335131959368574
1986	22526 (2017/03)	22528 (1994/05)	0.348160141750806
1987	22526 (2017/03)	22526 (2002/05)	0.361850680970289
1988	22526 (2017/03)	22528 (1998/05)	0.349366518969814
1989	22526 (2017/03)	22320 (1994/05)	0.351092191895833
1990	22526 (2017/03)	22110 (1994/05)	0.3530328891223
1991	22526 (2017/03)	22110 (1998/05)	0.350725719057009
1992	22526 (2017/03)	22220 (2002/05)	0.363820826299725
1993	22526 (2017/03)	22220 (2003/01)	0.373918806959403
1994	22526 (2017/03)	22110 (2002/05)	0.370995190529042
1995	22526 (2017/03)	22320 (2002/05)	0.375905126637273
1996	22526 (2017/03)	22320 (1998/05)	0.379263945197819
1997	22526 (2017/03)	22330 (1994/05)	0.381701847177789
1998	22526 (2017/03)	22330 (1998/05)	0.384294299171675
1999	22526 (2017/03)	22220 (2017/03)	0.321415513691381
[truncated: 14,901 more rows]
