# Supplementary material for: Dataset of Jaccard similarity indices from 1,597 European political manifestos across 27 countries (1945–2017)
Source: Data Brief. 2019 Apr 9;24:103907. doi: 10.1016/j.dib.2019.103907 (PMC6479077; doi:10.1016/j.dib.2019.103907)
Supplement: Multimedia component 3 [file mmc3.zip › Belgium.csv]

	referenceParty	comparedParty	Jaccard Similarity
1	21914 (1999/06)	21914 (1999/06)	1
2	21914 (1999/06)	21914 (1995/05)	0.359919136438189
3	21914 (1999/06)	21914 (2003/05)	0.329949492423864
4	21914 (1999/06)	21917 (2007/06)	0.369627097650155
5	21914 (1999/06)	21521 (2003/05)	0.341297893397427
6	21914 (1999/06)	21421 (2007/06)	0.333944367210856
7	21914 (1999/06)	21521 (2007/06)	0.339363456268758
8	21914 (1999/06)	21521 (2010/06)	0.320239308771419
9	21914 (1999/06)	21112 (1999/06)	0.348977606850984
10	21914 (1999/06)	21112 (2007/06)	0.350648791719567
11	21914 (1999/06)	21112 (2010/06)	0.328985057526137
12	21914 (1999/06)	21112 (1985/10)	0.321141395756054
13	21914 (1999/06)	21112 (1987/12)	0.343265194378536
14	21914 (1999/06)	21913 (1995/05)	0.340207542879029
15	21914 (1999/06)	21421 (1999/06)	0.320404827759618
16	21914 (1999/06)	21915 (1999/06)	0.340979359395813
17	21914 (1999/06)	21321 (1991/11)	0.374220732253361
18	21914 (1999/06)	21321 (1981/11)	0.30425925463044
19	21914 (1999/06)	21321 (1985/10)	0.333397149797183
20	21914 (1999/06)	21420 (1965/05)	0.276162394538945
21	21914 (1999/06)	21521 (1968/03)	0.177447795823666
22	21914 (1999/06)	21112 (1991/11)	0.194526957756105
23	21914 (1999/06)	21112 (1995/05)	0.269065735312461
24	21914 (1999/06)	21112 (2003/05)	0.258398838431883
25	21914 (1999/06)	21917 (2010/06)	0.248134597479576
26	21914 (1999/06)	21430 (2007/06)	0.252674484390269
27	21914 (1999/06)	21421 (2010/06)	0.294018523603864
28	21914 (1999/06)	21916 (2007/06)	0.272207819009661
29	21914 (1999/06)	21916 (2010/06)	0.299159132578871
30	21914 (1999/06)	21321 (2010/06)	0.239202442874518
31	21914 (1999/06)	21330 (2007/06)	0.268382960861878
32	21914 (1999/06)	21321 (1999/06)	0.220382383065893
33	21914 (1999/06)	21321 (1995/05)	0.24815265298649
34	21914 (1999/06)	21521 (1999/06)	0.273183575004539
35	21914 (1999/06)	21521 (1991/11)	0.25682471736019
36	21914 (1999/06)	21521 (1995/05)	0.251685985247629
37	21914 (1999/06)	21521 (1985/10)	0.226946511412749
38	21914 (1999/06)	21521 (1987/12)	0.237224979920736
39	21914 (1999/06)	21321 (1987/12)	0.232790496420423
40	21914 (1999/06)	21421 (1985/10)	0.246441562549423
41	21914 (1999/06)	21321 (1978/12)	0.231714910247069
42	21914 (1999/06)	21521 (1978/12)	0.234247933884298
43	21914 (1999/06)	21521 (1981/11)	0.289436899678118
44	21914 (1999/06)	21421 (1974/03)	0.278741094172259
45	21914 (1999/06)	21521 (1977/04)	0.287809535934814
46	21914 (1999/06)	21111 (1991/11)	0.0871413025782515
47	21914 (1999/06)	21522 (2003/05)	0.0861078413794716
48	21914 (1999/06)	21322 (2003/05)	0.0855783748385571
49	21914 (1999/06)	21425 (1999/06)	0.0841239837771375
50	21914 (1999/06)	21322 (1978/12)	0.0650626643973387
51	21914 (1999/06)	21322 (1981/11)	0.0625895142828144
52	21914 (1999/06)	21912 (1981/11)	0.0623788012957753
53	21914 (1999/06)	21912 (1985/10)	0.0664089833727633
54	21914 (1999/06)	21320 (1965/05)	0.0582454346916965
55	21914 (1999/06)	21422 (1978/12)	0.0641201004574401
56	21914 (1999/06)	21522 (1985/10)	0.0612915369083878
57	21914 (1999/06)	21322 (1987/12)	0.0610725494238655
58	21914 (1999/06)	21522 (1991/11)	0.0635501599171134
59	21914 (1999/06)	21522 (1995/05)	0.0677228335321932
60	21914 (1999/06)	21420 (1968/03)	0.0569536730488737
61	21914 (1999/06)	21912 (1968/03)	0.0642443212102655
62	21914 (1999/06)	21912 (1971/11)	0.0600551784140213
63	21914 (1999/06)	21320 (1977/04)	0.0700531875522094
64	21914 (1999/06)	21322 (1999/06)	0.0679274537850911
65	21914 (1999/06)	21911 (1974/03)	0.0664744654863167
66	21914 (1999/06)	21911 (1978/12)	0.0720202945232155
67	21914 (1999/06)	21911 (1981/11)	0.0733113931985582
68	21914 (1999/06)	21912 (1987/12)	0.0773141690419876
69	21914 (1999/06)	21912 (1991/11)	0.0819279179479344
70	21914 (1999/06)	21111 (1981/11)	0.0717554207510338
71	21914 (1999/06)	21111 (1985/10)	0.0689950604486847
72	21914 (1999/06)	21422 (1985/10)	0.0689756703998953
73	21914 (1999/06)	21422 (1987/12)	0.0742059803440317
74	21914 (1999/06)	21912 (1974/03)	0.0711908800103051
75	21914 (1999/06)	21912 (1977/04)	0.0712685978655171
76	21914 (1999/06)	21322 (1991/11)	0.072838146862031
77	21914 (1999/06)	21322 (1995/05)	0.0813216240696255
78	21914 (1999/06)	21322 (1985/10)	0.0689889019257473
79	21914 (1999/06)	21522 (1981/11)	0.0709181754687584
80	21914 (1999/06)	21911 (1977/04)	0.0416788926452765
81	21914 (1999/06)	21420 (1961/03)	0.0319474891991334
82	21914 (1999/06)	21424 (1977/04)	0.0291445627663873
83	21914 (1999/06)	21320 (1974/03)	0.0360301719186737
84	21914 (1999/06)	21422 (1974/03)	0.0331788430008133
85	21914 (1999/06)	21912 (1978/12)	0.0382420449271909
86	21914 (1999/06)	21521 (1974/03)	0.0399362235213727
87	21914 (1999/06)	21522 (1974/03)	0.0419114522136947
88	21914 (1999/06)	21111 (2003/05)	0.0336932715326236
89	21914 (1999/06)	21320 (1968/03)	0.0367589890003441
90	21914 (1999/06)	21422 (1991/11)	0.0469128179797481
91	21914 (1999/06)	21111 (1987/12)	0.0387886823605934
92	21914 (1999/06)	21911 (1971/11)	0.0502649963864129
93	21914 (1999/06)	21522 (1987/12)	0.0540853614846306
94	21914 (1999/06)	21422 (1977/04)	0.0483933977927532
95	21914 (1999/06)	21522 (1977/04)	0.0458237302340486
96	21914 (1999/06)	21522 (1978/12)	0.0624737850430209
97	21914 (1999/06)	21421 (1971/11)	0.051306170075965
98	21914 (1999/06)	21422 (1971/11)	0.051306170075965
99	21914 (1999/06)	21320 (1971/11)	0.0481524319717538
100	21914 (1999/06)	21522 (1968/03)	0.045514071804502
101	21914 (1999/06)	21522 (1971/11)	0.0518778806002479
102	21914 (1999/06)	21111 (1995/05)	0.0493990556588925
103	21914 (1999/06)	21522 (1999/06)	0.0570096477865485
104	21914 (1999/06)	21422 (1981/11)	0.057417970093325
105	21914 (1999/06)	21423 (1995/05)	0.0514035422733566
106	21914 (1999/06)	21424 (1974/03)	0.00881952935034962
107	21914 (1999/06)	21424 (1978/12)	0.0151712180320763
108	21914 (1999/06)	21520 (1961/03)	0.0137351484478606
109	21914 (1999/06)	21320 (1961/03)	0.0253253372519428
110	21914 (1999/06)	21520 (1965/05)	0.0238073145190154
111	21914 (1999/06)	21913 (1974/03)	0.0771770078263621
112	21914 (1999/06)	21221 (2007/06)	0.104260968864796
113	21914 (1999/06)	21321 (2007/06)	0.0942296563696988
114	21914 (1999/06)	21421 (2003/05)	0.132921153557439
115	21914 (1999/06)	21421 (1981/11)	0.138468604776829
116	21914 (1999/06)	21421 (1987/12)	0.124533562963874
117	21914 (1999/06)	21913 (1981/11)	0.111990981330254
118	21914 (1999/06)	21913 (1985/10)	0.111201444103016
119	21914 (1999/06)	21913 (1987/12)	0.131099441984178
120	21914 (1999/06)	21421 (1995/05)	0.122025935490961
121	21914 (1999/06)	21913 (1991/11)	0.131584363551543
122	21914 (1999/06)	21421 (1977/04)	0.197341088491899
123	21914 (1999/06)	21421 (1978/12)	0.143015097327254
124	21914 (1999/06)	21913 (1977/04)	0.121858506303498
125	21914 (1999/06)	21913 (1978/12)	0.131150692832718
126	21914 (1999/06)	21914 (1981/11)	0.101553493989131
127	21914 (1999/06)	21914 (1987/12)	0.137329038246294
128	21914 (1999/06)	21914 (1991/11)	0.163009787928222
129	21914 (1999/06)	21112 (1981/11)	0.154440978055089
130	21914 (1999/06)	21913 (1965/05)	0.17413073713491
131	21914 (1999/06)	21913 (1971/11)	0.116082787300111
132	21914 (1999/06)	21430 (2010/06)	0.0304442805660299
133	21914 (1999/06)	21521 (1971/11)	0.0413379264362707
134	21914 (1999/06)	21913 (1961/03)	0.0262166033852102
135	21914 (1995/05)	21914 (1999/06)	0.359919136438189
136	21914 (1995/05)	21914 (1995/05)	1
137	21914 (1995/05)	21914 (2003/05)	0.372405683488486
138	21914 (1995/05)	21917 (2007/06)	0.369597018564313
139	21914 (1995/05)	21521 (2003/05)	0.355093118824867
140	21914 (1995/05)	21421 (2007/06)	0.358297840262335
141	21914 (1995/05)	21521 (2007/06)	0.347591888466413
142	21914 (1995/05)	21521 (2010/06)	0.344144879668974
143	21914 (1995/05)	21112 (1999/06)	0.338174372648921
144	21914 (1995/05)	21112 (2007/06)	0.320915971738776
145	21914 (1995/05)	21112 (2010/06)	0.342522151615502
146	21914 (1995/05)	21112 (1985/10)	0.345252202586429
147	21914 (1995/05)	21112 (1987/12)	0.350638792102207
148	21914 (1995/05)	21913 (1995/05)	0.368885992541907
149	21914 (1995/05)	21421 (1999/06)	0.377545084351367
150	21914 (1995/05)	21915 (1999/06)	0.373271199446035
151	21914 (1995/05)	21321 (1991/11)	0.374208547685002
152	21914 (1995/05)	21321 (1981/11)	0.374191723246039
153	21914 (1995/05)	21321 (1985/10)	0.368255125284738
154	21914 (1995/05)	21420 (1965/05)	0.333740195293741
155	21914 (1995/05)	21521 (1968/03)	0.262752461423654
156	21914 (1995/05)	21112 (1991/11)	0.284667577628045
157	21914 (1995/05)	21112 (1995/05)	0.340659791277961
158	21914 (1995/05)	21112 (2003/05)	0.322243052265095
159	21914 (1995/05)	21917 (2010/06)	0.321784069205707
160	21914 (1995/05)	21430 (2007/06)	0.324068252281942
161	21914 (1995/05)	21421 (2010/06)	0.33938200123361
162	21914 (1995/05)	21916 (2007/06)	0.338117439786864
163	21914 (1995/05)	21916 (2010/06)	0.356108421676165
164	21914 (1995/05)	21321 (2010/06)	0.313962230772633
165	21914 (1995/05)	21330 (2007/06)	0.337540897097625
166	21914 (1995/05)	21321 (1999/06)	0.304019174041298
167	21914 (1995/05)	21321 (1995/05)	0.331965642401425
168	21914 (1995/05)	21521 (1999/06)	0.346373339141799
169	21914 (1995/05)	21521 (1991/11)	0.348638026217143
170	21914 (1995/05)	21521 (1995/05)	0.342800256316368
171	21914 (1995/05)	21521 (1985/10)	0.321084393712575
172	21914 (1995/05)	21521 (1987/12)	0.333788632943628
173	21914 (1995/05)	21321 (1987/12)	0.32949855907781
174	21914 (1995/05)	21421 (1985/10)	0.344153295625072
175	21914 (1995/05)	21321 (1978/12)	0.331679209783631
176	21914 (1995/05)	21521 (1978/12)	0.330663615560641
177	21914 (1995/05)	21521 (1981/11)	0.368609559544621
178	21914 (1995/05)	21421 (1974/03)	0.364183662340495
179	21914 (1995/05)	21521 (1977/04)	0.366008938359052
180	21914 (1995/05)	21111 (1991/11)	0.0732713648866547
181	21914 (1995/05)	21522 (2003/05)	0.0653217463273329
182	21914 (1995/05)	21322 (2003/05)	0.072987227881483
183	21914 (1995/05)	21425 (1999/06)	0.0723537586197855
184	21914 (1995/05)	21322 (1978/12)	0.0653790850833437
185	21914 (1995/05)	21322 (1981/11)	0.0649025633476253
186	21914 (1995/05)	21912 (1981/11)	0.0645566852519952
187	21914 (1995/05)	21912 (1985/10)	0.0695027069664049
188	21914 (1995/05)	21320 (1965/05)	0.0613815700188061
189	21914 (1995/05)	21422 (1978/12)	0.0656596906278435
190	21914 (1995/05)	21522 (1985/10)	0.0660309937561122
191	21914 (1995/05)	21322 (1987/12)	0.0642703172862383
192	21914 (1995/05)	21522 (1991/11)	0.0645675641002144
193	21914 (1995/05)	21522 (1995/05)	0.0683239718624307
194	21914 (1995/05)	21420 (1968/03)	0.0606639644856205
195	21914 (1995/05)	21912 (1968/03)	0.0664650886695852
196	21914 (1995/05)	21912 (1971/11)	0.0627893354496155
197	21914 (1995/05)	21320 (1977/04)	0.0685705810619294
198	21914 (1995/05)	21322 (1999/06)	0.0683600201672491
199	21914 (1995/05)	21911 (1974/03)	0.0662101260474614
200	21914 (1995/05)	21911 (1978/12)	0.0720599790466213
201	21914 (1995/05)	21911 (1981/11)	0.0715104360038096
202	21914 (1995/05)	21912 (1987/12)	0.0714449173875235
203	21914 (1995/05)	21912 (1991/11)	0.072573674965846
204	21914 (1995/05)	21111 (1981/11)	0.0688792094656092
205	21914 (1995/05)	21111 (1985/10)	0.065024192752049
206	21914 (1995/05)	21422 (1985/10)	0.0695258575838507
207	21914 (1995/05)	21422 (1987/12)	0.0715966224055692
208	21914 (1995/05)	21912 (1974/03)	0.0692229900556211
209	21914 (1995/05)	21912 (1977/04)	0.0685168275502218
210	21914 (1995/05)	21322 (1991/11)	0.0714780371982588
211	21914 (1995/05)	21322 (1995/05)	0.0746471663619744
212	21914 (1995/05)	21322 (1985/10)	0.0698990516977669
213	21914 (1995/05)	21522 (1981/11)	0.0707798467705109
214	21914 (1995/05)	21911 (1977/04)	0.0509233481811433
215	21914 (1995/05)	21420 (1961/03)	0.0387575008824568
216	21914 (1995/05)	21424 (1977/04)	0.0367450236044191
217	21914 (1995/05)	21320 (1974/03)	0.044510731514064
218	21914 (1995/05)	21422 (1974/03)	0.0418396068889843
219	21914 (1995/05)	21912 (1978/12)	0.0459379083494796
220	21914 (1995/05)	21521 (1974/03)	0.0483347058285296
221	21914 (1995/05)	21522 (1974/03)	0.0496203662349263
222	21914 (1995/05)	21111 (2003/05)	0.040795950589765
223	21914 (1995/05)	21320 (1968/03)	0.0447019483082925
224	21914 (1995/05)	21422 (1991/11)	0.0545042789016397
225	21914 (1995/05)	21111 (1987/12)	0.0465048521930119
226	21914 (1995/05)	21911 (1971/11)	0.0565473097944679
227	21914 (1995/05)	21522 (1987/12)	0.0599020008166599
228	21914 (1995/05)	21422 (1977/04)	0.0547580507752598
229	21914 (1995/05)	21522 (1977/04)	0.052857794082532
230	21914 (1995/05)	21522 (1978/12)	0.0658207624284759
231	21914 (1995/05)	21421 (1971/11)	0.0565047595801806
232	21914 (1995/05)	21422 (1971/11)	0.0565047595801806
233	21914 (1995/05)	21320 (1971/11)	0.0552926948293056
234	21914 (1995/05)	21522 (1968/03)	0.0541107107762856
235	21914 (1995/05)	21522 (1971/11)	0.0575843569401578
236	21914 (1995/05)	21111 (1995/05)	0.0534494361400575
237	21914 (1995/05)	21522 (1999/06)	0.0601681252878858
238	21914 (1995/05)	21422 (1981/11)	0.0627364185110664
239	21914 (1995/05)	21423 (1995/05)	0.0590932350834101
240	21914 (1995/05)	21424 (1974/03)	0.0122290768138887
241	21914 (1995/05)	21424 (1978/12)	0.0199814986123959
242	21914 (1995/05)	21520 (1961/03)	0.0181395717265598
243	21914 (1995/05)	21320 (1961/03)	0.0316547846169294
244	21914 (1995/05)	21520 (1965/05)	0.0312279285642216
245	21914 (1995/05)	21913 (1974/03)	0.134142386074923
246	21914 (1995/05)	21221 (2007/06)	0.170068752331717
247	21914 (1995/05)	21321 (2007/06)	0.156359925888134
248	21914 (1995/05)	21421 (2003/05)	0.211283329438949
249	21914 (1995/05)	21421 (1981/11)	0.221134979486787
250	21914 (1995/05)	21421 (1987/12)	0.204843618807725
251	21914 (1995/05)	21913 (1981/11)	0.190127482160515
252	21914 (1995/05)	21913 (1985/10)	0.192493066587684
253	21914 (1995/05)	21913 (1987/12)	0.217026663501859
254	21914 (1995/05)	21421 (1995/05)	0.203270593857018
255	21914 (1995/05)	21913 (1991/11)	0.221086634187672
256	21914 (1995/05)	21421 (1977/04)	0.295131250916557
257	21914 (1995/05)	21421 (1978/12)	0.23198127925117
258	21914 (1995/05)	21913 (1977/04)	0.203302346404024
259	21914 (1995/05)	21913 (1978/12)	0.216561351558575
260	21914 (1995/05)	21914 (1981/11)	0.170442430703625
261	21914 (1995/05)	21914 (1987/12)	0.226082643765173
262	21914 (1995/05)	21914 (1991/11)	0.274526566669257
263	21914 (1995/05)	21112 (1981/11)	0.239043038599087
264	21914 (1995/05)	21913 (1965/05)	0.250909090909091
265	21914 (1995/05)	21913 (1971/11)	0.186953897824775
266	21914 (1995/05)	21430 (2010/06)	0.0541265936032208
267	21914 (1995/05)	21521 (1971/11)	0.075476953070603
268	21914 (1995/05)	21913 (1961/03)	0.0493958677917636
269	21914 (2003/05)	21914 (1999/06)	0.329949492423864
270	21914 (2003/05)	21914 (1995/05)	0.372405683488486
271	21914 (2003/05)	21914 (2003/05)	1
272	21914 (2003/05)	21917 (2007/06)	0.498905571982643
273	21914 (2003/05)	21521 (2003/05)	0.345156269129195
274	21914 (2003/05)	21421 (2007/06)	0.36103179135732
275	21914 (2003/05)	21521 (2007/06)	0.344761668761173
276	21914 (2003/05)	21521 (2010/06)	0.340865411527625
277	21914 (2003/05)	21112 (1999/06)	0.327951532068769
278	21914 (2003/05)	21112 (2007/06)	0.314052651093808
279	21914 (2003/05)	21112 (2010/06)	0.338603496654436
280	21914 (2003/05)	21112 (1985/10)	0.318998422311568
281	21914 (2003/05)	21112 (1987/12)	0.326854253537775
282	21914 (2003/05)	21913 (1995/05)	0.352017008089653
283	21914 (2003/05)	21421 (1999/06)	0.361124992504048
284	21914 (2003/05)	21915 (1999/06)	0.3628688033548
285	21914 (2003/05)	21321 (1991/11)	0.347443140191785
286	21914 (2003/05)	21321 (1981/11)	0.344104455297518
287	21914 (2003/05)	21321 (1985/10)	0.342462791451944
288	21914 (2003/05)	21420 (1965/05)	0.316359869312296
289	21914 (2003/05)	21521 (1968/03)	0.249777156761184
290	21914 (2003/05)	21112 (1991/11)	0.274810964083176
291	21914 (2003/05)	21112 (1995/05)	0.32428124808435
292	21914 (2003/05)	21112 (2003/05)	0.318299583393786
293	21914 (2003/05)	21917 (2010/06)	0.33373786407767
294	21914 (2003/05)	21430 (2007/06)	0.3167105635489
295	21914 (2003/05)	21421 (2010/06)	0.343229208598341
296	21914 (2003/05)	21916 (2007/06)	0.341559401635067
297	21914 (2003/05)	21916 (2010/06)	0.352458847948049
298	21914 (2003/05)	21321 (2010/06)	0.311541547788873
299	21914 (2003/05)	21330 (2007/06)	0.329585159773839
300	21914 (2003/05)	21321 (1999/06)	0.297373054114159
301	21914 (2003/05)	21321 (1995/05)	0.323986692918732
302	21914 (2003/05)	21521 (1999/06)	0.340271849760326
303	21914 (2003/05)	21521 (1991/11)	0.330436357052327
304	21914 (2003/05)	21521 (1995/05)	0.324940704251049
305	21914 (2003/05)	21521 (1985/10)	0.302180395080134
306	21914 (2003/05)	21521 (1987/12)	0.313269934836169
307	21914 (2003/05)	21321 (1987/12)	0.306361556064073
308	21914 (2003/05)	21421 (1985/10)	0.327017818499931
309	21914 (2003/05)	21321 (1978/12)	0.313798115242159
310	21914 (2003/05)	21521 (1978/12)	0.310838445807771
311	21914 (2003/05)	21521 (1981/11)	0.344996722975116
312	21914 (2003/05)	21421 (1974/03)	0.336828478964401
313	21914 (2003/05)	21521 (1977/04)	0.336559274059274
314	21914 (2003/05)	21111 (1991/11)	0.0682050307593644
315	21914 (2003/05)	21522 (2003/05)	0.0638552088852871
316	21914 (2003/05)	21322 (2003/05)	0.0696506436877076
317	21914 (2003/05)	21425 (1999/06)	0.0687844613177876
318	21914 (2003/05)	21322 (1978/12)	0.0612991929147918
319	21914 (2003/05)	21322 (1981/11)	0.0611016446881019
320	21914 (2003/05)	21912 (1981/11)	0.0604605118427807
321	21914 (2003/05)	21912 (1985/10)	0.0638144626908672
322	21914 (2003/05)	21320 (1965/05)	0.0577024467399582
323	21914 (2003/05)	21422 (1978/12)	0.0614976199194434
324	21914 (2003/05)	21522 (1985/10)	0.0609682299546142
325	21914 (2003/05)	21322 (1987/12)	0.0611070897938969
326	21914 (2003/05)	21522 (1991/11)	0.0620532993517646
327	21914 (2003/05)	21522 (1995/05)	0.0650851690002675
328	21914 (2003/05)	21420 (1968/03)	0.0569140457955915
329	21914 (2003/05)	21912 (1968/03)	0.0624649964529739
330	21914 (2003/05)	21912 (1971/11)	0.0589925046608074
331	21914 (2003/05)	21320 (1977/04)	0.0634805057258225
332	21914 (2003/05)	21322 (1999/06)	0.063136385070821
333	21914 (2003/05)	21911 (1974/03)	0.0632045373980858
334	21914 (2003/05)	21911 (1978/12)	0.0660371161110199
335	21914 (2003/05)	21911 (1981/11)	0.0657078535218567
336	21914 (2003/05)	21912 (1987/12)	0.0675628036724246
337	21914 (2003/05)	21912 (1991/11)	0.0672546087296818
338	21914 (2003/05)	21111 (1981/11)	0.0647469088414485
339	21914 (2003/05)	21111 (1985/10)	0.061926681458423
340	21914 (2003/05)	21422 (1985/10)	0.0650813298697676
341	21914 (2003/05)	21422 (1987/12)	0.0673229493863541
342	21914 (2003/05)	21912 (1974/03)	0.0655343097369135
343	21914 (2003/05)	21912 (1977/04)	0.0641773437756005
344	21914 (2003/05)	21322 (1991/11)	0.0667859272510435
345	21914 (2003/05)	21322 (1995/05)	0.0701074511185485
346	21914 (2003/05)	21322 (1985/10)	0.0639466457434288
347	21914 (2003/05)	21522 (1981/11)	0.0656553645444044
348	21914 (2003/05)	21911 (1977/04)	0.0476011994002999
349	21914 (2003/05)	21420 (1961/03)	0.0374365935557619
350	21914 (2003/05)	21424 (1977/04)	0.03517501293199
351	21914 (2003/05)	21320 (1974/03)	0.0418462263040151
352	21914 (2003/05)	21422 (1974/03)	0.0394336983261782
353	21914 (2003/05)	21912 (1978/12)	0.0429500887210519
354	21914 (2003/05)	21521 (1974/03)	0.0465573467169323
355	21914 (2003/05)	21522 (1974/03)	0.046883456611943
356	21914 (2003/05)	21111 (2003/05)	0.0389555498156714
357	21914 (2003/05)	21320 (1968/03)	0.0416823043723025
358	21914 (2003/05)	21422 (1991/11)	0.0516286430172755
359	21914 (2003/05)	21111 (1987/12)	0.0429010810077344
360	21914 (2003/05)	21911 (1971/11)	0.0536013751467382
361	21914 (2003/05)	21522 (1987/12)	0.0562322538167154
362	21914 (2003/05)	21422 (1977/04)	0.0517222854932634
363	21914 (2003/05)	21522 (1977/04)	0.0500449177238765
364	21914 (2003/05)	21522 (1978/12)	0.0614136732329085
365	21914 (2003/05)	21421 (1971/11)	0.0537080726228331
366	21914 (2003/05)	21422 (1971/11)	0.0537080726228331
367	21914 (2003/05)	21320 (1971/11)	0.051260665939565
368	21914 (2003/05)	21522 (1968/03)	0.0493960263152105
369	21914 (2003/05)	21522 (1971/11)	0.05472324954554
370	21914 (2003/05)	21111 (1995/05)	0.0507055580696919
371	21914 (2003/05)	21522 (1999/06)	0.0554976248406905
372	21914 (2003/05)	21422 (1981/11)	0.0602167559668777
373	21914 (2003/05)	21423 (1995/05)	0.0544506502339193
374	21914 (2003/05)	21424 (1974/03)	0.01147163955776
375	21914 (2003/05)	21424 (1978/12)	0.0193890959800477
376	21914 (2003/05)	21520 (1961/03)	0.0179844545698204
377	21914 (2003/05)	21320 (1961/03)	0.0310186009822133
378	21914 (2003/05)	21520 (1965/05)	0.0299506784901996
379	21914 (2003/05)	21913 (1974/03)	0.130624846315674
380	21914 (2003/05)	21221 (2007/06)	0.170737638476088
381	21914 (2003/05)	21321 (2007/06)	0.157976505219548
382	21914 (2003/05)	21421 (2003/05)	0.210169669590797
383	21914 (2003/05)	21421 (1981/11)	0.210297576439309
384	21914 (2003/05)	21421 (1987/12)	0.197949693510886
385	21914 (2003/05)	21913 (1981/11)	0.185808714420612
386	21914 (2003/05)	21913 (1985/10)	0.183884073672806
387	21914 (2003/05)	21913 (1987/12)	0.211276216805338
388	21914 (2003/05)	21421 (1995/05)	0.199297794216183
389	21914 (2003/05)	21913 (1991/11)	0.214762057191635
390	21914 (2003/05)	21421 (1977/04)	0.282672540381791
391	21914 (2003/05)	21421 (1978/12)	0.227297757965124
392	21914 (2003/05)	21913 (1977/04)	0.197706214989248
393	21914 (2003/05)	21913 (1978/12)	0.210857340830957
394	21914 (2003/05)	21914 (1981/11)	0.167425446512756
395	21914 (2003/05)	21914 (1987/12)	0.218315037554493
396	21914 (2003/05)	21914 (1991/11)	0.253357737619551
397	21914 (2003/05)	21112 (1981/11)	0.229432299274591
398	21914 (2003/05)	21913 (1965/05)	0.246751054852321
399	21914 (2003/05)	21913 (1971/11)	0.188381499813721
400	21914 (2003/05)	21430 (2010/06)	0.0557672619724718
401	21914 (2003/05)	21521 (1971/11)	0.0735231859106432
402	21914 (2003/05)	21913 (1961/03)	0.0478817173727609
403	21917 (2007/06)	21914 (1999/06)	0.369627097650155
404	21917 (2007/06)	21914 (1995/05)	0.369597018564313
405	21917 (2007/06)	21914 (2003/05)	0.498905571982643
406	21917 (2007/06)	21917 (2007/06)	1
407	21917 (2007/06)	21521 (2003/05)	0.367976584616861
408	21917 (2007/06)	21421 (2007/06)	0.381496809794792
409	21917 (2007/06)	21521 (2007/06)	0.375227597867083
410	21917 (2007/06)	21521 (2010/06)	0.365462596922242
411	21917 (2007/06)	21112 (1999/06)	0.358958134059304
412	21917 (2007/06)	21112 (2007/06)	0.355370287753736
413	21917 (2007/06)	21112 (2010/06)	0.369105717865858
414	21917 (2007/06)	21112 (1985/10)	0.333554642868172
415	21917 (2007/06)	21112 (1987/12)	0.347038359011431
416	21917 (2007/06)	21913 (1995/05)	0.367401644301335
417	21917 (2007/06)	21421 (1999/06)	0.367909556161843
418	21917 (2007/06)	21915 (1999/06)	0.373060577441986
419	21917 (2007/06)	21321 (1991/11)	0.371463733097207
420	21917 (2007/06)	21321 (1981/11)	0.3428157722802
421	21917 (2007/06)	21321 (1985/10)	0.351841009627895
422	21917 (2007/06)	21420 (1965/05)	0.31480373173737
423	21917 (2007/06)	21521 (1968/03)	0.235247274063789
424	21917 (2007/06)	21112 (1991/11)	0.251960941251801
425	21917 (2007/06)	21112 (1995/05)	0.315636702442171
426	21917 (2007/06)	21112 (2003/05)	0.313079524380932
427	21917 (2007/06)	21917 (2010/06)	0.3307262125102
428	21917 (2007/06)	21430 (2007/06)	0.316989042401143
429	21917 (2007/06)	21421 (2010/06)	0.35350432877106
430	21917 (2007/06)	21916 (2007/06)	0.344582966843856
431	21917 (2007/06)	21916 (2010/06)	0.363161846852622
432	21917 (2007/06)	21321 (2010/06)	0.309552928387009
433	21917 (2007/06)	21330 (2007/06)	0.334847550146748
434	21917 (2007/06)	21321 (1999/06)	0.283195329719426
435	21917 (2007/06)	21321 (1995/05)	0.308350551635414
436	21917 (2007/06)	21521 (1999/06)	0.329305193445868
437	21917 (2007/06)	21521 (1991/11)	0.32057210031348
438	21917 (2007/06)	21521 (1995/05)	0.317729319744015
439	21917 (2007/06)	21521 (1985/10)	0.289096685248456
440	21917 (2007/06)	21521 (1987/12)	0.299988119282405
441	21917 (2007/06)	21321 (1987/12)	0.291823132729096
442	21917 (2007/06)	21421 (1985/10)	0.312826913932477
443	21917 (2007/06)	21321 (1978/12)	0.296507198139311
444	21917 (2007/06)	21521 (1978/12)	0.298520278770693
445	21917 (2007/06)	21521 (1981/11)	0.346512321515118
446	21917 (2007/06)	21421 (1974/03)	0.336615850771707
447	21917 (2007/06)	21521 (1977/04)	0.336262566962648
448	21917 (2007/06)	21111 (1991/11)	0.0743380966395256
449	21917 (2007/06)	21522 (2003/05)	0.073253026025755
450	21917 (2007/06)	21322 (2003/05)	0.0752831681765032
451	21917 (2007/06)	21425 (1999/06)	0.0743491311783207
452	21917 (2007/06)	21322 (1978/12)	0.0618495576602019
453	21917 (2007/06)	21322 (1981/11)	0.0604144544196673
454	21917 (2007/06)	21912 (1981/11)	0.0606916582882495
455	21917 (2007/06)	21912 (1985/10)	0.0648357870894677
456	21917 (2007/06)	21320 (1965/05)	0.0575037897928247
457	21917 (2007/06)	21422 (1978/12)	0.0629498986481094
458	21917 (2007/06)	21522 (1985/10)	0.059539985266432
459	21917 (2007/06)	21322 (1987/12)	0.0619428118602655
460	21917 (2007/06)	21522 (1991/11)	0.0644034511621917
461	21917 (2007/06)	21522 (1995/05)	0.0663212758652976
462	21917 (2007/06)	21420 (1968/03)	0.0570014262941522
463	21917 (2007/06)	21912 (1968/03)	0.063177363878253
464	21917 (2007/06)	21912 (1971/11)	0.0598816216840057
465	21917 (2007/06)	21320 (1977/04)	0.064888005727561
466	21917 (2007/06)	21322 (1999/06)	0.0650624568932485
467	21917 (2007/06)	21911 (1974/03)	0.0643209531788141
468	21917 (2007/06)	21911 (1978/12)	0.0674786951408952
469	21917 (2007/06)	21911 (1981/11)	0.0690858940654226
470	21917 (2007/06)	21912 (1987/12)	0.070257483146682
471	21917 (2007/06)	21912 (1991/11)	0.0709928666851511
472	21917 (2007/06)	21111 (1981/11)	0.0679506287169544
473	21917 (2007/06)	21111 (1985/10)	0.0652454023661708
474	21917 (2007/06)	21422 (1985/10)	0.066065147576082
475	21917 (2007/06)	21422 (1987/12)	0.0693197142283304
476	21917 (2007/06)	21912 (1974/03)	0.0679855362639333
477	21917 (2007/06)	21912 (1977/04)	0.0668977318870004
478	21917 (2007/06)	21322 (1991/11)	0.07018598039072
479	21917 (2007/06)	21322 (1995/05)	0.0744572882204853
480	21917 (2007/06)	21322 (1985/10)	0.0658159435520192
481	21917 (2007/06)	21522 (1981/11)	0.066803223539614
482	21917 (2007/06)	21911 (1977/04)	0.0474451121322807
483	21917 (2007/06)	21420 (1961/03)	0.0362008022558481
484	21917 (2007/06)	21424 (1977/04)	0.0333619000979432
485	21917 (2007/06)	21320 (1974/03)	0.0402644940370764
486	21917 (2007/06)	21422 (1974/03)	0.0373914264508235
487	21917 (2007/06)	21912 (1978/12)	0.0406205816041882
488	21917 (2007/06)	21521 (1974/03)	0.0443582784024816
489	21917 (2007/06)	21522 (1974/03)	0.0453336878489763
490	21917 (2007/06)	21111 (2003/05)	0.0365693444969509
491	21917 (2007/06)	21320 (1968/03)	0.0386860456005641
492	21917 (2007/06)	21422 (1991/11)	0.0500037191312109
493	21917 (2007/06)	21111 (1987/12)	0.0423149435356402
494	21917 (2007/06)	21911 (1971/11)	0.0522750831039783
495	21917 (2007/06)	21522 (1987/12)	0.0558451621992885
496	21917 (2007/06)	21422 (1977/04)	0.0513415280086208
497	21917 (2007/06)	21522 (1977/04)	0.0487452006009682
498	21917 (2007/06)	21522 (1978/12)	0.0622127673395151
499	21917 (2007/06)	21421 (1971/11)	0.0532961050820075
500	21917 (2007/06)	21422 (1971/11)	0.0532961050820075
501	21917 (2007/06)	21320 (1971/11)	0.0492898913951546
502	21917 (2007/06)	21522 (1968/03)	0.0493440667859273
503	21917 (2007/06)	21522 (1971/11)	0.0532919830321178
504	21917 (2007/06)	21111 (1995/05)	0.0510960471872524
505	21917 (2007/06)	21522 (1999/06)	0.0572765246449457
506	21917 (2007/06)	21422 (1981/11)	0.0584378315390368
507	21917 (2007/06)	21423 (1995/05)	0.052426808443216
508	21917 (2007/06)	21424 (1974/03)	0.00993799941804508
509	21917 (2007/06)	21424 (1978/12)	0.0169232782309068
510	21917 (2007/06)	21520 (1961/03)	0.0161364181512898
511	21917 (2007/06)	21320 (1961/03)	0.0284446490989388
512	21917 (2007/06)	21520 (1965/05)	0.027622568583792
513	21917 (2007/06)	21913 (1974/03)	0.109040901428445
514	21917 (2007/06)	21221 (2007/06)	0.151256593236115
515	21917 (2007/06)	21321 (2007/06)	0.141074020319303
516	21917 (2007/06)	21421 (2003/05)	0.190526980257287
517	21917 (2007/06)	21421 (1981/11)	0.188892901909962
518	21917 (2007/06)	21421 (1987/12)	0.17629875084476
519	21917 (2007/06)	21913 (1981/11)	0.160870045268853
520	21917 (2007/06)	21913 (1985/10)	0.159729609929078
521	21917 (2007/06)	21913 (1987/12)	0.187824714470482
522	21917 (2007/06)	21421 (1995/05)	0.176139995151301
523	21917 (2007/06)	21913 (1991/11)	0.190342220366178
524	21917 (2007/06)	21421 (1977/04)	0.259789856119563
525	21917 (2007/06)	21421 (1978/12)	0.199432974072631
526	21917 (2007/06)	21913 (1977/04)	0.173828509011469
527	21917 (2007/06)	21913 (1978/12)	0.185034968101199
528	21917 (2007/06)	21914 (1981/11)	0.144058839073373
529	21917 (2007/06)	21914 (1987/12)	0.188818291839557
530	21917 (2007/06)	21914 (1991/11)	0.217549457562221
531	21917 (2007/06)	21112 (1981/11)	0.204871089792627
532	21917 (2007/06)	21913 (1965/05)	0.222307770236045
533	21917 (2007/06)	21913 (1971/11)	0.162448178049313
534	21917 (2007/06)	21430 (2010/06)	0.0469661944107482
535	21917 (2007/06)	21521 (1971/11)	0.0620319151357873
536	21917 (2007/06)	21913 (1961/03)	0.0385766164949866
537	21521 (2003/05)	21914 (1999/06)	0.341297893397427
538	21521 (2003/05)	21914 (1995/05)	0.355093118824867
539	21521 (2003/05)	21914 (2003/05)	0.345156269129195
540	21521 (2003/05)	21917 (2007/06)	0.367976584616861
541	21521 (2003/05)	21521 (2003/05)	1
542	21521 (2003/05)	21421 (2007/06)	0.38770452907784
543	21521 (2003/05)	21521 (2007/06)	0.399020807833537
544	21521 (2003/05)	21521 (2010/06)	0.390105846067573
545	21521 (2003/05)	21112 (1999/06)	0.371008479162908
546	21521 (2003/05)	21112 (2007/06)	0.364564837568715
547	21521 (2003/05)	21112 (2010/06)	0.37730644374548
548	21521 (2003/05)	21112 (1985/10)	0.349897825019405
549	21521 (2003/05)	21112 (1987/12)	0.356107151634308
550	21521 (2003/05)	21913 (1995/05)	0.369786824279453
551	21521 (2003/05)	21421 (1999/06)	0.386443290456355
552	21521 (2003/05)	21915 (1999/06)	0.395126105925501
553	21521 (2003/05)	21321 (1991/11)	0.396221159649041
554	21521 (2003/05)	21321 (1981/11)	0.371805909182496
555	21521 (2003/05)	21321 (1985/10)	0.387289498180587
556	21521 (2003/05)	21420 (1965/05)	0.315187066313756
557	21521 (2003/05)	21521 (1968/03)	0.242405209053033
558	21521 (2003/05)	21112 (1991/11)	0.260782985362649
559	21521 (2003/05)	21112 (1995/05)	0.326816103981935
560	21521 (2003/05)	21112 (2003/05)	0.333008215478111
561	21521 (2003/05)	21917 (2010/06)	0.307213336516273
562	21521 (2003/05)	21430 (2007/06)	0.319847728552839
563	21521 (2003/05)	21421 (2010/06)	0.357327089468967
564	21521 (2003/05)	21916 (2007/06)	0.354582843713278
565	21521 (2003/05)	21916 (2010/06)	0.367446721158512
566	21521 (2003/05)	21321 (2010/06)	0.324351855550673
567	21521 (2003/05)	21330 (2007/06)	0.344568213137345
568	21521 (2003/05)	21321 (1999/06)	0.296449873355666
569	21521 (2003/05)	21321 (1995/05)	0.324771563409981
570	21521 (2003/05)	21521 (1999/06)	0.357379964433906
571	21521 (2003/05)	21521 (1991/11)	0.336723163841808
572	21521 (2003/05)	21521 (1995/05)	0.328550874419924
573	21521 (2003/05)	21521 (1985/10)	0.303008492874622
574	21521 (2003/05)	21521 (1987/12)	0.317630234933606
575	21521 (2003/05)	21321 (1987/12)	0.318221732116237
576	21521 (2003/05)	21421 (1985/10)	0.318756329754912
577	21521 (2003/05)	21321 (1978/12)	0.305647499023458
578	21521 (2003/05)	21521 (1978/12)	0.313995350655228
579	21521 (2003/05)	21521 (1981/11)	0.363690430511856
580	21521 (2003/05)	21421 (1974/03)	0.353043207109587
581	21521 (2003/05)	21521 (1977/04)	0.365780699247404
582	21521 (2003/05)	21111 (1991/11)	0.0784398388025331
583	21521 (2003/05)	21522 (2003/05)	0.0748992211655121
584	21521 (2003/05)	21322 (2003/05)	0.0797885758904439
585	21521 (2003/05)	21425 (1999/06)	0.0771660046885059
586	21521 (2003/05)	21322 (1978/12)	0.0665933295070467
587	21521 (2003/05)	21322 (1981/11)	0.0672786906861372
588	21521 (2003/05)	21912 (1981/11)	0.0655724331467915
589	21521 (2003/05)	21912 (1985/10)	0.0684649967886962
590	21521 (2003/05)	21320 (1965/05)	0.0624213484114534
591	21521 (2003/05)	21422 (1978/12)	0.0661420914585472
592	21521 (2003/05)	21522 (1985/10)	0.0675085645193793
593	21521 (2003/05)	21322 (1987/12)	0.0646689026342845
594	21521 (2003/05)	21522 (1991/11)	0.0667246786083701
595	21521 (2003/05)	21522 (1995/05)	0.0705657370517928
596	21521 (2003/05)	21420 (1968/03)	0.0603587228642958
597	21521 (2003/05)	21912 (1968/03)	0.0647348747973934
598	21521 (2003/05)	21912 (1971/11)	0.0622034525692365
599	21521 (2003/05)	21320 (1977/04)	0.0734992591705704
600	21521 (2003/05)	21322 (1999/06)	0.0727618090767806
601	21521 (2003/05)	21911 (1974/03)	0.0673650562562309
602	21521 (2003/05)	21911 (1978/12)	0.0713651301181277
603	21521 (2003/05)	21911 (1981/11)	0.0723653395784543
604	21521 (2003/05)	21912 (1987/12)	0.0749533022944604
605	21521 (2003/05)	21912 (1991/11)	0.0756724155630839
606	21521 (2003/05)	21111 (1981/11)	0.0720388378167009
607	21521 (2003/05)	21111 (1985/10)	0.0687863860277653
608	21521 (2003/05)	21422 (1985/10)	0.0686494575383464
609	21521 (2003/05)	21422 (1987/12)	0.0721288003856999
610	21521 (2003/05)	21912 (1974/03)	0.0703826600505343
611	21521 (2003/05)	21912 (1977/04)	0.0689823152549379
612	21521 (2003/05)	21322 (1991/11)	0.0742440322267231
613	21521 (2003/05)	21322 (1995/05)	0.0778867175449656
614	21521 (2003/05)	21322 (1985/10)	0.0709521107754589
615	21521 (2003/05)	21522 (1981/11)	0.0710068199502617
616	21521 (2003/05)	21911 (1977/04)	0.048671677183393
617	21521 (2003/05)	21420 (1961/03)	0.0380413776267876
618	21521 (2003/05)	21424 (1977/04)	0.0348367940112498
619	21521 (2003/05)	21320 (1974/03)	0.0423335886787889
620	21521 (2003/05)	21422 (1974/03)	0.040264175788001
621	21521 (2003/05)	21912 (1978/12)	0.0438409273364532
622	21521 (2003/05)	21521 (1974/03)	0.0465564136671365
623	21521 (2003/05)	21522 (1974/03)	0.0485076078919718
624	21521 (2003/05)	21111 (2003/05)	0.0407148751182402
625	21521 (2003/05)	21320 (1968/03)	0.0451733795410127
626	21521 (2003/05)	21422 (1991/11)	0.0539041957242483
627	21521 (2003/05)	21111 (1987/12)	0.04473042800039
628	21521 (2003/05)	21911 (1971/11)	0.0542993863237873
629	21521 (2003/05)	21522 (1987/12)	0.0598615667471791
630	21521 (2003/05)	21422 (1977/04)	0.0548086093086748
631	21521 (2003/05)	21522 (1977/04)	0.0514056834791853
632	21521 (2003/05)	21522 (1978/12)	0.0657290232696996
633	21521 (2003/05)	21421 (1971/11)	0.0568230813452141
634	21521 (2003/05)	21422 (1971/11)	0.0568230813452141
635	21521 (2003/05)	21320 (1971/11)	0.0539619902090352
636	21521 (2003/05)	21522 (1968/03)	0.0525331552332793
637	21521 (2003/05)	21522 (1971/11)	0.0575094449818401
638	21521 (2003/05)	21111 (1995/05)	0.0545818096662043
639	21521 (2003/05)	21522 (1999/06)	0.0634211472294973
640	21521 (2003/05)	21422 (1981/11)	0.0608585948327943
641	21521 (2003/05)	21423 (1995/05)	0.0590137283236994
642	21521 (2003/05)	21424 (1974/03)	0.0107821049243643
643	21521 (2003/05)	21424 (1978/12)	0.0183397899545424
644	21521 (2003/05)	21520 (1961/03)	0.0165756979241231
645	21521 (2003/05)	21320 (1961/03)	0.0311613513281183
646	21521 (2003/05)	21520 (1965/05)	0.0291950357666121
647	21521 (2003/05)	21913 (1974/03)	0.116658665386462
648	21521 (2003/05)	21221 (2007/06)	0.156462739919401
649	21521 (2003/05)	21321 (2007/06)	0.14588208304657
650	21521 (2003/05)	21421 (2003/05)	0.198272196235536
651	21521 (2003/05)	21421 (1981/11)	0.199282260005689
652	21521 (2003/05)	21421 (1987/12)	0.176559714795009
653	21521 (2003/05)	21913 (1981/11)	0.16631884583976
654	21521 (2003/05)	21913 (1985/10)	0.166442524674614
655	21521 (2003/05)	21913 (1987/12)	0.19039709084379
656	21521 (2003/05)	21421 (1995/05)	0.181939602481097
657	21521 (2003/05)	21913 (1991/11)	0.192337974939824
658	21521 (2003/05)	21421 (1977/04)	0.271642171438281
659	21521 (2003/05)	21421 (1978/12)	0.208269320686661
660	21521 (2003/05)	21913 (1977/04)	0.176715455888277
661	21521 (2003/05)	21913 (1978/12)	0.18796739203665
662	21521 (2003/05)	21914 (1981/11)	0.140547822182308
663	21521 (2003/05)	21914 (1987/12)	0.191403225449638
664	21521 (2003/05)	21914 (1991/11)	0.221239901574375
665	21521 (2003/05)	21112 (1981/11)	0.214250791828752
666	21521 (2003/05)	21913 (1965/05)	0.219634354968362
667	21521 (2003/05)	21913 (1971/11)	0.162040443225648
668	21521 (2003/05)	21430 (2010/06)	0.0478215913897636
669	21521 (2003/05)	21521 (1971/11)	0.0649751895889898
670	21521 (2003/05)	21913 (1961/03)	0.0423104964839248
671	21421 (2007/06)	21914 (1999/06)	0.333944367210856
672	21421 (2007/06)	21914 (1995/05)	0.358297840262335
673	21421 (2007/06)	21914 (2003/05)	0.36103179135732
674	21421 (2007/06)	21917 (2007/06)	0.381496809794792
675	21421 (2007/06)	21521 (2003/05)	0.38770452907784
676	21421 (2007/06)	21421 (2007/06)	1
677	21421 (2007/06)	21521 (2007/06)	0.402516627718857
678	21421 (2007/06)	21521 (2010/06)	0.403894007028208
679	21421 (2007/06)	21112 (1999/06)	0.36864359453034
680	21421 (2007/06)	21112 (2007/06)	0.3705114830438
681	21421 (2007/06)	21112 (2010/06)	0.398284784318028
682	21421 (2007/06)	21112 (1985/10)	0.342112787392569
683	21421 (2007/06)	21112 (1987/12)	0.352421829101116
684	21421 (2007/06)	21913 (1995/05)	0.370258452131252
685	21421 (2007/06)	21421 (1999/06)	0.393906874142968
686	21421 (2007/06)	21915 (1999/06)	0.389897864438254
687	21421 (2007/06)	21321 (1991/11)	0.386502967189263
688	21421 (2007/06)	21321 (1981/11)	0.366845046037617
689	21421 (2007/06)	21321 (1985/10)	0.368179299744419
690	21421 (2007/06)	21420 (1965/05)	0.325633890521318
691	21421 (2007/06)	21521 (1968/03)	0.248500845083466
692	21421 (2007/06)	21112 (1991/11)	0.281249284978835
693	21421 (2007/06)	21112 (1995/05)	0.335944368955319
694	21421 (2007/06)	21112 (2003/05)	0.340746640526079
695	21421 (2007/06)	21917 (2010/06)	0.33751857849553
696	21421 (2007/06)	21430 (2007/06)	0.345916281071774
697	21421 (2007/06)	21421 (2010/06)	0.397707876127774
698	21421 (2007/06)	21916 (2007/06)	0.373464902831042
699	21421 (2007/06)	21916 (2010/06)	0.395672651734847
700	21421 (2007/06)	21321 (2010/06)	0.351865008880995
701	21421 (2007/06)	21330 (2007/06)	0.37906536489907
702	21421 (2007/06)	21321 (1999/06)	0.314285714285714
703	21421 (2007/06)	21321 (1995/05)	0.340283772716205
704	21421 (2007/06)	21521 (1999/06)	0.36435178197969
705	21421 (2007/06)	21521 (1991/11)	0.348443873027132
706	21421 (2007/06)	21521 (1995/05)	0.342507645259939
707	21421 (2007/06)	21521 (1985/10)	0.319286023267992
708	21421 (2007/06)	21521 (1987/12)	0.330803018357923
709	21421 (2007/06)	21321 (1987/12)	0.319683106449453
710	21421 (2007/06)	21421 (1985/10)	0.34198160929877
711	21421 (2007/06)	21321 (1978/12)	0.320790323314083
712	21421 (2007/06)	21521 (1978/12)	0.325870985302123
713	21421 (2007/06)	21521 (1981/11)	0.369997913624035
714	21421 (2007/06)	21421 (1974/03)	0.360590923583803
715	21421 (2007/06)	21521 (1977/04)	0.359023789991797
716	21421 (2007/06)	21111 (1991/11)	0.0738950759963578
717	21421 (2007/06)	21522 (2003/05)	0.0721016649900429
718	21421 (2007/06)	21322 (2003/05)	0.0766818772784052
719	21421 (2007/06)	21425 (1999/06)	0.0756501182033097
720	21421 (2007/06)	21322 (1978/12)	0.0658761528326746
721	21421 (2007/06)	21322 (1981/11)	0.0646834012165144
722	21421 (2007/06)	21912 (1981/11)	0.0652189378579305
723	21421 (2007/06)	21912 (1985/10)	0.068635163720914
724	21421 (2007/06)	21320 (1965/05)	0.063311012749215
725	21421 (2007/06)	21422 (1978/12)	0.067698327997154
726	21421 (2007/06)	21522 (1985/10)	0.0657979142611022
727	21421 (2007/06)	21322 (1987/12)	0.0666161858678388
728	21421 (2007/06)	21522 (1991/11)	0.0682715074980268
729	21421 (2007/06)	21522 (1995/05)	0.0710681025961188
730	21421 (2007/06)	21420 (1968/03)	0.0611834185976527
731	21421 (2007/06)	21912 (1968/03)	0.0670732810888097
732	21421 (2007/06)	21912 (1971/11)	0.0626185259514297
733	21421 (2007/06)	21320 (1977/04)	0.0691356432291247
734	21421 (2007/06)	21322 (1999/06)	0.0709981616395452
735	21421 (2007/06)	21911 (1974/03)	0.0688342120679555
736	21421 (2007/06)	21911 (1978/12)	0.0711052101162958
737	21421 (2007/06)	21911 (1981/11)	0.0728155339805825
738	21421 (2007/06)	21912 (1987/12)	0.0731948269668303
739	21421 (2007/06)	21912 (1991/11)	0.0734351897486447
740	21421 (2007/06)	21111 (1981/11)	0.0721416042098549
741	21421 (2007/06)	21111 (1985/10)	0.0695573476412884
742	21421 (2007/06)	21422 (1985/10)	0.070769596038395
743	21421 (2007/06)	21422 (1987/12)	0.0732365898719386
744	21421 (2007/06)	21912 (1974/03)	0.0711103043105155
745	21421 (2007/06)	21912 (1977/04)	0.0703752815810075
746	21421 (2007/06)	21322 (1991/11)	0.0744765138653084
747	21421 (2007/06)	21322 (1995/05)	0.077025881270927
748	21421 (2007/06)	21322 (1985/10)	0.0713418588794838
749	21421 (2007/06)	21522 (1981/11)	0.0712395819552851
750	21421 (2007/06)	21911 (1977/04)	0.0527417612101567
751	21421 (2007/06)	21420 (1961/03)	0.0405402322451121
752	21421 (2007/06)	21424 (1977/04)	0.0376718779431155
753	21421 (2007/06)	21320 (1974/03)	0.0447097589600072
754	21421 (2007/06)	21422 (1974/03)	0.042177436110534
755	21421 (2007/06)	21912 (1978/12)	0.0453791417470642
756	21421 (2007/06)	21521 (1974/03)	0.0472278806128775
757	21421 (2007/06)	21522 (1974/03)	0.0496794871794872
758	21421 (2007/06)	21111 (2003/05)	0.0410407484033462
759	21421 (2007/06)	21320 (1968/03)	0.0434860736747529
760	21421 (2007/06)	21422 (1991/11)	0.0556448882870684
761	21421 (2007/06)	21111 (1987/12)	0.0469772396252255
762	21421 (2007/06)	21911 (1971/11)	0.0558101043537937
763	21421 (2007/06)	21522 (1987/12)	0.0614200783409222
764	21421 (2007/06)	21422 (1977/04)	0.0571369337617912
765	21421 (2007/06)	21522 (1977/04)	0.0535303915160971
766	21421 (2007/06)	21522 (1978/12)	0.0662522878422703
767	21421 (2007/06)	21421 (1971/11)	0.0583572773209155
768	21421 (2007/06)	21422 (1971/11)	0.0583572773209155
769	21421 (2007/06)	21320 (1971/11)	0.0551422860557605
770	21421 (2007/06)	21522 (1968/03)	0.0546838556464951
771	21421 (2007/06)	21522 (1971/11)	0.0588436882635165
772	21421 (2007/06)	21111 (1995/05)	0.057507414853594
773	21421 (2007/06)	21522 (1999/06)	0.0626253162184953
774	21421 (2007/06)	21422 (1981/11)	0.0642227014310919
775	21421 (2007/06)	21423 (1995/05)	0.0567813946098389
776	21421 (2007/06)	21424 (1974/03)	0.0109089001940526
777	21421 (2007/06)	21424 (1978/12)	0.0191573805525874
778	21421 (2007/06)	21520 (1961/03)	0.0173851159007727
779	21421 (2007/06)	21320 (1961/03)	0.0326297913634158
780	21421 (2007/06)	21520 (1965/05)	0.0307396500109524
781	21421 (2007/06)	21913 (1974/03)	0.121153448988021
782	21421 (2007/06)	21221 (2007/06)	0.180774935595514
783	21421 (2007/06)	21321 (2007/06)	0.167838036294975
784	21421 (2007/06)	21421 (2003/05)	0.222233510273538
785	21421 (2007/06)	21421 (1981/11)	0.213638039071139
786	21421 (2007/06)	21421 (1987/12)	0.195645043272021
787	21421 (2007/06)	21913 (1981/11)	0.180763405806402
788	21421 (2007/06)	21913 (1985/10)	0.18055627225347
789	21421 (2007/06)	21913 (1987/12)	0.206884315117104
790	21421 (2007/06)	21421 (1995/05)	0.203178031471768
791	21421 (2007/06)	21913 (1991/11)	0.210993765110065
792	21421 (2007/06)	21421 (1977/04)	0.28788667108126
793	21421 (2007/06)	21421 (1978/12)	0.223207131410256
794	21421 (2007/06)	21913 (1977/04)	0.18835357556821
795	21421 (2007/06)	21913 (1978/12)	0.204515474378488
796	21421 (2007/06)	21914 (1981/11)	0.157139214686385
797	21421 (2007/06)	21914 (1987/12)	0.204206443914081
798	21421 (2007/06)	21914 (1991/11)	0.230025976548275
799	21421 (2007/06)	21112 (1981/11)	0.227651542132631
800	21421 (2007/06)	21913 (1965/05)	0.236082687576169
801	21421 (2007/06)	21913 (1971/11)	0.177579990418799
802	21421 (2007/06)	21430 (2010/06)	0.0534071962566557
803	21421 (2007/06)	21521 (1971/11)	0.0724835447102264
804	21421 (2007/06)	21913 (1961/03)	0.0429781757734999
805	21521 (2007/06)	21914 (1999/06)	0.339363456268758
806	21521 (2007/06)	21914 (1995/05)	0.347591888466413
807	21521 (2007/06)	21914 (2003/05)	0.344761668761173
808	21521 (2007/06)	21917 (2007/06)	0.375227597867083
809	21521 (2007/06)	21521 (2003/05)	0.399020807833537
810	21521 (2007/06)	21421 (2007/06)	0.402516627718857
811	21521 (2007/06)	21521 (2007/06)	1
812	21521 (2007/06)	21521 (2010/06)	0.421591918898823
813	21521 (2007/06)	21112 (1999/06)	0.376645364001037
814	21521 (2007/06)	21112 (2007/06)	0.384249356092024
815	21521 (2007/06)	21112 (2010/06)	0.403057510313031
816	21521 (2007/06)	21112 (1985/10)	0.343825241170374
817	21521 (2007/06)	21112 (1987/12)	0.355014348871481
818	21521 (2007/06)	21913 (1995/05)	0.369601719390154
819	21521 (2007/06)	21421 (1999/06)	0.374698329065419
820	21521 (2007/06)	21915 (1999/06)	0.384373745658889
821	21521 (2007/06)	21321 (1991/11)	0.391215605621514
822	21521 (2007/06)	21321 (1981/11)	0.360123590752763
823	21521 (2007/06)	21321 (1985/10)	0.373080963839089
824	21521 (2007/06)	21420 (1965/05)	0.312893309222423
825	21521 (2007/06)	21521 (1968/03)	0.235723504644225
826	21521 (2007/06)	21112 (1991/11)	0.263623067279565
827	21521 (2007/06)	21112 (1995/05)	0.325997248968363
828	21521 (2007/06)	21112 (2003/05)	0.331946897612672
829	21521 (2007/06)	21917 (2010/06)	0.31874261981351
830	21521 (2007/06)	21430 (2007/06)	0.331968597833648
831	21521 (2007/06)	21421 (2010/06)	0.377686680832659
832	21521 (2007/06)	21916 (2007/06)	0.369215332129239
833	21521 (2007/06)	21916 (2010/06)	0.382811155926825
834	21521 (2007/06)	21321 (2010/06)	0.340772039217295
835	21521 (2007/06)	21330 (2007/06)	0.366385428165904
836	21521 (2007/06)	21321 (1999/06)	0.296134314436729
837	21521 (2007/06)	21321 (1995/05)	0.325871103227516
838	21521 (2007/06)	21521 (1999/06)	0.349693251533742
839	21521 (2007/06)	21521 (1991/11)	0.33850473418863
840	21521 (2007/06)	21521 (1995/05)	0.329965013377238
841	21521 (2007/06)	21521 (1985/10)	0.299993752733179
842	21521 (2007/06)	21521 (1987/12)	0.315145872129112
843	21521 (2007/06)	21321 (1987/12)	0.30763222265617
844	21521 (2007/06)	21421 (1985/10)	0.320506224920259
845	21521 (2007/06)	21321 (1978/12)	0.305820481248826
846	21521 (2007/06)	21521 (1978/12)	0.311583027675892
847	21521 (2007/06)	21521 (1981/11)	0.355885025032378
848	21521 (2007/06)	21421 (1974/03)	0.351934465061192
849	21521 (2007/06)	21521 (1977/04)	0.352773581658604
850	21521 (2007/06)	21111 (1991/11)	0.0777910601168598
851	21521 (2007/06)	21522 (2003/05)	0.0773263174552936
852	21521 (2007/06)	21322 (2003/05)	0.080224424366074
853	21521 (2007/06)	21425 (1999/06)	0.0781735743337061
854	21521 (2007/06)	21322 (1978/12)	0.0660159343234377
855	21521 (2007/06)	21322 (1981/11)	0.0647335580099436
856	21521 (2007/06)	21912 (1981/11)	0.0651609166873501
857	21521 (2007/06)	21912 (1985/10)	0.0680482523971543
858	21521 (2007/06)	21320 (1965/05)	0.0620319171274585
859	21521 (2007/06)	21422 (1978/12)	0.066232499710739
860	21521 (2007/06)	21522 (1985/10)	0.0643566039018422
861	21521 (2007/06)	21322 (1987/12)	0.0660351502278256
862	21521 (2007/06)	21522 (1991/11)	0.0673400673400673
863	21521 (2007/06)	21522 (1995/05)	0.0719475685735092
864	21521 (2007/06)	21420 (1968/03)	0.0593689117728917
865	21521 (2007/06)	21912 (1968/03)	0.0661658431649356
866	21521 (2007/06)	21912 (1971/11)	0.0629454290646203
867	21521 (2007/06)	21320 (1977/04)	0.0692373918165753
868	21521 (2007/06)	21322 (1999/06)	0.0713899662999936
869	21521 (2007/06)	21911 (1974/03)	0.0685849238480817
870	21521 (2007/06)	21911 (1978/12)	0.0707134292565947
871	21521 (2007/06)	21911 (1981/11)	0.0727666454072173
872	21521 (2007/06)	21912 (1987/12)	0.0746247601850807
873	21521 (2007/06)	21912 (1991/11)	0.0751131691246093
874	21521 (2007/06)	21111 (1981/11)	0.0727759577555386
875	21521 (2007/06)	21111 (1985/10)	0.0714978922148424
876	21521 (2007/06)	21422 (1985/10)	0.0695316577827689
877	21521 (2007/06)	21422 (1987/12)	0.0727803115560031
878	21521 (2007/06)	21912 (1974/03)	0.0710702212068353
879	21521 (2007/06)	21912 (1977/04)	0.0699818870410012
880	21521 (2007/06)	21322 (1991/11)	0.0749564294915511
881	21521 (2007/06)	21322 (1995/05)	0.0779555664128768
882	21521 (2007/06)	21322 (1985/10)	0.0702547374961168
883	21521 (2007/06)	21522 (1981/11)	0.0708101422387137
884	21521 (2007/06)	21911 (1977/04)	0.049562741925574
885	21521 (2007/06)	21420 (1961/03)	0.0384790811460795
886	21521 (2007/06)	21424 (1977/04)	0.0349811344887127
887	21521 (2007/06)	21320 (1974/03)	0.0423775793039729
888	21521 (2007/06)	21422 (1974/03)	0.0393766756032172
889	21521 (2007/06)	21912 (1978/12)	0.0442437293137138
890	21521 (2007/06)	21521 (1974/03)	0.046549702874237
891	21521 (2007/06)	21522 (1974/03)	0.047975299845624
892	21521 (2007/06)	21111 (2003/05)	0.0405795913348226
893	21521 (2007/06)	21320 (1968/03)	0.0422967525425116
894	21521 (2007/06)	21422 (1991/11)	0.0531269973465554
895	21521 (2007/06)	21111 (1987/12)	0.0456044174313749
896	21521 (2007/06)	21911 (1971/11)	0.0546372989637113
897	21521 (2007/06)	21522 (1987/12)	0.0596853652729704
898	21521 (2007/06)	21422 (1977/04)	0.0553441649861116
899	21521 (2007/06)	21522 (1977/04)	0.051442474800139
900	21521 (2007/06)	21522 (1978/12)	0.0664252631578947
901	21521 (2007/06)	21421 (1971/11)	0.0562904844448499
902	21521 (2007/06)	21422 (1971/11)	0.0562904844448499
903	21521 (2007/06)	21320 (1971/11)	0.0539614642086535
904	21521 (2007/06)	21522 (1968/03)	0.0535304861461936
905	21521 (2007/06)	21522 (1971/11)	0.0571163653222068
906	21521 (2007/06)	21111 (1995/05)	0.056157527088719
907	21521 (2007/06)	21522 (1999/06)	0.0625879165725996
908	21521 (2007/06)	21422 (1981/11)	0.0617163504968383
909	21521 (2007/06)	21423 (1995/05)	0.0553370529589317
910	21521 (2007/06)	21424 (1974/03)	0.0102599018618083
911	21521 (2007/06)	21424 (1978/12)	0.0183601609657948
912	21521 (2007/06)	21520 (1961/03)	0.0165357208112553
913	21521 (2007/06)	21320 (1961/03)	0.0311006882040942
914	21521 (2007/06)	21520 (1965/05)	0.0295249192076857
915	21521 (2007/06)	21913 (1974/03)	0.110624290052623
916	21521 (2007/06)	21221 (2007/06)	0.161819537658464
917	21521 (2007/06)	21321 (2007/06)	0.151219053882651
918	21521 (2007/06)	21421 (2003/05)	0.204170863474041
919	21521 (2007/06)	21421 (1981/11)	0.198207215623471
920	21521 (2007/06)	21421 (1987/12)	0.179170645205293
921	21521 (2007/06)	21913 (1981/11)	0.166739859008436
922	21521 (2007/06)	21913 (1985/10)	0.164190864638131
923	21521 (2007/06)	21913 (1987/12)	0.191973274757459
924	21521 (2007/06)	21421 (1995/05)	0.187750469086613
925	21521 (2007/06)	21913 (1991/11)	0.193517329910141
926	21521 (2007/06)	21421 (1977/04)	0.267135362917097
927	21521 (2007/06)	21421 (1978/12)	0.20790016081176
928	21521 (2007/06)	21913 (1977/04)	0.175716594950254
929	21521 (2007/06)	21913 (1978/12)	0.18569733479372
930	21521 (2007/06)	21914 (1981/11)	0.143463205448667
931	21521 (2007/06)	21914 (1987/12)	0.187940555829929
932	21521 (2007/06)	21914 (1991/11)	0.214696358950638
933	21521 (2007/06)	21112 (1981/11)	0.210857524622314
934	21521 (2007/06)	21913 (1965/05)	0.218785316646436
935	21521 (2007/06)	21913 (1971/11)	0.161293250141804
936	21521 (2007/06)	21430 (2010/06)	0.0490747416486422
937	21521 (2007/06)	21521 (1971/11)	0.0656670731998948
938	21521 (2007/06)	21913 (1961/03)	0.0403616480406734
939	21521 (2010/06)	21914 (1999/06)	0.320239308771419
940	21521 (2010/06)	21914 (1995/05)	0.344144879668974
941	21521 (2010/06)	21914 (2003/05)	0.340865411527625
942	21521 (2010/06)	21917 (2007/06)	0.365462596922242
943	21521 (2010/06)	21521 (2003/05)	0.390105846067573
944	21521 (2010/06)	21421 (2007/06)	0.403894007028208
945	21521 (2010/06)	21521 (2007/06)	0.421591918898823
946	21521 (2010/06)	21521 (2010/06)	1
947	21521 (2010/06)	21112 (1999/06)	0.361535665175678
948	21521 (2010/06)	21112 (2007/06)	0.36839019109621
949	21521 (2010/06)	21112 (2010/06)	0.402336192735901
950	21521 (2010/06)	21112 (1985/10)	0.331561550088866
951	21521 (2010/06)	21112 (1987/12)	0.341472062402295
952	21521 (2010/06)	21913 (1995/05)	0.364275271696053
953	21521 (2010/06)	21421 (1999/06)	0.374225236814408
954	21521 (2010/06)	21915 (1999/06)	0.375443473172159
955	21521 (2010/06)	21321 (1991/11)	0.379988010952157
956	21521 (2010/06)	21321 (1981/11)	0.360687357531124
957	21521 (2010/06)	21321 (1985/10)	0.366903022871461
958	21521 (2010/06)	21420 (1965/05)	0.317096153846154
959	21521 (2010/06)	21521 (1968/03)	0.249913664095775
960	21521 (2010/06)	21112 (1991/11)	0.27095406679144
961	21521 (2010/06)	21112 (1995/05)	0.323371919048744
962	21521 (2010/06)	21112 (2003/05)	0.331793423441598
963	21521 (2010/06)	21917 (2010/06)	0.328195134768234
964	21521 (2010/06)	21430 (2007/06)	0.341923372301391
965	21521 (2010/06)	21421 (2010/06)	0.385521649401911
966	21521 (2010/06)	21916 (2007/06)	0.373420161946789
967	21521 (2010/06)	21916 (2010/06)	0.39702268818085
968	21521 (2010/06)	21321 (2010/06)	0.35637732506643
969	21521 (2010/06)	21330 (2007/06)	0.371245898881131
970	21521 (2010/06)	21321 (1999/06)	0.305196836319764
971	21521 (2010/06)	21321 (1995/05)	0.328854082589821
972	21521 (2010/06)	21521 (1999/06)	0.353220079518636
973	21521 (2010/06)	21521 (1991/11)	0.345935603061494
974	21521 (2010/06)	21521 (1995/05)	0.338576232191841
975	21521 (2010/06)	21521 (1985/10)	0.308963164156322
976	21521 (2010/06)	21521 (1987/12)	0.327504968625087
977	21521 (2010/06)	21321 (1987/12)	0.318873988695556
978	21521 (2010/06)	21421 (1985/10)	0.334963433880899
979	21521 (2010/06)	21321 (1978/12)	0.314201569209325
980	21521 (2010/06)	21521 (1978/12)	0.324141191301607
981	21521 (2010/06)	21521 (1981/11)	0.365808253180267
982	21521 (2010/06)	21421 (1974/03)	0.35800776305797
983	21521 (2010/06)	21521 (1977/04)	0.357841538963156
984	21521 (2010/06)	21111 (1991/11)	0.0745799785917066
985	21521 (2010/06)	21522 (2003/05)	0.0721936348477253
986	21521 (2010/06)	21322 (2003/05)	0.0768039601446976
987	21521 (2010/06)	21425 (1999/06)	0.074520435302129
988	21521 (2010/06)	21322 (1978/12)	0.06571783031222
989	21521 (2010/06)	21322 (1981/11)	0.0648688176645799
990	21521 (2010/06)	21912 (1981/11)	0.0647218884726836
991	21521 (2010/06)	21912 (1985/10)	0.0673829650587561
992	21521 (2010/06)	21320 (1965/05)	0.0615595331907389
993	21521 (2010/06)	21422 (1978/12)	0.066318242813758
994	21521 (2010/06)	21522 (1985/10)	0.0645261051482627
995	21521 (2010/06)	21322 (1987/12)	0.0660124724871607
996	21521 (2010/06)	21522 (1991/11)	0.0670465675362835
997	21521 (2010/06)	21522 (1995/05)	0.0696429186322785
998	21521 (2010/06)	21420 (1968/03)	0.0595380252257631
999	21521 (2010/06)	21912 (1968/03)	0.0649851898393322
1000	21521 (2010/06)	21912 (1971/11)	0.0621799561082663
1001	21521 (2010/06)	21320 (1977/04)	0.0678913482174317
1002	21521 (2010/06)	21322 (1999/06)	0.0698889283359537
1003	21521 (2010/06)	21911 (1974/03)	0.067251612020456
1004	21521 (2010/06)	21911 (1978/12)	0.0696026563716378
1005	21521 (2010/06)	21911 (1981/11)	0.0707132542223897
1006	21521 (2010/06)	21912 (1987/12)	0.0718864809388526
1007	21521 (2010/06)	21912 (1991/11)	0.0720176369723197
1008	21521 (2010/06)	21111 (1981/11)	0.071468196731705
1009	21521 (2010/06)	21111 (1985/10)	0.0688049082119397
1010	21521 (2010/06)	21422 (1985/10)	0.0690717484259789
1011	21521 (2010/06)	21422 (1987/12)	0.0717725112536663
1012	21521 (2010/06)	21912 (1974/03)	0.0698059398151183
1013	21521 (2010/06)	21912 (1977/04)	0.0679984145858105
1014	21521 (2010/06)	21322 (1991/11)	0.0738484780302787
1015	21521 (2010/06)	21322 (1995/05)	0.0758385235129421
1016	21521 (2010/06)	21322 (1985/10)	0.070131972317196
1017	21521 (2010/06)	21522 (1981/11)	0.0700898503589086
1018	21521 (2010/06)	21911 (1977/04)	0.05071559142182
1019	21521 (2010/06)	21420 (1961/03)	0.0388647866955893
1020	21521 (2010/06)	21424 (1977/04)	0.0350064050308606
1021	21521 (2010/06)	21320 (1974/03)	0.0435492529301244
1022	21521 (2010/06)	21422 (1974/03)	0.0406091370558376
1023	21521 (2010/06)	21912 (1978/12)	0.0453137522472762
1024	21521 (2010/06)	21521 (1974/03)	0.0469172139609463
1025	21521 (2010/06)	21522 (1974/03)	0.0491310232228405
1026	21521 (2010/06)	21111 (2003/05)	0.0408682267383497
1027	21521 (2010/06)	21320 (1968/03)	0.043270944741533
1028	21521 (2010/06)	21422 (1991/11)	0.0534699951791067
1029	21521 (2010/06)	21111 (1987/12)	0.0463807490782069
1030	21521 (2010/06)	21911 (1971/11)	0.0540280946091968
1031	21521 (2010/06)	21522 (1987/12)	0.0614163276590703
1032	21521 (2010/06)	21422 (1977/04)	0.0554254007398274
1033	21521 (2010/06)	21522 (1977/04)	0.0519320390378466
1034	21521 (2010/06)	21522 (1978/12)	0.0664685220210754
1035	21521 (2010/06)	21421 (1971/11)	0.0569390121661196
1036	21521 (2010/06)	21422 (1971/11)	0.0569390121661196
1037	21521 (2010/06)	21320 (1971/11)	0.0541905151267375
1038	21521 (2010/06)	21522 (1968/03)	0.0545955843663839
1039	21521 (2010/06)	21522 (1971/11)	0.0586669335468375
1040	21521 (2010/06)	21111 (1995/05)	0.0560063172441023
1041	21521 (2010/06)	21522 (1999/06)	0.0623766799449015
1042	21521 (2010/06)	21422 (1981/11)	0.0620493985503022
1043	21521 (2010/06)	21423 (1995/05)	0.056642473966551
1044	21521 (2010/06)	21424 (1974/03)	0.010752688172043
1045	21521 (2010/06)	21424 (1978/12)	0.0195974576271186
1046	21521 (2010/06)	21520 (1961/03)	0.0177118238391575
1047	21521 (2010/06)	21320 (1961/03)	0.0333862892355093
1048	21521 (2010/06)	21520 (1965/05)	0.0303191104464652
1049	21521 (2010/06)	21913 (1974/03)	0.118360572012257
1050	21521 (2010/06)	21221 (2007/06)	0.170950235510956
1051	21521 (2010/06)	21321 (2007/06)	0.162287400657537
1052	21521 (2010/06)	21421 (2003/05)	0.215689715689716
1053	21521 (2010/06)	21421 (1981/11)	0.211940371218395
1054	21521 (2010/06)	21421 (1987/12)	0.19257279856151
1055	21521 (2010/06)	21913 (1981/11)	0.178751207606651
1056	21521 (2010/06)	21913 (1985/10)	0.175262460503516
1057	21521 (2010/06)	21913 (1987/12)	0.204015056461731
1058	21521 (2010/06)	21421 (1995/05)	0.20006107181027
1059	21521 (2010/06)	21913 (1991/11)	0.20718997029354
1060	21521 (2010/06)	21421 (1977/04)	0.277984987645112
1061	21521 (2010/06)	21421 (1978/12)	0.216711990111248
1062	21521 (2010/06)	21913 (1977/04)	0.186662005942423
1063	21521 (2010/06)	21913 (1978/12)	0.200793033352574
1064	21521 (2010/06)	21914 (1981/11)	0.151294763067167
1065	21521 (2010/06)	21914 (1987/12)	0.19708602124163
1066	21521 (2010/06)	21914 (1991/11)	0.223554234199674
1067	21521 (2010/06)	21112 (1981/11)	0.21743704846742
1068	21521 (2010/06)	21913 (1965/05)	0.228119539812567
1069	21521 (2010/06)	21913 (1971/11)	0.171332586786114
1070	21521 (2010/06)	21430 (2010/06)	0.0535600085269665
1071	21521 (2010/06)	21521 (1971/11)	0.0721783385463606
1072	21521 (2010/06)	21913 (1961/03)	0.0425605352591334
1073	21112 (1999/06)	21914 (1999/06)	0.348977606850984
1074	21112 (1999/06)	21914 (1995/05)	0.338174372648921
1075	21112 (1999/06)	21914 (2003/05)	0.327951532068769
1076	21112 (1999/06)	21917 (2007/06)	0.358958134059304
1077	21112 (1999/06)	21521 (2003/05)	0.371008479162908
1078	21112 (1999/06)	21421 (2007/06)	0.36864359453034
1079	21112 (1999/06)	21521 (2007/06)	0.376645364001037
1080	21112 (1999/06)	21521 (2010/06)	0.361535665175678
1081	21112 (1999/06)	21112 (1999/06)	1
1082	21112 (1999/06)	21112 (2007/06)	0.383250198313995
1083	21112 (1999/06)	21112 (2010/06)	0.371285904214204
1084	21112 (1999/06)	21112 (1985/10)	0.350110757404609
1085	21112 (1999/06)	21112 (1987/12)	0.362023286121414
1086	21112 (1999/06)	21913 (1995/05)	0.358917405790266
1087	21112 (1999/06)	21421 (1999/06)	0.359929341455764
1088	21112 (1999/06)	21915 (1999/06)	0.376426516612398
1089	21112 (1999/06)	21321 (1991/11)	0.395160942509237
1090	21112 (1999/06)	21321 (1981/11)	0.343986446476742
1091	21112 (1999/06)	21321 (1985/10)	0.367558492367882
1092	21112 (1999/06)	21420 (1965/05)	0.295678813286037
1093	21112 (1999/06)	21521 (1968/03)	0.217545732268394
1094	21112 (1999/06)	21112 (1991/11)	0.250678202214239
1095	21112 (1999/06)	21112 (1995/05)	0.327230622073803
1096	21112 (1999/06)	21112 (2003/05)	0.329180674778572
1097	21112 (1999/06)	21917 (2010/06)	0.280616568966735
1098	21112 (1999/06)	21430 (2007/06)	0.301894348295435
1099	21112 (1999/06)	21421 (2010/06)	0.336043271054237
1100	21112 (1999/06)	21916 (2007/06)	0.322915941221534
1101	21112 (1999/06)	21916 (2010/06)	0.342035153566462
1102	21112 (1999/06)	21321 (2010/06)	0.301514693056619
1103	21112 (1999/06)	21330 (2007/06)	0.325188713310522
1104	21112 (1999/06)	21321 (1999/06)	0.277086323745844
1105	21112 (1999/06)	21321 (1995/05)	0.305818188342094
1106	21112 (1999/06)	21521 (1999/06)	0.325592009408956
1107	21112 (1999/06)	21521 (1991/11)	0.309332664325138
1108	21112 (1999/06)	21521 (1995/05)	0.303450511453681
1109	21112 (1999/06)	21521 (1985/10)	0.273004298851826
1110	21112 (1999/06)	21521 (1987/12)	0.288757973869201
1111	21112 (1999/06)	21321 (1987/12)	0.286084982160234
1112	21112 (1999/06)	21421 (1985/10)	0.293964198974544
1113	21112 (1999/06)	21321 (1978/12)	0.281894241811123
1114	21112 (1999/06)	21521 (1978/12)	0.281474901655095
1115	21112 (1999/06)	21521 (1981/11)	0.33899994843323
1116	21112 (1999/06)	21421 (1974/03)	0.326420904298812
1117	21112 (1999/06)	21521 (1977/04)	0.33285226751787
1118	21112 (1999/06)	21111 (1991/11)	0.0823718780829742
1119	21112 (1999/06)	21522 (2003/05)	0.0787843485335996
1120	21112 (1999/06)	21322 (2003/05)	0.0816267182659076
1121	21112 (1999/06)	21425 (1999/06)	0.0801945481280398
1122	21112 (1999/06)	21322 (1978/12)	0.0661354235964481
1123	21112 (1999/06)	21322 (1981/11)	0.0652170677620515
1124	21112 (1999/06)	21912 (1981/11)	0.0652960550607766
1125	21112 (1999/06)	21912 (1985/10)	0.0686224526955179
1126	21112 (1999/06)	21320 (1965/05)	0.0612751178367651
1127	21112 (1999/06)	21422 (1978/12)	0.0666145126055382
1128	21112 (1999/06)	21522 (1985/10)	0.0647283948749754
1129	21112 (1999/06)	21322 (1987/12)	0.0650880370105462
1130	21112 (1999/06)	21522 (1991/11)	0.0663369130906228
1131	21112 (1999/06)	21522 (1995/05)	0.0710243309354601
1132	21112 (1999/06)	21420 (1968/03)	0.0585260561208757
1133	21112 (1999/06)	21912 (1968/03)	0.0661774616248596
1134	21112 (1999/06)	21912 (1971/11)	0.0626832566124303
1135	21112 (1999/06)	21320 (1977/04)	0.0709844559585492
1136	21112 (1999/06)	21322 (1999/06)	0.0719899582067411
1137	21112 (1999/06)	21911 (1974/03)	0.06857356622831
1138	21112 (1999/06)	21911 (1978/12)	0.0725091076531372
1139	21112 (1999/06)	21911 (1981/11)	0.0736003861003861
1140	21112 (1999/06)	21912 (1987/12)	0.0758434167350287
1141	21112 (1999/06)	21912 (1991/11)	0.0776592835657643
1142	21112 (1999/06)	21111 (1981/11)	0.0750967288075976
1143	21112 (1999/06)	21111 (1985/10)	0.071710697153166
1144	21112 (1999/06)	21422 (1985/10)	0.0695898964098198
1145	21112 (1999/06)	21422 (1987/12)	0.0734103349973902
1146	21112 (1999/06)	21912 (1974/03)	0.0717312474818345
1147	21112 (1999/06)	21912 (1977/04)	0.0706438754138234
1148	21112 (1999/06)	21322 (1991/11)	0.0745490051483742
1149	21112 (1999/06)	21322 (1995/05)	0.0799073466202574
1150	21112 (1999/06)	21322 (1985/10)	0.0717651170919259
1151	21112 (1999/06)	21522 (1981/11)	0.0714534147664826
1152	21112 (1999/06)	21911 (1977/04)	0.0479556676494618
1153	21112 (1999/06)	21420 (1961/03)	0.0364258582383717
1154	21112 (1999/06)	21424 (1977/04)	0.0337249862309528
1155	21112 (1999/06)	21320 (1974/03)	0.0405746595071299
1156	21112 (1999/06)	21422 (1974/03)	0.0381205673758865
1157	21112 (1999/06)	21912 (1978/12)	0.0430920824370273
1158	21112 (1999/06)	21521 (1974/03)	0.0453747278218726
1159	21112 (1999/06)	21522 (1974/03)	0.0475952163183599
1160	21112 (1999/06)	21111 (2003/05)	0.039813811359639
1161	21112 (1999/06)	21320 (1968/03)	0.041932219638197
1162	21112 (1999/06)	21422 (1991/11)	0.0527662458696941
1163	21112 (1999/06)	21111 (1987/12)	0.0447319714241234
1164	21112 (1999/06)	21911 (1971/11)	0.0540213929942027
1165	21112 (1999/06)	21522 (1987/12)	0.0592612920931134
1166	21112 (1999/06)	21422 (1977/04)	0.0538896204557198
1167	21112 (1999/06)	21522 (1977/04)	0.0512040557667934
1168	21112 (1999/06)	21522 (1978/12)	0.0660247180225582
1169	21112 (1999/06)	21421 (1971/11)	0.0557422924138375
1170	21112 (1999/06)	21422 (1971/11)	0.0557422924138375
1171	21112 (1999/06)	21320 (1971/11)	0.0529285820982224
1172	21112 (1999/06)	21522 (1968/03)	0.0512246421059773
1173	21112 (1999/06)	21522 (1971/11)	0.056030265475181
1174	21112 (1999/06)	21111 (1995/05)	0.0557251538498813
1175	21112 (1999/06)	21522 (1999/06)	0.0613319375596539
1176	21112 (1999/06)	21422 (1981/11)	0.0614827344099062
1177	21112 (1999/06)	21423 (1995/05)	0.0554113112612685
1178	21112 (1999/06)	21424 (1974/03)	0.0101241148858302
1179	21112 (1999/06)	21424 (1978/12)	0.0168983957219251
1180	21112 (1999/06)	21520 (1961/03)	0.0152295110627635
1181	21112 (1999/06)	21320 (1961/03)	0.029572013677526
1182	21112 (1999/06)	21520 (1965/05)	0.0281016329836325
1183	21112 (1999/06)	21913 (1974/03)	0.101080033231792
1184	21112 (1999/06)	21221 (2007/06)	0.139954093949108
1185	21112 (1999/06)	21321 (2007/06)	0.128680783378069
1186	21112 (1999/06)	21421 (2003/05)	0.174257310169063
1187	21112 (1999/06)	21421 (1981/11)	0.176614350631993
1188	21112 (1999/06)	21421 (1987/12)	0.158721212710135
1189	21112 (1999/06)	21913 (1981/11)	0.146677168455253
1190	21112 (1999/06)	21913 (1985/10)	0.145727551121209
1191	21112 (1999/06)	21913 (1987/12)	0.170617689629543
1192	21112 (1999/06)	21421 (1995/05)	0.162880951911901
1193	21112 (1999/06)	21913 (1991/11)	0.173674194117993
1194	21112 (1999/06)	21421 (1977/04)	0.24323316680337
1195	21112 (1999/06)	21421 (1978/12)	0.182099661344944
1196	21112 (1999/06)	21913 (1977/04)	0.157703927492447
1197	21112 (1999/06)	21913 (1978/12)	0.166963046919274
1198	21112 (1999/06)	21914 (1981/11)	0.126980401361343
1199	21112 (1999/06)	21914 (1987/12)	0.16941965576393
1200	21112 (1999/06)	21914 (1991/11)	0.195495581108049
1201	21112 (1999/06)	21112 (1981/11)	0.19543066539533
1202	21112 (1999/06)	21913 (1965/05)	0.201868614202196
1203	21112 (1999/06)	21913 (1971/11)	0.144002329192547
1204	21112 (1999/06)	21430 (2010/06)	0.0418929874341305
1205	21112 (1999/06)	21521 (1971/11)	0.0570787788172065
1206	21112 (1999/06)	21913 (1961/03)	0.0356867987199741
1207	21112 (2007/06)	21914 (1999/06)	0.350648791719567
1208	21112 (2007/06)	21914 (1995/05)	0.320915971738776
1209	21112 (2007/06)	21914 (2003/05)	0.314052651093808
1210	21112 (2007/06)	21917 (2007/06)	0.355370287753736
1211	21112 (2007/06)	21521 (2003/05)	0.364564837568715
1212	21112 (2007/06)	21421 (2007/06)	0.3705114830438
1213	21112 (2007/06)	21521 (2007/06)	0.384249356092024
1214	21112 (2007/06)	21521 (2010/06)	0.36839019109621
1215	21112 (2007/06)	21112 (1999/06)	0.383250198313995
1216	21112 (2007/06)	21112 (2007/06)	1
1217	21112 (2007/06)	21112 (2010/06)	0.408192749326551
1218	21112 (2007/06)	21112 (1985/10)	0.333943615439678
1219	21112 (2007/06)	21112 (1987/12)	0.352690470713986
1220	21112 (2007/06)	21913 (1995/05)	0.344845802398629
1221	21112 (2007/06)	21421 (1999/06)	0.334694876619701
1222	21112 (2007/06)	21915 (1999/06)	0.354411548092503
1223	21112 (2007/06)	21321 (1991/11)	0.381125325238508
1224	21112 (2007/06)	21321 (1981/11)	0.324871076833616
1225	21112 (2007/06)	21321 (1985/10)	0.348402608808327
1226	21112 (2007/06)	21420 (1965/05)	0.283902262661565
1227	21112 (2007/06)	21521 (1968/03)	0.202088410506363
1228	21112 (2007/06)	21112 (1991/11)	0.229576303971204
1229	21112 (2007/06)	21112 (1995/05)	0.29737622844428
1230	21112 (2007/06)	21112 (2003/05)	0.308353886043129
1231	21112 (2007/06)	21917 (2010/06)	0.276032049591137
1232	21112 (2007/06)	21430 (2007/06)	0.295576919948595
1233	21112 (2007/06)	21421 (2010/06)	0.334384612994438
1234	21112 (2007/06)	21916 (2007/06)	0.315902543821102
1235	21112 (2007/06)	21916 (2010/06)	0.33989370929334
1236	21112 (2007/06)	21321 (2010/06)	0.294103006570651
1237	21112 (2007/06)	21330 (2007/06)	0.320936306040528
1238	21112 (2007/06)	21321 (1999/06)	0.254686900051752
1239	21112 (2007/06)	21321 (1995/05)	0.282049165442208
1240	21112 (2007/06)	21521 (1999/06)	0.300012937865899
1241	21112 (2007/06)	21521 (1991/11)	0.288134472670777
1242	21112 (2007/06)	21521 (1995/05)	0.280721533258174
1243	21112 (2007/06)	21521 (1985/10)	0.252077007774182
1244	21112 (2007/06)	21521 (1987/12)	0.268519289365457
1245	21112 (2007/06)	21321 (1987/12)	0.263904776114454
1246	21112 (2007/06)	21421 (1985/10)	0.278233659015629
1247	21112 (2007/06)	21321 (1978/12)	0.263182650472879
1248	21112 (2007/06)	21521 (1978/12)	0.265386096829836
1249	21112 (2007/06)	21521 (1981/11)	0.314377818713079
1250	21112 (2007/06)	21421 (1974/03)	0.304607961399276
1251	21112 (2007/06)	21521 (1977/04)	0.309115176258146
1252	21112 (2007/06)	21111 (1991/11)	0.0825262948997817
1253	21112 (2007/06)	21522 (2003/05)	0.0810231507421934
1254	21112 (2007/06)	21322 (2003/05)	0.0815400832650106
1255	21112 (2007/06)	21425 (1999/06)	0.0788760856479491
1256	21112 (2007/06)	21322 (1978/12)	0.0623437014207118
1257	21112 (2007/06)	21322 (1981/11)	0.0606035379812695
1258	21112 (2007/06)	21912 (1981/11)	0.0620999779298168
1259	21112 (2007/06)	21912 (1985/10)	0.0652505446623094
1260	21112 (2007/06)	21320 (1965/05)	0.0579645315363415
1261	21112 (2007/06)	21422 (1978/12)	0.0634944709483496
1262	21112 (2007/06)	21522 (1985/10)	0.0602423217807833
1263	21112 (2007/06)	21322 (1987/12)	0.061800541836286
1264	21112 (2007/06)	21522 (1991/11)	0.062936772046589
1265	21112 (2007/06)	21522 (1995/05)	0.0671555958486124
1266	21112 (2007/06)	21420 (1968/03)	0.0565446681323734
1267	21112 (2007/06)	21912 (1968/03)	0.0620052217862977
1268	21112 (2007/06)	21912 (1971/11)	0.0599543825350277
1269	21112 (2007/06)	21320 (1977/04)	0.0670145950855111
1270	21112 (2007/06)	21322 (1999/06)	0.0683684231606211
1271	21112 (2007/06)	21911 (1974/03)	0.0657024737742227
1272	21112 (2007/06)	21911 (1978/12)	0.0693405586933293
1273	21112 (2007/06)	21911 (1981/11)	0.0718819001955713
1274	21112 (2007/06)	21912 (1987/12)	0.072927616078872
1275	21112 (2007/06)	21912 (1991/11)	0.074652894979635
1276	21112 (2007/06)	21111 (1981/11)	0.0727013723719522
1277	21112 (2007/06)	21111 (1985/10)	0.0694419476617273
1278	21112 (2007/06)	21422 (1985/10)	0.0671312303845949
1279	21112 (2007/06)	21422 (1987/12)	0.0712064167621542
1280	21112 (2007/06)	21912 (1974/03)	0.0686734427938494
1281	21112 (2007/06)	21912 (1977/04)	0.0678525628817024
1282	21112 (2007/06)	21322 (1991/11)	0.0723856460803943
1283	21112 (2007/06)	21322 (1995/05)	0.0766819500327501
1284	21112 (2007/06)	21322 (1985/10)	0.068855210026745
1285	21112 (2007/06)	21522 (1981/11)	0.0687436372653945
1286	21112 (2007/06)	21911 (1977/04)	0.0454024681658974
1287	21112 (2007/06)	21420 (1961/03)	0.033979622118904
1288	21112 (2007/06)	21424 (1977/04)	0.030818224708499
1289	21112 (2007/06)	21320 (1974/03)	0.0383437341326389
1290	21112 (2007/06)	21422 (1974/03)	0.0357053724439712
1291	21112 (2007/06)	21912 (1978/12)	0.0395521791283487
1292	21112 (2007/06)	21521 (1974/03)	0.0419518193143393
1293	21112 (2007/06)	21522 (1974/03)	0.0432244105762194
1294	21112 (2007/06)	21111 (2003/05)	0.0351707922408726
1295	21112 (2007/06)	21320 (1968/03)	0.0373580101840971
1296	21112 (2007/06)	21422 (1991/11)	0.0485961123110151
1297	21112 (2007/06)	21111 (1987/12)	0.0424040120104772
1298	21112 (2007/06)	21911 (1971/11)	0.0500892559983056
1299	21112 (2007/06)	21522 (1987/12)	0.0554790212931628
1300	21112 (2007/06)	21422 (1977/04)	0.0509615087816773
1301	21112 (2007/06)	21522 (1977/04)	0.0465914587526721
1302	21112 (2007/06)	21522 (1978/12)	0.0622132706724852
1303	21112 (2007/06)	21421 (1971/11)	0.0525412344204791
1304	21112 (2007/06)	21422 (1971/11)	0.0525412344204791
1305	21112 (2007/06)	21320 (1971/11)	0.048616121455874
1306	21112 (2007/06)	21522 (1968/03)	0.0479729094158593
1307	21112 (2007/06)	21522 (1971/11)	0.0535792643253794
1308	21112 (2007/06)	21111 (1995/05)	0.0525282498576267
1309	21112 (2007/06)	21522 (1999/06)	0.0588437813800029
1310	21112 (2007/06)	21422 (1981/11)	0.0578481781676471
1311	21112 (2007/06)	21423 (1995/05)	0.0516908718347567
1312	21112 (2007/06)	21424 (1974/03)	0.00866302988564076
1313	21112 (2007/06)	21424 (1978/12)	0.015996018768662
1314	21112 (2007/06)	21520 (1961/03)	0.0139852693229213
1315	21112 (2007/06)	21320 (1961/03)	0.0275352585627938
1316	21112 (2007/06)	21520 (1965/05)	0.0253690673289183
1317	21112 (2007/06)	21913 (1974/03)	0.0898779302149725
1318	21112 (2007/06)	21221 (2007/06)	0.130816426257398
1319	21112 (2007/06)	21321 (2007/06)	0.120244997364643
1320	21112 (2007/06)	21421 (2003/05)	0.165410041093443
1321	21112 (2007/06)	21421 (1981/11)	0.163845763394185
1322	21112 (2007/06)	21421 (1987/12)	0.146809872679422
1323	21112 (2007/06)	21913 (1981/11)	0.134923204201288
1324	21112 (2007/06)	21913 (1985/10)	0.132528601026935
1325	21112 (2007/06)	21913 (1987/12)	0.156191939402601
1326	21112 (2007/06)	21421 (1995/05)	0.150089992800576
1327	21112 (2007/06)	21913 (1991/11)	0.158942295634103
1328	21112 (2007/06)	21421 (1977/04)	0.226510814794502
1329	21112 (2007/06)	21421 (1978/12)	0.167551779075943
1330	21112 (2007/06)	21913 (1977/04)	0.142425427525154
1331	21112 (2007/06)	21913 (1978/12)	0.152330996092705
1332	21112 (2007/06)	21914 (1981/11)	0.117153839277733
1333	21112 (2007/06)	21914 (1987/12)	0.154657881756043
1334	21112 (2007/06)	21914 (1991/11)	0.177950046060522
1335	21112 (2007/06)	21112 (1981/11)	0.17829377718415
1336	21112 (2007/06)	21913 (1965/05)	0.18874349941285
1337	21112 (2007/06)	21913 (1971/11)	0.133334517423893
1338	21112 (2007/06)	21430 (2010/06)	0.0388385358019678
1339	21112 (2007/06)	21521 (1971/11)	0.05200419418333
1340	21112 (2007/06)	21913 (1961/03)	0.0315320293218403
1341	21112 (2010/06)	21914 (1999/06)	0.328985057526137
1342	21112 (2010/06)	21914 (1995/05)	0.342522151615502
1343	21112 (2010/06)	21914 (2003/05)	0.338603496654436
1344	21112 (2010/06)	21917 (2007/06)	0.369105717865858
1345	21112 (2010/06)	21521 (2003/05)	0.37730644374548
1346	21112 (2010/06)	21421 (2007/06)	0.398284784318028
1347	21112 (2010/06)	21521 (2007/06)	0.403057510313031
1348	21112 (2010/06)	21521 (2010/06)	0.402336192735901
1349	21112 (2010/06)	21112 (1999/06)	0.371285904214204
1350	21112 (2010/06)	21112 (2007/06)	0.408192749326551
1351	21112 (2010/06)	21112 (2010/06)	1
1352	21112 (2010/06)	21112 (1985/10)	0.337407443334303
1353	21112 (2010/06)	21112 (1987/12)	0.350134546084001
1354	21112 (2010/06)	21913 (1995/05)	0.36140744899869
1355	21112 (2010/06)	21421 (1999/06)	0.360861224413775
1356	21112 (2010/06)	21915 (1999/06)	0.370335130563484
1357	21112 (2010/06)	21321 (1991/11)	0.377584826265132
1358	21112 (2010/06)	21321 (1981/11)	0.351073954503891
1359	21112 (2010/06)	21321 (1985/10)	0.360278638300786
1360	21112 (2010/06)	21420 (1965/05)	0.309610705596107
1361	21112 (2010/06)	21521 (1968/03)	0.238211399821401
1362	21112 (2010/06)	21112 (1991/11)	0.268334158469122
1363	21112 (2010/06)	21112 (1995/05)	0.328093180823326
1364	21112 (2010/06)	21112 (2003/05)	0.334780154543862
1365	21112 (2010/06)	21917 (2010/06)	0.322538805907703
1366	21112 (2010/06)	21430 (2007/06)	0.333550621307802
1367	21112 (2010/06)	21421 (2010/06)	0.376127422759547
1368	21112 (2010/06)	21916 (2007/06)	0.363058366554227
1369	21112 (2010/06)	21916 (2010/06)	0.383762755600735
1370	21112 (2010/06)	21321 (2010/06)	0.353138252756573
1371	21112 (2010/06)	21330 (2007/06)	0.362968922860304
1372	21112 (2010/06)	21321 (1999/06)	0.298260554834039
1373	21112 (2010/06)	21321 (1995/05)	0.321288066443246
1374	21112 (2010/06)	21521 (1999/06)	0.340663791183201
1375	21112 (2010/06)	21521 (1991/11)	0.32924007088502
1376	21112 (2010/06)	21521 (1995/05)	0.324283464566929
1377	21112 (2010/06)	21521 (1985/10)	0.295914674387414
1378	21112 (2010/06)	21521 (1987/12)	0.308716758125791
1379	21112 (2010/06)	21321 (1987/12)	0.302106499937057
1380	21112 (2010/06)	21421 (1985/10)	0.319036885677572
1381	21112 (2010/06)	21321 (1978/12)	0.300419854649304
1382	21112 (2010/06)	21521 (1978/12)	0.309461333333333
1383	21112 (2010/06)	21521 (1981/11)	0.351473833543506
1384	21112 (2010/06)	21421 (1974/03)	0.339530508915528
1385	21112 (2010/06)	21521 (1977/04)	0.339658076632655
1386	21112 (2010/06)	21111 (1991/11)	0.0763874713660384
1387	21112 (2010/06)	21522 (2003/05)	0.0743245947568541
1388	21112 (2010/06)	21322 (2003/05)	0.0770349374576376
1389	21112 (2010/06)	21425 (1999/06)	0.0758946961091486
1390	21112 (2010/06)	21322 (1978/12)	0.0651562758392591
1391	21112 (2010/06)	21322 (1981/11)	0.0638508722469971
1392	21112 (2010/06)	21912 (1981/11)	0.0642237582164396
1393	21112 (2010/06)	21912 (1985/10)	0.0673721046492251
1394	21112 (2010/06)	21320 (1965/05)	0.0615699438151825
1395	21112 (2010/06)	21422 (1978/12)	0.0664407928172116
1396	21112 (2010/06)	21522 (1985/10)	0.063558953105682
1397	21112 (2010/06)	21322 (1987/12)	0.0644878339736505
1398	21112 (2010/06)	21522 (1991/11)	0.0658114700965508
1399	21112 (2010/06)	21522 (1995/05)	0.0700555812876332
1400	21112 (2010/06)	21420 (1968/03)	0.0595597293388799
1401	21112 (2010/06)	21912 (1968/03)	0.0646149082213697
1402	21112 (2010/06)	21912 (1971/11)	0.0625919955141235
1403	21112 (2010/06)	21320 (1977/04)	0.0671711956102899
1404	21112 (2010/06)	21322 (1999/06)	0.069137967428191
1405	21112 (2010/06)	21911 (1974/03)	0.0672110139975028
1406	21112 (2010/06)	21911 (1978/12)	0.0696912644839356
1407	21112 (2010/06)	21911 (1981/11)	0.0711334433126996
1408	21112 (2010/06)	21912 (1987/12)	0.0726616740214751
1409	21112 (2010/06)	21912 (1991/11)	0.0737445213074933
1410	21112 (2010/06)	21111 (1981/11)	0.0718159458592401
1411	21112 (2010/06)	21111 (1985/10)	0.0688908480658283
1412	21112 (2010/06)	21422 (1985/10)	0.0685806712494945
1413	21112 (2010/06)	21422 (1987/12)	0.0715386940749698
1414	21112 (2010/06)	21912 (1974/03)	0.0703791955310789
1415	21112 (2010/06)	21912 (1977/04)	0.0685044543940343
1416	21112 (2010/06)	21322 (1991/11)	0.0728512665079021
1417	21112 (2010/06)	21322 (1995/05)	0.0760249271116884
1418	21112 (2010/06)	21322 (1985/10)	0.0700848454034129
1419	21112 (2010/06)	21522 (1981/11)	0.0698247665397317
1420	21112 (2010/06)	21911 (1977/04)	0.0492609797297297
1421	21112 (2010/06)	21420 (1961/03)	0.0381810014759043
1422	21112 (2010/06)	21424 (1977/04)	0.0348563250027524
1423	21112 (2010/06)	21320 (1974/03)	0.0423814970135977
1424	21112 (2010/06)	21422 (1974/03)	0.0397335236735665
1425	21112 (2010/06)	21912 (1978/12)	0.0430401050859981
1426	21112 (2010/06)	21521 (1974/03)	0.045397776945173
1427	21112 (2010/06)	21522 (1974/03)	0.0480637859662717
1428	21112 (2010/06)	21111 (2003/05)	0.0399112613564336
1429	21112 (2010/06)	21320 (1968/03)	0.041858306257648
1430	21112 (2010/06)	21422 (1991/11)	0.0529463360178614
1431	21112 (2010/06)	21111 (1987/12)	0.0454926839250998
1432	21112 (2010/06)	21911 (1971/11)	0.0532397696502803
1433	21112 (2010/06)	21522 (1987/12)	0.058998326155235
1434	21112 (2010/06)	21422 (1977/04)	0.0546525047434618
1435	21112 (2010/06)	21522 (1977/04)	0.0515058145313587
1436	21112 (2010/06)	21522 (1978/12)	0.0654281377216587
1437	21112 (2010/06)	21421 (1971/11)	0.055831474783065
1438	21112 (2010/06)	21422 (1971/11)	0.055831474783065
1439	21112 (2010/06)	21320 (1971/11)	0.0526612605254458
1440	21112 (2010/06)	21522 (1968/03)	0.0519724358334166
1441	21112 (2010/06)	21522 (1971/11)	0.0565516452946668
1442	21112 (2010/06)	21111 (1995/05)	0.0549177551097226
1443	21112 (2010/06)	21522 (1999/06)	0.0616899302093719
1444	21112 (2010/06)	21422 (1981/11)	0.0621959823252014
1445	21112 (2010/06)	21423 (1995/05)	0.055445879632241
1446	21112 (2010/06)	21424 (1974/03)	0.0105991569406204
1447	21112 (2010/06)	21424 (1978/12)	0.0184570914088044
1448	21112 (2010/06)	21520 (1961/03)	0.0169515602064492
1449	21112 (2010/06)	21320 (1961/03)	0.0315653416177238
1450	21112 (2010/06)	21520 (1965/05)	0.0286259541984733
1451	21112 (2010/06)	21913 (1974/03)	0.114008315108986
1452	21112 (2010/06)	21221 (2007/06)	0.166489567233385
1453	21112 (2010/06)	21321 (2007/06)	0.155229911637983
1454	21112 (2010/06)	21421 (2003/05)	0.204497192204238
1455	21112 (2010/06)	21421 (1981/11)	0.203113860589196
1456	21112 (2010/06)	21421 (1987/12)	0.181056338028169
1457	21112 (2010/06)	21913 (1981/11)	0.169056152927121
1458	21112 (2010/06)	21913 (1985/10)	0.167014263454393
1459	21112 (2010/06)	21913 (1987/12)	0.194121538606937
1460	21112 (2010/06)	21421 (1995/05)	0.187598528638991
1461	21112 (2010/06)	21913 (1991/11)	0.196144829382652
1462	21112 (2010/06)	21421 (1977/04)	0.267740367621068
1463	21112 (2010/06)	21421 (1978/12)	0.20794158131722
1464	21112 (2010/06)	21913 (1977/04)	0.178018721482666
1465	21112 (2010/06)	21913 (1978/12)	0.190918326363787
1466	21112 (2010/06)	21914 (1981/11)	0.145821968169635
1467	21112 (2010/06)	21914 (1987/12)	0.188513779299813
1468	21112 (2010/06)	21914 (1991/11)	0.21664509977525
1469	21112 (2010/06)	21112 (1981/11)	0.211894673794893
1470	21112 (2010/06)	21913 (1965/05)	0.218967741935484
1471	21112 (2010/06)	21913 (1971/11)	0.166447306571402
1472	21112 (2010/06)	21430 (2010/06)	0.0506638714185884
1473	21112 (2010/06)	21521 (1971/11)	0.0674592340721253
1474	21112 (2010/06)	21913 (1961/03)	0.040835116707311
1475	21112 (1985/10)	21914 (1999/06)	0.321141395756054
1476	21112 (1985/10)	21914 (1995/05)	0.345252202586429
1477	21112 (1985/10)	21914 (2003/05)	0.318998422311568
1478	21112 (1985/10)	21917 (2007/06)	0.333554642868172
1479	21112 (1985/10)	21521 (2003/05)	0.349897825019405
1480	21112 (1985/10)	21421 (2007/06)	0.342112787392569
1481	21112 (1985/10)	21521 (2007/06)	0.343825241170374
1482	21112 (1985/10)	21521 (2010/06)	0.331561550088866
1483	21112 (1985/10)	21112 (1999/06)	0.350110757404609
1484	21112 (1985/10)	21112 (2007/06)	0.333943615439678
1485	21112 (1985/10)	21112 (2010/06)	0.337407443334303
1486	21112 (1985/10)	21112 (1985/10)	1
1487	21112 (1985/10)	21112 (1987/12)	0.719337165785717
1488	21112 (1985/10)	21913 (1995/05)	0.349525567537809
1489	21112 (1985/10)	21421 (1999/06)	0.349061434953822
1490	21112 (1985/10)	21915 (1999/06)	0.358264947245018
1491	21112 (1985/10)	21321 (1991/11)	0.377486348716552
1492	21112 (1985/10)	21321 (1981/11)	0.365119423163587
1493	21112 (1985/10)	21321 (1985/10)	0.375348790858358
1494	21112 (1985/10)	21420 (1965/05)	0.308867263800658
1495	21112 (1985/10)	21521 (1968/03)	0.234613490891187
1496	21112 (1985/10)	21112 (1991/11)	0.275676229508197
1497	21112 (1985/10)	21112 (1995/05)	0.344811095169775
1498	21112 (1985/10)	21112 (2003/05)	0.32250055175458
1499	21112 (1985/10)	21917 (2010/06)	0.278234480639213
1500	21112 (1985/10)	21430 (2007/06)	0.296385632985339
1501	21112 (1985/10)	21421 (2010/06)	0.3178784685634
1502	21112 (1985/10)	21916 (2007/06)	0.307557249056745
1503	21112 (1985/10)	21916 (2010/06)	0.32336398535845
1504	21112 (1985/10)	21321 (2010/06)	0.285470870905366
1505	21112 (1985/10)	21330 (2007/06)	0.309666365763343
1506	21112 (1985/10)	21321 (1999/06)	0.282057416267943
1507	21112 (1985/10)	21321 (1995/05)	0.305136069705199
1508	21112 (1985/10)	21521 (1999/06)	0.316919813643423
1509	21112 (1985/10)	21521 (1991/11)	0.314220228416949
1510	21112 (1985/10)	21521 (1995/05)	0.309644970414201
1511	21112 (1985/10)	21521 (1985/10)	0.299471734774425
1512	21112 (1985/10)	21521 (1987/12)	0.305408483346986
1513	21112 (1985/10)	21321 (1987/12)	0.302168588326662
1514	21112 (1985/10)	21421 (1985/10)	0.308841917237273
1515	21112 (1985/10)	21321 (1978/12)	0.302307225258045
1516	21112 (1985/10)	21521 (1978/12)	0.305341509662323
1517	21112 (1985/10)	21521 (1981/11)	0.351447845613244
1518	21112 (1985/10)	21421 (1974/03)	0.34439873720463
1519	21112 (1985/10)	21521 (1977/04)	0.349020629103964
1520	21112 (1985/10)	21111 (1991/11)	0.0703679090087048
1521	21112 (1985/10)	21522 (2003/05)	0.0629218877526525
1522	21112 (1985/10)	21322 (2003/05)	0.068194127204653
1523	21112 (1985/10)	21425 (1999/06)	0.0664625574801649
1524	21112 (1985/10)	21322 (1978/12)	0.0608077422991998
1525	21112 (1985/10)	21322 (1981/11)	0.0569108311043795
1526	21112 (1985/10)	21912 (1981/11)	0.0578254681528153
1527	21112 (1985/10)	21912 (1985/10)	0.0623039207958254
1528	21112 (1985/10)	21320 (1965/05)	0.0546139041766553
1529	21112 (1985/10)	21422 (1978/12)	0.0576352321685017
1530	21112 (1985/10)	21522 (1985/10)	0.0567706367827785
1531	21112 (1985/10)	21322 (1987/12)	0.056812178047814
1532	21112 (1985/10)	21522 (1991/11)	0.0573246360978118
1533	21112 (1985/10)	21522 (1995/05)	0.0604128340245081
1534	21112 (1985/10)	21420 (1968/03)	0.0524398025321557
1535	21112 (1985/10)	21912 (1968/03)	0.0588569572982627
1536	21112 (1985/10)	21912 (1971/11)	0.0558370607556076
1537	21112 (1985/10)	21320 (1977/04)	0.061961277859892
1538	21112 (1985/10)	21322 (1999/06)	0.0648369071625387
1539	21112 (1985/10)	21911 (1974/03)	0.0590561560769839
1540	21112 (1985/10)	21911 (1978/12)	0.0637086111958622
1541	21112 (1985/10)	21911 (1981/11)	0.0655556194639365
1542	21112 (1985/10)	21912 (1987/12)	0.0654839194674904
1543	21112 (1985/10)	21912 (1991/11)	0.0671036047390976
1544	21112 (1985/10)	21111 (1981/11)	0.0649798568240443
1545	21112 (1985/10)	21111 (1985/10)	0.0603226184202822
1546	21112 (1985/10)	21422 (1985/10)	0.0609071868645946
1547	21112 (1985/10)	21422 (1987/12)	0.0638849869563971
1548	21112 (1985/10)	21912 (1974/03)	0.0620252219983583
1549	21112 (1985/10)	21912 (1977/04)	0.0619753838124647
1550	21112 (1985/10)	21322 (1991/11)	0.0639477881674642
1551	21112 (1985/10)	21322 (1995/05)	0.0680248845865502
1552	21112 (1985/10)	21322 (1985/10)	0.0629060394610202
1553	21112 (1985/10)	21522 (1981/11)	0.06362016560109
1554	21112 (1985/10)	21911 (1977/04)	0.0428976043428661
1555	21112 (1985/10)	21420 (1961/03)	0.0321592039800995
1556	21112 (1985/10)	21424 (1977/04)	0.0296446326643344
1557	21112 (1985/10)	21320 (1974/03)	0.036697247706422
1558	21112 (1985/10)	21422 (1974/03)	0.034017984670784
1559	21112 (1985/10)	21912 (1978/12)	0.0382720073629513
1560	21112 (1985/10)	21521 (1974/03)	0.0407734914002526
1561	21112 (1985/10)	21522 (1974/03)	0.0429164919769791
1562	21112 (1985/10)	21111 (2003/05)	0.0359586002957122
1563	21112 (1985/10)	21320 (1968/03)	0.0371069924841616
1564	21112 (1985/10)	21422 (1991/11)	0.0462472982037713
1565	21112 (1985/10)	21111 (1987/12)	0.0394040683793334
1566	21112 (1985/10)	21911 (1971/11)	0.0479939873304463
1567	21112 (1985/10)	21522 (1987/12)	0.0520763504216209
1568	21112 (1985/10)	21422 (1977/04)	0.0483454502170051
1569	21112 (1985/10)	21522 (1977/04)	0.0462013657592617
1570	21112 (1985/10)	21522 (1978/12)	0.0592475672861002
1571	21112 (1985/10)	21421 (1971/11)	0.0501619262179668
1572	21112 (1985/10)	21422 (1971/11)	0.0501619262179668
1573	21112 (1985/10)	21320 (1971/11)	0.0474115931461903
1574	21112 (1985/10)	21522 (1968/03)	0.0454418161790788
1575	21112 (1985/10)	21522 (1971/11)	0.0496232277418664
1576	21112 (1985/10)	21111 (1995/05)	0.0482999682237051
1577	21112 (1985/10)	21522 (1999/06)	0.0548156338476487
1578	21112 (1985/10)	21422 (1981/11)	0.0543712991988854
1579	21112 (1985/10)	21423 (1995/05)	0.0483393272688809
1580	21112 (1985/10)	21424 (1974/03)	0.00989474158721572
1581	21112 (1985/10)	21424 (1978/12)	0.0156352791544231
1582	21112 (1985/10)	21520 (1961/03)	0.0141993163292138
1583	21112 (1985/10)	21320 (1961/03)	0.0275509345007577
1584	21112 (1985/10)	21520 (1965/05)	0.0254214046117171
1585	21112 (1985/10)	21913 (1974/03)	0.111919255214394
1586	21112 (1985/10)	21221 (2007/06)	0.146078888370957
1587	21112 (1985/10)	21321 (2007/06)	0.13325598000714
1588	21112 (1985/10)	21421 (2003/05)	0.179332032097159
1589	21112 (1985/10)	21421 (1981/11)	0.19240989156988
1590	21112 (1985/10)	21421 (1987/12)	0.171449161425577
1591	21112 (1985/10)	21913 (1981/11)	0.162591496651612
1592	21112 (1985/10)	21913 (1985/10)	0.160282865237468
1593	21112 (1985/10)	21913 (1987/12)	0.185545456546139
1594	21112 (1985/10)	21421 (1995/05)	0.172997833104851
1595	21112 (1985/10)	21913 (1991/11)	0.184538214458573
1596	21112 (1985/10)	21421 (1977/04)	0.265486910121728
1597	21112 (1985/10)	21421 (1978/12)	0.199677798580572
1598	21112 (1985/10)	21913 (1977/04)	0.171913735986486
1599	21112 (1985/10)	21913 (1978/12)	0.182120152225082
1600	21112 (1985/10)	21914 (1981/11)	0.139455857366667
1601	21112 (1985/10)	21914 (1987/12)	0.184596391674428
1602	21112 (1985/10)	21914 (1991/11)	0.210797243257041
1603	21112 (1985/10)	21112 (1981/11)	0.235183803942461
1604	21112 (1985/10)	21913 (1965/05)	0.215925438152163
1605	21112 (1985/10)	21913 (1971/11)	0.157317366316296
1606	21112 (1985/10)	21430 (2010/06)	0.0456198499286471
1607	21112 (1985/10)	21521 (1971/11)	0.0633820593432315
1608	21112 (1985/10)	21913 (1961/03)	0.0390952183717612
1609	21112 (1987/12)	21914 (1999/06)	0.343265194378536
1610	21112 (1987/12)	21914 (1995/05)	0.350638792102207
1611	21112 (1987/12)	21914 (2003/05)	0.326854253537775
1612	21112 (1987/12)	21917 (2007/06)	0.347038359011431
1613	21112 (1987/12)	21521 (2003/05)	0.356107151634308
1614	21112 (1987/12)	21421 (2007/06)	0.352421829101116
1615	21112 (1987/12)	21521 (2007/06)	0.355014348871481
1616	21112 (1987/12)	21521 (2010/06)	0.341472062402295
1617	21112 (1987/12)	21112 (1999/06)	0.362023286121414
1618	21112 (1987/12)	21112 (2007/06)	0.352690470713986
1619	21112 (1987/12)	21112 (2010/06)	0.350134546084001
1620	21112 (1987/12)	21112 (1985/10)	0.719337165785717
1621	21112 (1987/12)	21112 (1987/12)	1
1622	21112 (1987/12)	21913 (1995/05)	0.359976708685457
1623	21112 (1987/12)	21421 (1999/06)	0.348898394269613
1624	21112 (1987/12)	21915 (1999/06)	0.360096301442906
1625	21112 (1987/12)	21321 (1991/11)	0.390238499593886
1626	21112 (1987/12)	21321 (1981/11)	0.36316144544967
1627	21112 (1987/12)	21321 (1985/10)	0.377341544778034
1628	21112 (1987/12)	21420 (1965/05)	0.313257710632959
1629	21112 (1987/12)	21521 (1968/03)	0.230363742462556
1630	21112 (1987/12)	21112 (1991/11)	0.262021134787396
1631	21112 (1987/12)	21112 (1995/05)	0.328978125109026
1632	21112 (1987/12)	21112 (2003/05)	0.304272195936543
1633	21112 (1987/12)	21917 (2010/06)	0.280140474745803
1634	21112 (1987/12)	21430 (2007/06)	0.298339746716528
1635	21112 (1987/12)	21421 (2010/06)	0.324982189503681
1636	21112 (1987/12)	21916 (2007/06)	0.311503948312994
1637	21112 (1987/12)	21916 (2010/06)	0.331171854790032
1638	21112 (1987/12)	21321 (2010/06)	0.287629281889533
1639	21112 (1987/12)	21330 (2007/06)	0.313526150794354
1640	21112 (1987/12)	21321 (1999/06)	0.273887397436382
1641	21112 (1987/12)	21321 (1995/05)	0.305003081405121
1642	21112 (1987/12)	21521 (1999/06)	0.315594933956623
1643	21112 (1987/12)	21521 (1991/11)	0.313365780606514
1644	21112 (1987/12)	21521 (1995/05)	0.307043949428055
1645	21112 (1987/12)	21521 (1985/10)	0.291633068386899
1646	21112 (1987/12)	21521 (1987/12)	0.301238278203641
1647	21112 (1987/12)	21321 (1987/12)	0.295856756194045
1648	21112 (1987/12)	21421 (1985/10)	0.307153273612242
1649	21112 (1987/12)	21321 (1978/12)	0.298111173152088
1650	21112 (1987/12)	21521 (1978/12)	0.30016303826604
1651	21112 (1987/12)	21521 (1981/11)	0.350957467889247
1652	21112 (1987/12)	21421 (1974/03)	0.343211414128464
1653	21112 (1987/12)	21521 (1977/04)	0.346640302123415
1654	21112 (1987/12)	21111 (1991/11)	0.0746476034916157
1655	21112 (1987/12)	21522 (2003/05)	0.0680516700775427
1656	21112 (1987/12)	21322 (2003/05)	0.0720865907740136
1657	21112 (1987/12)	21425 (1999/06)	0.0709337157793687
1658	21112 (1987/12)	21322 (1978/12)	0.0610437675122492
1659	21112 (1987/12)	21322 (1981/11)	0.0589895438141945
1660	21112 (1987/12)	21912 (1981/11)	0.0594771641973797
1661	21112 (1987/12)	21912 (1985/10)	0.0638400676451048
1662	21112 (1987/12)	21320 (1965/05)	0.0567370169130806
1663	21112 (1987/12)	21422 (1978/12)	0.060036376419521
1664	21112 (1987/12)	21522 (1985/10)	0.0586924802711056
1665	21112 (1987/12)	21322 (1987/12)	0.059295403224533
1666	21112 (1987/12)	21522 (1991/11)	0.0594287823559267
1667	21112 (1987/12)	21522 (1995/05)	0.0630280373831776
1668	21112 (1987/12)	21420 (1968/03)	0.0550215818103047
1669	21112 (1987/12)	21912 (1968/03)	0.0610646695049566
1670	21112 (1987/12)	21912 (1971/11)	0.0582784802134142
1671	21112 (1987/12)	21320 (1977/04)	0.0637938793879388
1672	21112 (1987/12)	21322 (1999/06)	0.0624705882352941
1673	21112 (1987/12)	21911 (1974/03)	0.0618871181346071
1674	21112 (1987/12)	21911 (1978/12)	0.0656692649400721
1675	21112 (1987/12)	21911 (1981/11)	0.0675593426658551
1676	21112 (1987/12)	21912 (1987/12)	0.0687885822824883
1677	21112 (1987/12)	21912 (1991/11)	0.0708252984109161
1678	21112 (1987/12)	21111 (1981/11)	0.0669611750606204
1679	21112 (1987/12)	21111 (1985/10)	0.0636709395689534
1680	21112 (1987/12)	21422 (1985/10)	0.0645943206358067
1681	21112 (1987/12)	21422 (1987/12)	0.0674179026155163
1682	21112 (1987/12)	21912 (1974/03)	0.0653100469267971
1683	21112 (1987/12)	21912 (1977/04)	0.0652905134754149
1684	21112 (1987/12)	21322 (1991/11)	0.0670534230758399
1685	21112 (1987/12)	21322 (1995/05)	0.0716274811489897
1686	21112 (1987/12)	21322 (1985/10)	0.0640274691981418
1687	21112 (1987/12)	21522 (1981/11)	0.0662705206969483
1688	21112 (1987/12)	21911 (1977/04)	0.043646511627907
1689	21112 (1987/12)	21420 (1961/03)	0.0328432847044668
1690	21112 (1987/12)	21424 (1977/04)	0.0301714991222486
1691	21112 (1987/12)	21320 (1974/03)	0.0377847853264419
1692	21112 (1987/12)	21422 (1974/03)	0.0345855807946517
1693	21112 (1987/12)	21912 (1978/12)	0.0394550408719346
1694	21112 (1987/12)	21521 (1974/03)	0.041800051514148
1695	21112 (1987/12)	21522 (1974/03)	0.0436611834383633
1696	21112 (1987/12)	21111 (2003/05)	0.0344814759708377
1697	21112 (1987/12)	21320 (1968/03)	0.0367995539448007
1698	21112 (1987/12)	21422 (1991/11)	0.0474901835933355
1699	21112 (1987/12)	21111 (1987/12)	0.0406364261666003
1700	21112 (1987/12)	21911 (1971/11)	0.0496228053743848
1701	21112 (1987/12)	21522 (1987/12)	0.0536122311827957
1702	21112 (1987/12)	21422 (1977/04)	0.0494632635662961
1703	21112 (1987/12)	21522 (1977/04)	0.0470010770344474
1704	21112 (1987/12)	21522 (1978/12)	0.0606668845010814
1705	21112 (1987/12)	21421 (1971/11)	0.051309549742782
1706	21112 (1987/12)	21422 (1971/11)	0.051309549742782
1707	21112 (1987/12)	21320 (1971/11)	0.0488071105566817
1708	21112 (1987/12)	21522 (1968/03)	0.0465239883778612
1709	21112 (1987/12)	21522 (1971/11)	0.0516168519840865
1710	21112 (1987/12)	21111 (1995/05)	0.0495756659104277
1711	21112 (1987/12)	21522 (1999/06)	0.054905030431796
1712	21112 (1987/12)	21422 (1981/11)	0.0560609581991434
1713	21112 (1987/12)	21423 (1995/05)	0.048186511128989
1714	21112 (1987/12)	21424 (1974/03)	0.00997763996118635
1715	21112 (1987/12)	21424 (1978/12)	0.0153365404383043
1716	21112 (1987/12)	21520 (1961/03)	0.0144698168663803
1717	21112 (1987/12)	21320 (1961/03)	0.0272784860242299
1718	21112 (1987/12)	21520 (1965/05)	0.0257636807526647
1719	21112 (1987/12)	21913 (1974/03)	0.106664149518595
1720	21112 (1987/12)	21221 (2007/06)	0.142019122374849
1721	21112 (1987/12)	21321 (2007/06)	0.128806454993189
1722	21112 (1987/12)	21421 (2003/05)	0.175704989154013
1723	21112 (1987/12)	21421 (1981/11)	0.185360142118863
1724	21112 (1987/12)	21421 (1987/12)	0.166156060450293
1725	21112 (1987/12)	21913 (1981/11)	0.155700380164599
1726	21112 (1987/12)	21913 (1985/10)	0.155063954707486
1727	21112 (1987/12)	21913 (1987/12)	0.17933476928175
1728	21112 (1987/12)	21421 (1995/05)	0.167963872471489
1729	21112 (1987/12)	21913 (1991/11)	0.179756648632962
1730	21112 (1987/12)	21421 (1977/04)	0.260468333168659
1731	21112 (1987/12)	21421 (1978/12)	0.19326852079744
1732	21112 (1987/12)	21913 (1977/04)	0.166666666666667
1733	21112 (1987/12)	21913 (1978/12)	0.176698425849213
1734	21112 (1987/12)	21914 (1981/11)	0.136636543055988
1735	21112 (1987/12)	21914 (1987/12)	0.17745255905913
1736	21112 (1987/12)	21914 (1991/11)	0.205396608534919
1737	21112 (1987/12)	21112 (1981/11)	0.220240713343196
1738	21112 (1987/12)	21913 (1965/05)	0.213429763988536
1739	21112 (1987/12)	21913 (1971/11)	0.152136365505613
1740	21112 (1987/12)	21430 (2010/06)	0.0435708752904725
1741	21112 (1987/12)	21521 (1971/11)	0.0601613456917267
1742	21112 (1987/12)	21913 (1961/03)	0.0366024029058396
1743	21913 (1995/05)	21914 (1999/06)	0.340207542879029
1744	21913 (1995/05)	21914 (1995/05)	0.368885992541907
1745	21913 (1995/05)	21914 (2003/05)	0.352017008089653
1746	21913 (1995/05)	21917 (2007/06)	0.367401644301335
1747	21913 (1995/05)	21521 (2003/05)	0.369786824279453
1748	21913 (1995/05)	21421 (2007/06)	0.370258452131252
1749	21913 (1995/05)	21521 (2007/06)	0.369601719390154
1750	21913 (1995/05)	21521 (2010/06)	0.364275271696053
1751	21913 (1995/05)	21112 (1999/06)	0.358917405790266
1752	21913 (1995/05)	21112 (2007/06)	0.344845802398629
1753	21913 (1995/05)	21112 (2010/06)	0.36140744899869
1754	21913 (1995/05)	21112 (1985/10)	0.349525567537809
1755	21913 (1995/05)	21112 (1987/12)	0.359976708685457
1756	21913 (1995/05)	21913 (1995/05)	1
1757	21913 (1995/05)	21421 (1999/06)	0.37813271489489
1758	21913 (1995/05)	21915 (1999/06)	0.388944011339476
1759	21913 (1995/05)	21321 (1991/11)	0.394831560003789
1760	21913 (1995/05)	21321 (1981/11)	0.371757058856681
1761	21913 (1995/05)	21321 (1985/10)	0.377373091209245
1762	21913 (1995/05)	21420 (1965/05)	0.32658954187876
1763	21913 (1995/05)	21521 (1968/03)	0.249701002457216
1764	21913 (1995/05)	21112 (1991/11)	0.270765750384156
1765	21913 (1995/05)	21112 (1995/05)	0.331278482688198
1766	21913 (1995/05)	21112 (2003/05)	0.31316064142708
1767	21913 (1995/05)	21917 (2010/06)	0.311286843997124
1768	21913 (1995/05)	21430 (2007/06)	0.318910288394372
1769	21913 (1995/05)	21421 (2010/06)	0.346450976377073
1770	21913 (1995/05)	21916 (2007/06)	0.340277639467028
1771	21913 (1995/05)	21916 (2010/06)	0.359732642723845
1772	21913 (1995/05)	21321 (2010/06)	0.311259895398767
1773	21913 (1995/05)	21330 (2007/06)	0.340101124916709
1774	21913 (1995/05)	21321 (1999/06)	0.296226931251447
1775	21913 (1995/05)	21321 (1995/05)	0.32926854559406
1776	21913 (1995/05)	21521 (1999/06)	0.338366946386013
1777	21913 (1995/05)	21521 (1991/11)	0.343819145827245
1778	21913 (1995/05)	21521 (1995/05)	0.337835566945343
1779	21913 (1995/05)	21521 (1985/10)	0.306638051931495
1780	21913 (1995/05)	21521 (1987/12)	0.321774550980351
1781	21913 (1995/05)	21321 (1987/12)	0.321324676419748
1782	21913 (1995/05)	21421 (1985/10)	0.327093389296957
1783	21913 (1995/05)	21321 (1978/12)	0.318974556504248
1784	21913 (1995/05)	21521 (1978/12)	0.320012774111135
1785	21913 (1995/05)	21521 (1981/11)	0.366544248311811
1786	21913 (1995/05)	21421 (1974/03)	0.358298984618478
1787	21913 (1995/05)	21521 (1977/04)	0.363009820574396
1788	21913 (1995/05)	21111 (1991/11)	0.0786478796910988
1789	21913 (1995/05)	21522 (2003/05)	0.0717241789978265
1790	21913 (1995/05)	21322 (2003/05)	0.0768590794528593
1791	21913 (1995/05)	21425 (1999/06)	0.0755249953540234
1792	21913 (1995/05)	21322 (1978/12)	0.066887601922793
1793	21913 (1995/05)	21322 (1981/11)	0.0659750474640629
1794	21913 (1995/05)	21912 (1981/11)	0.0641984835268067
1795	21913 (1995/05)	21912 (1985/10)	0.070160342859034
1796	21913 (1995/05)	21320 (1965/05)	0.062136750617635
1797	21913 (1995/05)	21422 (1978/12)	0.0672889664898261
1798	21913 (1995/05)	21522 (1985/10)	0.0658178865721146
1799	21913 (1995/05)	21322 (1987/12)	0.0654395661695693
1800	21913 (1995/05)	21522 (1991/11)	0.0660404453379737
1801	21913 (1995/05)	21522 (1995/05)	0.069466961434537
1802	21913 (1995/05)	21420 (1968/03)	0.060368150230757
1803	21913 (1995/05)	21912 (1968/03)	0.0671116877795609
1804	21913 (1995/05)	21912 (1971/11)	0.0636894013057369
1805	21913 (1995/05)	21320 (1977/04)	0.0690816154752613
1806	21913 (1995/05)	21322 (1999/06)	0.0689644080608585
1807	21913 (1995/05)	21911 (1974/03)	0.0676098069221502
1808	21913 (1995/05)	21911 (1978/12)	0.0727610237059128
1809	21913 (1995/05)	21911 (1981/11)	0.0732561635598316
1810	21913 (1995/05)	21912 (1987/12)	0.0746379502413665
1811	21913 (1995/05)	21912 (1991/11)	0.0753424657534247
1812	21913 (1995/05)	21111 (1981/11)	0.0704779189352692
1813	21913 (1995/05)	21111 (1985/10)	0.0677293887051329
1814	21913 (1995/05)	21422 (1985/10)	0.0697327472809522
1815	21913 (1995/05)	21422 (1987/12)	0.0720303411884632
1816	21913 (1995/05)	21912 (1974/03)	0.0714050932085336
1817	21913 (1995/05)	21912 (1977/04)	0.0692859199975748
1818	21913 (1995/05)	21322 (1991/11)	0.0726194489564498
1819	21913 (1995/05)	21322 (1995/05)	0.077830415379334
1820	21913 (1995/05)	21322 (1985/10)	0.0707657891834838
1821	21913 (1995/05)	21522 (1981/11)	0.0720999199761498
1822	21913 (1995/05)	21911 (1977/04)	0.0492367367367367
1823	21913 (1995/05)	21420 (1961/03)	0.0371339353531944
1824	21913 (1995/05)	21424 (1977/04)	0.0363679892049535
1825	21913 (1995/05)	21320 (1974/03)	0.0422679549922617
1826	21913 (1995/05)	21422 (1974/03)	0.0396737273659037
1827	21913 (1995/05)	21912 (1978/12)	0.0449771457592687
1828	21913 (1995/05)	21521 (1974/03)	0.0484173626147025
1829	21913 (1995/05)	21522 (1974/03)	0.0497890976609013
1830	21913 (1995/05)	21111 (2003/05)	0.039655388209771
1831	21913 (1995/05)	21320 (1968/03)	0.043099132176235
1832	21913 (1995/05)	21422 (1991/11)	0.0529634300126103
1833	21913 (1995/05)	21111 (1987/12)	0.0465935311500627
1834	21913 (1995/05)	21911 (1971/11)	0.0536105032822757
1835	21913 (1995/05)	21522 (1987/12)	0.0605857366420747
1836	21913 (1995/05)	21422 (1977/04)	0.0555071706439064
1837	21913 (1995/05)	21522 (1977/04)	0.0530499803227076
1838	21913 (1995/05)	21522 (1978/12)	0.0665743447709904
1839	21913 (1995/05)	21421 (1971/11)	0.0575216309554755
1840	21913 (1995/05)	21422 (1971/11)	0.0575216309554755
1841	21913 (1995/05)	21320 (1971/11)	0.0543028249022742
1842	21913 (1995/05)	21522 (1968/03)	0.0531235795173818
1843	21913 (1995/05)	21522 (1971/11)	0.0587824313607009
1844	21913 (1995/05)	21111 (1995/05)	0.0555410691003911
1845	21913 (1995/05)	21522 (1999/06)	0.0599338563839144
1846	21913 (1995/05)	21422 (1981/11)	0.0613518324799501
1847	21913 (1995/05)	21423 (1995/05)	0.0574404262850968
1848	21913 (1995/05)	21424 (1974/03)	0.0118501069634401
1849	21913 (1995/05)	21424 (1978/12)	0.0193561960866821
1850	21913 (1995/05)	21520 (1961/03)	0.0171572632414389
1851	21913 (1995/05)	21320 (1961/03)	0.0308510876126176
1852	21913 (1995/05)	21520 (1965/05)	0.0306296595706458
1853	21913 (1995/05)	21913 (1974/03)	0.119972343418449
1854	21913 (1995/05)	21221 (2007/06)	0.158081621058612
1855	21913 (1995/05)	21321 (2007/06)	0.147418916016324
1856	21913 (1995/05)	21421 (2003/05)	0.197621862179264
1857	21913 (1995/05)	21421 (1981/11)	0.206330758186915
1858	21913 (1995/05)	21421 (1987/12)	0.189051009688339
1859	21913 (1995/05)	21913 (1981/11)	0.176226200085466
1860	21913 (1995/05)	21913 (1985/10)	0.174360440188652
1861	21913 (1995/05)	21913 (1987/12)	0.20220890612149
1862	21913 (1995/05)	21421 (1995/05)	0.192664897649735
1863	21913 (1995/05)	21913 (1991/11)	0.207994707994708
1864	21913 (1995/05)	21421 (1977/04)	0.278134020845728
1865	21913 (1995/05)	21421 (1978/12)	0.214754364407762
1866	21913 (1995/05)	21913 (1977/04)	0.187767913611768
1867	21913 (1995/05)	21913 (1978/12)	0.198121624794553
1868	21913 (1995/05)	21914 (1981/11)	0.148298521473832
1869	21913 (1995/05)	21914 (1987/12)	0.196382131596511
1870	21913 (1995/05)	21914 (1991/11)	0.223526225512323
1871	21913 (1995/05)	21112 (1981/11)	0.21859285399206
1872	21913 (1995/05)	21913 (1965/05)	0.231189033561085
1873	21913 (1995/05)	21913 (1971/11)	0.172148355493352
1874	21913 (1995/05)	21430 (2010/06)	0.0497628584768879
1875	21913 (1995/05)	21521 (1971/11)	0.0682647339683162
1876	21913 (1995/05)	21913 (1961/03)	0.0438984801534602
1877	21421 (1999/06)	21914 (1999/06)	0.320404827759618
1878	21421 (1999/06)	21914 (1995/05)	0.377545084351367
1879	21421 (1999/06)	21914 (2003/05)	0.361124992504048
1880	21421 (1999/06)	21917 (2007/06)	0.367909556161843
1881	21421 (1999/06)	21521 (2003/05)	0.386443290456355
1882	21421 (1999/06)	21421 (2007/06)	0.393906874142968
1883	21421 (1999/06)	21521 (2007/06)	0.374698329065419
1884	21421 (1999/06)	21521 (2010/06)	0.374225236814408
1885	21421 (1999/06)	21112 (1999/06)	0.359929341455764
1886	21421 (1999/06)	21112 (2007/06)	0.334694876619701
1887	21421 (1999/06)	21112 (2010/06)	0.360861224413775
1888	21421 (1999/06)	21112 (1985/10)	0.349061434953822
1889	21421 (1999/06)	21112 (1987/12)	0.348898394269613
1890	21421 (1999/06)	21913 (1995/05)	0.37813271489489
1891	21421 (1999/06)	21421 (1999/06)	1
1892	21421 (1999/06)	21915 (1999/06)	0.407791286527813
1893	21421 (1999/06)	21321 (1991/11)	0.392130373815794
1894	21421 (1999/06)	21321 (1981/11)	0.389789865589702
1895	21421 (1999/06)	21321 (1985/10)	0.383641969470558
1896	21421 (1999/06)	21420 (1965/05)	0.339674194282876
1897	21421 (1999/06)	21521 (1968/03)	0.274038582776447
1898	21421 (1999/06)	21112 (1991/11)	0.296241528034504
1899	21421 (1999/06)	21112 (1995/05)	0.354147549030069
1900	21421 (1999/06)	21112 (2003/05)	0.34615717313265
1901	21421 (1999/06)	21917 (2010/06)	0.334177571408471
1902	21421 (1999/06)	21430 (2007/06)	0.343755680785312
1903	21421 (1999/06)	21421 (2010/06)	0.36556736773951
1904	21421 (1999/06)	21916 (2007/06)	0.363689776733255
1905	21421 (1999/06)	21916 (2010/06)	0.377433486483599
1906	21421 (1999/06)	21321 (2010/06)	0.34018743880263
1907	21421 (1999/06)	21330 (2007/06)	0.359957495793855
1908	21421 (1999/06)	21321 (1999/06)	0.331076308546655
1909	21421 (1999/06)	21321 (1995/05)	0.3506014699974
1910	21421 (1999/06)	21521 (1999/06)	0.386225257552958
1911	21421 (1999/06)	21521 (1991/11)	0.369378606514378
1912	21421 (1999/06)	21521 (1995/05)	0.362100007201671
1913	21421 (1999/06)	21521 (1985/10)	0.339151997250252
1914	21421 (1999/06)	21521 (1987/12)	0.352318266825347
1915	21421 (1999/06)	21321 (1987/12)	0.352644224935078
1916	21421 (1999/06)	21421 (1985/10)	0.359252372558016
1917	21421 (1999/06)	21321 (1978/12)	0.34404030474318
1918	21421 (1999/06)	21521 (1978/12)	0.351126490943896
1919	21421 (1999/06)	21521 (1981/11)	0.385108228960424
1920	21421 (1999/06)	21421 (1974/03)	0.381135773209972
1921	21421 (1999/06)	21521 (1977/04)	0.38812462737651
1922	21421 (1999/06)	21111 (1991/11)	0.0708846070159321
1923	21421 (1999/06)	21522 (2003/05)	0.0652160161933076
1924	21421 (1999/06)	21322 (2003/05)	0.0732366024147426
1925	21421 (1999/06)	21425 (1999/06)	0.0724328243967288
1926	21421 (1999/06)	21322 (1978/12)	0.0663704628490646
1927	21421 (1999/06)	21322 (1981/11)	0.0682148040638607
1928	21421 (1999/06)	21912 (1981/11)	0.0657874877367746
1929	21421 (1999/06)	21912 (1985/10)	0.0689220969205415
1930	21421 (1999/06)	21320 (1965/05)	0.0643516465798702
1931	21421 (1999/06)	21422 (1978/12)	0.0679743493021501
1932	21421 (1999/06)	21522 (1985/10)	0.0688362649591004
1933	21421 (1999/06)	21322 (1987/12)	0.0662494605092792
1934	21421 (1999/06)	21522 (1991/11)	0.0670416539981757
1935	21421 (1999/06)	21522 (1995/05)	0.0699239160326336
1936	21421 (1999/06)	21420 (1968/03)	0.0613564479320975
1937	21421 (1999/06)	21912 (1968/03)	0.0667217080757267
1938	21421 (1999/06)	21912 (1971/11)	0.0638356218047911
1939	21421 (1999/06)	21320 (1977/04)	0.0725257863779729
1940	21421 (1999/06)	21322 (1999/06)	0.0729583558680368
1941	21421 (1999/06)	21911 (1974/03)	0.067901571863104
1942	21421 (1999/06)	21911 (1978/12)	0.0702726369499689
1943	21421 (1999/06)	21911 (1981/11)	0.071137704645558
1944	21421 (1999/06)	21912 (1987/12)	0.0716460065903028
1945	21421 (1999/06)	21912 (1991/11)	0.0713765373023468
1946	21421 (1999/06)	21111 (1981/11)	0.0708270424425432
1947	21421 (1999/06)	21111 (1985/10)	0.0674159213792634
1948	21421 (1999/06)	21422 (1985/10)	0.0690229062276306
1949	21421 (1999/06)	21422 (1987/12)	0.0706941726642566
1950	21421 (1999/06)	21912 (1974/03)	0.0702502349215188
1951	21421 (1999/06)	21912 (1977/04)	0.0686248151633284
1952	21421 (1999/06)	21322 (1991/11)	0.0721889667369567
1953	21421 (1999/06)	21322 (1995/05)	0.0752340732502743
1954	21421 (1999/06)	21322 (1985/10)	0.0701871306055876
1955	21421 (1999/06)	21522 (1981/11)	0.071131897665003
1956	21421 (1999/06)	21911 (1977/04)	0.0518592184733306
1957	21421 (1999/06)	21420 (1961/03)	0.0401439168042584
1958	21421 (1999/06)	21424 (1977/04)	0.0386127994279585
1959	21421 (1999/06)	21320 (1974/03)	0.0454379250664262
1960	21421 (1999/06)	21422 (1974/03)	0.0426116495154361
1961	21421 (1999/06)	21912 (1978/12)	0.0461086292029156
1962	21421 (1999/06)	21521 (1974/03)	0.0502955040317757
1963	21421 (1999/06)	21522 (1974/03)	0.0510016091042653
1964	21421 (1999/06)	21111 (2003/05)	0.0433989344880434
1965	21421 (1999/06)	21320 (1968/03)	0.048895168952664
1966	21421 (1999/06)	21422 (1991/11)	0.0570207348126592
1967	21421 (1999/06)	21111 (1987/12)	0.047752808988764
1968	21421 (1999/06)	21911 (1971/11)	0.0564448188711036
1969	21421 (1999/06)	21522 (1987/12)	0.0618679357525283
1970	21421 (1999/06)	21422 (1977/04)	0.0578859619873291
1971	21421 (1999/06)	21522 (1977/04)	0.0549589959675592
1972	21421 (1999/06)	21522 (1978/12)	0.0666705148926345
1973	21421 (1999/06)	21421 (1971/11)	0.0587961296606043
1974	21421 (1999/06)	21422 (1971/11)	0.0587961296606043
1975	21421 (1999/06)	21320 (1971/11)	0.0574247351073949
1976	21421 (1999/06)	21522 (1968/03)	0.0552455992530686
1977	21421 (1999/06)	21522 (1971/11)	0.0603535735100481
1978	21421 (1999/06)	21111 (1995/05)	0.0569904130263801
1979	21421 (1999/06)	21522 (1999/06)	0.0630596494027083
1980	21421 (1999/06)	21422 (1981/11)	0.0642071359852763
1981	21421 (1999/06)	21423 (1995/05)	0.0600604435363725
1982	21421 (1999/06)	21424 (1974/03)	0.012618841832325
1983	21421 (1999/06)	21424 (1978/12)	0.0210579092504387
1984	21421 (1999/06)	21520 (1961/03)	0.0194844959082559
1985	21421 (1999/06)	21320 (1961/03)	0.0343343105406333
1986	21421 (1999/06)	21520 (1965/05)	0.0329938468067049
1987	21421 (1999/06)	21913 (1974/03)	0.136323633782825
1988	21421 (1999/06)	21221 (2007/06)	0.183166084113203
1989	21421 (1999/06)	21321 (2007/06)	0.171928424891726
1990	21421 (1999/06)	21421 (2003/05)	0.230255013617232
1991	21421 (1999/06)	21421 (1981/11)	0.22904027581046
1992	21421 (1999/06)	21421 (1987/12)	0.214820338608556
1993	21421 (1999/06)	21913 (1981/11)	0.198261554474106
1994	21421 (1999/06)	21913 (1985/10)	0.200238041260485
1995	21421 (1999/06)	21913 (1987/12)	0.226679984462571
1996	21421 (1999/06)	21421 (1995/05)	0.218294634584608
1997	21421 (1999/06)	21913 (1991/11)	0.227708466475868
1998	21421 (1999/06)	21421 (1977/04)	0.307761270491803
1999	21421 (1999/06)	21421 (1978/12)	0.242767295597484
[truncated: 15,957 more rows]
