# Supplementary material for: Dataset of Jaccard similarity indices from 1,597 European political manifestos across 27 countries (1945–2017)
Source: Data Brief. 2019 Apr 9;24:103907. doi: 10.1016/j.dib.2019.103907 (PMC6479077; doi:10.1016/j.dib.2019.103907)
Supplement: Multimedia component 3 [file mmc3.zip › Finland.csv]

	referenceParty	comparedParty	Jaccard Similarity
1	14110 (1999/03)	14110 (1999/03)	1
2	14110 (1999/03)	14221 (1987/03)	0.245478968683588
3	14110 (1999/03)	14901 (1979/03)	0.236232575396194
4	14110 (1999/03)	14901 (1999/03)	0.21183778380694
5	14110 (1999/03)	14901 (2011/04)	0.219115954782373
6	14110 (1999/03)	14901 (1962/02)	0.179022403258656
7	14110 (1999/03)	14901 (1972/01)	0.191646362687087
8	14110 (1999/03)	14901 (1975/09)	0.202566389899129
9	14110 (1999/03)	14901 (1983/03)	0.150411190531089
10	14110 (1999/03)	14810 (1991/03)	0.162168505045764
11	14110 (1999/03)	14901 (1991/03)	0.182302015327846
12	14110 (1999/03)	14901 (1987/03)	0.162185354691076
13	14110 (1999/03)	14901 (2007/03)	0.153424451787324
14	14110 (1999/03)	14901 (1966/03)	0.100303701879668
15	14110 (1999/03)	14223 (1991/03)	0.117885842100903
16	14110 (1999/03)	14320 (1999/03)	0.155780133103278
17	14110 (1999/03)	14820 (2007/03)	0.0185347564478578
18	14110 (1999/03)	14820 (2011/04)	0.0182373381067706
19	14110 (1999/03)	14620 (2011/04)	0.0165873137766856
20	14110 (1999/03)	14223 (2007/03)	0.0186147912124769
21	14110 (1999/03)	14320 (2007/03)	0.0163605563480742
22	14110 (1999/03)	14320 (2011/04)	0.0186294078509647
23	14110 (1999/03)	14110 (2011/04)	0.0190539686995579
24	14110 (1999/03)	14520 (2011/04)	0.0176035405244732
25	14110 (1999/03)	14620 (1999/03)	0.0200718289531098
26	14110 (1999/03)	14810 (2007/03)	0.0184022001154382
27	14110 (1999/03)	14810 (2011/04)	0.0176165485068901
28	14110 (1999/03)	14310 (1966/03)	0.0157028536916805
29	14110 (1999/03)	14320 (1991/03)	0.0108574060669869
30	14110 (1999/03)	14110 (1991/03)	0.0158190343690421
31	14110 (1999/03)	14810 (1999/03)	0.0149907749077491
32	14110 (1999/03)	14221 (1983/03)	0.0135976408912189
33	14110 (1999/03)	14222 (1987/03)	0.0132574711373805
34	14110 (1999/03)	14223 (2011/04)	0.0139423345044894
35	14110 (1999/03)	14901 (1995/03)	0.0156659304535415
36	14110 (1999/03)	14810 (2003/03)	0.0148386725714614
37	14110 (1999/03)	14320 (2003/03)	0.0134803281258164
38	14110 (1999/03)	14620 (1995/03)	0.0157420885222923
39	14110 (1999/03)	14820 (2003/03)	0.0140267368847478
40	14110 (1999/03)	14620 (2007/03)	0.0137890645796731
41	14110 (1999/03)	14520 (2007/03)	0.0159366136946833
42	14110 (1999/03)	14901 (2003/03)	0.0171318043658469
43	14110 (1999/03)	14110 (2003/03)	0.0183799068529607
44	14110 (1999/03)	14110 (2007/03)	0.0166409020641993
45	14110 (1999/03)	14420 (1979/03)	0.011853782659964
46	14110 (1999/03)	14620 (2003/03)	0.0136921624173749
47	14110 (1999/03)	14320 (1983/03)	0.00398340248962656
48	14110 (1999/03)	14420 (1970/03)	0.00602595797280593
49	14110 (1999/03)	14320 (1975/09)	0.00488273433122549
50	14110 (1999/03)	14520 (1975/09)	0.00820866896816264
51	14110 (1999/03)	14520 (1979/03)	0.00760084286574353
52	14110 (1999/03)	14320 (1962/02)	0.00952926846743569
53	14110 (1999/03)	14320 (1972/01)	0.00904805352798053
54	14110 (1999/03)	14620 (1972/01)	0.00700716287760822
55	14110 (1999/03)	14520 (1970/03)	0.0107195403909479
56	14110 (1999/03)	14810 (1972/01)	0.00854575998831349
57	14110 (1999/03)	14620 (1970/03)	0.010752688172043
58	14110 (1999/03)	14810 (1970/03)	0.0132320655076248
59	14110 (1999/03)	14810 (1975/09)	0.0113954672778202
60	14110 (1999/03)	14810 (1979/03)	0.0140803231939164
61	14110 (1999/03)	14221 (1975/09)	0.013496566139146
62	14110 (1999/03)	14221 (1979/03)	0.0128141017627203
63	14110 (1999/03)	14320 (1979/03)	0.0131691465708911
64	14110 (1999/03)	14520 (1995/03)	0.0119241192411924
65	14110 (1999/03)	14520 (1987/03)	0.015
66	14110 (1999/03)	14420 (1966/03)	0.0154149085794655
67	14110 (1999/03)	14320 (1987/03)	0.0170713391739675
68	14110 (1999/03)	14810 (1987/03)	0.0156471610925562
69	14110 (1999/03)	14221 (1970/03)	0.0157040747117441
70	14110 (1999/03)	14810 (1966/03)	0.0159167876149008
71	14110 (1999/03)	14520 (1972/01)	0.0107985601919744
72	14110 (1999/03)	14520 (1983/03)	0.0124896975844798
73	14110 (1999/03)	14620 (1962/02)	0.011069600110696
74	14110 (1999/03)	14221 (1962/02)	0.0133631673814407
75	14110 (1999/03)	14820 (1970/03)	0.0133492252681764
76	14110 (1999/03)	14221 (1972/01)	0.0105398283899736
77	14110 (1999/03)	14320 (1966/03)	0.0108285929682681
78	14110 (1999/03)	14520 (2003/03)	0.0087361677344205
79	14110 (1999/03)	14110 (1995/03)	0.0115554310525947
80	14110 (1999/03)	14620 (1987/03)	0.0110630407911001
81	14110 (1999/03)	14520 (1991/03)	0.0130640618445496
82	14110 (1999/03)	14620 (1991/03)	0.0110217053215228
83	14110 (1999/03)	14820 (1987/03)	0.00954896383583909
84	14110 (1999/03)	14820 (1991/03)	0.0117969646728734
85	14110 (1999/03)	14221 (1966/03)	0.00990168049647863
86	14110 (1999/03)	14810 (1983/03)	0.00932568149210904
87	14110 (1999/03)	14430 (1995/03)	0.010961887477314
88	14110 (1999/03)	14223 (2003/03)	0.00844633862843859
89	14110 (1999/03)	14810 (1995/03)	0.00854571579823036
90	14110 (1999/03)	14223 (1995/03)	0.00895455563017685
91	14110 (1999/03)	14320 (1995/03)	0.00903355319759105
92	14110 (1999/03)	14620 (1979/03)	0.00312472875618436
93	14110 (1999/03)	14620 (1983/03)	0.00296333926001185
94	14110 (1999/03)	14820 (1979/03)	0.00301412332070272
95	14110 (1999/03)	14820 (1983/03)	0.0042875157629256
96	14110 (1999/03)	14820 (1972/01)	0.00676685813203242
97	14110 (1999/03)	14820 (1975/09)	0.00530785562632696
98	14221 (1987/03)	14110 (1999/03)	0.245478968683588
99	14221 (1987/03)	14221 (1987/03)	1
100	14221 (1987/03)	14901 (1979/03)	0.274227202472952
101	14221 (1987/03)	14901 (1999/03)	0.17850661709379
102	14221 (1987/03)	14901 (2011/04)	0.196134388377221
103	14221 (1987/03)	14901 (1962/02)	0.186649099692578
104	14221 (1987/03)	14901 (1972/01)	0.186289715070678
105	14221 (1987/03)	14901 (1975/09)	0.19769081614666
106	14221 (1987/03)	14901 (1983/03)	0.134451458323734
107	14221 (1987/03)	14810 (1991/03)	0.136517505216786
108	14221 (1987/03)	14901 (1991/03)	0.163203960746176
109	14221 (1987/03)	14901 (1987/03)	0.138731372807596
110	14221 (1987/03)	14901 (2007/03)	0.12196653658099
111	14221 (1987/03)	14901 (1966/03)	0.0814689742507387
112	14221 (1987/03)	14223 (1991/03)	0.0867136150234742
113	14221 (1987/03)	14320 (1999/03)	0.113562743533167
114	14221 (1987/03)	14820 (2007/03)	0.0263581679533936
115	14221 (1987/03)	14820 (2011/04)	0.0285673753834696
116	14221 (1987/03)	14620 (2011/04)	0.0217477375565611
117	14221 (1987/03)	14223 (2007/03)	0.0228991533339359
118	14221 (1987/03)	14320 (2007/03)	0.0199899421674629
119	14221 (1987/03)	14320 (2011/04)	0.0248935213354144
120	14221 (1987/03)	14110 (2011/04)	0.0251152439993642
121	14221 (1987/03)	14520 (2011/04)	0.0242235553193105
122	14221 (1987/03)	14620 (1999/03)	0.0278497908057188
123	14221 (1987/03)	14810 (2007/03)	0.025211387789931
124	14221 (1987/03)	14810 (2011/04)	0.0271359677535449
125	14221 (1987/03)	14310 (1966/03)	0.0180515270431667
126	14221 (1987/03)	14320 (1991/03)	0.0118517919262196
127	14221 (1987/03)	14110 (1991/03)	0.0194397195126185
128	14221 (1987/03)	14810 (1999/03)	0.0175078393310438
129	14221 (1987/03)	14221 (1983/03)	0.0169405997693195
130	14221 (1987/03)	14222 (1987/03)	0.0170008718395815
131	14221 (1987/03)	14223 (2011/04)	0.0160990033950279
132	14221 (1987/03)	14901 (1995/03)	0.0187640643932837
133	14221 (1987/03)	14810 (2003/03)	0.0166852886405959
134	14221 (1987/03)	14320 (2003/03)	0.0162317218218708
135	14221 (1987/03)	14620 (1995/03)	0.0181519331094118
136	14221 (1987/03)	14820 (2003/03)	0.0183577531482689
137	14221 (1987/03)	14620 (2007/03)	0.0156443563515379
138	14221 (1987/03)	14520 (2007/03)	0.0188464457374146
139	14221 (1987/03)	14901 (2003/03)	0.0207763805358119
140	14221 (1987/03)	14110 (2003/03)	0.0229192881538738
141	14221 (1987/03)	14110 (2007/03)	0.0201720841300191
142	14221 (1987/03)	14420 (1979/03)	0.0127189731184893
143	14221 (1987/03)	14620 (2003/03)	0.0163807920305868
144	14221 (1987/03)	14320 (1983/03)	0.00471153402004712
145	14221 (1987/03)	14420 (1970/03)	0.00697220001776357
146	14221 (1987/03)	14320 (1975/09)	0.00447801700741813
147	14221 (1987/03)	14520 (1975/09)	0.00804846769557334
148	14221 (1987/03)	14520 (1979/03)	0.00708041958041958
149	14221 (1987/03)	14320 (1962/02)	0.00991067630795406
150	14221 (1987/03)	14320 (1972/01)	0.00818013897440408
151	14221 (1987/03)	14620 (1972/01)	0.00695466096027819
152	14221 (1987/03)	14520 (1970/03)	0.0125735912531539
153	14221 (1987/03)	14810 (1972/01)	0.00881492948056416
154	14221 (1987/03)	14620 (1970/03)	0.0124167789895029
155	14221 (1987/03)	14810 (1970/03)	0.0146143334345582
156	14221 (1987/03)	14810 (1975/09)	0.012246839205739
157	14221 (1987/03)	14810 (1979/03)	0.0150421636405075
158	14221 (1987/03)	14221 (1975/09)	0.0155242781401381
159	14221 (1987/03)	14221 (1979/03)	0.0147964990776718
160	14221 (1987/03)	14320 (1979/03)	0.0151016026945997
161	14221 (1987/03)	14520 (1995/03)	0.013989498294431
162	14221 (1987/03)	14520 (1987/03)	0.0190287769784173
163	14221 (1987/03)	14420 (1966/03)	0.0169976871397628
164	14221 (1987/03)	14320 (1987/03)	0.020777274430328
165	14221 (1987/03)	14810 (1987/03)	0.0210283369662777
166	14221 (1987/03)	14221 (1970/03)	0.0187154551178899
167	14221 (1987/03)	14810 (1966/03)	0.0189482082308357
168	14221 (1987/03)	14520 (1972/01)	0.0118649596346734
169	14221 (1987/03)	14520 (1983/03)	0.0130871421793452
170	14221 (1987/03)	14620 (1962/02)	0.0100307999667027
171	14221 (1987/03)	14221 (1962/02)	0.0156910314603224
172	14221 (1987/03)	14820 (1970/03)	0.0144227110130147
173	14221 (1987/03)	14221 (1972/01)	0.011882735084906
174	14221 (1987/03)	14320 (1966/03)	0.0106858846918489
175	14221 (1987/03)	14520 (2003/03)	0.00732710600736995
176	14221 (1987/03)	14110 (1995/03)	0.0118837658520198
177	14221 (1987/03)	14620 (1987/03)	0.0119825708061002
178	14221 (1987/03)	14520 (1991/03)	0.0155634583763527
179	14221 (1987/03)	14620 (1991/03)	0.0113444860043569
180	14221 (1987/03)	14820 (1987/03)	0.00945334977394164
181	14221 (1987/03)	14820 (1991/03)	0.0124171857023843
182	14221 (1987/03)	14221 (1966/03)	0.00962101564460805
183	14221 (1987/03)	14810 (1983/03)	0.00854519173539665
184	14221 (1987/03)	14430 (1995/03)	0.0110196381099391
185	14221 (1987/03)	14223 (2003/03)	0.00742222222222222
186	14221 (1987/03)	14810 (1995/03)	0.00771489939946522
187	14221 (1987/03)	14223 (1995/03)	0.00835436428509268
188	14221 (1987/03)	14320 (1995/03)	0.00923011484474692
189	14221 (1987/03)	14620 (1979/03)	0.00236294896030246
190	14221 (1987/03)	14620 (1983/03)	0.00298577093538605
191	14221 (1987/03)	14820 (1979/03)	0.00221145250082341
192	14221 (1987/03)	14820 (1983/03)	0.00427767703538383
193	14221 (1987/03)	14820 (1972/01)	0.00591503853737229
194	14221 (1987/03)	14820 (1975/09)	0.00540144648905978
195	14901 (1979/03)	14110 (1999/03)	0.236232575396194
196	14901 (1979/03)	14221 (1987/03)	0.274227202472952
197	14901 (1979/03)	14901 (1979/03)	1
198	14901 (1979/03)	14901 (1999/03)	0.206733533507954
199	14901 (1979/03)	14901 (2011/04)	0.224106155547365
200	14901 (1979/03)	14901 (1962/02)	0.212996162798012
201	14901 (1979/03)	14901 (1972/01)	0.22240061653073
202	14901 (1979/03)	14901 (1975/09)	0.244861369020939
203	14901 (1979/03)	14901 (1983/03)	0.175684144558178
204	14901 (1979/03)	14810 (1991/03)	0.161817678027154
205	14901 (1979/03)	14901 (1991/03)	0.194201594240165
206	14901 (1979/03)	14901 (1987/03)	0.172961456517529
207	14901 (1979/03)	14901 (2007/03)	0.154900387752373
208	14901 (1979/03)	14901 (1966/03)	0.102706204116885
209	14901 (1979/03)	14223 (1991/03)	0.109191679262938
210	14901 (1979/03)	14320 (1999/03)	0.139932957706298
211	14901 (1979/03)	14820 (2007/03)	0.0201146131805158
212	14901 (1979/03)	14820 (2011/04)	0.0207326483369208
213	14901 (1979/03)	14620 (2011/04)	0.01887604966626
214	14901 (1979/03)	14223 (2007/03)	0.0197237891460805
215	14901 (1979/03)	14320 (2007/03)	0.0178321390330286
216	14901 (1979/03)	14320 (2011/04)	0.0206399367963658
217	14901 (1979/03)	14110 (2011/04)	0.0213797881817282
218	14901 (1979/03)	14520 (2011/04)	0.0197233127687418
219	14901 (1979/03)	14620 (1999/03)	0.0219529940214469
220	14901 (1979/03)	14810 (2007/03)	0.0209233131778482
221	14901 (1979/03)	14810 (2011/04)	0.0211074880633516
222	14901 (1979/03)	14310 (1966/03)	0.0164680988085929
223	14901 (1979/03)	14320 (1991/03)	0.012066541705717
224	14901 (1979/03)	14110 (1991/03)	0.0195616309215178
225	14901 (1979/03)	14810 (1999/03)	0.016613718035519
226	14901 (1979/03)	14221 (1983/03)	0.0157242063492063
227	14901 (1979/03)	14222 (1987/03)	0.0160489492953508
228	14901 (1979/03)	14223 (2011/04)	0.0154615734424739
229	14901 (1979/03)	14901 (1995/03)	0.017879769111643
230	14901 (1979/03)	14810 (2003/03)	0.0152065600996471
231	14901 (1979/03)	14320 (2003/03)	0.0161628683131496
232	14901 (1979/03)	14620 (1995/03)	0.0171509776057235
233	14901 (1979/03)	14820 (2003/03)	0.0160692785032879
234	14901 (1979/03)	14620 (2007/03)	0.0145713317519485
235	14901 (1979/03)	14520 (2007/03)	0.0166936589012084
236	14901 (1979/03)	14901 (2003/03)	0.0179396920989016
237	14901 (1979/03)	14110 (2003/03)	0.0192612035357239
238	14901 (1979/03)	14110 (2007/03)	0.017690953299237
239	14901 (1979/03)	14420 (1979/03)	0.01272858651548
240	14901 (1979/03)	14620 (2003/03)	0.0143273317732461
241	14901 (1979/03)	14320 (1983/03)	0.00552486187845304
242	14901 (1979/03)	14420 (1970/03)	0.00721461802980244
243	14901 (1979/03)	14320 (1975/09)	0.00500069454090846
244	14901 (1979/03)	14520 (1975/09)	0.00870846730975348
245	14901 (1979/03)	14520 (1979/03)	0.00743812532912059
246	14901 (1979/03)	14320 (1962/02)	0.010224690734663
247	14901 (1979/03)	14320 (1972/01)	0.00896890778634069
248	14901 (1979/03)	14620 (1972/01)	0.00698447141791551
249	14901 (1979/03)	14520 (1970/03)	0.0115127506808616
250	14901 (1979/03)	14810 (1972/01)	0.00963143701040195
251	14901 (1979/03)	14620 (1970/03)	0.0120496230782929
252	14901 (1979/03)	14810 (1970/03)	0.0149636596836255
253	14901 (1979/03)	14810 (1975/09)	0.0120516173043033
254	14901 (1979/03)	14810 (1979/03)	0.0138310370607711
255	14901 (1979/03)	14221 (1975/09)	0.0140671140939597
256	14901 (1979/03)	14221 (1979/03)	0.0138772312685356
257	14901 (1979/03)	14320 (1979/03)	0.0145838701365627
258	14901 (1979/03)	14520 (1995/03)	0.0141951563092594
259	14901 (1979/03)	14520 (1987/03)	0.0161863403079353
260	14901 (1979/03)	14420 (1966/03)	0.0159788305938629
261	14901 (1979/03)	14320 (1987/03)	0.0179487179487179
262	14901 (1979/03)	14810 (1987/03)	0.0175105485232067
263	14901 (1979/03)	14221 (1970/03)	0.0174136454467599
264	14901 (1979/03)	14810 (1966/03)	0.0174044310260622
265	14901 (1979/03)	14520 (1972/01)	0.012448132780083
266	14901 (1979/03)	14520 (1983/03)	0.0123959925284429
267	14901 (1979/03)	14620 (1962/02)	0.0102676934360103
268	14901 (1979/03)	14221 (1962/02)	0.0152680263011256
269	14901 (1979/03)	14820 (1970/03)	0.0140965857318969
270	14901 (1979/03)	14221 (1972/01)	0.0119954417321418
271	14901 (1979/03)	14320 (1966/03)	0.0108576974402523
272	14901 (1979/03)	14520 (2003/03)	0.00876239206907579
273	14901 (1979/03)	14110 (1995/03)	0.0126895697926339
274	14901 (1979/03)	14620 (1987/03)	0.0117366993301223
275	14901 (1979/03)	14520 (1991/03)	0.0141171399321084
276	14901 (1979/03)	14620 (1991/03)	0.0112709832134293
277	14901 (1979/03)	14820 (1987/03)	0.00972330592401417
278	14901 (1979/03)	14820 (1991/03)	0.0117198611822268
279	14901 (1979/03)	14221 (1966/03)	0.00985282344971981
280	14901 (1979/03)	14810 (1983/03)	0.00902606829514612
281	14901 (1979/03)	14430 (1995/03)	0.0102027802576202
282	14901 (1979/03)	14223 (2003/03)	0.00871562732247821
283	14901 (1979/03)	14810 (1995/03)	0.00859674646210819
284	14901 (1979/03)	14223 (1995/03)	0.00948208213444938
285	14901 (1979/03)	14320 (1995/03)	0.00889646034450123
286	14901 (1979/03)	14620 (1979/03)	0.00215709610235049
287	14901 (1979/03)	14620 (1983/03)	0.00291502696399942
288	14901 (1979/03)	14820 (1979/03)	0.00362586946869913
289	14901 (1979/03)	14820 (1983/03)	0.0050754060324826
290	14901 (1979/03)	14820 (1972/01)	0.00677525321653436
291	14901 (1979/03)	14820 (1975/09)	0.00615275813295615
292	14901 (1999/03)	14110 (1999/03)	0.21183778380694
293	14901 (1999/03)	14221 (1987/03)	0.17850661709379
294	14901 (1999/03)	14901 (1979/03)	0.206733533507954
295	14901 (1999/03)	14901 (1999/03)	1
296	14901 (1999/03)	14901 (2011/04)	0.229062924400181
297	14901 (1999/03)	14901 (1962/02)	0.194200757225967
298	14901 (1999/03)	14901 (1972/01)	0.205608365019011
299	14901 (1999/03)	14901 (1975/09)	0.203235591506572
300	14901 (1999/03)	14901 (1983/03)	0.190573075618854
301	14901 (1999/03)	14810 (1991/03)	0.178446228655434
302	14901 (1999/03)	14901 (1991/03)	0.19921530161844
303	14901 (1999/03)	14901 (1987/03)	0.180047932893948
304	14901 (1999/03)	14901 (2007/03)	0.182379045351228
305	14901 (1999/03)	14901 (1966/03)	0.119430924747286
306	14901 (1999/03)	14223 (1991/03)	0.132658164541135
307	14901 (1999/03)	14320 (1999/03)	0.175637739533748
308	14901 (1999/03)	14820 (2007/03)	0.0144269117392058
309	14901 (1999/03)	14820 (2011/04)	0.0131266292938381
310	14901 (1999/03)	14620 (2011/04)	0.0130532702118858
311	14901 (1999/03)	14223 (2007/03)	0.0150771746907901
312	14901 (1999/03)	14320 (2007/03)	0.0142494200817409
313	14901 (1999/03)	14320 (2011/04)	0.0148184736972092
314	14901 (1999/03)	14110 (2011/04)	0.0149315294505857
315	14901 (1999/03)	14520 (2011/04)	0.0142274859647774
316	14901 (1999/03)	14620 (1999/03)	0.0149370454367717
317	14901 (1999/03)	14810 (2007/03)	0.0149301143583227
318	14901 (1999/03)	14810 (2011/04)	0.0145531614270576
319	14901 (1999/03)	14310 (1966/03)	0.0116936520174762
320	14901 (1999/03)	14320 (1991/03)	0.00960916566571191
321	14901 (1999/03)	14110 (1991/03)	0.0149461937026704
322	14901 (1999/03)	14810 (1999/03)	0.013779830638953
323	14901 (1999/03)	14221 (1983/03)	0.0123262147054608
324	14901 (1999/03)	14222 (1987/03)	0.0129643117261471
325	14901 (1999/03)	14223 (2011/04)	0.0122238586156112
326	14901 (1999/03)	14901 (1995/03)	0.0153571192162574
327	14901 (1999/03)	14810 (2003/03)	0.0127261576203619
328	14901 (1999/03)	14320 (2003/03)	0.0111509089680341
329	14901 (1999/03)	14620 (1995/03)	0.0123682361208714
330	14901 (1999/03)	14820 (2003/03)	0.0122719303941303
331	14901 (1999/03)	14620 (2007/03)	0.0114250103863731
332	14901 (1999/03)	14520 (2007/03)	0.0133571787849997
333	14901 (1999/03)	14901 (2003/03)	0.0150086256469235
334	14901 (1999/03)	14110 (2003/03)	0.0132881972514147
335	14901 (1999/03)	14110 (2007/03)	0.0137427892772311
336	14901 (1999/03)	14420 (1979/03)	0.00875403705592385
337	14901 (1999/03)	14620 (2003/03)	0.0124447466848011
338	14901 (1999/03)	14320 (1983/03)	0.0052472779745507
339	14901 (1999/03)	14420 (1970/03)	0.00550351288056206
340	14901 (1999/03)	14320 (1975/09)	0.00457807473397674
341	14901 (1999/03)	14520 (1975/09)	0.00810466597198101
342	14901 (1999/03)	14520 (1979/03)	0.00606741573033708
343	14901 (1999/03)	14320 (1962/02)	0.00972599874503242
344	14901 (1999/03)	14320 (1972/01)	0.00844556037434376
345	14901 (1999/03)	14620 (1972/01)	0.00758743331357439
346	14901 (1999/03)	14520 (1970/03)	0.011030155838899
347	14901 (1999/03)	14810 (1972/01)	0.0100215517241379
348	14901 (1999/03)	14620 (1970/03)	0.0108654572940287
349	14901 (1999/03)	14810 (1970/03)	0.0115227654637113
350	14901 (1999/03)	14810 (1975/09)	0.00854249229414355
351	14901 (1999/03)	14810 (1979/03)	0.0112053785817192
352	14901 (1999/03)	14221 (1975/09)	0.0112123900943777
353	14901 (1999/03)	14221 (1979/03)	0.0099553724682458
354	14901 (1999/03)	14320 (1979/03)	0.0096903626315391
355	14901 (1999/03)	14520 (1995/03)	0.0115318557291241
356	14901 (1999/03)	14520 (1987/03)	0.0133058204070016
357	14901 (1999/03)	14420 (1966/03)	0.012042818911686
358	14901 (1999/03)	14320 (1987/03)	0.0131419457735247
359	14901 (1999/03)	14810 (1987/03)	0.0119054400455711
360	14901 (1999/03)	14221 (1970/03)	0.0123914068287427
361	14901 (1999/03)	14810 (1966/03)	0.0125932265558137
362	14901 (1999/03)	14520 (1972/01)	0.0110252544289484
363	14901 (1999/03)	14520 (1983/03)	0.011221179977207
364	14901 (1999/03)	14620 (1962/02)	0.00812122412597801
365	14901 (1999/03)	14221 (1962/02)	0.0122814498933902
366	14901 (1999/03)	14820 (1970/03)	0.010694757156642
367	14901 (1999/03)	14221 (1972/01)	0.00930455635491607
368	14901 (1999/03)	14320 (1966/03)	0.0097904836498923
369	14901 (1999/03)	14520 (2003/03)	0.00748583039247139
370	14901 (1999/03)	14110 (1995/03)	0.0117254624481957
371	14901 (1999/03)	14620 (1987/03)	0.00939642766443748
372	14901 (1999/03)	14520 (1991/03)	0.0122574884325026
373	14901 (1999/03)	14620 (1991/03)	0.00901851674182097
374	14901 (1999/03)	14820 (1987/03)	0.00847457627118644
375	14901 (1999/03)	14820 (1991/03)	0.00900264783759929
376	14901 (1999/03)	14221 (1966/03)	0.00873406284509587
377	14901 (1999/03)	14810 (1983/03)	0.00847812434582374
378	14901 (1999/03)	14430 (1995/03)	0.0103257398339366
379	14901 (1999/03)	14223 (2003/03)	0.00881937911571025
380	14901 (1999/03)	14810 (1995/03)	0.00712830957230143
381	14901 (1999/03)	14223 (1995/03)	0.00731707317073171
382	14901 (1999/03)	14320 (1995/03)	0.00953079178885631
383	14901 (1999/03)	14620 (1979/03)	0.0023926812104152
384	14901 (1999/03)	14620 (1983/03)	0.00229916148228293
385	14901 (1999/03)	14820 (1979/03)	0.00333889816360601
386	14901 (1999/03)	14820 (1983/03)	0.0040101590696431
387	14901 (1999/03)	14820 (1972/01)	0.00674373795761079
388	14901 (1999/03)	14820 (1975/09)	0.00497639402832717
389	14901 (2011/04)	14110 (1999/03)	0.219115954782373
390	14901 (2011/04)	14221 (1987/03)	0.196134388377221
391	14901 (2011/04)	14901 (1979/03)	0.224106155547365
392	14901 (2011/04)	14901 (1999/03)	0.229062924400181
393	14901 (2011/04)	14901 (2011/04)	1
394	14901 (2011/04)	14901 (1962/02)	0.191081173260573
395	14901 (2011/04)	14901 (1972/01)	0.211265118742827
396	14901 (2011/04)	14901 (1975/09)	0.213451297028002
397	14901 (2011/04)	14901 (1983/03)	0.171645569620253
398	14901 (2011/04)	14810 (1991/03)	0.176869350862777
399	14901 (2011/04)	14901 (1991/03)	0.189186765892585
400	14901 (2011/04)	14901 (1987/03)	0.16568422961821
401	14901 (2011/04)	14901 (2007/03)	0.197537044453344
402	14901 (2011/04)	14901 (1966/03)	0.109423503325942
403	14901 (2011/04)	14223 (1991/03)	0.127792672028597
404	14901 (2011/04)	14320 (1999/03)	0.17902530666372
405	14901 (2011/04)	14820 (2007/03)	0.0159667248088018
406	14901 (2011/04)	14820 (2011/04)	0.0152445909932698
407	14901 (2011/04)	14620 (2011/04)	0.0142392546365474
408	14901 (2011/04)	14223 (2007/03)	0.0157974043649443
409	14901 (2011/04)	14320 (2007/03)	0.0150151721251439
410	14901 (2011/04)	14320 (2011/04)	0.016901519949335
411	14901 (2011/04)	14110 (2011/04)	0.0179025087329311
412	14901 (2011/04)	14520 (2011/04)	0.0161995848161329
413	14901 (2011/04)	14620 (1999/03)	0.017336901217352
414	14901 (2011/04)	14810 (2007/03)	0.0167437593180167
415	14901 (2011/04)	14810 (2011/04)	0.0167760010933443
416	14901 (2011/04)	14310 (1966/03)	0.01413982717989
417	14901 (2011/04)	14320 (1991/03)	0.0107290698656754
418	14901 (2011/04)	14110 (1991/03)	0.0141090185841258
419	14901 (2011/04)	14810 (1999/03)	0.0134113282921957
420	14901 (2011/04)	14221 (1983/03)	0.0127571466737911
421	14901 (2011/04)	14222 (1987/03)	0.0139077340569878
422	14901 (2011/04)	14223 (2011/04)	0.0138536451546533
423	14901 (2011/04)	14901 (1995/03)	0.0144963449386693
424	14901 (2011/04)	14810 (2003/03)	0.0134443021766965
425	14901 (2011/04)	14320 (2003/03)	0.0125949367088608
426	14901 (2011/04)	14620 (1995/03)	0.0129878648737291
427	14901 (2011/04)	14820 (2003/03)	0.0139032867857796
428	14901 (2011/04)	14620 (2007/03)	0.0135406543569809
429	14901 (2011/04)	14520 (2007/03)	0.0140181972069403
430	14901 (2011/04)	14901 (2003/03)	0.014935100200945
431	14901 (2011/04)	14110 (2003/03)	0.0143310570356834
432	14901 (2011/04)	14110 (2007/03)	0.0150963597430407
433	14901 (2011/04)	14420 (1979/03)	0.00985915492957747
434	14901 (2011/04)	14620 (2003/03)	0.012203648382381
435	14901 (2011/04)	14320 (1983/03)	0.00578034682080925
436	14901 (2011/04)	14420 (1970/03)	0.00553756138334552
437	14901 (2011/04)	14320 (1975/09)	0.00560131795716639
438	14901 (2011/04)	14520 (1975/09)	0.00869565217391304
439	14901 (2011/04)	14520 (1979/03)	0.00654845859359258
440	14901 (2011/04)	14320 (1962/02)	0.00944108761329305
441	14901 (2011/04)	14320 (1972/01)	0.00889025137952177
442	14901 (2011/04)	14620 (1972/01)	0.00739488696387069
443	14901 (2011/04)	14520 (1970/03)	0.0116503073112558
444	14901 (2011/04)	14810 (1972/01)	0.00784199825733372
445	14901 (2011/04)	14620 (1970/03)	0.0113753877973113
446	14901 (2011/04)	14810 (1970/03)	0.0112376164424072
447	14901 (2011/04)	14810 (1975/09)	0.010518650376244
448	14901 (2011/04)	14810 (1979/03)	0.0113930605903677
449	14901 (2011/04)	14221 (1975/09)	0.0132128993729471
450	14901 (2011/04)	14221 (1979/03)	0.0120129613530388
451	14901 (2011/04)	14320 (1979/03)	0.0115411681914145
452	14901 (2011/04)	14520 (1995/03)	0.0111639134042393
453	14901 (2011/04)	14520 (1987/03)	0.0133315646348743
454	14901 (2011/04)	14420 (1966/03)	0.0120889748549323
455	14901 (2011/04)	14320 (1987/03)	0.0136608747753146
456	14901 (2011/04)	14810 (1987/03)	0.0128212034692668
457	14901 (2011/04)	14221 (1970/03)	0.0134964682139253
458	14901 (2011/04)	14810 (1966/03)	0.0135321893354831
459	14901 (2011/04)	14520 (1972/01)	0.010651090877856
460	14901 (2011/04)	14520 (1983/03)	0.0102860816457731
461	14901 (2011/04)	14620 (1962/02)	0.00781741396351873
462	14901 (2011/04)	14221 (1962/02)	0.0133479899497487
463	14901 (2011/04)	14820 (1970/03)	0.0122005653920548
464	14901 (2011/04)	14221 (1972/01)	0.0089909217877095
465	14901 (2011/04)	14320 (1966/03)	0.0106847119579735
466	14901 (2011/04)	14520 (2003/03)	0.00926462072958888
467	14901 (2011/04)	14110 (1995/03)	0.0120018323408154
468	14901 (2011/04)	14620 (1987/03)	0.00942367601246106
469	14901 (2011/04)	14520 (1991/03)	0.0110786735534097
470	14901 (2011/04)	14620 (1991/03)	0.0107602134546409
471	14901 (2011/04)	14820 (1987/03)	0.00903033491145011
472	14901 (2011/04)	14820 (1991/03)	0.0104538087520259
473	14901 (2011/04)	14221 (1966/03)	0.00928708003277793
474	14901 (2011/04)	14810 (1983/03)	0.00926801588802724
475	14901 (2011/04)	14430 (1995/03)	0.010073875083949
476	14901 (2011/04)	14223 (2003/03)	0.00828352731466918
477	14901 (2011/04)	14810 (1995/03)	0.00791075050709939
478	14901 (2011/04)	14223 (1995/03)	0.00786539227399442
479	14901 (2011/04)	14320 (1995/03)	0.00821607328359619
480	14901 (2011/04)	14620 (1979/03)	0.00319685233001353
481	14901 (2011/04)	14620 (1983/03)	0.00284900284900285
482	14901 (2011/04)	14820 (1979/03)	0.00303988326848249
483	14901 (2011/04)	14820 (1983/03)	0.00458338230109296
484	14901 (2011/04)	14820 (1972/01)	0.00631826943671022
485	14901 (2011/04)	14820 (1975/09)	0.00654997176736307
486	14901 (1962/02)	14110 (1999/03)	0.179022403258656
487	14901 (1962/02)	14221 (1987/03)	0.186649099692578
488	14901 (1962/02)	14901 (1979/03)	0.212996162798012
489	14901 (1962/02)	14901 (1999/03)	0.194200757225967
490	14901 (1962/02)	14901 (2011/04)	0.191081173260573
491	14901 (1962/02)	14901 (1962/02)	1
492	14901 (1962/02)	14901 (1972/01)	0.21499581900957
493	14901 (1962/02)	14901 (1975/09)	0.225038611792496
494	14901 (1962/02)	14901 (1983/03)	0.171796246648794
495	14901 (1962/02)	14810 (1991/03)	0.171722643553629
496	14901 (1962/02)	14901 (1991/03)	0.170903692707367
497	14901 (1962/02)	14901 (1987/03)	0.150353273669336
498	14901 (1962/02)	14901 (2007/03)	0.144272571024163
499	14901 (1962/02)	14901 (1966/03)	0.122512586909614
500	14901 (1962/02)	14223 (1991/03)	0.118168914123492
501	14901 (1962/02)	14320 (1999/03)	0.144912641315519
502	14901 (1962/02)	14820 (2007/03)	0.0119128891316221
503	14901 (1962/02)	14820 (2011/04)	0.0114821832127286
504	14901 (1962/02)	14620 (2011/04)	0.0106766375349131
505	14901 (1962/02)	14223 (2007/03)	0.0130539161748525
506	14901 (1962/02)	14320 (2007/03)	0.0113765029384806
507	14901 (1962/02)	14320 (2011/04)	0.0117133855723403
508	14901 (1962/02)	14110 (2011/04)	0.0122277107458094
509	14901 (1962/02)	14520 (2011/04)	0.0114864354265851
510	14901 (1962/02)	14620 (1999/03)	0.0132666794847145
511	14901 (1962/02)	14810 (2007/03)	0.0121675376335699
512	14901 (1962/02)	14810 (2011/04)	0.0118857301730729
513	14901 (1962/02)	14310 (1966/03)	0.0100757243882596
514	14901 (1962/02)	14320 (1991/03)	0.00981179199000981
515	14901 (1962/02)	14110 (1991/03)	0.0141054674862504
516	14901 (1962/02)	14810 (1999/03)	0.0139802631578947
517	14901 (1962/02)	14221 (1983/03)	0.011564720635363
518	14901 (1962/02)	14222 (1987/03)	0.0125309734513274
519	14901 (1962/02)	14223 (2011/04)	0.0123138602520046
520	14901 (1962/02)	14901 (1995/03)	0.0120288177023028
521	14901 (1962/02)	14810 (2003/03)	0.011073950204385
522	14901 (1962/02)	14320 (2003/03)	0.0111945212695904
523	14901 (1962/02)	14620 (1995/03)	0.0127275215546736
524	14901 (1962/02)	14820 (2003/03)	0.0113255298956027
525	14901 (1962/02)	14620 (2007/03)	0.00955649774547412
526	14901 (1962/02)	14520 (2007/03)	0.0110789717840965
527	14901 (1962/02)	14901 (2003/03)	0.0126262626262626
528	14901 (1962/02)	14110 (2003/03)	0.0115755627009646
529	14901 (1962/02)	14110 (2007/03)	0.0109265493074334
530	14901 (1962/02)	14420 (1979/03)	0.00822165584148648
531	14901 (1962/02)	14620 (2003/03)	0.0101130279595479
532	14901 (1962/02)	14320 (1983/03)	0.0044882184266301
533	14901 (1962/02)	14420 (1970/03)	0.00751626654700471
534	14901 (1962/02)	14320 (1975/09)	0.00448377581120944
535	14901 (1962/02)	14520 (1975/09)	0.00786267995570321
536	14901 (1962/02)	14520 (1979/03)	0.00645994832041344
537	14901 (1962/02)	14320 (1962/02)	0.00923973084262328
538	14901 (1962/02)	14320 (1972/01)	0.00929469655549481
539	14901 (1962/02)	14620 (1972/01)	0.0066787412270772
540	14901 (1962/02)	14520 (1970/03)	0.0114931333398266
541	14901 (1962/02)	14810 (1972/01)	0.00867499741815553
542	14901 (1962/02)	14620 (1970/03)	0.0102914389799636
543	14901 (1962/02)	14810 (1970/03)	0.0117984941395638
544	14901 (1962/02)	14810 (1975/09)	0.00894302018567413
545	14901 (1962/02)	14810 (1979/03)	0.0118049083566325
546	14901 (1962/02)	14221 (1975/09)	0.0120538509705698
547	14901 (1962/02)	14221 (1979/03)	0.011308830866456
548	14901 (1962/02)	14320 (1979/03)	0.0108959729073106
549	14901 (1962/02)	14520 (1995/03)	0.0107714240456201
550	14901 (1962/02)	14520 (1987/03)	0.0137849819894708
551	14901 (1962/02)	14420 (1966/03)	0.0114809733554769
552	14901 (1962/02)	14320 (1987/03)	0.013450401643938
553	14901 (1962/02)	14810 (1987/03)	0.013450912541162
554	14901 (1962/02)	14221 (1970/03)	0.0132011033758045
555	14901 (1962/02)	14810 (1966/03)	0.0135676289522443
556	14901 (1962/02)	14520 (1972/01)	0.0107223989095866
557	14901 (1962/02)	14520 (1983/03)	0.0106752520545624
558	14901 (1962/02)	14620 (1962/02)	0.0107064334193672
559	14901 (1962/02)	14221 (1962/02)	0.012801453584407
560	14901 (1962/02)	14820 (1970/03)	0.00997273081417998
561	14901 (1962/02)	14221 (1972/01)	0.00999259807549963
562	14901 (1962/02)	14320 (1966/03)	0.00952201376449515
563	14901 (1962/02)	14520 (2003/03)	0.00635701835332718
564	14901 (1962/02)	14110 (1995/03)	0.0104905293831957
565	14901 (1962/02)	14620 (1987/03)	0.00934119960668633
566	14901 (1962/02)	14520 (1991/03)	0.0112412546183476
567	14901 (1962/02)	14620 (1991/03)	0.0095299777942265
568	14901 (1962/02)	14820 (1987/03)	0.00732363029572634
569	14901 (1962/02)	14820 (1991/03)	0.0107692307692308
570	14901 (1962/02)	14221 (1966/03)	0.0080123564050584
571	14901 (1962/02)	14810 (1983/03)	0.00864930101579
572	14901 (1962/02)	14430 (1995/03)	0.0102197240674502
573	14901 (1962/02)	14223 (2003/03)	0.00774932614555256
574	14901 (1962/02)	14810 (1995/03)	0.00627909494424597
575	14901 (1962/02)	14223 (1995/03)	0.00808166737558486
576	14901 (1962/02)	14320 (1995/03)	0.00834170854271357
577	14901 (1962/02)	14620 (1979/03)	0.00199973336888415
578	14901 (1962/02)	14620 (1983/03)	0.00372942386831276
579	14901 (1962/02)	14820 (1979/03)	0.00369490630773291
580	14901 (1962/02)	14820 (1983/03)	0.0049580472921434
581	14901 (1962/02)	14820 (1972/01)	0.00678550891316849
582	14901 (1962/02)	14820 (1975/09)	0.00559338521400778
583	14901 (1972/01)	14110 (1999/03)	0.191646362687087
584	14901 (1972/01)	14221 (1987/03)	0.186289715070678
585	14901 (1972/01)	14901 (1979/03)	0.22240061653073
586	14901 (1972/01)	14901 (1999/03)	0.205608365019011
587	14901 (1972/01)	14901 (2011/04)	0.211265118742827
588	14901 (1972/01)	14901 (1962/02)	0.21499581900957
589	14901 (1972/01)	14901 (1972/01)	1
590	14901 (1972/01)	14901 (1975/09)	0.295770511063247
591	14901 (1972/01)	14901 (1983/03)	0.187103946637021
592	14901 (1972/01)	14810 (1991/03)	0.175305895439377
593	14901 (1972/01)	14901 (1991/03)	0.176845509893455
594	14901 (1972/01)	14901 (1987/03)	0.154298948181029
595	14901 (1972/01)	14901 (2007/03)	0.154945742904841
596	14901 (1972/01)	14901 (1966/03)	0.125030856578623
597	14901 (1972/01)	14223 (1991/03)	0.126147069619479
598	14901 (1972/01)	14320 (1999/03)	0.156630781970898
599	14901 (1972/01)	14820 (2007/03)	0.013864937573291
600	14901 (1972/01)	14820 (2011/04)	0.0125939374439823
601	14901 (1972/01)	14620 (2011/04)	0.0113967906637491
602	14901 (1972/01)	14223 (2007/03)	0.0144515998174535
603	14901 (1972/01)	14320 (2007/03)	0.0119737561509021
604	14901 (1972/01)	14320 (2011/04)	0.0131966007517568
605	14901 (1972/01)	14110 (2011/04)	0.0153006809418328
606	14901 (1972/01)	14520 (2011/04)	0.0127157476706889
607	14901 (1972/01)	14620 (1999/03)	0.0150501672240803
608	14901 (1972/01)	14810 (2007/03)	0.0134842092812364
609	14901 (1972/01)	14810 (2011/04)	0.0131615892180261
610	14901 (1972/01)	14310 (1966/03)	0.0120366832250669
611	14901 (1972/01)	14320 (1991/03)	0.00948212983223924
612	14901 (1972/01)	14110 (1991/03)	0.0142030510257759
613	14901 (1972/01)	14810 (1999/03)	0.0137048880767474
614	14901 (1972/01)	14221 (1983/03)	0.0124866974104292
615	14901 (1972/01)	14222 (1987/03)	0.0136324293133295
616	14901 (1972/01)	14223 (2011/04)	0.0113578449217328
617	14901 (1972/01)	14901 (1995/03)	0.0144794601323462
618	14901 (1972/01)	14810 (2003/03)	0.0118957417790574
619	14901 (1972/01)	14320 (2003/03)	0.0109073875802998
620	14901 (1972/01)	14620 (1995/03)	0.0133008356545961
621	14901 (1972/01)	14820 (2003/03)	0.0117019224586896
622	14901 (1972/01)	14620 (2007/03)	0.0112421168083356
623	14901 (1972/01)	14520 (2007/03)	0.012015503875969
624	14901 (1972/01)	14901 (2003/03)	0.0128628343767786
625	14901 (1972/01)	14110 (2003/03)	0.012531328320802
626	14901 (1972/01)	14110 (2007/03)	0.0130627347648147
627	14901 (1972/01)	14420 (1979/03)	0.0105139204306502
628	14901 (1972/01)	14620 (2003/03)	0.0109616677874916
629	14901 (1972/01)	14320 (1983/03)	0.00476129198301377
630	14901 (1972/01)	14420 (1970/03)	0.00691881918819188
631	14901 (1972/01)	14320 (1975/09)	0.00413122721749696
632	14901 (1972/01)	14520 (1975/09)	0.00693891479922648
633	14901 (1972/01)	14520 (1979/03)	0.00630391506303915
634	14901 (1972/01)	14320 (1962/02)	0.00926879505664264
635	14901 (1972/01)	14320 (1972/01)	0.00842128901863912
636	14901 (1972/01)	14620 (1972/01)	0.00675518285581179
637	14901 (1972/01)	14520 (1970/03)	0.0100647732934728
638	14901 (1972/01)	14810 (1972/01)	0.00815591568689757
639	14901 (1972/01)	14620 (1970/03)	0.0102478106949879
640	14901 (1972/01)	14810 (1970/03)	0.0121111374970316
641	14901 (1972/01)	14810 (1975/09)	0.00957604248280665
642	14901 (1972/01)	14810 (1979/03)	0.0114769669146747
643	14901 (1972/01)	14221 (1975/09)	0.0119703136222169
644	14901 (1972/01)	14221 (1979/03)	0.0106897429371341
645	14901 (1972/01)	14320 (1979/03)	0.0115546218487395
646	14901 (1972/01)	14520 (1995/03)	0.0103350827614049
647	14901 (1972/01)	14520 (1987/03)	0.0123856439127375
648	14901 (1972/01)	14420 (1966/03)	0.0120632585509378
649	14901 (1972/01)	14320 (1987/03)	0.0128934395145999
650	14901 (1972/01)	14810 (1987/03)	0.0126661012157195
651	14901 (1972/01)	14221 (1970/03)	0.014572192513369
652	14901 (1972/01)	14810 (1966/03)	0.0128508213614597
653	14901 (1972/01)	14520 (1972/01)	0.00918793503480278
654	14901 (1972/01)	14520 (1983/03)	0.0108178277801817
655	14901 (1972/01)	14620 (1962/02)	0.00987968306759268
656	14901 (1972/01)	14221 (1962/02)	0.0119609164420485
657	14901 (1972/01)	14820 (1970/03)	0.0116168045830681
658	14901 (1972/01)	14221 (1972/01)	0.0105153467222433
659	14901 (1972/01)	14320 (1966/03)	0.00984841170223038
660	14901 (1972/01)	14520 (2003/03)	0.00800842992623815
661	14901 (1972/01)	14110 (1995/03)	0.0110524743602509
662	14901 (1972/01)	14620 (1987/03)	0.00835491686857716
663	14901 (1972/01)	14520 (1991/03)	0.0117901828681424
664	14901 (1972/01)	14620 (1991/03)	0.0100416824554756
665	14901 (1972/01)	14820 (1987/03)	0.00874109263657957
666	14901 (1972/01)	14820 (1991/03)	0.0088009759498083
667	14901 (1972/01)	14221 (1966/03)	0.00830942724305075
668	14901 (1972/01)	14810 (1983/03)	0.00991325898389095
669	14901 (1972/01)	14430 (1995/03)	0.009639564124057
670	14901 (1972/01)	14223 (2003/03)	0.00855491329479769
671	14901 (1972/01)	14810 (1995/03)	0.0079108635097493
672	14901 (1972/01)	14223 (1995/03)	0.0068717277486911
673	14901 (1972/01)	14320 (1995/03)	0.00803626622707604
674	14901 (1972/01)	14620 (1979/03)	0.00262141280353201
675	14901 (1972/01)	14620 (1983/03)	0.00465363648451004
676	14901 (1972/01)	14820 (1979/03)	0.00204304004358485
677	14901 (1972/01)	14820 (1983/03)	0.00670611439842209
678	14901 (1972/01)	14820 (1972/01)	0.0056757715501951
679	14901 (1972/01)	14820 (1975/09)	0.00513784461152882
680	14901 (1975/09)	14110 (1999/03)	0.202566389899129
681	14901 (1975/09)	14221 (1987/03)	0.19769081614666
682	14901 (1975/09)	14901 (1979/03)	0.244861369020939
683	14901 (1975/09)	14901 (1999/03)	0.203235591506572
684	14901 (1975/09)	14901 (2011/04)	0.213451297028002
685	14901 (1975/09)	14901 (1962/02)	0.225038611792496
686	14901 (1975/09)	14901 (1972/01)	0.295770511063247
687	14901 (1975/09)	14901 (1975/09)	1
688	14901 (1975/09)	14901 (1983/03)	0.189632968448165
689	14901 (1975/09)	14810 (1991/03)	0.173833975181857
690	14901 (1975/09)	14901 (1991/03)	0.182272390821614
691	14901 (1975/09)	14901 (1987/03)	0.153394255874674
692	14901 (1975/09)	14901 (2007/03)	0.159426146696302
693	14901 (1975/09)	14901 (1966/03)	0.115772205296461
694	14901 (1975/09)	14223 (1991/03)	0.12527807048355
695	14901 (1975/09)	14320 (1999/03)	0.161893896177981
696	14901 (1975/09)	14820 (2007/03)	0.0141559192840372
697	14901 (1975/09)	14820 (2011/04)	0.0136311830408024
698	14901 (1975/09)	14620 (2011/04)	0.0122311827956989
699	14901 (1975/09)	14223 (2007/03)	0.0147139235472486
700	14901 (1975/09)	14320 (2007/03)	0.0131219538321461
701	14901 (1975/09)	14320 (2011/04)	0.0141627102277299
702	14901 (1975/09)	14110 (2011/04)	0.0149675232985032
703	14901 (1975/09)	14520 (2011/04)	0.0135882862197463
704	14901 (1975/09)	14620 (1999/03)	0.0157878602084611
705	14901 (1975/09)	14810 (2007/03)	0.0141370203510952
706	14901 (1975/09)	14810 (2011/04)	0.0139586436216272
707	14901 (1975/09)	14310 (1966/03)	0.0129902417800982
708	14901 (1975/09)	14320 (1991/03)	0.00958663148636763
709	14901 (1975/09)	14110 (1991/03)	0.0165671354267001
710	14901 (1975/09)	14810 (1999/03)	0.0141917362702343
711	14901 (1975/09)	14221 (1983/03)	0.014514791263478
712	14901 (1975/09)	14222 (1987/03)	0.0136698212407992
713	14901 (1975/09)	14223 (2011/04)	0.0116748036510295
714	14901 (1975/09)	14901 (1995/03)	0.0135212704891894
715	14901 (1975/09)	14810 (2003/03)	0.0119861754540775
716	14901 (1975/09)	14320 (2003/03)	0.0119365990476812
717	14901 (1975/09)	14620 (1995/03)	0.0132773336946213
718	14901 (1975/09)	14820 (2003/03)	0.0115302669507457
719	14901 (1975/09)	14620 (2007/03)	0.0117466461990256
720	14901 (1975/09)	14520 (2007/03)	0.0129574410409325
721	14901 (1975/09)	14901 (2003/03)	0.0136993929943755
722	14901 (1975/09)	14110 (2003/03)	0.0134756307480451
723	14901 (1975/09)	14110 (2007/03)	0.0128823593904177
724	14901 (1975/09)	14420 (1979/03)	0.0108235677083333
725	14901 (1975/09)	14620 (2003/03)	0.0104712041884817
726	14901 (1975/09)	14320 (1983/03)	0.00501590408612674
727	14901 (1975/09)	14420 (1970/03)	0.00660865734111686
728	14901 (1975/09)	14320 (1975/09)	0.00533333333333333
729	14901 (1975/09)	14520 (1975/09)	0.00827616247413699
730	14901 (1975/09)	14520 (1979/03)	0.00848716316571186
731	14901 (1975/09)	14320 (1962/02)	0.00939477848101266
732	14901 (1975/09)	14320 (1972/01)	0.00848641100010742
733	14901 (1975/09)	14620 (1972/01)	0.00644946069164906
734	14901 (1975/09)	14520 (1970/03)	0.00938247965533748
735	14901 (1975/09)	14810 (1972/01)	0.00863821138211382
736	14901 (1975/09)	14620 (1970/03)	0.0112349451734676
737	14901 (1975/09)	14810 (1970/03)	0.0135986478180701
738	14901 (1975/09)	14810 (1975/09)	0.0101826138180594
739	14901 (1975/09)	14810 (1979/03)	0.0121277249002149
740	14901 (1975/09)	14221 (1975/09)	0.0116719486743449
741	14901 (1975/09)	14221 (1979/03)	0.0110791957324579
742	14901 (1975/09)	14320 (1979/03)	0.0119489981785064
743	14901 (1975/09)	14520 (1995/03)	0.0113502935420744
744	14901 (1975/09)	14520 (1987/03)	0.0143307734503566
745	14901 (1975/09)	14420 (1966/03)	0.012652798627493
746	14901 (1975/09)	14320 (1987/03)	0.014695893794381
747	14901 (1975/09)	14810 (1987/03)	0.0126050420168067
748	14901 (1975/09)	14221 (1970/03)	0.0151110532143555
749	14901 (1975/09)	14810 (1966/03)	0.0136207509179202
750	14901 (1975/09)	14520 (1972/01)	0.0115674318507891
751	14901 (1975/09)	14520 (1983/03)	0.0116337462336793
752	14901 (1975/09)	14620 (1962/02)	0.0101666195989833
753	14901 (1975/09)	14221 (1962/02)	0.0126365563345834
754	14901 (1975/09)	14820 (1970/03)	0.0121885366041811
755	14901 (1975/09)	14221 (1972/01)	0.0108626198083067
756	14901 (1975/09)	14320 (1966/03)	0.0101329366923864
757	14901 (1975/09)	14520 (2003/03)	0.00839231547017189
758	14901 (1975/09)	14110 (1995/03)	0.0115900383141762
759	14901 (1975/09)	14620 (1987/03)	0.0100388601036269
760	14901 (1975/09)	14520 (1991/03)	0.0116532007458048
761	14901 (1975/09)	14620 (1991/03)	0.0109599050141565
762	14901 (1975/09)	14820 (1987/03)	0.0084156604463959
763	14901 (1975/09)	14820 (1991/03)	0.011393366528821
764	14901 (1975/09)	14221 (1966/03)	0.00923545653622774
765	14901 (1975/09)	14810 (1983/03)	0.0110162763001191
766	14901 (1975/09)	14430 (1995/03)	0.00995575221238938
767	14901 (1975/09)	14223 (2003/03)	0.00906177478174384
768	14901 (1975/09)	14810 (1995/03)	0.00853515416622213
769	14901 (1975/09)	14223 (1995/03)	0.00815899581589958
770	14901 (1975/09)	14320 (1995/03)	0.00831107153457999
771	14901 (1975/09)	14620 (1979/03)	0.00287506534239415
772	14901 (1975/09)	14620 (1983/03)	0.00441473259334006
773	14901 (1975/09)	14820 (1979/03)	0.00452839953422176
774	14901 (1975/09)	14820 (1983/03)	0.00699388035468965
775	14901 (1975/09)	14820 (1972/01)	0.00689187662411027
776	14901 (1975/09)	14820 (1975/09)	0.00668896321070234
777	14901 (1983/03)	14110 (1999/03)	0.150411190531089
778	14901 (1983/03)	14221 (1987/03)	0.134451458323734
779	14901 (1983/03)	14901 (1979/03)	0.175684144558178
780	14901 (1983/03)	14901 (1999/03)	0.190573075618854
781	14901 (1983/03)	14901 (2011/04)	0.171645569620253
782	14901 (1983/03)	14901 (1962/02)	0.171796246648794
783	14901 (1983/03)	14901 (1972/01)	0.187103946637021
784	14901 (1983/03)	14901 (1975/09)	0.189632968448165
785	14901 (1983/03)	14901 (1983/03)	1
786	14901 (1983/03)	14810 (1991/03)	0.158909391352245
787	14901 (1983/03)	14901 (1991/03)	0.171998624011008
788	14901 (1983/03)	14901 (1987/03)	0.158578344550714
789	14901 (1983/03)	14901 (2007/03)	0.152027899767502
790	14901 (1983/03)	14901 (1966/03)	0.113687240166294
791	14901 (1983/03)	14223 (1991/03)	0.133354755784062
792	14901 (1983/03)	14320 (1999/03)	0.147262334536703
793	14901 (1983/03)	14820 (2007/03)	0.0108707750528698
794	14901 (1983/03)	14820 (2011/04)	0.00995228685719794
795	14901 (1983/03)	14620 (2011/04)	0.00962459057697153
796	14901 (1983/03)	14223 (2007/03)	0.0109267961274982
797	14901 (1983/03)	14320 (2007/03)	0.0108756102082432
798	14901 (1983/03)	14320 (2011/04)	0.0102591551808734
799	14901 (1983/03)	14110 (2011/04)	0.0104166666666667
800	14901 (1983/03)	14520 (2011/04)	0.0095273600927882
801	14901 (1983/03)	14620 (1999/03)	0.0106760064140434
802	14901 (1983/03)	14810 (2007/03)	0.0106405800832368
803	14901 (1983/03)	14810 (2011/04)	0.0113946093276802
804	14901 (1983/03)	14310 (1966/03)	0.0102933607822954
805	14901 (1983/03)	14320 (1991/03)	0.00904772675865189
806	14901 (1983/03)	14110 (1991/03)	0.0117378048780488
807	14901 (1983/03)	14810 (1999/03)	0.0100425223921107
808	14901 (1983/03)	14221 (1983/03)	0.0105043768236765
809	14901 (1983/03)	14222 (1987/03)	0.0112999150382328
810	14901 (1983/03)	14223 (2011/04)	0.0100653819683414
811	14901 (1983/03)	14901 (1995/03)	0.0103811472304312
812	14901 (1983/03)	14810 (2003/03)	0.0118295105652881
813	14901 (1983/03)	14320 (2003/03)	0.011317514829847
814	14901 (1983/03)	14620 (1995/03)	0.00936024743610614
815	14901 (1983/03)	14820 (2003/03)	0.00973688122491452
816	14901 (1983/03)	14620 (2007/03)	0.00896717373899119
817	14901 (1983/03)	14520 (2007/03)	0.0104636591478697
818	14901 (1983/03)	14901 (2003/03)	0.011376858435682
819	14901 (1983/03)	14110 (2003/03)	0.00984670471075305
820	14901 (1983/03)	14110 (2007/03)	0.0101522842639594
821	14901 (1983/03)	14420 (1979/03)	0.00910485933503836
822	14901 (1983/03)	14620 (2003/03)	0.00876986923498551
823	14901 (1983/03)	14320 (1983/03)	0.00550915230140395
824	14901 (1983/03)	14420 (1970/03)	0.00534595998167099
825	14901 (1983/03)	14320 (1975/09)	0.00575752590886659
826	14901 (1983/03)	14520 (1975/09)	0.00827440950804874
827	14901 (1983/03)	14520 (1979/03)	0.00753950993185443
828	14901 (1983/03)	14320 (1962/02)	0.00830367734282325
829	14901 (1983/03)	14320 (1972/01)	0.00841452612931798
830	14901 (1983/03)	14620 (1972/01)	0.00650960942343459
831	14901 (1983/03)	14520 (1970/03)	0.0090978013646702
832	14901 (1983/03)	14810 (1972/01)	0.00890045186909489
833	14901 (1983/03)	14620 (1970/03)	0.0105777054515867
834	14901 (1983/03)	14810 (1970/03)	0.0101624085858106
835	14901 (1983/03)	14810 (1975/09)	0.00864830237027546
836	14901 (1983/03)	14810 (1979/03)	0.010361216730038
837	14901 (1983/03)	14221 (1975/09)	0.0105556088667114
838	14901 (1983/03)	14221 (1979/03)	0.00930424894034943
839	14901 (1983/03)	14320 (1979/03)	0.008992965897961
840	14901 (1983/03)	14520 (1995/03)	0.00964536243180047
841	14901 (1983/03)	14520 (1987/03)	0.0128300637364457
842	14901 (1983/03)	14420 (1966/03)	0.00974167174045403
843	14901 (1983/03)	14320 (1987/03)	0.0102657444484893
844	14901 (1983/03)	14810 (1987/03)	0.0103866128101558
845	14901 (1983/03)	14221 (1970/03)	0.0104707981075002
846	14901 (1983/03)	14810 (1966/03)	0.0123070504797664
847	14901 (1983/03)	14520 (1972/01)	0.0101899027327466
848	14901 (1983/03)	14520 (1983/03)	0.0102830488709848
849	14901 (1983/03)	14620 (1962/02)	0.00838884776708611
850	14901 (1983/03)	14221 (1962/02)	0.0114848236259229
851	14901 (1983/03)	14820 (1970/03)	0.00994263862332696
852	14901 (1983/03)	14221 (1972/01)	0.00769048745858968
853	14901 (1983/03)	14320 (1966/03)	0.00874104649751123
854	14901 (1983/03)	14520 (2003/03)	0.00952899537163082
855	14901 (1983/03)	14110 (1995/03)	0.00984102952308857
856	14901 (1983/03)	14620 (1987/03)	0.00792602377807133
857	14901 (1983/03)	14520 (1991/03)	0.0105252993433758
858	14901 (1983/03)	14620 (1991/03)	0.00912863070539419
859	14901 (1983/03)	14820 (1987/03)	0.00833631058711445
860	14901 (1983/03)	14820 (1991/03)	0.00963907036521367
861	14901 (1983/03)	14221 (1966/03)	0.0103002135410124
862	14901 (1983/03)	14810 (1983/03)	0.00899233007140968
863	14901 (1983/03)	14430 (1995/03)	0.0116216216216216
864	14901 (1983/03)	14223 (2003/03)	0.00689232654311533
865	14901 (1983/03)	14810 (1995/03)	0.00700934579439252
866	14901 (1983/03)	14223 (1995/03)	0.00582386363636364
867	14901 (1983/03)	14320 (1995/03)	0.00925436277102062
868	14901 (1983/03)	14620 (1979/03)	0.00235063663075416
869	14901 (1983/03)	14620 (1983/03)	0.00464597658427802
870	14901 (1983/03)	14820 (1979/03)	0.00288906009244992
871	14901 (1983/03)	14820 (1983/03)	0.0106461086637298
872	14901 (1983/03)	14820 (1972/01)	0.00569710397214749
873	14901 (1983/03)	14820 (1975/09)	0.00599725839616175
874	14810 (1991/03)	14110 (1999/03)	0.162168505045764
875	14810 (1991/03)	14221 (1987/03)	0.136517505216786
876	14810 (1991/03)	14901 (1979/03)	0.161817678027154
877	14810 (1991/03)	14901 (1999/03)	0.178446228655434
878	14810 (1991/03)	14901 (2011/04)	0.176869350862777
879	14810 (1991/03)	14901 (1962/02)	0.171722643553629
880	14810 (1991/03)	14901 (1972/01)	0.175305895439377
881	14810 (1991/03)	14901 (1975/09)	0.173833975181857
882	14810 (1991/03)	14901 (1983/03)	0.158909391352245
883	14810 (1991/03)	14810 (1991/03)	1
884	14810 (1991/03)	14901 (1991/03)	0.180682083625321
885	14810 (1991/03)	14901 (1987/03)	0.148744670772146
886	14810 (1991/03)	14901 (2007/03)	0.143617711985456
887	14810 (1991/03)	14901 (1966/03)	0.119954240889034
888	14810 (1991/03)	14223 (1991/03)	0.150289975144988
889	14810 (1991/03)	14320 (1999/03)	0.175136825645035
890	14810 (1991/03)	14820 (2007/03)	0.0106149204812097
891	14810 (1991/03)	14820 (2011/04)	0.0091988990294075
892	14810 (1991/03)	14620 (2011/04)	0.0101911473913705
893	14810 (1991/03)	14223 (2007/03)	0.0112846232759603
894	14810 (1991/03)	14320 (2007/03)	0.0109514031485284
895	14810 (1991/03)	14320 (2011/04)	0.0112173015659353
896	14810 (1991/03)	14110 (2011/04)	0.0113324639114989
897	14810 (1991/03)	14520 (2011/04)	0.0109180314205942
898	14810 (1991/03)	14620 (1999/03)	0.0120568881341541
899	14810 (1991/03)	14810 (2007/03)	0.0108662843344401
900	14810 (1991/03)	14810 (2011/04)	0.0107898636070058
901	14810 (1991/03)	14310 (1966/03)	0.0111284219897619
902	14810 (1991/03)	14320 (1991/03)	0.0107847636530519
903	14810 (1991/03)	14110 (1991/03)	0.0130849753694581
904	14810 (1991/03)	14810 (1999/03)	0.0132942147244889
905	14810 (1991/03)	14221 (1983/03)	0.0114545607681294
906	14810 (1991/03)	14222 (1987/03)	0.0110615674841365
907	14810 (1991/03)	14223 (2011/04)	0.0120974760661445
908	14810 (1991/03)	14901 (1995/03)	0.0124818133088292
909	14810 (1991/03)	14810 (2003/03)	0.0119503740193395
910	14810 (1991/03)	14320 (2003/03)	0.0104625550660793
911	14810 (1991/03)	14620 (1995/03)	0.0112738643844635
912	14810 (1991/03)	14820 (2003/03)	0.0107276819204801
913	14810 (1991/03)	14620 (2007/03)	0.0109267503035208
914	14810 (1991/03)	14520 (2007/03)	0.0100914538000631
915	14810 (1991/03)	14901 (2003/03)	0.0117233294255569
916	14810 (1991/03)	14110 (2003/03)	0.0108763031839955
917	14810 (1991/03)	14110 (2007/03)	0.0113883557261676
918	14810 (1991/03)	14420 (1979/03)	0.00952380952380952
919	14810 (1991/03)	14620 (2003/03)	0.0102040816326531
920	14810 (1991/03)	14320 (1983/03)	0.00562103354487761
921	14810 (1991/03)	14420 (1970/03)	0.00669052435039676
922	14810 (1991/03)	14320 (1975/09)	0.00586559410088822
923	14810 (1991/03)	14520 (1975/09)	0.0098069261415875
924	14810 (1991/03)	14520 (1979/03)	0.00721862109605186
925	14810 (1991/03)	14320 (1962/02)	0.00950850408463908
926	14810 (1991/03)	14320 (1972/01)	0.0103759398496241
927	14810 (1991/03)	14620 (1972/01)	0.00821484992101106
928	14810 (1991/03)	14520 (1970/03)	0.0119521912350598
929	14810 (1991/03)	14810 (1972/01)	0.010022271714922
930	14810 (1991/03)	14620 (1970/03)	0.0102413184226015
931	14810 (1991/03)	14810 (1970/03)	0.0119230769230769
932	14810 (1991/03)	14810 (1975/09)	0.00853500432152117
933	14810 (1991/03)	14810 (1979/03)	0.0110555662372621
934	14810 (1991/03)	14221 (1975/09)	0.0128317293671624
935	14810 (1991/03)	14221 (1979/03)	0.011953444479396
936	14810 (1991/03)	14320 (1979/03)	0.0106287155467483
937	14810 (1991/03)	14520 (1995/03)	0.0103489059727972
938	14810 (1991/03)	14520 (1987/03)	0.0115978306216103
939	14810 (1991/03)	14420 (1966/03)	0.0118817109663792
940	14810 (1991/03)	14320 (1987/03)	0.0114638447971781
941	14810 (1991/03)	14810 (1987/03)	0.0107881136950904
942	14810 (1991/03)	14221 (1970/03)	0.01238438626744
943	14810 (1991/03)	14810 (1966/03)	0.0113405670283514
944	14810 (1991/03)	14520 (1972/01)	0.0111541622637079
945	14810 (1991/03)	14520 (1983/03)	0.0100815100815101
946	14810 (1991/03)	14620 (1962/02)	0.0111626740248338
947	14810 (1991/03)	14221 (1962/02)	0.0136160482278349
948	14810 (1991/03)	14820 (1970/03)	0.0110272780034823
949	14810 (1991/03)	14221 (1972/01)	0.010580738246964
950	14810 (1991/03)	14320 (1966/03)	0.010602884971027
951	14810 (1991/03)	14520 (2003/03)	0.00703157314214808
952	14810 (1991/03)	14110 (1995/03)	0.0117948717948718
953	14810 (1991/03)	14620 (1987/03)	0.0100937274693583
954	14810 (1991/03)	14520 (1991/03)	0.0112326626294198
955	14810 (1991/03)	14620 (1991/03)	0.00997955993747746
956	14810 (1991/03)	14820 (1987/03)	0.00759768451519537
957	14810 (1991/03)	14820 (1991/03)	0.00942782834850455
958	14810 (1991/03)	14221 (1966/03)	0.00928989564774752
959	14810 (1991/03)	14810 (1983/03)	0.0106197069498589
960	14810 (1991/03)	14430 (1995/03)	0.00986031224322103
961	14810 (1991/03)	14223 (2003/03)	0.00921443073559269
962	14810 (1991/03)	14810 (1995/03)	0.00847331648580348
963	14810 (1991/03)	14223 (1995/03)	0.0088303416328894
964	14810 (1991/03)	14320 (1995/03)	0.00979997315075849
965	14810 (1991/03)	14620 (1979/03)	0.00360938439943854
966	14810 (1991/03)	14620 (1983/03)	0.00455407969639469
967	14810 (1991/03)	14820 (1979/03)	0.00433668440764833
968	14810 (1991/03)	14820 (1983/03)	0.00446927374301676
969	14810 (1991/03)	14820 (1972/01)	0.00677310111272375
970	14810 (1991/03)	14820 (1975/09)	0.00734651040755641
971	14901 (1991/03)	14110 (1999/03)	0.182302015327846
972	14901 (1991/03)	14221 (1987/03)	0.163203960746176
973	14901 (1991/03)	14901 (1979/03)	0.194201594240165
974	14901 (1991/03)	14901 (1999/03)	0.19921530161844
975	14901 (1991/03)	14901 (2011/04)	0.189186765892585
976	14901 (1991/03)	14901 (1962/02)	0.170903692707367
977	14901 (1991/03)	14901 (1972/01)	0.176845509893455
978	14901 (1991/03)	14901 (1975/09)	0.182272390821614
979	14901 (1991/03)	14901 (1983/03)	0.171998624011008
980	14901 (1991/03)	14810 (1991/03)	0.180682083625321
981	14901 (1991/03)	14901 (1991/03)	1
982	14901 (1991/03)	14901 (1987/03)	0.172543823889115
983	14901 (1991/03)	14901 (2007/03)	0.158135981665393
984	14901 (1991/03)	14901 (1966/03)	0.105747126436782
985	14901 (1991/03)	14223 (1991/03)	0.11983100755345
986	14901 (1991/03)	14320 (1999/03)	0.148348940364712
987	14901 (1991/03)	14820 (2007/03)	0.0125258038557083
988	14901 (1991/03)	14820 (2011/04)	0.0121164291351376
989	14901 (1991/03)	14620 (2011/04)	0.0113567605306027
990	14901 (1991/03)	14223 (2007/03)	0.0137419622484962
991	14901 (1991/03)	14320 (2007/03)	0.0130759301868792
992	14901 (1991/03)	14320 (2011/04)	0.013363307106282
993	14901 (1991/03)	14110 (2011/04)	0.0132632632632633
994	14901 (1991/03)	14520 (2011/04)	0.0130597014925373
995	14901 (1991/03)	14620 (1999/03)	0.0137170415464284
996	14901 (1991/03)	14810 (2007/03)	0.0131214638256892
997	14901 (1991/03)	14810 (2011/04)	0.0135207448895865
998	14901 (1991/03)	14310 (1966/03)	0.0114686414575005
999	14901 (1991/03)	14320 (1991/03)	0.00874275396749976
1000	14901 (1991/03)	14110 (1991/03)	0.0125152212149912
1001	14901 (1991/03)	14810 (1999/03)	0.0129205073662649
1002	14901 (1991/03)	14221 (1983/03)	0.0116440864152325
1003	14901 (1991/03)	14222 (1987/03)	0.0118329984371511
1004	14901 (1991/03)	14223 (2011/04)	0.0112917795844625
1005	14901 (1991/03)	14901 (1995/03)	0.0126010781671159
1006	14901 (1991/03)	14810 (2003/03)	0.0124813564644007
1007	14901 (1991/03)	14320 (2003/03)	0.0108328158421307
1008	14901 (1991/03)	14620 (1995/03)	0.0130822311673375
1009	14901 (1991/03)	14820 (2003/03)	0.012592788971368
1010	14901 (1991/03)	14620 (2007/03)	0.0100332085070303
1011	14901 (1991/03)	14520 (2007/03)	0.0120399818264425
1012	14901 (1991/03)	14901 (2003/03)	0.0132063343656869
1013	14901 (1991/03)	14110 (2003/03)	0.0132929583247793
1014	14901 (1991/03)	14110 (2007/03)	0.0138728989177988
1015	14901 (1991/03)	14420 (1979/03)	0.00899249170595425
1016	14901 (1991/03)	14620 (2003/03)	0.0108884111242111
1017	14901 (1991/03)	14320 (1983/03)	0.00574634012860856
1018	14901 (1991/03)	14420 (1970/03)	0.00669099756690998
1019	14901 (1991/03)	14320 (1975/09)	0.00631606084042279
1020	14901 (1991/03)	14520 (1975/09)	0.00865072690135768
1021	14901 (1991/03)	14520 (1979/03)	0.00675675675675676
1022	14901 (1991/03)	14320 (1962/02)	0.00863651084961676
1023	14901 (1991/03)	14320 (1972/01)	0.00768412341884383
1024	14901 (1991/03)	14620 (1972/01)	0.00688722174394293
1025	14901 (1991/03)	14520 (1970/03)	0.0100177397474695
1026	14901 (1991/03)	14810 (1972/01)	0.00958217270194986
1027	14901 (1991/03)	14620 (1970/03)	0.0110970505207826
1028	14901 (1991/03)	14810 (1970/03)	0.0109052148245326
1029	14901 (1991/03)	14810 (1975/09)	0.00988124376756414
1030	14901 (1991/03)	14810 (1979/03)	0.0113263296126067
1031	14901 (1991/03)	14221 (1975/09)	0.0109163083030103
1032	14901 (1991/03)	14221 (1979/03)	0.0109424638192729
1033	14901 (1991/03)	14320 (1979/03)	0.0106300434512725
1034	14901 (1991/03)	14520 (1995/03)	0.0109853249475891
1035	14901 (1991/03)	14520 (1987/03)	0.0119877942458588
1036	14901 (1991/03)	14420 (1966/03)	0.0110207494109599
1037	14901 (1991/03)	14320 (1987/03)	0.0122886866059818
1038	14901 (1991/03)	14810 (1987/03)	0.0124144332289129
1039	14901 (1991/03)	14221 (1970/03)	0.013424204874019
1040	14901 (1991/03)	14810 (1966/03)	0.0114513318396814
1041	14901 (1991/03)	14520 (1972/01)	0.0111628809939818
1042	14901 (1991/03)	14520 (1983/03)	0.0101710171017102
1043	14901 (1991/03)	14620 (1962/02)	0.00879255699826194
1044	14901 (1991/03)	14221 (1962/02)	0.0118192960952548
1045	14901 (1991/03)	14820 (1970/03)	0.0106365435356201
1046	14901 (1991/03)	14221 (1972/01)	0.010290916287354
1047	14901 (1991/03)	14320 (1966/03)	0.0102009897990102
1048	14901 (1991/03)	14520 (2003/03)	0.00863691728490754
1049	14901 (1991/03)	14110 (1995/03)	0.0110520279428631
1050	14901 (1991/03)	14620 (1987/03)	0.00886185925282363
1051	14901 (1991/03)	14520 (1991/03)	0.0116491928773506
1052	14901 (1991/03)	14620 (1991/03)	0.0105961576549812
1053	14901 (1991/03)	14820 (1987/03)	0.00843672456575682
1054	14901 (1991/03)	14820 (1991/03)	0.00934918761913407
1055	14901 (1991/03)	14221 (1966/03)	0.0102729065061741
1056	14901 (1991/03)	14810 (1983/03)	0.00952896589063346
1057	14901 (1991/03)	14430 (1995/03)	0.010124353471993
1058	14901 (1991/03)	14223 (2003/03)	0.00755636806825107
1059	14901 (1991/03)	14810 (1995/03)	0.00880902043692741
1060	14901 (1991/03)	14223 (1995/03)	0.00838984024824733
1061	14901 (1991/03)	14320 (1995/03)	0.00843334414531301
1062	14901 (1991/03)	14620 (1979/03)	0.00250257618136317
1063	14901 (1991/03)	14620 (1983/03)	0.00339222614840989
1064	14901 (1991/03)	14820 (1979/03)	0.00319860424542018
1065	14901 (1991/03)	14820 (1983/03)	0.00502582716738797
1066	14901 (1991/03)	14820 (1972/01)	0.00650325162581291
1067	14901 (1991/03)	14820 (1975/09)	0.00625249434614873
1068	14901 (1987/03)	14110 (1999/03)	0.162185354691076
1069	14901 (1987/03)	14221 (1987/03)	0.138731372807596
1070	14901 (1987/03)	14901 (1979/03)	0.172961456517529
1071	14901 (1987/03)	14901 (1999/03)	0.180047932893948
1072	14901 (1987/03)	14901 (2011/04)	0.16568422961821
1073	14901 (1987/03)	14901 (1962/02)	0.150353273669336
1074	14901 (1987/03)	14901 (1972/01)	0.154298948181029
1075	14901 (1987/03)	14901 (1975/09)	0.153394255874674
1076	14901 (1987/03)	14901 (1983/03)	0.158578344550714
1077	14901 (1987/03)	14810 (1991/03)	0.148744670772146
1078	14901 (1987/03)	14901 (1991/03)	0.172543823889115
1079	14901 (1987/03)	14901 (1987/03)	1
1080	14901 (1987/03)	14901 (2007/03)	0.151450174923823
1081	14901 (1987/03)	14901 (1966/03)	0.116238159675237
1082	14901 (1987/03)	14223 (1991/03)	0.123719676549865
1083	14901 (1987/03)	14320 (1999/03)	0.129977174740046
1084	14901 (1987/03)	14820 (2007/03)	0.0119533217465328
1085	14901 (1987/03)	14820 (2011/04)	0.0110479133019685
1086	14901 (1987/03)	14620 (2011/04)	0.0121053880845004
1087	14901 (1987/03)	14223 (2007/03)	0.012216404886562
1088	14901 (1987/03)	14320 (2007/03)	0.0123945601652608
1089	14901 (1987/03)	14320 (2011/04)	0.0128226830300466
1090	14901 (1987/03)	14110 (2011/04)	0.0127628900949796
1091	14901 (1987/03)	14520 (2011/04)	0.0123909869381635
1092	14901 (1987/03)	14620 (1999/03)	0.0136166452442159
1093	14901 (1987/03)	14810 (2007/03)	0.0128032619775739
1094	14901 (1987/03)	14810 (2011/04)	0.0122916741983298
1095	14901 (1987/03)	14310 (1966/03)	0.0122616721686991
1096	14901 (1987/03)	14320 (1991/03)	0.0103950103950104
1097	14901 (1987/03)	14110 (1991/03)	0.013858903823386
1098	14901 (1987/03)	14810 (1999/03)	0.0131032798893139
1099	14901 (1987/03)	14221 (1983/03)	0.0121564482029598
1100	14901 (1987/03)	14222 (1987/03)	0.0132933763639158
1101	14901 (1987/03)	14223 (2011/04)	0.012043512043512
1102	14901 (1987/03)	14901 (1995/03)	0.012467100706469
1103	14901 (1987/03)	14810 (2003/03)	0.0132240791822165
1104	14901 (1987/03)	14320 (2003/03)	0.0124413479311816
1105	14901 (1987/03)	14620 (1995/03)	0.0123538985056961
1106	14901 (1987/03)	14820 (2003/03)	0.0128056671888836
1107	14901 (1987/03)	14620 (2007/03)	0.0113619810633649
1108	14901 (1987/03)	14520 (2007/03)	0.0113266728624535
1109	14901 (1987/03)	14901 (2003/03)	0.0132264049314741
1110	14901 (1987/03)	14110 (2003/03)	0.0131530681758633
1111	14901 (1987/03)	14110 (2007/03)	0.013251663820013
1112	14901 (1987/03)	14420 (1979/03)	0.0109730661104562
1113	14901 (1987/03)	14620 (2003/03)	0.0122177765075736
1114	14901 (1987/03)	14320 (1983/03)	0.00652457590256633
1115	14901 (1987/03)	14420 (1970/03)	0.00678356585178549
1116	14901 (1987/03)	14320 (1975/09)	0.00461705594785443
1117	14901 (1987/03)	14520 (1975/09)	0.00871542250852596
1118	14901 (1987/03)	14520 (1979/03)	0.00709480122324159
1119	14901 (1987/03)	14320 (1962/02)	0.00892151326933936
1120	14901 (1987/03)	14320 (1972/01)	0.0105853051058531
1121	14901 (1987/03)	14620 (1972/01)	0.00908147379346134
1122	14901 (1987/03)	14520 (1970/03)	0.0116773982320201
1123	14901 (1987/03)	14810 (1972/01)	0.00968607772202124
1124	14901 (1987/03)	14620 (1970/03)	0.011454637607704
1125	14901 (1987/03)	14810 (1970/03)	0.0109405478754983
1126	14901 (1987/03)	14810 (1975/09)	0.0113090189426067
1127	14901 (1987/03)	14810 (1979/03)	0.0125796855078623
1128	14901 (1987/03)	14221 (1975/09)	0.0131195335276968
1129	14901 (1987/03)	14221 (1979/03)	0.0113521926210748
1130	14901 (1987/03)	14320 (1979/03)	0.0105735341236783
1131	14901 (1987/03)	14520 (1995/03)	0.0124304589707928
1132	14901 (1987/03)	14520 (1987/03)	0.0134172850610899
1133	14901 (1987/03)	14420 (1966/03)	0.0121683152771236
1134	14901 (1987/03)	14320 (1987/03)	0.0132335249298222
1135	14901 (1987/03)	14810 (1987/03)	0.0125958053591587
1136	14901 (1987/03)	14221 (1970/03)	0.013382425830206
1137	14901 (1987/03)	14810 (1966/03)	0.0146013448607109
1138	14901 (1987/03)	14520 (1972/01)	0.0130580018220468
1139	14901 (1987/03)	14520 (1983/03)	0.0125468164794007
1140	14901 (1987/03)	14620 (1962/02)	0.0113344739093242
1141	14901 (1987/03)	14221 (1962/02)	0.012718023255814
1142	14901 (1987/03)	14820 (1970/03)	0.0129958960328317
1143	14901 (1987/03)	14221 (1972/01)	0.0114551083591331
1144	14901 (1987/03)	14320 (1966/03)	0.0115997047347886
1145	14901 (1987/03)	14520 (2003/03)	0.00869565217391304
1146	14901 (1987/03)	14110 (1995/03)	0.011213935764834
1147	14901 (1987/03)	14620 (1987/03)	0.0100982778829682
1148	14901 (1987/03)	14520 (1991/03)	0.0127575209033704
1149	14901 (1987/03)	14620 (1991/03)	0.010834795170777
1150	14901 (1987/03)	14820 (1987/03)	0.0091069026182345
1151	14901 (1987/03)	14820 (1991/03)	0.0121905121905122
1152	14901 (1987/03)	14221 (1966/03)	0.0107282184655397
1153	14901 (1987/03)	14810 (1983/03)	0.00871336426389046
1154	14901 (1987/03)	14430 (1995/03)	0.0104850789261436
1155	14901 (1987/03)	14223 (2003/03)	0.00730675554416101
1156	14901 (1987/03)	14810 (1995/03)	0.00763734910076373
1157	14901 (1987/03)	14223 (1995/03)	0.00831726133076181
1158	14901 (1987/03)	14320 (1995/03)	0.0089376626315194
1159	14901 (1987/03)	14620 (1979/03)	0.00329153605015674
1160	14901 (1987/03)	14620 (1983/03)	0.00314889788573999
1161	14901 (1987/03)	14820 (1979/03)	0.00324574961360124
1162	14901 (1987/03)	14820 (1983/03)	0.00562796208530806
1163	14901 (1987/03)	14820 (1972/01)	0.00698655417875033
1164	14901 (1987/03)	14820 (1975/09)	0.00774647887323944
1165	14901 (2007/03)	14110 (1999/03)	0.153424451787324
1166	14901 (2007/03)	14221 (1987/03)	0.12196653658099
1167	14901 (2007/03)	14901 (1979/03)	0.154900387752373
1168	14901 (2007/03)	14901 (1999/03)	0.182379045351228
1169	14901 (2007/03)	14901 (2011/04)	0.197537044453344
1170	14901 (2007/03)	14901 (1962/02)	0.144272571024163
1171	14901 (2007/03)	14901 (1972/01)	0.154945742904841
1172	14901 (2007/03)	14901 (1975/09)	0.159426146696302
1173	14901 (2007/03)	14901 (1983/03)	0.152027899767502
1174	14901 (2007/03)	14810 (1991/03)	0.143617711985456
1175	14901 (2007/03)	14901 (1991/03)	0.158135981665393
1176	14901 (2007/03)	14901 (1987/03)	0.151450174923823
1177	14901 (2007/03)	14901 (2007/03)	1
1178	14901 (2007/03)	14901 (1966/03)	0.0935037906942173
1179	14901 (2007/03)	14223 (1991/03)	0.119044040282579
1180	14901 (2007/03)	14320 (1999/03)	0.137950610275334
1181	14901 (2007/03)	14820 (2007/03)	0.0104197133664814
1182	14901 (2007/03)	14820 (2011/04)	0.00976296756021292
1183	14901 (2007/03)	14620 (2011/04)	0.00993770394541679
1184	14901 (2007/03)	14223 (2007/03)	0.0112502771004212
1185	14901 (2007/03)	14320 (2007/03)	0.0113512860765608
1186	14901 (2007/03)	14320 (2011/04)	0.0117688389249956
1187	14901 (2007/03)	14110 (2011/04)	0.0116601399216791
1188	14901 (2007/03)	14520 (2011/04)	0.010817651140956
1189	14901 (2007/03)	14620 (1999/03)	0.0112163509471585
1190	14901 (2007/03)	14810 (2007/03)	0.0112758140124161
1191	14901 (2007/03)	14810 (2011/04)	0.0116057767660559
1192	14901 (2007/03)	14310 (1966/03)	0.00935647453753303
1193	14901 (2007/03)	14320 (1991/03)	0.00866457272825734
1194	14901 (2007/03)	14110 (1991/03)	0.00997782705099778
1195	14901 (2007/03)	14810 (1999/03)	0.0103173909241934
1196	14901 (2007/03)	14221 (1983/03)	0.0100912246710261
1197	14901 (2007/03)	14222 (1987/03)	0.0106041923551171
1198	14901 (2007/03)	14223 (2011/04)	0.0113371123707903
1199	14901 (2007/03)	14901 (1995/03)	0.011198703308038
1200	14901 (2007/03)	14810 (2003/03)	0.00896197685547725
1201	14901 (2007/03)	14320 (2003/03)	0.00937689050211736
1202	14901 (2007/03)	14620 (1995/03)	0.0100276352151599
1203	14901 (2007/03)	14820 (2003/03)	0.0107760179359225
1204	14901 (2007/03)	14620 (2007/03)	0.00814711359404097
1205	14901 (2007/03)	14520 (2007/03)	0.0100281276751865
1206	14901 (2007/03)	14901 (2003/03)	0.0115428283083134
1207	14901 (2007/03)	14110 (2003/03)	0.0105765015344147
1208	14901 (2007/03)	14110 (2007/03)	0.0110332858116903
1209	14901 (2007/03)	14420 (1979/03)	0.00677400353426271
1210	14901 (2007/03)	14620 (2003/03)	0.00759070897221801
1211	14901 (2007/03)	14320 (1983/03)	0.00632174347030444
1212	14901 (2007/03)	14420 (1970/03)	0.00533448673587082
1213	14901 (2007/03)	14320 (1975/09)	0.00556500231875097
1214	14901 (2007/03)	14520 (1975/09)	0.00609929078014184
1215	14901 (2007/03)	14520 (1979/03)	0.00589283267096067
1216	14901 (2007/03)	14320 (1962/02)	0.00802306631565751
1217	14901 (2007/03)	14320 (1972/01)	0.00795533845080251
1218	14901 (2007/03)	14620 (1972/01)	0.00613765892152565
1219	14901 (2007/03)	14520 (1970/03)	0.00915552343091194
1220	14901 (2007/03)	14810 (1972/01)	0.00570317563188594
1221	14901 (2007/03)	14620 (1970/03)	0.00899600177698801
1222	14901 (2007/03)	14810 (1970/03)	0.00832114118507681
1223	14901 (2007/03)	14810 (1975/09)	0.00757886112249078
1224	14901 (2007/03)	14810 (1979/03)	0.00795755968169761
1225	14901 (2007/03)	14221 (1975/09)	0.00793650793650794
1226	14901 (2007/03)	14221 (1979/03)	0.00924361395487526
1227	14901 (2007/03)	14320 (1979/03)	0.00895085635596867
1228	14901 (2007/03)	14520 (1995/03)	0.00938614604843251
1229	14901 (2007/03)	14520 (1987/03)	0.00959462700887503
1230	14901 (2007/03)	14420 (1966/03)	0.00933636134241736
1231	14901 (2007/03)	14320 (1987/03)	0.0106970813261547
1232	14901 (2007/03)	14810 (1987/03)	0.0100694227281256
1233	14901 (2007/03)	14221 (1970/03)	0.00955461931989166
1234	14901 (2007/03)	14810 (1966/03)	0.00952123708555608
1235	14901 (2007/03)	14520 (1972/01)	0.00851958397875636
1236	14901 (2007/03)	14520 (1983/03)	0.00731038684130369
1237	14901 (2007/03)	14620 (1962/02)	0.00669957686882934
1238	14901 (2007/03)	14221 (1962/02)	0.0106435399625505
1239	14901 (2007/03)	14820 (1970/03)	0.00902643455834945
1240	14901 (2007/03)	14221 (1972/01)	0.00757832824341138
1241	14901 (2007/03)	14320 (1966/03)	0.00904662491301322
1242	14901 (2007/03)	14520 (2003/03)	0.00943884147918283
1243	14901 (2007/03)	14110 (1995/03)	0.00998556304138595
1244	14901 (2007/03)	14620 (1987/03)	0.0072293864790934
1245	14901 (2007/03)	14520 (1991/03)	0.0099544143641269
1246	14901 (2007/03)	14620 (1991/03)	0.00906721069930863
1247	14901 (2007/03)	14820 (1987/03)	0.00636219041127017
1248	14901 (2007/03)	14820 (1991/03)	0.00862954592151222
1249	14901 (2007/03)	14221 (1966/03)	0.00692454632282713
1250	14901 (2007/03)	14810 (1983/03)	0.00867706237424547
1251	14901 (2007/03)	14430 (1995/03)	0.00780450358239509
1252	14901 (2007/03)	14223 (2003/03)	0.00664835958953606
1253	14901 (2007/03)	14810 (1995/03)	0.00718728403593642
1254	14901 (2007/03)	14223 (1995/03)	0.00823100796113885
1255	14901 (2007/03)	14320 (1995/03)	0.00601729973674314
1256	14901 (2007/03)	14620 (1979/03)	0.00327868852459016
1257	14901 (2007/03)	14620 (1983/03)	0.00224757952973721
1258	14901 (2007/03)	14820 (1979/03)	0.00250716332378224
1259	14901 (2007/03)	14820 (1983/03)	0.00442854709589508
1260	14901 (2007/03)	14820 (1972/01)	0.00611483967188665
1261	14901 (2007/03)	14820 (1975/09)	0.0054592164418754
1262	14901 (1966/03)	14110 (1999/03)	0.100303701879668
1263	14901 (1966/03)	14221 (1987/03)	0.0814689742507387
1264	14901 (1966/03)	14901 (1979/03)	0.102706204116885
1265	14901 (1966/03)	14901 (1999/03)	0.119430924747286
1266	14901 (1966/03)	14901 (2011/04)	0.109423503325942
1267	14901 (1966/03)	14901 (1962/02)	0.122512586909614
1268	14901 (1966/03)	14901 (1972/01)	0.125030856578623
1269	14901 (1966/03)	14901 (1975/09)	0.115772205296461
1270	14901 (1966/03)	14901 (1983/03)	0.113687240166294
1271	14901 (1966/03)	14810 (1991/03)	0.119954240889034
1272	14901 (1966/03)	14901 (1991/03)	0.105747126436782
1273	14901 (1966/03)	14901 (1987/03)	0.116238159675237
1274	14901 (1966/03)	14901 (2007/03)	0.0935037906942173
1275	14901 (1966/03)	14901 (1966/03)	1
1276	14901 (1966/03)	14223 (1991/03)	0.116056910569106
1277	14901 (1966/03)	14320 (1999/03)	0.110826158637113
1278	14901 (1966/03)	14820 (2007/03)	0.00508746526826596
1279	14901 (1966/03)	14820 (2011/04)	0.00448117904799841
1280	14901 (1966/03)	14620 (2011/04)	0.00511453289079928
1281	14901 (1966/03)	14223 (2007/03)	0.00555452693945566
1282	14901 (1966/03)	14320 (2007/03)	0.0060515400829537
1283	14901 (1966/03)	14320 (2011/04)	0.00605944940121189
1284	14901 (1966/03)	14110 (2011/04)	0.00554440302074371
1285	14901 (1966/03)	14520 (2011/04)	0.00559940037917199
1286	14901 (1966/03)	14620 (1999/03)	0.00593098490294752
1287	14901 (1966/03)	14810 (2007/03)	0.00539453232147755
1288	14901 (1966/03)	14810 (2011/04)	0.0058381317978247
1289	14901 (1966/03)	14310 (1966/03)	0.00752874989658311
1290	14901 (1966/03)	14320 (1991/03)	0.00601503759398496
1291	14901 (1966/03)	14110 (1991/03)	0.0075711950443087
1292	14901 (1966/03)	14810 (1999/03)	0.00692186680650236
1293	14901 (1966/03)	14221 (1983/03)	0.00561958281741118
1294	14901 (1966/03)	14222 (1987/03)	0.0059344294192042
1295	14901 (1966/03)	14223 (2011/04)	0.00573122529644269
1296	14901 (1966/03)	14901 (1995/03)	0.00718747326088817
1297	14901 (1966/03)	14810 (2003/03)	0.00678709407956563
1298	14901 (1966/03)	14320 (2003/03)	0.00600388486667844
1299	14901 (1966/03)	14620 (1995/03)	0.00659422308906845
1300	14901 (1966/03)	14820 (2003/03)	0.00686767169179229
1301	14901 (1966/03)	14620 (2007/03)	0.00537340619307832
1302	14901 (1966/03)	14520 (2007/03)	0.00545391784604764
1303	14901 (1966/03)	14901 (2003/03)	0.00614417375151818
1304	14901 (1966/03)	14110 (2003/03)	0.00548880892846252
1305	14901 (1966/03)	14110 (2007/03)	0.006026206993203
1306	14901 (1966/03)	14420 (1979/03)	0.00715845668527057
1307	14901 (1966/03)	14620 (2003/03)	0.00622222222222222
1308	14901 (1966/03)	14320 (1983/03)	0.0049079754601227
1309	14901 (1966/03)	14420 (1970/03)	0.00319808115130921
1310	14901 (1966/03)	14320 (1975/09)	0.00330687830687831
1311	14901 (1966/03)	14520 (1975/09)	0.00567514677103718
1312	14901 (1966/03)	14520 (1979/03)	0.00560119492158327
1313	14901 (1966/03)	14320 (1962/02)	0.00528488852188274
1314	14901 (1966/03)	14320 (1972/01)	0.00707321735805773
1315	14901 (1966/03)	14620 (1972/01)	0.00550570962479608
1316	14901 (1966/03)	14520 (1970/03)	0.00563644903710662
1317	14901 (1966/03)	14810 (1972/01)	0.00519480519480519
1318	14901 (1966/03)	14620 (1970/03)	0.00720338983050847
1319	14901 (1966/03)	14810 (1970/03)	0.0072158081705151
1320	14901 (1966/03)	14810 (1975/09)	0.00689655172413793
1321	14901 (1966/03)	14810 (1979/03)	0.00655046075274786
1322	14901 (1966/03)	14221 (1975/09)	0.00650953984287318
1323	14901 (1966/03)	14221 (1979/03)	0.00724726692052573
1324	14901 (1966/03)	14320 (1979/03)	0.00576546895912694
1325	14901 (1966/03)	14520 (1995/03)	0.00548446069469835
1326	14901 (1966/03)	14520 (1987/03)	0.00736196319018405
1327	14901 (1966/03)	14420 (1966/03)	0.0075218132584495
1328	14901 (1966/03)	14320 (1987/03)	0.0068689181453921
1329	14901 (1966/03)	14810 (1987/03)	0.00595238095238095
1330	14901 (1966/03)	14221 (1970/03)	0.00738072225639223
1331	14901 (1966/03)	14810 (1966/03)	0.00712957222566646
1332	14901 (1966/03)	14520 (1972/01)	0.00660669103176834
1333	14901 (1966/03)	14520 (1983/03)	0.0065698041692988
1334	14901 (1966/03)	14620 (1962/02)	0.00731372847783026
1335	14901 (1966/03)	14221 (1962/02)	0.00764748725418791
1336	14901 (1966/03)	14820 (1970/03)	0.00648551940064855
1337	14901 (1966/03)	14221 (1972/01)	0.00811829515801682
1338	14901 (1966/03)	14320 (1966/03)	0.00882308957679079
1339	14901 (1966/03)	14520 (2003/03)	0.00515198351365276
1340	14901 (1966/03)	14110 (1995/03)	0.00609184629803187
1341	14901 (1966/03)	14620 (1987/03)	0.00614087898856111
1342	14901 (1966/03)	14520 (1991/03)	0.00655811849841701
1343	14901 (1966/03)	14620 (1991/03)	0.00593514765489288
1344	14901 (1966/03)	14820 (1987/03)	0.00612066452929175
1345	14901 (1966/03)	14820 (1991/03)	0.0067853027781334
1346	14901 (1966/03)	14221 (1966/03)	0.00605496040987424
1347	14901 (1966/03)	14810 (1983/03)	0.00646980756469808
1348	14901 (1966/03)	14430 (1995/03)	0.0066281441196465
1349	14901 (1966/03)	14223 (2003/03)	0.00642699337216308
1350	14901 (1966/03)	14810 (1995/03)	0.00546757164404223
1351	14901 (1966/03)	14223 (1995/03)	0.00528329386044817
1352	14901 (1966/03)	14320 (1995/03)	0.0049660652209899
1353	14901 (1966/03)	14620 (1979/03)	0.00282167042889391
1354	14901 (1966/03)	14620 (1983/03)	0.00339425587467363
1355	14901 (1966/03)	14820 (1979/03)	0.00164925783397471
1356	14901 (1966/03)	14820 (1983/03)	0.0045859872611465
1357	14901 (1966/03)	14820 (1972/01)	0.00398072491095747
1358	14901 (1966/03)	14820 (1975/09)	0.00583703011907541
1359	14223 (1991/03)	14110 (1999/03)	0.117885842100903
1360	14223 (1991/03)	14221 (1987/03)	0.0867136150234742
1361	14223 (1991/03)	14901 (1979/03)	0.109191679262938
1362	14223 (1991/03)	14901 (1999/03)	0.132658164541135
1363	14223 (1991/03)	14901 (2011/04)	0.127792672028597
1364	14223 (1991/03)	14901 (1962/02)	0.118168914123492
1365	14223 (1991/03)	14901 (1972/01)	0.126147069619479
1366	14223 (1991/03)	14901 (1975/09)	0.12527807048355
1367	14223 (1991/03)	14901 (1983/03)	0.133354755784062
1368	14223 (1991/03)	14810 (1991/03)	0.150289975144988
1369	14223 (1991/03)	14901 (1991/03)	0.11983100755345
1370	14223 (1991/03)	14901 (1987/03)	0.123719676549865
1371	14223 (1991/03)	14901 (2007/03)	0.119044040282579
1372	14223 (1991/03)	14901 (1966/03)	0.116056910569106
1373	14223 (1991/03)	14223 (1991/03)	1
1374	14223 (1991/03)	14320 (1999/03)	0.148376259798432
1375	14223 (1991/03)	14820 (2007/03)	0.00660078897004257
1376	14223 (1991/03)	14820 (2011/04)	0.00554533247127866
1377	14223 (1991/03)	14620 (2011/04)	0.00596141339692174
1378	14223 (1991/03)	14223 (2007/03)	0.00706952726378558
1379	14223 (1991/03)	14320 (2007/03)	0.0071041948579161
1380	14223 (1991/03)	14320 (2011/04)	0.00732600732600733
1381	14223 (1991/03)	14110 (2011/04)	0.00676673814629497
1382	14223 (1991/03)	14520 (2011/04)	0.00699269944586155
1383	14223 (1991/03)	14620 (1999/03)	0.0079372197309417
1384	14223 (1991/03)	14810 (2007/03)	0.007115165336374
1385	14223 (1991/03)	14810 (2011/04)	0.00678020181071272
1386	14223 (1991/03)	14310 (1966/03)	0.00714285714285714
1387	14223 (1991/03)	14320 (1991/03)	0.00825775010152971
1388	14223 (1991/03)	14110 (1991/03)	0.00854700854700855
1389	14223 (1991/03)	14810 (1999/03)	0.00895460224906289
1390	14223 (1991/03)	14221 (1983/03)	0.00766609880749574
1391	14223 (1991/03)	14222 (1987/03)	0.00821732405259087
1392	14223 (1991/03)	14223 (2011/04)	0.00795209110543884
1393	14223 (1991/03)	14901 (1995/03)	0.00816048962937776
1394	14223 (1991/03)	14810 (2003/03)	0.00996367410482616
1395	14223 (1991/03)	14320 (2003/03)	0.00789958746598789
1396	14223 (1991/03)	14620 (1995/03)	0.0084910013844024
1397	14223 (1991/03)	14820 (2003/03)	0.00773839241138293
1398	14223 (1991/03)	14620 (2007/03)	0.00724112961622013
1399	14223 (1991/03)	14520 (2007/03)	0.00604188122210779
1400	14223 (1991/03)	14901 (2003/03)	0.00724946695095949
1401	14223 (1991/03)	14110 (2003/03)	0.00790465766751794
1402	14223 (1991/03)	14110 (2007/03)	0.00697058413495051
1403	14223 (1991/03)	14420 (1979/03)	0.00829227256339382
1404	14223 (1991/03)	14620 (2003/03)	0.00706152352370024
1405	14223 (1991/03)	14320 (1983/03)	0.0048030739673391
1406	14223 (1991/03)	14420 (1970/03)	0.00630417651694247
1407	14223 (1991/03)	14320 (1975/09)	0.00324324324324324
1408	14223 (1991/03)	14520 (1975/09)	0.00751589901715167
1409	14223 (1991/03)	14520 (1979/03)	0.00403447643498991
1410	14223 (1991/03)	14320 (1962/02)	0.00783289817232376
1411	14223 (1991/03)	14320 (1972/01)	0.0082815734989648
1412	14223 (1991/03)	14620 (1972/01)	0.0052062474969964
1413	14223 (1991/03)	14520 (1970/03)	0.0089866749302758
1414	14223 (1991/03)	14810 (1972/01)	0.00717703349282297
1415	14223 (1991/03)	14620 (1970/03)	0.00837988826815642
1416	14223 (1991/03)	14810 (1970/03)	0.0076990761108667
1417	14223 (1991/03)	14810 (1975/09)	0.00694619853498358
1418	14223 (1991/03)	14810 (1979/03)	0.00825991189427313
1419	14223 (1991/03)	14221 (1975/09)	0.00846230931967487
1420	14223 (1991/03)	14221 (1979/03)	0.00962241169305725
1421	14223 (1991/03)	14320 (1979/03)	0.00735744941753525
1422	14223 (1991/03)	14520 (1995/03)	0.00656777261918243
1423	14223 (1991/03)	14520 (1987/03)	0.0088113985751781
1424	14223 (1991/03)	14420 (1966/03)	0.00805649492739208
1425	14223 (1991/03)	14320 (1987/03)	0.00903099829143275
1426	14223 (1991/03)	14810 (1987/03)	0.00761797277280102
1427	14223 (1991/03)	14221 (1970/03)	0.00917110664686872
1428	14223 (1991/03)	14810 (1966/03)	0.00816703906310193
1429	14223 (1991/03)	14520 (1972/01)	0.00624566273421235
1430	14223 (1991/03)	14520 (1983/03)	0.00826032540675845
1431	14223 (1991/03)	14620 (1962/02)	0.0067618332081142
1432	14223 (1991/03)	14221 (1962/02)	0.0102347983142685
1433	14223 (1991/03)	14820 (1970/03)	0.00731382978723404
1434	14223 (1991/03)	14221 (1972/01)	0.00686204431736955
1435	14223 (1991/03)	14320 (1966/03)	0.00766622438449064
1436	14223 (1991/03)	14520 (2003/03)	0.00848608282416836
1437	14223 (1991/03)	14110 (1995/03)	0.00942958726232803
1438	14223 (1991/03)	14620 (1987/03)	0.00631553860819828
1439	14223 (1991/03)	14520 (1991/03)	0.00750784401613626
1440	14223 (1991/03)	14620 (1991/03)	0.0081650193382037
1441	14223 (1991/03)	14820 (1987/03)	0.00720149791156561
1442	14223 (1991/03)	14820 (1991/03)	0.0081125617949043
1443	14223 (1991/03)	14221 (1966/03)	0.00705196995247586
1444	14223 (1991/03)	14810 (1983/03)	0.00884955752212389
1445	14223 (1991/03)	14430 (1995/03)	0.0100806451612903
1446	14223 (1991/03)	14223 (2003/03)	0.00830367734282325
1447	14223 (1991/03)	14810 (1995/03)	0.00761940159821595
1448	14223 (1991/03)	14223 (1995/03)	0.0091792656587473
1449	14223 (1991/03)	14320 (1995/03)	0.00719424460431655
1450	14223 (1991/03)	14620 (1979/03)	0.00220082530949106
1451	14223 (1991/03)	14620 (1983/03)	0.00254971953085161
1452	14223 (1991/03)	14820 (1979/03)	0.00376445280989513
1453	14223 (1991/03)	14820 (1983/03)	0.008
1454	14223 (1991/03)	14820 (1972/01)	0.00556242274412855
1455	14223 (1991/03)	14820 (1975/09)	0.00456933973040896
1456	14320 (1999/03)	14110 (1999/03)	0.155780133103278
1457	14320 (1999/03)	14221 (1987/03)	0.113562743533167
1458	14320 (1999/03)	14901 (1979/03)	0.139932957706298
1459	14320 (1999/03)	14901 (1999/03)	0.175637739533748
1460	14320 (1999/03)	14901 (2011/04)	0.17902530666372
1461	14320 (1999/03)	14901 (1962/02)	0.144912641315519
1462	14320 (1999/03)	14901 (1972/01)	0.156630781970898
1463	14320 (1999/03)	14901 (1975/09)	0.161893896177981
1464	14320 (1999/03)	14901 (1983/03)	0.147262334536703
1465	14320 (1999/03)	14810 (1991/03)	0.175136825645035
1466	14320 (1999/03)	14901 (1991/03)	0.148348940364712
1467	14320 (1999/03)	14901 (1987/03)	0.129977174740046
1468	14320 (1999/03)	14901 (2007/03)	0.137950610275334
1469	14320 (1999/03)	14901 (1966/03)	0.110826158637113
1470	14320 (1999/03)	14223 (1991/03)	0.148376259798432
1471	14320 (1999/03)	14320 (1999/03)	1
1472	14320 (1999/03)	14820 (2007/03)	0.00861408882082695
1473	14320 (1999/03)	14820 (2011/04)	0.00818644442805517
1474	14320 (1999/03)	14620 (2011/04)	0.00747643868793766
1475	14320 (1999/03)	14223 (2007/03)	0.00922619047619048
1476	14320 (1999/03)	14320 (2007/03)	0.00986476775331548
1477	14320 (1999/03)	14320 (2011/04)	0.00960958172786779
1478	14320 (1999/03)	14110 (2011/04)	0.0103832006332356
1479	14320 (1999/03)	14520 (2011/04)	0.00889825044061385
1480	14320 (1999/03)	14620 (1999/03)	0.0101231429948727
1481	14320 (1999/03)	14810 (2007/03)	0.00904191350051223
1482	14320 (1999/03)	14810 (2011/04)	0.00950220936143589
1483	14320 (1999/03)	14310 (1966/03)	0.00943396226415094
1484	14320 (1999/03)	14320 (1991/03)	0.00893081761006289
1485	14320 (1999/03)	14110 (1991/03)	0.00979351995429691
1486	14320 (1999/03)	14810 (1999/03)	0.0118308192842354
1487	14320 (1999/03)	14221 (1983/03)	0.00917431192660551
1488	14320 (1999/03)	14222 (1987/03)	0.00935779816513761
1489	14320 (1999/03)	14223 (2011/04)	0.0103457917792898
1490	14320 (1999/03)	14901 (1995/03)	0.0100739296449752
1491	14320 (1999/03)	14810 (2003/03)	0.0110882150917476
1492	14320 (1999/03)	14320 (2003/03)	0.00827966881324747
1493	14320 (1999/03)	14620 (1995/03)	0.0101010101010101
1494	14320 (1999/03)	14820 (2003/03)	0.00971182932654036
1495	14320 (1999/03)	14620 (2007/03)	0.00940303657694962
1496	14320 (1999/03)	14520 (2007/03)	0.00894572924259492
1497	14320 (1999/03)	14901 (2003/03)	0.00986233819601397
1498	14320 (1999/03)	14110 (2003/03)	0.00918025069146119
1499	14320 (1999/03)	14110 (2007/03)	0.00913794261909561
1500	14320 (1999/03)	14420 (1979/03)	0.00775803912750169
1501	14320 (1999/03)	14620 (2003/03)	0.00841609156707625
1502	14320 (1999/03)	14320 (1983/03)	0.00549566687803847
1503	14320 (1999/03)	14420 (1970/03)	0.00619907899397804
1504	14320 (1999/03)	14320 (1975/09)	0.0050125313283208
1505	14320 (1999/03)	14520 (1975/09)	0.00904505131327187
1506	14320 (1999/03)	14520 (1979/03)	0.00732844770153231
1507	14320 (1999/03)	14320 (1962/02)	0.00746380056724884
1508	14320 (1999/03)	14320 (1972/01)	0.00833191634075837
1509	14320 (1999/03)	14620 (1972/01)	0.00738472622478386
1510	14320 (1999/03)	14520 (1970/03)	0.0117092674568042
1511	14320 (1999/03)	14810 (1972/01)	0.00700716287760822
1512	14320 (1999/03)	14620 (1970/03)	0.00958673403290582
1513	14320 (1999/03)	14810 (1970/03)	0.00880829015544041
1514	14320 (1999/03)	14810 (1975/09)	0.00825861255309108
1515	14320 (1999/03)	14810 (1979/03)	0.00923332295881315
1516	14320 (1999/03)	14221 (1975/09)	0.0103871576959396
1517	14320 (1999/03)	14221 (1979/03)	0.0102599179206566
1518	14320 (1999/03)	14320 (1979/03)	0.00811829515801682
1519	14320 (1999/03)	14520 (1995/03)	0.00928
1520	14320 (1999/03)	14520 (1987/03)	0.010069506326858
1521	14320 (1999/03)	14420 (1966/03)	0.0107608080045309
1522	14320 (1999/03)	14320 (1987/03)	0.010042036431574
1523	14320 (1999/03)	14810 (1987/03)	0.00930643298688948
1524	14320 (1999/03)	14221 (1970/03)	0.0101624323198667
1525	14320 (1999/03)	14810 (1966/03)	0.00938585470401301
1526	14320 (1999/03)	14520 (1972/01)	0.00902876305946085
1527	14320 (1999/03)	14520 (1983/03)	0.00935781962802667
1528	14320 (1999/03)	14620 (1962/02)	0.00734072022160665
1529	14320 (1999/03)	14221 (1962/02)	0.011511116126848
1530	14320 (1999/03)	14820 (1970/03)	0.00940144155437167
1531	14320 (1999/03)	14221 (1972/01)	0.00900900900900901
1532	14320 (1999/03)	14320 (1966/03)	0.00940182586183404
1533	14320 (1999/03)	14520 (2003/03)	0.0072665429808287
1534	14320 (1999/03)	14110 (1995/03)	0.011535175163771
1535	14320 (1999/03)	14620 (1987/03)	0.0078229772016093
1536	14320 (1999/03)	14520 (1991/03)	0.00886075949367089
1537	14320 (1999/03)	14620 (1991/03)	0.00901498077687923
1538	14320 (1999/03)	14820 (1987/03)	0.00584950810954533
1539	14320 (1999/03)	14820 (1991/03)	0.00899408284023669
1540	14320 (1999/03)	14221 (1966/03)	0.00847218299915278
1541	14320 (1999/03)	14810 (1983/03)	0.0088455772113943
1542	14320 (1999/03)	14430 (1995/03)	0.0108996008596868
1543	14320 (1999/03)	14223 (2003/03)	0.00817487115692198
1544	14320 (1999/03)	14810 (1995/03)	0.00604128209431113
1545	14320 (1999/03)	14223 (1995/03)	0.00815660685154975
1546	14320 (1999/03)	14320 (1995/03)	0.00899145811479095
1547	14320 (1999/03)	14620 (1979/03)	0.00309302878896027
1548	14320 (1999/03)	14620 (1983/03)	0.00378787878787879
1549	14320 (1999/03)	14820 (1979/03)	0.00466635557629491
1550	14320 (1999/03)	14820 (1983/03)	0.00523903077930583
1551	14320 (1999/03)	14820 (1972/01)	0.00701624815361891
1552	14320 (1999/03)	14820 (1975/09)	0.00790914621780572
1553	14820 (2007/03)	14110 (1999/03)	0.0185347564478578
1554	14820 (2007/03)	14221 (1987/03)	0.0263581679533936
1555	14820 (2007/03)	14901 (1979/03)	0.0201146131805158
1556	14820 (2007/03)	14901 (1999/03)	0.0144269117392058
1557	14820 (2007/03)	14901 (2011/04)	0.0159667248088018
1558	14820 (2007/03)	14901 (1962/02)	0.0119128891316221
1559	14820 (2007/03)	14901 (1972/01)	0.013864937573291
1560	14820 (2007/03)	14901 (1975/09)	0.0141559192840372
1561	14820 (2007/03)	14901 (1983/03)	0.0108707750528698
1562	14820 (2007/03)	14810 (1991/03)	0.0106149204812097
1563	14820 (2007/03)	14901 (1991/03)	0.0125258038557083
1564	14820 (2007/03)	14901 (1987/03)	0.0119533217465328
1565	14820 (2007/03)	14901 (2007/03)	0.0104197133664814
1566	14820 (2007/03)	14901 (1966/03)	0.00508746526826596
1567	14820 (2007/03)	14223 (1991/03)	0.00660078897004257
1568	14820 (2007/03)	14320 (1999/03)	0.00861408882082695
1569	14820 (2007/03)	14820 (2007/03)	1
1570	14820 (2007/03)	14820 (2011/04)	0.416797139719113
1571	14820 (2007/03)	14620 (2011/04)	0.312182569242229
1572	14820 (2007/03)	14223 (2007/03)	0.314523955001258
1573	14820 (2007/03)	14320 (2007/03)	0.290734471592582
1574	14820 (2007/03)	14320 (2011/04)	0.337352903142377
1575	14820 (2007/03)	14110 (2011/04)	0.340829439252336
1576	14820 (2007/03)	14520 (2011/04)	0.354361150400754
1577	14820 (2007/03)	14620 (1999/03)	0.358409474387953
1578	14820 (2007/03)	14810 (2007/03)	0.350402504472272
1579	14820 (2007/03)	14810 (2011/04)	0.363841027796122
1580	14820 (2007/03)	14310 (1966/03)	0.172821216938864
1581	14820 (2007/03)	14320 (1991/03)	0.125223904901482
1582	14820 (2007/03)	14110 (1991/03)	0.192841163310962
1583	14820 (2007/03)	14810 (1999/03)	0.182321753580755
1584	14820 (2007/03)	14221 (1983/03)	0.199121238043394
1585	14820 (2007/03)	14222 (1987/03)	0.190552099533437
1586	14820 (2007/03)	14223 (2011/04)	0.201965194743696
1587	14820 (2007/03)	14901 (1995/03)	0.229789356559107
1588	14820 (2007/03)	14810 (2003/03)	0.195676496443699
1589	14820 (2007/03)	14320 (2003/03)	0.226477193525904
1590	14820 (2007/03)	14620 (1995/03)	0.216013442225783
1591	14820 (2007/03)	14820 (2003/03)	0.241277282508454
1592	14820 (2007/03)	14620 (2007/03)	0.223915592028136
1593	14820 (2007/03)	14520 (2007/03)	0.272365442196743
1594	14820 (2007/03)	14901 (2003/03)	0.270341207349081
1595	14820 (2007/03)	14110 (2003/03)	0.295605905775397
1596	14820 (2007/03)	14110 (2007/03)	0.279666026304123
1597	14820 (2007/03)	14420 (1979/03)	0.157447153154612
1598	14820 (2007/03)	14620 (2003/03)	0.191860903673531
1599	14820 (2007/03)	14320 (1983/03)	0.0434931506849315
1600	14820 (2007/03)	14420 (1970/03)	0.0657118786857624
1601	14820 (2007/03)	14320 (1975/09)	0.0559169962155037
1602	14820 (2007/03)	14520 (1975/09)	0.069280275943297
1603	14820 (2007/03)	14520 (1979/03)	0.0784000672240662
1604	14820 (2007/03)	14320 (1962/02)	0.0913907284768212
1605	14820 (2007/03)	14320 (1972/01)	0.0808444030797868
1606	14820 (2007/03)	14620 (1972/01)	0.0689845240619038
1607	14820 (2007/03)	14520 (1970/03)	0.107865914371059
1608	14820 (2007/03)	14810 (1972/01)	0.0931567698948162
1609	14820 (2007/03)	14620 (1970/03)	0.136060342326661
1610	14820 (2007/03)	14810 (1970/03)	0.1775985878766
1611	14820 (2007/03)	14810 (1975/09)	0.159053497942387
1612	14820 (2007/03)	14810 (1979/03)	0.182297961485779
1613	14820 (2007/03)	14221 (1975/09)	0.173810097118549
1614	14820 (2007/03)	14221 (1979/03)	0.158376377760605
1615	14820 (2007/03)	14320 (1979/03)	0.19554406206485
1616	14820 (2007/03)	14520 (1995/03)	0.170449971826451
1617	14820 (2007/03)	14520 (1987/03)	0.202470670499573
1618	14820 (2007/03)	14420 (1966/03)	0.197275957362811
1619	14820 (2007/03)	14320 (1987/03)	0.238844545800076
1620	14820 (2007/03)	14810 (1987/03)	0.261507500914746
1621	14820 (2007/03)	14221 (1970/03)	0.228085106382979
1622	14820 (2007/03)	14810 (1966/03)	0.248714773537469
1623	14820 (2007/03)	14520 (1972/01)	0.125133251332513
1624	14820 (2007/03)	14520 (1983/03)	0.143134636396746
1625	14820 (2007/03)	14620 (1962/02)	0.106894422720724
1626	14820 (2007/03)	14221 (1962/02)	0.156136234932449
1627	14820 (2007/03)	14820 (1970/03)	0.171045790841832
1628	14820 (2007/03)	14221 (1972/01)	0.115776967511983
1629	14820 (2007/03)	14320 (1966/03)	0.122337112246169
1630	14820 (2007/03)	14520 (2003/03)	0.0948012232415902
1631	14820 (2007/03)	14110 (1995/03)	0.107647668393782
1632	14820 (2007/03)	14620 (1987/03)	0.147269740795641
1633	14820 (2007/03)	14520 (1991/03)	0.180780902286061
1634	14820 (2007/03)	14620 (1991/03)	0.134063554204323
1635	14820 (2007/03)	14820 (1987/03)	0.123115058872134
1636	14820 (2007/03)	14820 (1991/03)	0.149150743099788
1637	14820 (2007/03)	14221 (1966/03)	0.114113238967527
1638	14820 (2007/03)	14810 (1983/03)	0.102657459719607
1639	14820 (2007/03)	14430 (1995/03)	0.090198036278915
1640	14820 (2007/03)	14223 (2003/03)	0.0741071049390581
1641	14820 (2007/03)	14810 (1995/03)	0.0813526406889855
1642	14820 (2007/03)	14223 (1995/03)	0.0913282571912014
1643	14820 (2007/03)	14320 (1995/03)	0.100338218714769
1644	14820 (2007/03)	14620 (1979/03)	0.029011786038078
1645	14820 (2007/03)	14620 (1983/03)	0.037234499957004
1646	14820 (2007/03)	14820 (1979/03)	0.024055129906262
1647	14820 (2007/03)	14820 (1983/03)	0.0332267007890808
1648	14820 (2007/03)	14820 (1972/01)	0.0635870026300161
1649	14820 (2007/03)	14820 (1975/09)	0.0474993609951436
1650	14820 (2011/04)	14110 (1999/03)	0.0182373381067706
1651	14820 (2011/04)	14221 (1987/03)	0.0285673753834696
1652	14820 (2011/04)	14901 (1979/03)	0.0207326483369208
1653	14820 (2011/04)	14901 (1999/03)	0.0131266292938381
1654	14820 (2011/04)	14901 (2011/04)	0.0152445909932698
1655	14820 (2011/04)	14901 (1962/02)	0.0114821832127286
1656	14820 (2011/04)	14901 (1972/01)	0.0125939374439823
1657	14820 (2011/04)	14901 (1975/09)	0.0136311830408024
1658	14820 (2011/04)	14901 (1983/03)	0.00995228685719794
1659	14820 (2011/04)	14810 (1991/03)	0.0091988990294075
1660	14820 (2011/04)	14901 (1991/03)	0.0121164291351376
1661	14820 (2011/04)	14901 (1987/03)	0.0110479133019685
1662	14820 (2011/04)	14901 (2007/03)	0.00976296756021292
1663	14820 (2011/04)	14901 (1966/03)	0.00448117904799841
1664	14820 (2011/04)	14223 (1991/03)	0.00554533247127866
1665	14820 (2011/04)	14320 (1999/03)	0.00818644442805517
1666	14820 (2011/04)	14820 (2007/03)	0.416797139719113
1667	14820 (2011/04)	14820 (2011/04)	1
1668	14820 (2011/04)	14620 (2011/04)	0.269493096318829
1669	14820 (2011/04)	14223 (2007/03)	0.264692089349624
1670	14820 (2011/04)	14320 (2007/03)	0.241284655503706
1671	14820 (2011/04)	14320 (2011/04)	0.309128291395061
1672	14820 (2011/04)	14110 (2011/04)	0.314733925132685
1673	14820 (2011/04)	14520 (2011/04)	0.339005842529908
1674	14820 (2011/04)	14620 (1999/03)	0.330378689437535
1675	14820 (2011/04)	14810 (2007/03)	0.330731296889242
1676	14820 (2011/04)	14810 (2011/04)	0.359144259255071
1677	14820 (2011/04)	14310 (1966/03)	0.135627530364372
1678	14820 (2011/04)	14320 (1991/03)	0.0903350515463918
1679	14820 (2011/04)	14110 (1991/03)	0.151456071076012
1680	14820 (2011/04)	14810 (1999/03)	0.138697886045858
1681	14820 (2011/04)	14221 (1983/03)	0.150980144176047
1682	14820 (2011/04)	14222 (1987/03)	0.141769407256133
1683	14820 (2011/04)	14223 (2011/04)	0.154923088735891
1684	14820 (2011/04)	14901 (1995/03)	0.176661713220663
1685	14820 (2011/04)	14810 (2003/03)	0.147725810188164
1686	14820 (2011/04)	14320 (2003/03)	0.177217762422518
1687	14820 (2011/04)	14620 (1995/03)	0.16739335526148
1688	14820 (2011/04)	14820 (2003/03)	0.184266263237519
1689	14820 (2011/04)	14620 (2007/03)	0.172757644538522
1690	14820 (2011/04)	14520 (2007/03)	0.227500371894679
1691	14820 (2011/04)	14901 (2003/03)	0.217627775294293
1692	14820 (2011/04)	14110 (2003/03)	0.249799528588438
1693	14820 (2011/04)	14110 (2007/03)	0.229869287567352
1694	14820 (2011/04)	14420 (1979/03)	0.116138023588923
1695	14820 (2011/04)	14620 (2003/03)	0.151296471407953
1696	14820 (2011/04)	14320 (1983/03)	0.0306222116628389
1697	14820 (2011/04)	14420 (1970/03)	0.0475753604193971
1698	14820 (2011/04)	14320 (1975/09)	0.0390666105440387
1699	14820 (2011/04)	14520 (1975/09)	0.0489611137279531
1700	14820 (2011/04)	14520 (1979/03)	0.0565859792518076
1701	14820 (2011/04)	14320 (1962/02)	0.0651558809023181
1702	14820 (2011/04)	14320 (1972/01)	0.054350960908209
1703	14820 (2011/04)	14620 (1972/01)	0.0467228390686931
1704	14820 (2011/04)	14520 (1970/03)	0.0769250793981361
1705	14820 (2011/04)	14810 (1972/01)	0.0659429767198535
1706	14820 (2011/04)	14620 (1970/03)	0.0980427974947808
1707	14820 (2011/04)	14810 (1970/03)	0.131622920897709
1708	14820 (2011/04)	14810 (1975/09)	0.112207535900699
1709	14820 (2011/04)	14810 (1979/03)	0.133482706224729
1710	14820 (2011/04)	14221 (1975/09)	0.127648101070796
1711	14820 (2011/04)	14221 (1979/03)	0.117685154003575
1712	14820 (2011/04)	14320 (1979/03)	0.146450273055919
1713	14820 (2011/04)	14520 (1995/03)	0.127561409387324
1714	14820 (2011/04)	14520 (1987/03)	0.154443769612309
1715	14820 (2011/04)	14420 (1966/03)	0.147374595159768
1716	14820 (2011/04)	14320 (1987/03)	0.18989349648765
1717	14820 (2011/04)	14810 (1987/03)	0.217833068992863
1718	14820 (2011/04)	14221 (1970/03)	0.175110773515635
1719	14820 (2011/04)	14810 (1966/03)	0.194429219193781
1720	14820 (2011/04)	14520 (1972/01)	0.0895564870879263
1721	14820 (2011/04)	14520 (1983/03)	0.106347323914613
1722	14820 (2011/04)	14620 (1962/02)	0.0746295673760699
1723	14820 (2011/04)	14221 (1962/02)	0.112863796608425
1724	14820 (2011/04)	14820 (1970/03)	0.127424320164187
1725	14820 (2011/04)	14221 (1972/01)	0.0843685300207039
1726	14820 (2011/04)	14320 (1966/03)	0.0865497380834484
1727	14820 (2011/04)	14520 (2003/03)	0.0665568713564949
1728	14820 (2011/04)	14110 (1995/03)	0.0787134777282561
1729	14820 (2011/04)	14620 (1987/03)	0.109198493813878
1730	14820 (2011/04)	14520 (1991/03)	0.132174856051021
1731	14820 (2011/04)	14620 (1991/03)	0.0947503201024328
1732	14820 (2011/04)	14820 (1987/03)	0.0879737950397754
1733	14820 (2011/04)	14820 (1991/03)	0.108665250945253
1734	14820 (2011/04)	14221 (1966/03)	0.07961741940528
1735	14820 (2011/04)	14810 (1983/03)	0.0730207733765894
1736	14820 (2011/04)	14430 (1995/03)	0.065101248338589
1737	14820 (2011/04)	14223 (2003/03)	0.0515553450181589
1738	14820 (2011/04)	14810 (1995/03)	0.0563321182240172
1739	14820 (2011/04)	14223 (1995/03)	0.0643099502880139
1740	14820 (2011/04)	14320 (1995/03)	0.0705765667005977
1741	14820 (2011/04)	14620 (1979/03)	0.0201648162378441
1742	14820 (2011/04)	14620 (1983/03)	0.0251876519716672
1743	14820 (2011/04)	14820 (1979/03)	0.0165696372592924
1744	14820 (2011/04)	14820 (1983/03)	0.0237988679742003
1745	14820 (2011/04)	14820 (1972/01)	0.0440334191582155
1746	14820 (2011/04)	14820 (1975/09)	0.0337344955626366
1747	14620 (2011/04)	14110 (1999/03)	0.0165873137766856
1748	14620 (2011/04)	14221 (1987/03)	0.0217477375565611
1749	14620 (2011/04)	14901 (1979/03)	0.01887604966626
1750	14620 (2011/04)	14901 (1999/03)	0.0130532702118858
1751	14620 (2011/04)	14901 (2011/04)	0.0142392546365474
1752	14620 (2011/04)	14901 (1962/02)	0.0106766375349131
1753	14620 (2011/04)	14901 (1972/01)	0.0113967906637491
1754	14620 (2011/04)	14901 (1975/09)	0.0122311827956989
1755	14620 (2011/04)	14901 (1983/03)	0.00962459057697153
1756	14620 (2011/04)	14810 (1991/03)	0.0101911473913705
1757	14620 (2011/04)	14901 (1991/03)	0.0113567605306027
1758	14620 (2011/04)	14901 (1987/03)	0.0121053880845004
1759	14620 (2011/04)	14901 (2007/03)	0.00993770394541679
1760	14620 (2011/04)	14901 (1966/03)	0.00511453289079928
1761	14620 (2011/04)	14223 (1991/03)	0.00596141339692174
1762	14620 (2011/04)	14320 (1999/03)	0.00747643868793766
1763	14620 (2011/04)	14820 (2007/03)	0.312182569242229
1764	14620 (2011/04)	14820 (2011/04)	0.269493096318829
1765	14620 (2011/04)	14620 (2011/04)	1
1766	14620 (2011/04)	14223 (2007/03)	0.302403974097401
1767	14620 (2011/04)	14320 (2007/03)	0.307880039423664
1768	14620 (2011/04)	14320 (2011/04)	0.312922816728167
1769	14620 (2011/04)	14110 (2011/04)	0.312844001385628
1770	14620 (2011/04)	14520 (2011/04)	0.312758406205408
1771	14620 (2011/04)	14620 (1999/03)	0.315830488347929
1772	14620 (2011/04)	14810 (2007/03)	0.319249002934758
1773	14620 (2011/04)	14810 (2011/04)	0.32537013279706
1774	14620 (2011/04)	14310 (1966/03)	0.172300120716873
1775	14620 (2011/04)	14320 (1991/03)	0.146722047597665
1776	14620 (2011/04)	14110 (1991/03)	0.21035409035409
1777	14620 (2011/04)	14810 (1999/03)	0.206470838654747
1778	14620 (2011/04)	14221 (1983/03)	0.212178730826451
1779	14620 (2011/04)	14222 (1987/03)	0.200995229056584
1780	14620 (2011/04)	14223 (2011/04)	0.221895201555684
1781	14620 (2011/04)	14901 (1995/03)	0.247589393330655
1782	14620 (2011/04)	14810 (2003/03)	0.222509284676247
1783	14620 (2011/04)	14320 (2003/03)	0.248469075321494
1784	14620 (2011/04)	14620 (1995/03)	0.237269716414821
1785	14620 (2011/04)	14820 (2003/03)	0.239588993726226
1786	14620 (2011/04)	14620 (2007/03)	0.242399257961455
1787	14620 (2011/04)	14520 (2007/03)	0.26077832017884
1788	14620 (2011/04)	14901 (2003/03)	0.277234242709313
1789	14620 (2011/04)	14110 (2003/03)	0.294303104610938
1790	14620 (2011/04)	14110 (2007/03)	0.285165401555618
1791	14620 (2011/04)	14420 (1979/03)	0.174608408903545
1792	14620 (2011/04)	14620 (2003/03)	0.206280909990109
1793	14620 (2011/04)	14320 (1983/03)	0.05565463378636
1794	14620 (2011/04)	14420 (1970/03)	0.0787119856887299
1795	14620 (2011/04)	14320 (1975/09)	0.0709206927985415
1796	14620 (2011/04)	14520 (1975/09)	0.081932149010754
1797	14620 (2011/04)	14520 (1979/03)	0.0975856327307326
1798	14620 (2011/04)	14320 (1962/02)	0.101034482758621
1799	14620 (2011/04)	14320 (1972/01)	0.0912823564415353
1800	14620 (2011/04)	14620 (1972/01)	0.0801632065282611
1801	14620 (2011/04)	14520 (1970/03)	0.121698601760746
1802	14620 (2011/04)	14810 (1972/01)	0.111791730474732
1803	14620 (2011/04)	14620 (1970/03)	0.159501807955002
1804	14620 (2011/04)	14810 (1970/03)	0.196972972972973
1805	14620 (2011/04)	14810 (1975/09)	0.177247191011236
1806	14620 (2011/04)	14810 (1979/03)	0.203097826086957
1807	14620 (2011/04)	14221 (1975/09)	0.187894141109255
1808	14620 (2011/04)	14221 (1979/03)	0.181590934340629
1809	14620 (2011/04)	14320 (1979/03)	0.21690020778944
1810	14620 (2011/04)	14520 (1995/03)	0.200186577402184
1811	14620 (2011/04)	14520 (1987/03)	0.213223647233151
1812	14620 (2011/04)	14420 (1966/03)	0.214000630185905
1813	14620 (2011/04)	14320 (1987/03)	0.246023954447281
1814	14620 (2011/04)	14810 (1987/03)	0.26687729405752
1815	14620 (2011/04)	14221 (1970/03)	0.237379595541883
1816	14620 (2011/04)	14810 (1966/03)	0.253281407759988
1817	14620 (2011/04)	14520 (1972/01)	0.139253336336505
1818	14620 (2011/04)	14520 (1983/03)	0.164701323146764
1819	14620 (2011/04)	14620 (1962/02)	0.123465951252925
1820	14620 (2011/04)	14221 (1962/02)	0.166784953867991
1821	14620 (2011/04)	14820 (1970/03)	0.18323147850327
1822	14620 (2011/04)	14221 (1972/01)	0.130972551677397
1823	14620 (2011/04)	14320 (1966/03)	0.14317854052495
1824	14620 (2011/04)	14520 (2003/03)	0.114225153085257
1825	14620 (2011/04)	14110 (1995/03)	0.128448325718582
1826	14620 (2011/04)	14620 (1987/03)	0.172861130877443
1827	14620 (2011/04)	14520 (1991/03)	0.198549064528446
1828	14620 (2011/04)	14620 (1991/03)	0.156957928802589
1829	14620 (2011/04)	14820 (1987/03)	0.141363350665676
1830	14620 (2011/04)	14820 (1991/03)	0.16571078567849
1831	14620 (2011/04)	14221 (1966/03)	0.132800278115766
1832	14620 (2011/04)	14810 (1983/03)	0.124970608981895
1833	14620 (2011/04)	14430 (1995/03)	0.112712360867018
1834	14620 (2011/04)	14223 (2003/03)	0.0924359594006767
1835	14620 (2011/04)	14810 (1995/03)	0.0998625470626905
1836	14620 (2011/04)	14223 (1995/03)	0.115183874257604
1837	14620 (2011/04)	14320 (1995/03)	0.125536543776092
1838	14620 (2011/04)	14620 (1979/03)	0.0366005736376107
1839	14620 (2011/04)	14620 (1983/03)	0.0471119915805114
1840	14620 (2011/04)	14820 (1979/03)	0.0273509526736325
1841	14620 (2011/04)	14820 (1983/03)	0.0392767698979904
1842	14620 (2011/04)	14820 (1972/01)	0.0781627233220666
1843	14620 (2011/04)	14820 (1975/09)	0.0549990894190494
1844	14223 (2007/03)	14110 (1999/03)	0.0186147912124769
1845	14223 (2007/03)	14221 (1987/03)	0.0228991533339359
1846	14223 (2007/03)	14901 (1979/03)	0.0197237891460805
1847	14223 (2007/03)	14901 (1999/03)	0.0150771746907901
1848	14223 (2007/03)	14901 (2011/04)	0.0157974043649443
1849	14223 (2007/03)	14901 (1962/02)	0.0130539161748525
1850	14223 (2007/03)	14901 (1972/01)	0.0144515998174535
1851	14223 (2007/03)	14901 (1975/09)	0.0147139235472486
1852	14223 (2007/03)	14901 (1983/03)	0.0109267961274982
1853	14223 (2007/03)	14810 (1991/03)	0.0112846232759603
1854	14223 (2007/03)	14901 (1991/03)	0.0137419622484962
1855	14223 (2007/03)	14901 (1987/03)	0.012216404886562
1856	14223 (2007/03)	14901 (2007/03)	0.0112502771004212
1857	14223 (2007/03)	14901 (1966/03)	0.00555452693945566
1858	14223 (2007/03)	14223 (1991/03)	0.00706952726378558
1859	14223 (2007/03)	14320 (1999/03)	0.00922619047619048
1860	14223 (2007/03)	14820 (2007/03)	0.314523955001258
1861	14223 (2007/03)	14820 (2011/04)	0.264692089349624
1862	14223 (2007/03)	14620 (2011/04)	0.302403974097401
1863	14223 (2007/03)	14223 (2007/03)	1
1864	14223 (2007/03)	14320 (2007/03)	0.350312779267203
1865	14223 (2007/03)	14320 (2011/04)	0.334153871829105
1866	14223 (2007/03)	14110 (2011/04)	0.345852301466869
1867	14223 (2007/03)	14520 (2011/04)	0.342322246564429
1868	14223 (2007/03)	14620 (1999/03)	0.349130417156525
1869	14223 (2007/03)	14810 (2007/03)	0.359981802390504
1870	14223 (2007/03)	14810 (2011/04)	0.344812147893892
1871	14223 (2007/03)	14310 (1966/03)	0.171728971962617
1872	14223 (2007/03)	14320 (1991/03)	0.180007758955127
1873	14223 (2007/03)	14110 (1991/03)	0.197964700270313
1874	14223 (2007/03)	14810 (1999/03)	0.216647865582141
1875	14223 (2007/03)	14221 (1983/03)	0.241333410498293
1876	14223 (2007/03)	14222 (1987/03)	0.227509250693802
1877	14223 (2007/03)	14223 (2011/04)	0.266013700276409
1878	14223 (2007/03)	14901 (1995/03)	0.269579831932773
1879	14223 (2007/03)	14810 (2003/03)	0.252088541984267
1880	14223 (2007/03)	14320 (2003/03)	0.291210382988586
1881	14223 (2007/03)	14620 (1995/03)	0.276749515247664
1882	14223 (2007/03)	14820 (2003/03)	0.259855941056799
1883	14223 (2007/03)	14620 (2007/03)	0.274925876402535
1884	14223 (2007/03)	14520 (2007/03)	0.320896684136786
1885	14223 (2007/03)	14901 (2003/03)	0.311521898960193
1886	14223 (2007/03)	14110 (2003/03)	0.315996923668525
1887	14223 (2007/03)	14110 (2007/03)	0.323131747196311
1888	14223 (2007/03)	14420 (1979/03)	0.206512855975357
1889	14223 (2007/03)	14620 (2003/03)	0.227194872644898
1890	14223 (2007/03)	14320 (1983/03)	0.0609557522123894
1891	14223 (2007/03)	14420 (1970/03)	0.0885331143951834
1892	14223 (2007/03)	14320 (1975/09)	0.0844862701032376
1893	14223 (2007/03)	14520 (1975/09)	0.0983966013430177
1894	14223 (2007/03)	14520 (1979/03)	0.108787465940054
1895	14223 (2007/03)	14320 (1962/02)	0.111416601204504
1896	14223 (2007/03)	14320 (1972/01)	0.103304656561519
1897	14223 (2007/03)	14620 (1972/01)	0.088994424943217
1898	14223 (2007/03)	14520 (1970/03)	0.13156002875629
1899	14223 (2007/03)	14810 (1972/01)	0.122646584185046
1900	14223 (2007/03)	14620 (1970/03)	0.18425548692338
1901	14223 (2007/03)	14810 (1970/03)	0.229386045938789
1902	14223 (2007/03)	14810 (1975/09)	0.208405741134067
1903	14223 (2007/03)	14810 (1979/03)	0.237566662532556
1904	14223 (2007/03)	14221 (1975/09)	0.22420170139317
1905	14223 (2007/03)	14221 (1979/03)	0.225117114804595
1906	14223 (2007/03)	14320 (1979/03)	0.261525309885815
1907	14223 (2007/03)	14520 (1995/03)	0.214818927756185
1908	14223 (2007/03)	14520 (1987/03)	0.236538792361947
1909	14223 (2007/03)	14420 (1966/03)	0.234711328654833
1910	14223 (2007/03)	14320 (1987/03)	0.298053255761915
1911	14223 (2007/03)	14810 (1987/03)	0.30525494276795
1912	14223 (2007/03)	14221 (1970/03)	0.281807235823634
1913	14223 (2007/03)	14810 (1966/03)	0.281079051807358
1914	14223 (2007/03)	14520 (1972/01)	0.15859059110455
1915	14223 (2007/03)	14520 (1983/03)	0.178846033631306
1916	14223 (2007/03)	14620 (1962/02)	0.135829709909793
1917	14223 (2007/03)	14221 (1962/02)	0.193383907474195
1918	14223 (2007/03)	14820 (1970/03)	0.201207729468599
1919	14223 (2007/03)	14221 (1972/01)	0.149732620320856
1920	14223 (2007/03)	14320 (1966/03)	0.159185014788038
1921	14223 (2007/03)	14520 (2003/03)	0.132039753904401
1922	14223 (2007/03)	14110 (1995/03)	0.153620873269436
1923	14223 (2007/03)	14620 (1987/03)	0.192059952929518
1924	14223 (2007/03)	14520 (1991/03)	0.234670326242904
1925	14223 (2007/03)	14620 (1991/03)	0.186091350309155
1926	14223 (2007/03)	14820 (1987/03)	0.166732231838447
1927	14223 (2007/03)	14820 (1991/03)	0.187100449395531
1928	14223 (2007/03)	14221 (1966/03)	0.158298326331933
1929	14223 (2007/03)	14810 (1983/03)	0.147438933622031
1930	14223 (2007/03)	14430 (1995/03)	0.128835179590467
1931	14223 (2007/03)	14223 (2003/03)	0.1116392869626
1932	14223 (2007/03)	14810 (1995/03)	0.116509531346776
1933	14223 (2007/03)	14223 (1995/03)	0.127998900116863
1934	14223 (2007/03)	14320 (1995/03)	0.145539271965962
1935	14223 (2007/03)	14620 (1979/03)	0.0440156114483955
1936	14223 (2007/03)	14620 (1983/03)	0.0564279056427906
1937	14223 (2007/03)	14820 (1979/03)	0.0341515474919957
1938	14223 (2007/03)	14820 (1983/03)	0.0462688672591339
1939	14223 (2007/03)	14820 (1972/01)	0.0900055601890464
1940	14223 (2007/03)	14820 (1975/09)	0.0649523542600897
1941	14320 (2007/03)	14110 (1999/03)	0.0163605563480742
1942	14320 (2007/03)	14221 (1987/03)	0.0199899421674629
1943	14320 (2007/03)	14901 (1979/03)	0.0178321390330286
1944	14320 (2007/03)	14901 (1999/03)	0.0142494200817409
1945	14320 (2007/03)	14901 (2011/04)	0.0150151721251439
1946	14320 (2007/03)	14901 (1962/02)	0.0113765029384806
1947	14320 (2007/03)	14901 (1972/01)	0.0119737561509021
1948	14320 (2007/03)	14901 (1975/09)	0.0131219538321461
1949	14320 (2007/03)	14901 (1983/03)	0.0108756102082432
1950	14320 (2007/03)	14810 (1991/03)	0.0109514031485284
1951	14320 (2007/03)	14901 (1991/03)	0.0130759301868792
1952	14320 (2007/03)	14901 (1987/03)	0.0123945601652608
1953	14320 (2007/03)	14901 (2007/03)	0.0113512860765608
1954	14320 (2007/03)	14901 (1966/03)	0.0060515400829537
1955	14320 (2007/03)	14223 (1991/03)	0.0071041948579161
1956	14320 (2007/03)	14320 (1999/03)	0.00986476775331548
1957	14320 (2007/03)	14820 (2007/03)	0.290734471592582
1958	14320 (2007/03)	14820 (2011/04)	0.241284655503706
1959	14320 (2007/03)	14620 (2011/04)	0.307880039423664
1960	14320 (2007/03)	14223 (2007/03)	0.350312779267203
1961	14320 (2007/03)	14320 (2007/03)	1
1962	14320 (2007/03)	14320 (2011/04)	0.330307262569832
1963	14320 (2007/03)	14110 (2011/04)	0.332632685233841
1964	14320 (2007/03)	14520 (2011/04)	0.333250527884735
1965	14320 (2007/03)	14620 (1999/03)	0.341239027683997
1966	14320 (2007/03)	14810 (2007/03)	0.357643394757332
1967	14320 (2007/03)	14810 (2011/04)	0.338550949244479
1968	14320 (2007/03)	14310 (1966/03)	0.165424095083739
1969	14320 (2007/03)	14320 (1991/03)	0.183790276992651
1970	14320 (2007/03)	14110 (1991/03)	0.187475384009453
1971	14320 (2007/03)	14810 (1999/03)	0.217472118959108
1972	14320 (2007/03)	14221 (1983/03)	0.240179015415216
1973	14320 (2007/03)	14222 (1987/03)	0.227696901829041
1974	14320 (2007/03)	14223 (2011/04)	0.264667872835358
1975	14320 (2007/03)	14901 (1995/03)	0.270560691559611
1976	14320 (2007/03)	14810 (2003/03)	0.268982067862143
1977	14320 (2007/03)	14320 (2003/03)	0.325849862873908
1978	14320 (2007/03)	14620 (1995/03)	0.287350470857725
1979	14320 (2007/03)	14820 (2003/03)	0.261248527679623
1980	14320 (2007/03)	14620 (2007/03)	0.277142321395087
1981	14320 (2007/03)	14520 (2007/03)	0.321456150027579
1982	14320 (2007/03)	14901 (2003/03)	0.308275285594873
1983	14320 (2007/03)	14110 (2003/03)	0.311492854971116
1984	14320 (2007/03)	14110 (2007/03)	0.323249206083904
1985	14320 (2007/03)	14420 (1979/03)	0.216569267789618
1986	14320 (2007/03)	14620 (2003/03)	0.233343256921703
1987	14320 (2007/03)	14320 (1983/03)	0.0669988925802879
1988	14320 (2007/03)	14420 (1970/03)	0.0941319365368557
1989	14320 (2007/03)	14320 (1975/09)	0.0918415283432509
1990	14320 (2007/03)	14520 (1975/09)	0.102571883772096
1991	14320 (2007/03)	14520 (1979/03)	0.115219195653814
1992	14320 (2007/03)	14320 (1962/02)	0.111981037207298
1993	14320 (2007/03)	14320 (1972/01)	0.114049084416078
1994	14320 (2007/03)	14620 (1972/01)	0.0943468296409473
1995	14320 (2007/03)	14520 (1970/03)	0.134974167623421
1996	14320 (2007/03)	14810 (1972/01)	0.131046286649799
1997	14320 (2007/03)	14620 (1970/03)	0.196077012159815
1998	14320 (2007/03)	14810 (1970/03)	0.234672728488333
1999	14320 (2007/03)	14810 (1975/09)	0.218047232992598
[truncated: 7,410 more rows]
