# Supplementary material for: Dataset of Jaccard similarity indices from 1,597 European political manifestos across 27 countries (1945–2017)
Source: Data Brief. 2019 Apr 9;24:103907. doi: 10.1016/j.dib.2019.103907 (PMC6479077; doi:10.1016/j.dib.2019.103907)
Supplement: Multimedia component 3 [file mmc3.zip › Denmark.csv]

	referenceParty	comparedParty	Jaccard Similarity
1	13220 (1960/11)	13220 (1960/11)	1
2	13220 (1960/11)	13421 (1960/11)	0.0349740932642487
3	13220 (1960/11)	13320 (2001/11)	0.0134906572164948
4	13220 (1960/11)	13520 (2001/11)	0.0137177230046948
5	13220 (1960/11)	13720 (2001/11)	0.0104022927502388
6	13220 (1960/11)	13951 (1981/12)	0.0159646264835932
7	13220 (1960/11)	13951 (1973/12)	0.0232859923581573
8	13220 (1960/11)	13951 (1975/01)	0.0188305252725471
9	13220 (1960/11)	13229 (2005/02)	0.0294828419526341
10	13220 (1960/11)	13320 (1994/09)	0.0275123748129389
11	13220 (1960/11)	13320 (2005/02)	0.0257603972687772
12	13220 (1960/11)	13320 (1998/03)	0.0221483942414175
13	13220 (1960/11)	13620 (1998/03)	0.0289635793796606
14	13220 (1960/11)	13520 (1987/09)	0.0261230951909757
15	13220 (1960/11)	13330 (1994/09)	0.0258397932816537
16	13220 (1960/11)	13330 (1998/03)	0.0282750203417413
17	13220 (1960/11)	13229 (2007/11)	0.0250385868633168
18	13220 (1960/11)	13229 (2011/09)	0.0174528556762306
19	13220 (1960/11)	13230 (2001/11)	0.0215638723209019
20	13220 (1960/11)	13230 (2005/02)	0.0226193168966297
21	13220 (1960/11)	13230 (1990/12)	0.0267111853088481
22	13220 (1960/11)	13230 (1998/03)	0.024481593130538
23	13220 (1960/11)	13230 (2011/09)	0.0177273533061514
24	13220 (1960/11)	13520 (2005/02)	0.025088161209068
25	13220 (1960/11)	13720 (2011/09)	0.0203213906083912
26	13220 (1960/11)	13520 (1988/05)	0.0240564433866032
27	13220 (1960/11)	13620 (1977/02)	0.0249762883338603
28	13220 (1960/11)	13420 (1964/09)	0.0238420165368869
29	13220 (1960/11)	13422 (1966/11)	0.021932424422051
30	13220 (1960/11)	13320 (1966/11)	0.0201107548819586
31	13220 (1960/11)	13410 (1968/01)	0.0205057691158008
32	13220 (1960/11)	13520 (1981/12)	0.0190108270218065
33	13220 (1960/11)	13520 (1984/01)	0.0274057102573141
34	13220 (1960/11)	13410 (1988/05)	0.0235078359453151
35	13220 (1960/11)	13230 (1981/12)	0.0233535730966838
36	13220 (1960/11)	13230 (1988/05)	0.0220460259137498
37	13220 (1960/11)	13230 (1994/09)	0.0178658358485055
38	13220 (1960/11)	13230 (1971/09)	0.0231080300404391
39	13220 (1960/11)	13230 (1977/02)	0.0243557276925369
40	13220 (1960/11)	13330 (2005/02)	0.0475017593244194
41	13220 (1960/11)	13001 (2011/09)	0.0374848851269649
42	13220 (1960/11)	13720 (2005/02)	0.0479180436219432
43	13220 (1960/11)	13720 (2007/11)	0.0427728613569322
44	13220 (1960/11)	13001 (2007/11)	0.0420070011668611
45	13220 (1960/11)	13410 (2007/11)	0.0425985090521832
46	13220 (1960/11)	13420 (1998/03)	0.0361798350625166
47	13220 (1960/11)	13420 (2001/11)	0.0332212774372157
48	13220 (1960/11)	13230 (2007/11)	0.0379195490648219
49	13220 (1960/11)	13620 (2001/11)	0.0423200859291085
50	13220 (1960/11)	13620 (2011/09)	0.0403405635515913
51	13220 (1960/11)	13320 (1990/12)	0.0398601398601399
52	13220 (1960/11)	13330 (1990/12)	0.0335757057313944
53	13220 (1960/11)	13520 (1975/01)	0.0421749738584873
54	13220 (1960/11)	13520 (1998/03)	0.0399455288243305
55	13220 (1960/11)	13520 (1990/12)	0.0444381545428814
56	13220 (1960/11)	13520 (1994/09)	0.0385270327799063
57	13220 (1960/11)	13410 (1987/09)	0.0400489147049832
58	13220 (1960/11)	13410 (1994/09)	0.0430210325047801
59	13220 (1960/11)	13410 (1977/02)	0.0455776173285199
60	13220 (1960/11)	13410 (1966/11)	0.0400435255712731
61	13220 (1960/11)	13410 (1973/12)	0.0467055879899917
62	13220 (1960/11)	13221 (1987/09)	0.046294075317822
63	13220 (1960/11)	13410 (2001/11)	0.0451127819548872
64	13220 (1960/11)	13410 (2005/02)	0.0467239527389903
65	13220 (1960/11)	13330 (1975/01)	0.0376579829765282
66	13220 (1960/11)	13330 (1979/10)	0.0390492359932088
67	13220 (1960/11)	13952 (1984/01)	0.0519136036377416
68	13220 (1960/11)	13952 (1973/12)	0.0392253003187056
69	13220 (1960/11)	13952 (1975/01)	0.0417112299465241
70	13220 (1960/11)	13952 (1977/02)	0.0504854368932039
71	13220 (1960/11)	13952 (1979/10)	0.048124191461837
72	13220 (1960/11)	13410 (1975/01)	0.0435345944545219
73	13220 (1960/11)	13410 (1990/12)	0.0432131495227996
74	13220 (1960/11)	13420 (1984/01)	0.0426847218133647
75	13220 (1960/11)	13420 (1979/10)	0.0459802538787024
76	13220 (1960/11)	13420 (1981/12)	0.0436829714883599
77	13220 (1960/11)	13320 (1979/10)	0.0406563801126623
78	13220 (1960/11)	13320 (1981/12)	0.0412155745489079
79	13220 (1960/11)	13420 (1960/11)	0.0421501302391665
80	13220 (1960/11)	13420 (1971/09)	0.0401284109149278
81	13220 (1960/11)	13952 (1960/11)	0.0403120936280884
82	13220 (1960/11)	13620 (1979/10)	0.0389873417721519
83	13220 (1960/11)	13620 (1981/12)	0.0365882632454265
84	13220 (1960/11)	13420 (1975/01)	0.0399415489527521
85	13220 (1960/11)	13420 (1973/12)	0.0399044205495818
86	13220 (1960/11)	13420 (1977/02)	0.0387382401770891
87	13220 (1960/11)	13422 (1968/01)	0.0351537978656623
88	13220 (1960/11)	13229 (1994/09)	0.0377912309667951
89	13220 (1960/11)	13320 (1987/09)	0.0389497478699357
90	13220 (1960/11)	13620 (1987/09)	0.0234857849196539
91	13220 (1960/11)	13951 (1994/09)	0.0250188111361926
92	13220 (1960/11)	13420 (1987/09)	0.0274448705656759
93	13220 (1960/11)	13420 (1994/09)	0.0261819755490642
94	13220 (1960/11)	13620 (2007/11)	0.0316957210776545
95	13220 (1960/11)	13420 (2005/02)	0.0217755443886097
96	13220 (1960/11)	13620 (2005/02)	0.0307979468035464
97	13220 (1960/11)	13420 (2007/11)	0.0319557535719773
98	13220 (1960/11)	13420 (2011/09)	0.0282341487160764
99	13220 (1960/11)	13229 (1998/03)	0.0328780981284775
100	13220 (1960/11)	13229 (2001/11)	0.0259377494014366
101	13220 (1960/11)	13410 (1998/03)	0.0316542802091935
102	13220 (1960/11)	13620 (1990/12)	0.0293182132485133
103	13220 (1960/11)	13620 (1994/09)	0.0338593534548797
104	13220 (1960/11)	13410 (2011/09)	0.029575977063528
105	13220 (1960/11)	13320 (2007/11)	0.0308075307297339
106	13220 (1960/11)	13320 (2011/09)	0.035164196454519
107	13220 (1960/11)	13330 (1987/09)	0.0278445766358689
108	13220 (1960/11)	13330 (1988/05)	0.0271487390633042
109	13220 (1960/11)	13330 (1977/02)	0.0293748036443607
110	13220 (1960/11)	13330 (1981/12)	0.0374572583152005
111	13220 (1960/11)	13330 (1984/01)	0.0281553398058252
112	13220 (1960/11)	13230 (1966/11)	0.0359501100513573
113	13220 (1960/11)	13230 (1968/01)	0.0286510147234381
114	13220 (1960/11)	13620 (1975/01)	0.0369747899159664
115	13220 (1960/11)	13320 (1973/12)	0.0353172007848267
116	13220 (1960/11)	13320 (1975/01)	0.0306864456079116
117	13220 (1960/11)	13320 (1984/01)	0.0337155337155337
118	13220 (1960/11)	13410 (1964/09)	0.036254839845125
119	13220 (1960/11)	13620 (1964/09)	0.0368977252373276
120	13220 (1960/11)	13952 (1966/11)	0.0326936744847193
121	13220 (1960/11)	13952 (1968/01)	0.0304452204277608
122	13220 (1960/11)	13320 (1960/11)	0.0395578824898197
123	13220 (1960/11)	13230 (1960/11)	0.0284208350558082
124	13220 (1960/11)	13230 (1964/09)	0.0304246071547977
125	13220 (1960/11)	13952 (1964/09)	0.0338983050847458
126	13220 (1960/11)	13421 (1964/09)	0.0293169768167169
127	13220 (1960/11)	13421 (1966/11)	0.0318157614483493
128	13220 (1960/11)	13951 (1990/12)	0.0361031518624642
129	13220 (1960/11)	13951 (1987/09)	0.0269238497086598
130	13220 (1960/11)	13951 (1977/02)	0.0252770756367879
131	13220 (1960/11)	13951 (1979/10)	0.0305326246748841
132	13220 (1960/11)	13410 (1960/11)	0.0308982564555286
133	13220 (1960/11)	13520 (1979/10)	0.027027027027027
134	13220 (1960/11)	13220 (1968/01)	0.0336743393009378
135	13220 (1960/11)	13220 (1971/09)	0.0312137509227038
136	13220 (1960/11)	13220 (1975/01)	0.0323039029935582
137	13220 (1960/11)	13210 (1979/10)	0.0258201432487399
138	13220 (1960/11)	13210 (1981/12)	0.0256077194284654
139	13220 (1960/11)	13210 (1984/01)	0.0243673050615595
140	13220 (1960/11)	13210 (1971/09)	0.0278587625526401
141	13220 (1960/11)	13210 (1973/12)	0.0251465597037951
142	13220 (1960/11)	13210 (1975/01)	0.0252043596730245
143	13220 (1960/11)	13952 (1971/09)	0.036241180243746
144	13220 (1960/11)	13230 (1987/09)	0.0332339791356185
145	13220 (1960/11)	13420 (1990/12)	0.0268804527234143
146	13220 (1960/11)	13410 (1981/12)	0.033432998097309
147	13220 (1960/11)	13410 (1971/09)	0.0313173576771903
148	13220 (1960/11)	13410 (1984/01)	0.0264533989541679
149	13220 (1960/11)	13320 (1988/05)	0.0279369627507163
150	13220 (1960/11)	13420 (1968/01)	0.0337278859615629
151	13220 (1960/11)	13620 (1968/01)	0.0283132530120482
152	13220 (1960/11)	13220 (1964/09)	0.0491441192711209
153	13220 (1960/11)	13210 (1977/02)	0.0300168197696985
154	13220 (1960/11)	13220 (1979/10)	0.0374747317679988
155	13220 (1960/11)	13230 (1979/10)	0.0353192056510729
156	13220 (1960/11)	13220 (1977/02)	0.0446537059538275
157	13220 (1960/11)	13220 (1981/12)	0.0601953986763316
158	13220 (1960/11)	13220 (1984/01)	0.0453773355981558
159	13220 (1960/11)	13320 (1971/09)	0.0482274033854998
160	13220 (1960/11)	13320 (1977/02)	0.0517051705170517
161	13220 (1960/11)	13230 (1975/01)	0.0496518316681804
162	13220 (1960/11)	13220 (1966/11)	0.0617794856636122
163	13220 (1960/11)	13210 (1968/01)	0.0380467955239064
164	13220 (1960/11)	13230 (1973/12)	0.0410841041084104
165	13220 (1960/11)	13320 (1968/01)	0.0458989679521999
166	13220 (1960/11)	13720 (1998/03)	0.0425191815856778
167	13220 (1960/11)	13951 (1998/03)	0.0466888994759409
168	13220 (1960/11)	13410 (1979/10)	0.0443886097152429
169	13220 (1960/11)	13620 (1966/11)	0.0421008753647353
170	13220 (1960/11)	13220 (1973/12)	0.0681133212778782
171	13220 (1960/11)	13230 (1984/01)	0.0512483574244415
172	13220 (1960/11)	13620 (1984/01)	0.0459126539753639
173	13220 (1960/11)	13951 (1984/01)	0.0357014064190408
174	13220 (1960/11)	13420 (1988/05)	0.0415006640106242
175	13220 (1960/11)	13620 (1988/05)	0.0532967032967033
176	13421 (1960/11)	13220 (1960/11)	0.0349740932642487
177	13421 (1960/11)	13421 (1960/11)	1
178	13421 (1960/11)	13320 (2001/11)	0.0175028709460262
179	13421 (1960/11)	13520 (2001/11)	0.0178519803411391
180	13421 (1960/11)	13720 (2001/11)	0.0149332211589021
181	13421 (1960/11)	13951 (1981/12)	0.022175483516986
182	13421 (1960/11)	13951 (1973/12)	0.0285035629453682
183	13421 (1960/11)	13951 (1975/01)	0.0244375067283884
184	13421 (1960/11)	13229 (2005/02)	0.0282986703034436
185	13421 (1960/11)	13320 (1994/09)	0.0271621034332899
186	13421 (1960/11)	13320 (2005/02)	0.0253313696612666
187	13421 (1960/11)	13320 (1998/03)	0.0261304062909568
188	13421 (1960/11)	13620 (1998/03)	0.0279255319148936
189	13421 (1960/11)	13520 (1987/09)	0.0272410217739655
190	13421 (1960/11)	13330 (1994/09)	0.0263929618768328
191	13421 (1960/11)	13330 (1998/03)	0.0313136209403781
192	13421 (1960/11)	13229 (2007/11)	0.0243742306114075
193	13421 (1960/11)	13229 (2011/09)	0.0206147519375758
194	13421 (1960/11)	13230 (2001/11)	0.0221376466856962
195	13421 (1960/11)	13230 (2005/02)	0.0216051620387153
196	13421 (1960/11)	13230 (1990/12)	0.0255192878338279
197	13421 (1960/11)	13230 (1998/03)	0.0238012205754141
198	13421 (1960/11)	13230 (2011/09)	0.0207590569292697
199	13421 (1960/11)	13520 (2005/02)	0.0281487174560477
200	13421 (1960/11)	13720 (2011/09)	0.0238239941655524
201	13421 (1960/11)	13520 (1988/05)	0.0321759829270295
202	13421 (1960/11)	13620 (1977/02)	0.0299145299145299
203	13421 (1960/11)	13420 (1964/09)	0.0302513186472231
204	13421 (1960/11)	13422 (1966/11)	0.0299139812556169
205	13421 (1960/11)	13320 (1966/11)	0.0227491915810972
206	13421 (1960/11)	13410 (1968/01)	0.0256440144538991
207	13421 (1960/11)	13520 (1981/12)	0.022512672696551
208	13421 (1960/11)	13520 (1984/01)	0.0263601145359609
209	13421 (1960/11)	13410 (1988/05)	0.0266153599486933
210	13421 (1960/11)	13230 (1981/12)	0.0240769429382907
211	13421 (1960/11)	13230 (1988/05)	0.0237455477098044
212	13421 (1960/11)	13230 (1994/09)	0.0200808945990959
213	13421 (1960/11)	13230 (1971/09)	0.0279079527173533
214	13421 (1960/11)	13230 (1977/02)	0.026302551203737
215	13421 (1960/11)	13330 (2005/02)	0.0317927583161613
216	13421 (1960/11)	13001 (2011/09)	0.0363519036351904
217	13421 (1960/11)	13720 (2005/02)	0.0346853146853147
218	13421 (1960/11)	13720 (2007/11)	0.032004064008128
219	13421 (1960/11)	13001 (2007/11)	0.0301507537688442
220	13421 (1960/11)	13410 (2007/11)	0.0349462365591398
221	13421 (1960/11)	13420 (1998/03)	0.0360740220192082
222	13421 (1960/11)	13420 (2001/11)	0.0293433530148506
223	13421 (1960/11)	13230 (2007/11)	0.0289887640449438
224	13421 (1960/11)	13620 (2001/11)	0.0356111645813282
225	13421 (1960/11)	13620 (2011/09)	0.0337899543378995
226	13421 (1960/11)	13320 (1990/12)	0.0324917218543046
227	13421 (1960/11)	13330 (1990/12)	0.0287852619458837
228	13421 (1960/11)	13520 (1975/01)	0.0377581120943953
229	13421 (1960/11)	13520 (1998/03)	0.0386178861788618
230	13421 (1960/11)	13520 (1990/12)	0.0407105847520355
231	13421 (1960/11)	13520 (1994/09)	0.0396077677369737
232	13421 (1960/11)	13410 (1987/09)	0.0336664913203577
233	13421 (1960/11)	13410 (1994/09)	0.0379574003276898
234	13421 (1960/11)	13410 (1977/02)	0.0352988367428801
235	13421 (1960/11)	13410 (1966/11)	0.0369284876905041
236	13421 (1960/11)	13410 (1973/12)	0.0457978075517661
237	13421 (1960/11)	13221 (1987/09)	0.0386576040781648
238	13421 (1960/11)	13410 (2001/11)	0.0361711513012792
239	13421 (1960/11)	13410 (2005/02)	0.0375058602906704
240	13421 (1960/11)	13330 (1975/01)	0.0452457510335324
241	13421 (1960/11)	13330 (1979/10)	0.0429128738621586
242	13421 (1960/11)	13952 (1984/01)	0.0449082858950032
243	13421 (1960/11)	13952 (1973/12)	0.0421950153038916
244	13421 (1960/11)	13952 (1975/01)	0.0453686200378072
245	13421 (1960/11)	13952 (1977/02)	0.039508552156107
246	13421 (1960/11)	13952 (1979/10)	0.0418657565415245
247	13421 (1960/11)	13410 (1975/01)	0.044006417602567
248	13421 (1960/11)	13410 (1990/12)	0.0335803612783696
249	13421 (1960/11)	13420 (1984/01)	0.038795303726391
250	13421 (1960/11)	13420 (1979/10)	0.0405305821665438
251	13421 (1960/11)	13420 (1981/12)	0.0441414374855558
252	13421 (1960/11)	13320 (1979/10)	0.0443812855268911
253	13421 (1960/11)	13320 (1981/12)	0.0421362926998439
254	13421 (1960/11)	13420 (1960/11)	0.0346347607052897
255	13421 (1960/11)	13420 (1971/09)	0.0458488228004957
256	13421 (1960/11)	13952 (1960/11)	0.0462107208872458
257	13421 (1960/11)	13620 (1979/10)	0.0437133844073907
258	13421 (1960/11)	13620 (1981/12)	0.0305520438263801
259	13421 (1960/11)	13420 (1975/01)	0.036732929991357
260	13421 (1960/11)	13420 (1973/12)	0.0356536502546689
261	13421 (1960/11)	13420 (1977/02)	0.0356482259963007
262	13421 (1960/11)	13422 (1968/01)	0.0334088335220838
263	13421 (1960/11)	13229 (1994/09)	0.0365342718283895
264	13421 (1960/11)	13320 (1987/09)	0.0325500158780565
265	13421 (1960/11)	13620 (1987/09)	0.0278978388998035
266	13421 (1960/11)	13951 (1994/09)	0.0249372084678866
267	13421 (1960/11)	13420 (1987/09)	0.027548831432765
268	13421 (1960/11)	13420 (1994/09)	0.0265532089399221
269	13421 (1960/11)	13620 (2007/11)	0.0283459964932788
270	13421 (1960/11)	13420 (2005/02)	0.0247011952191235
271	13421 (1960/11)	13620 (2005/02)	0.0299409817187275
272	13421 (1960/11)	13420 (2007/11)	0.0311699402220325
273	13421 (1960/11)	13420 (2011/09)	0.0274693830834383
274	13421 (1960/11)	13229 (1998/03)	0.0327487195405867
275	13421 (1960/11)	13229 (2001/11)	0.0308924485125858
276	13421 (1960/11)	13410 (1998/03)	0.0291137617032192
277	13421 (1960/11)	13620 (1990/12)	0.0287816210635003
278	13421 (1960/11)	13620 (1994/09)	0.035287421741605
279	13421 (1960/11)	13410 (2011/09)	0.0346235045742435
280	13421 (1960/11)	13320 (2007/11)	0.0321789321789322
281	13421 (1960/11)	13320 (2011/09)	0.0351731601731602
282	13421 (1960/11)	13330 (1987/09)	0.0337038365005378
283	13421 (1960/11)	13330 (1988/05)	0.0346462436177972
284	13421 (1960/11)	13330 (1977/02)	0.0379654060392847
285	13421 (1960/11)	13330 (1981/12)	0.0384948096885813
286	13421 (1960/11)	13330 (1984/01)	0.0354348826507133
287	13421 (1960/11)	13230 (1966/11)	0.034492160872529
288	13421 (1960/11)	13230 (1968/01)	0.0302398331595412
289	13421 (1960/11)	13620 (1975/01)	0.0390940117902575
290	13421 (1960/11)	13320 (1973/12)	0.038135593220339
291	13421 (1960/11)	13320 (1975/01)	0.0332428765264586
292	13421 (1960/11)	13320 (1984/01)	0.0359335038363171
293	13421 (1960/11)	13410 (1964/09)	0.0353396804905599
294	13421 (1960/11)	13620 (1964/09)	0.0359134142341751
295	13421 (1960/11)	13952 (1966/11)	0.034343886340754
296	13421 (1960/11)	13952 (1968/01)	0.0302748501756561
297	13421 (1960/11)	13320 (1960/11)	0.0321366142261665
298	13421 (1960/11)	13230 (1960/11)	0.0346563981042654
299	13421 (1960/11)	13230 (1964/09)	0.0318834459459459
300	13421 (1960/11)	13952 (1964/09)	0.0383364941750203
301	13421 (1960/11)	13421 (1964/09)	0.0406106565555777
302	13421 (1960/11)	13421 (1966/11)	0.0315225517069524
303	13421 (1960/11)	13951 (1990/12)	0.0334265548009056
304	13421 (1960/11)	13951 (1987/09)	0.0310761557644351
305	13421 (1960/11)	13951 (1977/02)	0.0326370757180157
306	13421 (1960/11)	13951 (1979/10)	0.033887399463807
307	13421 (1960/11)	13410 (1960/11)	0.0360029390154298
308	13421 (1960/11)	13520 (1979/10)	0.0332681017612524
309	13421 (1960/11)	13220 (1968/01)	0.0369018653690187
310	13421 (1960/11)	13220 (1971/09)	0.0298760991207034
311	13421 (1960/11)	13220 (1975/01)	0.0300216372160115
312	13421 (1960/11)	13210 (1979/10)	0.0294517059921915
313	13421 (1960/11)	13210 (1981/12)	0.0277753128050404
314	13421 (1960/11)	13210 (1984/01)	0.0273488830486202
315	13421 (1960/11)	13210 (1971/09)	0.031413612565445
316	13421 (1960/11)	13210 (1973/12)	0.0319641523525019
317	13421 (1960/11)	13210 (1975/01)	0.0300834431269214
318	13421 (1960/11)	13952 (1971/09)	0.0361695819745034
319	13421 (1960/11)	13230 (1987/09)	0.0333795013850416
320	13421 (1960/11)	13420 (1990/12)	0.0280436234141999
321	13421 (1960/11)	13410 (1981/12)	0.0327660655321311
322	13421 (1960/11)	13410 (1971/09)	0.0326657129232236
323	13421 (1960/11)	13410 (1984/01)	0.0347569955817379
324	13421 (1960/11)	13320 (1988/05)	0.0276653171390014
325	13421 (1960/11)	13420 (1968/01)	0.0330825271706676
326	13421 (1960/11)	13620 (1968/01)	0.0307206431237439
327	13421 (1960/11)	13220 (1964/09)	0.0374812593703148
328	13421 (1960/11)	13210 (1977/02)	0.0356227888251799
329	13421 (1960/11)	13220 (1979/10)	0.0359712230215827
330	13421 (1960/11)	13230 (1979/10)	0.031584183039045
331	13421 (1960/11)	13220 (1977/02)	0.0363113897596656
332	13421 (1960/11)	13220 (1981/12)	0.0490566037735849
333	13421 (1960/11)	13220 (1984/01)	0.0344385026737968
334	13421 (1960/11)	13320 (1971/09)	0.0330802603036876
335	13421 (1960/11)	13320 (1977/02)	0.0436385986478181
336	13421 (1960/11)	13230 (1975/01)	0.0430809399477807
337	13421 (1960/11)	13220 (1966/11)	0.0446247464503043
338	13421 (1960/11)	13210 (1968/01)	0.0345461227489893
339	13421 (1960/11)	13230 (1973/12)	0.0389007160828334
340	13421 (1960/11)	13320 (1968/01)	0.0438617401668653
341	13421 (1960/11)	13720 (1998/03)	0.0304596138156106
342	13421 (1960/11)	13951 (1998/03)	0.033763277693475
343	13421 (1960/11)	13410 (1979/10)	0.0395596835225318
344	13421 (1960/11)	13620 (1966/11)	0.0463026952315135
345	13421 (1960/11)	13220 (1973/12)	0.0379061371841155
346	13421 (1960/11)	13230 (1984/01)	0.0419928825622776
347	13421 (1960/11)	13620 (1984/01)	0.0309810671256454
348	13421 (1960/11)	13951 (1984/01)	0.0416666666666667
349	13421 (1960/11)	13420 (1988/05)	0.0373620152844608
350	13421 (1960/11)	13620 (1988/05)	0.0320810468552132
351	13320 (2001/11)	13220 (1960/11)	0.0134906572164948
352	13320 (2001/11)	13421 (1960/11)	0.0175028709460262
353	13320 (2001/11)	13320 (2001/11)	1
354	13320 (2001/11)	13520 (2001/11)	0.345653644072205
355	13320 (2001/11)	13720 (2001/11)	0.352469001522732
356	13320 (2001/11)	13951 (1981/12)	0.252044711014177
357	13320 (2001/11)	13951 (1973/12)	0.240917782026769
358	13320 (2001/11)	13951 (1975/01)	0.266529908431442
359	13320 (2001/11)	13229 (2005/02)	0.182889678682817
360	13320 (2001/11)	13320 (1994/09)	0.217348029638368
361	13320 (2001/11)	13320 (2005/02)	0.224157788655341
362	13320 (2001/11)	13320 (1998/03)	0.268752196836555
363	13320 (2001/11)	13620 (1998/03)	0.230437010467755
364	13320 (2001/11)	13520 (1987/09)	0.227063975221617
365	13320 (2001/11)	13330 (1994/09)	0.221658266486832
366	13320 (2001/11)	13330 (1998/03)	0.227465193052964
367	13320 (2001/11)	13229 (2007/11)	0.243266544814981
368	13320 (2001/11)	13229 (2011/09)	0.31146889893682
369	13320 (2001/11)	13230 (2001/11)	0.301124627036952
370	13320 (2001/11)	13230 (2005/02)	0.28344068431994
371	13320 (2001/11)	13230 (1990/12)	0.204892423489313
372	13320 (2001/11)	13230 (1998/03)	0.239234953500614
373	13320 (2001/11)	13230 (2011/09)	0.253945132313668
374	13320 (2001/11)	13520 (2005/02)	0.208384753711082
375	13320 (2001/11)	13720 (2011/09)	0.247530559328312
376	13320 (2001/11)	13520 (1988/05)	0.220421393841167
377	13320 (2001/11)	13620 (1977/02)	0.220046082949309
378	13320 (2001/11)	13420 (1964/09)	0.221809621696893
379	13320 (2001/11)	13422 (1966/11)	0.265752811860941
380	13320 (2001/11)	13320 (1966/11)	0.282274969173859
381	13320 (2001/11)	13410 (1968/01)	0.26624834671342
382	13320 (2001/11)	13520 (1981/12)	0.292196007259528
383	13320 (2001/11)	13520 (1984/01)	0.235521769177609
384	13320 (2001/11)	13410 (1988/05)	0.250687663320039
385	13320 (2001/11)	13230 (1981/12)	0.275438256032085
386	13320 (2001/11)	13230 (1988/05)	0.286326024662739
387	13320 (2001/11)	13230 (1994/09)	0.320443609904941
388	13320 (2001/11)	13230 (1971/09)	0.257434852617397
389	13320 (2001/11)	13230 (1977/02)	0.243960955730108
390	13320 (2001/11)	13330 (2005/02)	0.0768006999960228
391	13320 (2001/11)	13001 (2011/09)	0.0925220336373783
392	13320 (2001/11)	13720 (2005/02)	0.0834392879847425
393	13320 (2001/11)	13720 (2007/11)	0.0910095945038891
394	13320 (2001/11)	13001 (2007/11)	0.0909198438670504
395	13320 (2001/11)	13410 (2007/11)	0.0751670378619154
396	13320 (2001/11)	13420 (1998/03)	0.100574034756625
397	13320 (2001/11)	13420 (2001/11)	0.126253120798925
398	13320 (2001/11)	13230 (2007/11)	0.101898610295557
399	13320 (2001/11)	13620 (2001/11)	0.125369304929249
400	13320 (2001/11)	13620 (2011/09)	0.134534021658968
401	13320 (2001/11)	13320 (1990/12)	0.11146571183934
402	13320 (2001/11)	13330 (1990/12)	0.118154060217215
403	13320 (2001/11)	13520 (1975/01)	0.0730074473142133
404	13320 (2001/11)	13520 (1998/03)	0.107340051739449
405	13320 (2001/11)	13520 (1990/12)	0.0907128277594599
406	13320 (2001/11)	13520 (1994/09)	0.121709507587488
407	13320 (2001/11)	13410 (1987/09)	0.0834055629973997
408	13320 (2001/11)	13410 (1994/09)	0.0879243183082916
409	13320 (2001/11)	13410 (1977/02)	0.111536675951718
410	13320 (2001/11)	13410 (1966/11)	0.112455214393035
411	13320 (2001/11)	13410 (1973/12)	0.093270551304689
412	13320 (2001/11)	13221 (1987/09)	0.10024742905745
413	13320 (2001/11)	13410 (2001/11)	0.108422868794604
414	13320 (2001/11)	13410 (2005/02)	0.10586608730002
415	13320 (2001/11)	13330 (1975/01)	0.0877301562741761
416	13320 (2001/11)	13330 (1979/10)	0.0961724151249469
417	13320 (2001/11)	13952 (1984/01)	0.0658813263525305
418	13320 (2001/11)	13952 (1973/12)	0.0956192243745892
419	13320 (2001/11)	13952 (1975/01)	0.0923245015023218
420	13320 (2001/11)	13952 (1977/02)	0.0895166647130075
421	13320 (2001/11)	13952 (1979/10)	0.0917694515553487
422	13320 (2001/11)	13410 (1975/01)	0.0954699489736299
423	13320 (2001/11)	13410 (1990/12)	0.0970140492310101
424	13320 (2001/11)	13420 (1984/01)	0.0886639357176619
425	13320 (2001/11)	13420 (1979/10)	0.0919765934885913
426	13320 (2001/11)	13420 (1981/12)	0.0983068079615219
427	13320 (2001/11)	13320 (1979/10)	0.107914793824507
428	13320 (2001/11)	13320 (1981/12)	0.127635240745683
429	13320 (2001/11)	13420 (1960/11)	0.106718446601942
430	13320 (2001/11)	13420 (1971/09)	0.105862814769041
431	13320 (2001/11)	13952 (1960/11)	0.0902987970508343
432	13320 (2001/11)	13620 (1979/10)	0.0918770326777141
433	13320 (2001/11)	13620 (1981/12)	0.0972318605906392
434	13320 (2001/11)	13420 (1975/01)	0.101631067961165
435	13320 (2001/11)	13420 (1973/12)	0.10028620049505
436	13320 (2001/11)	13420 (1977/02)	0.131891562595187
437	13320 (2001/11)	13422 (1968/01)	0.0925779633600421
438	13320 (2001/11)	13229 (1994/09)	0.125893972074015
439	13320 (2001/11)	13320 (1987/09)	0.143291639736912
440	13320 (2001/11)	13620 (1987/09)	0.202579505300353
441	13320 (2001/11)	13951 (1994/09)	0.213376789986478
442	13320 (2001/11)	13420 (1987/09)	0.209731170850922
443	13320 (2001/11)	13420 (1994/09)	0.208855291576674
444	13320 (2001/11)	13620 (2007/11)	0.161688237750028
445	13320 (2001/11)	13420 (2005/02)	0.218228267127231
446	13320 (2001/11)	13620 (2005/02)	0.165642309735185
447	13320 (2001/11)	13420 (2007/11)	0.168347615075453
448	13320 (2001/11)	13420 (2011/09)	0.203980467593963
449	13320 (2001/11)	13229 (1998/03)	0.151264665549291
450	13320 (2001/11)	13229 (2001/11)	0.215778492874571
451	13320 (2001/11)	13410 (1998/03)	0.179811785794309
452	13320 (2001/11)	13620 (1990/12)	0.177436816366148
453	13320 (2001/11)	13620 (1994/09)	0.171521896008204
454	13320 (2001/11)	13410 (2011/09)	0.174058323207776
455	13320 (2001/11)	13320 (2007/11)	0.16978258386323
456	13320 (2001/11)	13320 (2011/09)	0.175887913826221
457	13320 (2001/11)	13330 (1987/09)	0.164955163436506
458	13320 (2001/11)	13330 (1988/05)	0.169394524842343
459	13320 (2001/11)	13330 (1977/02)	0.136110905182
460	13320 (2001/11)	13330 (1981/12)	0.1421996213949
461	13320 (2001/11)	13330 (1984/01)	0.171336090631181
462	13320 (2001/11)	13230 (1966/11)	0.148772214438463
463	13320 (2001/11)	13230 (1968/01)	0.184338136671596
464	13320 (2001/11)	13620 (1975/01)	0.142711518858308
465	13320 (2001/11)	13320 (1973/12)	0.14197252870975
466	13320 (2001/11)	13320 (1975/01)	0.158696540705235
467	13320 (2001/11)	13320 (1984/01)	0.178330914908658
468	13320 (2001/11)	13410 (1964/09)	0.132449580784047
469	13320 (2001/11)	13620 (1964/09)	0.132217002576148
470	13320 (2001/11)	13952 (1966/11)	0.171462230472655
471	13320 (2001/11)	13952 (1968/01)	0.182818451121456
472	13320 (2001/11)	13320 (1960/11)	0.172992454105192
473	13320 (2001/11)	13230 (1960/11)	0.19261620371992
474	13320 (2001/11)	13230 (1964/09)	0.191034113234506
475	13320 (2001/11)	13952 (1964/09)	0.15297157622739
476	13320 (2001/11)	13421 (1964/09)	0.190364483036308
477	13320 (2001/11)	13421 (1966/11)	0.157057220708447
478	13320 (2001/11)	13951 (1990/12)	0.141810627596764
479	13320 (2001/11)	13951 (1987/09)	0.193745869421545
480	13320 (2001/11)	13951 (1977/02)	0.190562925286961
481	13320 (2001/11)	13951 (1979/10)	0.176408076514346
482	13320 (2001/11)	13410 (1960/11)	0.174740909889338
483	13320 (2001/11)	13520 (1979/10)	0.187302139502522
484	13320 (2001/11)	13220 (1968/01)	0.182581615871794
485	13320 (2001/11)	13220 (1971/09)	0.199065552881212
486	13320 (2001/11)	13220 (1975/01)	0.210781260812401
487	13320 (2001/11)	13210 (1979/10)	0.213392250169952
488	13320 (2001/11)	13210 (1981/12)	0.208852053098562
489	13320 (2001/11)	13210 (1984/01)	0.223605222994743
490	13320 (2001/11)	13210 (1971/09)	0.188306408851497
491	13320 (2001/11)	13210 (1973/12)	0.216074681238616
492	13320 (2001/11)	13210 (1975/01)	0.229367386263431
493	13320 (2001/11)	13952 (1971/09)	0.136487039309755
494	13320 (2001/11)	13230 (1987/09)	0.157922233002463
495	13320 (2001/11)	13420 (1990/12)	0.193719754029764
496	13320 (2001/11)	13410 (1981/12)	0.168140614636303
497	13320 (2001/11)	13410 (1971/09)	0.179499377881871
498	13320 (2001/11)	13410 (1984/01)	0.198117184206829
499	13320 (2001/11)	13320 (1988/05)	0.204588980553919
500	13320 (2001/11)	13420 (1968/01)	0.180053473977219
501	13320 (2001/11)	13620 (1968/01)	0.205342412861104
502	13320 (2001/11)	13220 (1964/09)	0.122213015968665
503	13320 (2001/11)	13210 (1977/02)	0.155868036776636
504	13320 (2001/11)	13220 (1979/10)	0.146556863914145
505	13320 (2001/11)	13230 (1979/10)	0.159781619654231
506	13320 (2001/11)	13220 (1977/02)	0.0724411902165446
507	13320 (2001/11)	13220 (1981/12)	0.0712307392237176
508	13320 (2001/11)	13220 (1984/01)	0.0914085914085914
509	13320 (2001/11)	13320 (1971/09)	0.077150051144858
510	13320 (2001/11)	13320 (1977/02)	0.0701246130645289
511	13320 (2001/11)	13230 (1975/01)	0.0712370292643115
512	13320 (2001/11)	13220 (1966/11)	0.0838454613066113
513	13320 (2001/11)	13210 (1968/01)	0.105562076407557
514	13320 (2001/11)	13230 (1973/12)	0.107636363636364
515	13320 (2001/11)	13320 (1968/01)	0.0911646429547495
516	13320 (2001/11)	13720 (1998/03)	0.0800631662060797
517	13320 (2001/11)	13951 (1998/03)	0.0500379377820375
518	13320 (2001/11)	13410 (1979/10)	0.0544034259883421
519	13320 (2001/11)	13620 (1966/11)	0.0551852733476156
520	13320 (2001/11)	13220 (1973/12)	0.0339741796234862
521	13320 (2001/11)	13230 (1984/01)	0.0508427523299623
522	13320 (2001/11)	13620 (1984/01)	0.0372722914669223
523	13320 (2001/11)	13951 (1984/01)	0.0561168546365915
524	13320 (2001/11)	13420 (1988/05)	0.0764852365706154
525	13320 (2001/11)	13620 (1988/05)	0.0423110826187996
526	13520 (2001/11)	13220 (1960/11)	0.0137177230046948
527	13520 (2001/11)	13421 (1960/11)	0.0178519803411391
528	13520 (2001/11)	13320 (2001/11)	0.345653644072205
529	13520 (2001/11)	13520 (2001/11)	1
530	13520 (2001/11)	13720 (2001/11)	0.357839018652327
531	13520 (2001/11)	13951 (1981/12)	0.262778864970646
532	13520 (2001/11)	13951 (1973/12)	0.245630118567412
533	13520 (2001/11)	13951 (1975/01)	0.272429563548077
534	13520 (2001/11)	13229 (2005/02)	0.169132347061176
535	13520 (2001/11)	13320 (1994/09)	0.193276180870735
536	13520 (2001/11)	13320 (2005/02)	0.200967805648825
537	13520 (2001/11)	13320 (1998/03)	0.23802645095018
538	13520 (2001/11)	13620 (1998/03)	0.214463588639117
539	13520 (2001/11)	13520 (1987/09)	0.216145919072861
540	13520 (2001/11)	13330 (1994/09)	0.210460690379315
541	13520 (2001/11)	13330 (1998/03)	0.212616127219228
542	13520 (2001/11)	13229 (2007/11)	0.22253252935576
543	13520 (2001/11)	13229 (2011/09)	0.302070785292262
544	13520 (2001/11)	13230 (2001/11)	0.281977981874582
545	13520 (2001/11)	13230 (2005/02)	0.261069038117085
546	13520 (2001/11)	13230 (1990/12)	0.196097112257301
547	13520 (2001/11)	13230 (1998/03)	0.218924412039875
548	13520 (2001/11)	13230 (2011/09)	0.240608533061363
549	13520 (2001/11)	13520 (2005/02)	0.195872933211821
550	13520 (2001/11)	13720 (2011/09)	0.235160277641773
551	13520 (2001/11)	13520 (1988/05)	0.221684383700329
552	13520 (2001/11)	13620 (1977/02)	0.220548283526797
553	13520 (2001/11)	13420 (1964/09)	0.224793645849556
554	13520 (2001/11)	13422 (1966/11)	0.266712819432321
555	13520 (2001/11)	13320 (1966/11)	0.287070299950349
556	13520 (2001/11)	13410 (1968/01)	0.275964912280702
557	13520 (2001/11)	13520 (1981/12)	0.307206954570948
558	13520 (2001/11)	13520 (1984/01)	0.234004777584092
559	13520 (2001/11)	13410 (1988/05)	0.237803906573623
560	13520 (2001/11)	13230 (1981/12)	0.269963936115404
561	13520 (2001/11)	13230 (1988/05)	0.2711392101636
562	13520 (2001/11)	13230 (1994/09)	0.313914872419328
563	13520 (2001/11)	13230 (1971/09)	0.255153289169619
564	13520 (2001/11)	13230 (1977/02)	0.243285745120409
565	13520 (2001/11)	13330 (2005/02)	0.0693861300130303
566	13520 (2001/11)	13001 (2011/09)	0.0870468876598443
567	13520 (2001/11)	13720 (2005/02)	0.0752404367633235
568	13520 (2001/11)	13720 (2007/11)	0.0825691372675945
569	13520 (2001/11)	13001 (2007/11)	0.0821484992101106
570	13520 (2001/11)	13410 (2007/11)	0.0673202141513529
571	13520 (2001/11)	13420 (1998/03)	0.0903006442376521
572	13520 (2001/11)	13420 (2001/11)	0.118644664156785
573	13520 (2001/11)	13230 (2007/11)	0.0908086925543285
574	13520 (2001/11)	13620 (2001/11)	0.116282374675809
575	13520 (2001/11)	13620 (2011/09)	0.121092092233696
576	13520 (2001/11)	13320 (1990/12)	0.100709471443774
577	13520 (2001/11)	13330 (1990/12)	0.109615180748436
578	13520 (2001/11)	13520 (1975/01)	0.0691214236626035
579	13520 (2001/11)	13520 (1998/03)	0.100395647873393
580	13520 (2001/11)	13520 (1990/12)	0.0866582869455917
581	13520 (2001/11)	13520 (1994/09)	0.115023224479665
582	13520 (2001/11)	13410 (1987/09)	0.0756586031153542
583	13520 (2001/11)	13410 (1994/09)	0.0790063638993347
584	13520 (2001/11)	13410 (1977/02)	0.103167868759723
585	13520 (2001/11)	13410 (1966/11)	0.106963768627728
586	13520 (2001/11)	13410 (1973/12)	0.0881793721973094
587	13520 (2001/11)	13221 (1987/09)	0.0942862197063506
588	13520 (2001/11)	13410 (2001/11)	0.0989238854527904
589	13520 (2001/11)	13410 (2005/02)	0.0965698448691646
590	13520 (2001/11)	13330 (1975/01)	0.0840184266477675
591	13520 (2001/11)	13330 (1979/10)	0.0915652420039626
592	13520 (2001/11)	13952 (1984/01)	0.0638822420419114
593	13520 (2001/11)	13952 (1973/12)	0.0902817100792752
594	13520 (2001/11)	13952 (1975/01)	0.0887387870340588
595	13520 (2001/11)	13952 (1977/02)	0.0846107121163397
596	13520 (2001/11)	13952 (1979/10)	0.0894890407059493
597	13520 (2001/11)	13410 (1975/01)	0.0938114475706982
598	13520 (2001/11)	13410 (1990/12)	0.0931799448088019
599	13520 (2001/11)	13420 (1984/01)	0.0823537869801215
600	13520 (2001/11)	13420 (1979/10)	0.088008049735868
601	13520 (2001/11)	13420 (1981/12)	0.0928793676907121
602	13520 (2001/11)	13320 (1979/10)	0.100725077686895
603	13520 (2001/11)	13320 (1981/12)	0.119924523027465
604	13520 (2001/11)	13420 (1960/11)	0.103592046183451
605	13520 (2001/11)	13420 (1971/09)	0.100948605408467
606	13520 (2001/11)	13952 (1960/11)	0.0881002384935749
607	13520 (2001/11)	13620 (1979/10)	0.0918410935497651
608	13520 (2001/11)	13620 (1981/12)	0.0956395451808296
609	13520 (2001/11)	13420 (1975/01)	0.0994331348711184
610	13520 (2001/11)	13420 (1973/12)	0.098752709569667
611	13520 (2001/11)	13420 (1977/02)	0.128482809378614
612	13520 (2001/11)	13422 (1968/01)	0.087586706698416
613	13520 (2001/11)	13229 (1994/09)	0.119234509585996
614	13520 (2001/11)	13320 (1987/09)	0.134258129727092
615	13520 (2001/11)	13620 (1987/09)	0.191617157406803
616	13520 (2001/11)	13951 (1994/09)	0.208892617449664
617	13520 (2001/11)	13420 (1987/09)	0.193607554091233
618	13520 (2001/11)	13420 (1994/09)	0.197137734094833
619	13520 (2001/11)	13620 (2007/11)	0.1436177568801
620	13520 (2001/11)	13420 (2005/02)	0.202117802779616
621	13520 (2001/11)	13620 (2005/02)	0.148894195825979
622	13520 (2001/11)	13420 (2007/11)	0.154806925025154
623	13520 (2001/11)	13420 (2011/09)	0.17914267434421
624	13520 (2001/11)	13229 (1998/03)	0.135247751658044
625	13520 (2001/11)	13229 (2001/11)	0.203723664870162
626	13520 (2001/11)	13410 (1998/03)	0.158324265505985
627	13520 (2001/11)	13620 (1990/12)	0.166598065445565
628	13520 (2001/11)	13620 (1994/09)	0.15950301047576
629	13520 (2001/11)	13410 (2011/09)	0.159369466337974
630	13520 (2001/11)	13320 (2007/11)	0.156147683733891
631	13520 (2001/11)	13320 (2011/09)	0.155418381344307
632	13520 (2001/11)	13330 (1987/09)	0.159740563672228
633	13520 (2001/11)	13330 (1988/05)	0.162550471063257
634	13520 (2001/11)	13330 (1977/02)	0.130834101539827
635	13520 (2001/11)	13330 (1981/12)	0.138380932812821
636	13520 (2001/11)	13330 (1984/01)	0.167377398720682
637	13520 (2001/11)	13230 (1966/11)	0.143926250977991
638	13520 (2001/11)	13230 (1968/01)	0.184467265725289
639	13520 (2001/11)	13620 (1975/01)	0.141571936676198
640	13520 (2001/11)	13320 (1973/12)	0.138841773685486
641	13520 (2001/11)	13320 (1975/01)	0.154387048089456
642	13520 (2001/11)	13320 (1984/01)	0.168692020675727
643	13520 (2001/11)	13410 (1964/09)	0.128237216254736
644	13520 (2001/11)	13620 (1964/09)	0.129270931490594
645	13520 (2001/11)	13952 (1966/11)	0.167405544895123
646	13520 (2001/11)	13952 (1968/01)	0.179760188703971
647	13520 (2001/11)	13320 (1960/11)	0.159861020330937
648	13520 (2001/11)	13230 (1960/11)	0.194680711855535
649	13520 (2001/11)	13230 (1964/09)	0.184207915881361
650	13520 (2001/11)	13952 (1964/09)	0.148459860978602
651	13520 (2001/11)	13421 (1964/09)	0.192148017390736
652	13520 (2001/11)	13421 (1966/11)	0.15439469877897
653	13520 (2001/11)	13951 (1990/12)	0.138737281854322
654	13520 (2001/11)	13951 (1987/09)	0.185359409736766
655	13520 (2001/11)	13951 (1977/02)	0.193491333569155
656	13520 (2001/11)	13951 (1979/10)	0.171059109258591
657	13520 (2001/11)	13410 (1960/11)	0.172112151973104
658	13520 (2001/11)	13520 (1979/10)	0.190631099544567
659	13520 (2001/11)	13220 (1968/01)	0.180406834825061
660	13520 (2001/11)	13220 (1971/09)	0.194328524956462
661	13520 (2001/11)	13220 (1975/01)	0.206291454697662
662	13520 (2001/11)	13210 (1979/10)	0.207879746835443
663	13520 (2001/11)	13210 (1981/12)	0.202557136007671
664	13520 (2001/11)	13210 (1984/01)	0.217977883096367
665	13520 (2001/11)	13210 (1971/09)	0.18570724494825
666	13520 (2001/11)	13210 (1973/12)	0.214442413162706
667	13520 (2001/11)	13210 (1975/01)	0.226247248716067
668	13520 (2001/11)	13952 (1971/09)	0.134544705114554
669	13520 (2001/11)	13230 (1987/09)	0.144316163410302
670	13520 (2001/11)	13420 (1990/12)	0.185098091910777
671	13520 (2001/11)	13410 (1981/12)	0.165245856918775
672	13520 (2001/11)	13410 (1971/09)	0.173514591998918
673	13520 (2001/11)	13410 (1984/01)	0.198211477987421
674	13520 (2001/11)	13320 (1988/05)	0.190859851049425
675	13520 (2001/11)	13420 (1968/01)	0.177728738754032
676	13520 (2001/11)	13620 (1968/01)	0.203216422057333
677	13520 (2001/11)	13220 (1964/09)	0.117429095820203
678	13520 (2001/11)	13210 (1977/02)	0.156944211760764
679	13520 (2001/11)	13220 (1979/10)	0.136060699272019
680	13520 (2001/11)	13230 (1979/10)	0.151403373461655
681	13520 (2001/11)	13220 (1977/02)	0.0679407787031105
682	13520 (2001/11)	13220 (1981/12)	0.0684276280563984
683	13520 (2001/11)	13220 (1984/01)	0.0847386172006745
684	13520 (2001/11)	13320 (1971/09)	0.0725064673756827
685	13520 (2001/11)	13320 (1977/02)	0.0638236357065414
686	13520 (2001/11)	13230 (1975/01)	0.0697748967089329
687	13520 (2001/11)	13220 (1966/11)	0.0787609986408184
688	13520 (2001/11)	13210 (1968/01)	0.104215334193368
689	13520 (2001/11)	13230 (1973/12)	0.102537999789378
690	13520 (2001/11)	13320 (1968/01)	0.0879081577912092
691	13520 (2001/11)	13720 (1998/03)	0.0745317002881844
692	13520 (2001/11)	13951 (1998/03)	0.0451638689048761
693	13520 (2001/11)	13410 (1979/10)	0.0538110087751106
694	13520 (2001/11)	13620 (1966/11)	0.0547935263807243
695	13520 (2001/11)	13220 (1973/12)	0.0329870603244031
696	13520 (2001/11)	13230 (1984/01)	0.0479704797047971
697	13520 (2001/11)	13620 (1984/01)	0.0361463343535928
698	13520 (2001/11)	13951 (1984/01)	0.0556511761331038
699	13520 (2001/11)	13420 (1988/05)	0.0718796232814924
700	13520 (2001/11)	13620 (1988/05)	0.0396364830833242
701	13720 (2001/11)	13220 (1960/11)	0.0104022927502388
702	13720 (2001/11)	13421 (1960/11)	0.0149332211589021
703	13720 (2001/11)	13320 (2001/11)	0.352469001522732
704	13720 (2001/11)	13520 (2001/11)	0.357839018652327
705	13720 (2001/11)	13720 (2001/11)	1
706	13720 (2001/11)	13951 (1981/12)	0.256975601418622
707	13720 (2001/11)	13951 (1973/12)	0.227170317817938
708	13720 (2001/11)	13951 (1975/01)	0.264349489795918
709	13720 (2001/11)	13229 (2005/02)	0.141174111395197
710	13720 (2001/11)	13320 (1994/09)	0.161306634304207
711	13720 (2001/11)	13320 (2005/02)	0.168380686770089
712	13720 (2001/11)	13320 (1998/03)	0.204379562043796
713	13720 (2001/11)	13620 (1998/03)	0.183802763147851
714	13720 (2001/11)	13520 (1987/09)	0.184636927385477
715	13720 (2001/11)	13330 (1994/09)	0.18346627991298
716	13720 (2001/11)	13330 (1998/03)	0.181236994509489
717	13720 (2001/11)	13229 (2007/11)	0.196071725216202
718	13720 (2001/11)	13229 (2011/09)	0.277828634199927
719	13720 (2001/11)	13230 (2001/11)	0.256348391103891
720	13720 (2001/11)	13230 (2005/02)	0.230778591768686
721	13720 (2001/11)	13230 (1990/12)	0.167385182785517
722	13720 (2001/11)	13230 (1998/03)	0.19394374566703
723	13720 (2001/11)	13230 (2011/09)	0.217972329530141
724	13720 (2001/11)	13520 (2005/02)	0.163731439001529
725	13720 (2001/11)	13720 (2011/09)	0.216776195691858
726	13720 (2001/11)	13520 (1988/05)	0.191387559808612
727	13720 (2001/11)	13620 (1977/02)	0.198589725140308
728	13720 (2001/11)	13420 (1964/09)	0.20735672344349
729	13720 (2001/11)	13422 (1966/11)	0.262153653906231
730	13720 (2001/11)	13320 (1966/11)	0.277953623596164
731	13720 (2001/11)	13410 (1968/01)	0.258664432185834
732	13720 (2001/11)	13520 (1981/12)	0.289974676675409
733	13720 (2001/11)	13520 (1984/01)	0.201842339227502
734	13720 (2001/11)	13410 (1988/05)	0.22029365885062
735	13720 (2001/11)	13230 (1981/12)	0.256674349370979
736	13720 (2001/11)	13230 (1988/05)	0.255128692183493
737	13720 (2001/11)	13230 (1994/09)	0.31062029011745
738	13720 (2001/11)	13230 (1971/09)	0.240070758717619
739	13720 (2001/11)	13230 (1977/02)	0.226714679298178
740	13720 (2001/11)	13330 (2005/02)	0.0545152442240743
741	13720 (2001/11)	13001 (2011/09)	0.0703159422543607
742	13720 (2001/11)	13720 (2005/02)	0.0624900830380282
743	13720 (2001/11)	13720 (2007/11)	0.0679644898711836
744	13720 (2001/11)	13001 (2007/11)	0.065682695590514
745	13720 (2001/11)	13410 (2007/11)	0.0528216347294341
746	13720 (2001/11)	13420 (1998/03)	0.0742219304005253
747	13720 (2001/11)	13420 (2001/11)	0.0946345256609642
748	13720 (2001/11)	13230 (2007/11)	0.0720963024858993
749	13720 (2001/11)	13620 (2001/11)	0.093412047437438
750	13720 (2001/11)	13620 (2011/09)	0.0997494519260883
751	13720 (2001/11)	13320 (1990/12)	0.0823784291717783
752	13720 (2001/11)	13330 (1990/12)	0.0874051356689885
753	13720 (2001/11)	13520 (1975/01)	0.054691208269606
754	13720 (2001/11)	13520 (1998/03)	0.080937776160524
755	13720 (2001/11)	13520 (1990/12)	0.0671841401374102
756	13720 (2001/11)	13520 (1994/09)	0.090812021459451
757	13720 (2001/11)	13410 (1987/09)	0.0620548269245933
758	13720 (2001/11)	13410 (1994/09)	0.0624620822452586
759	13720 (2001/11)	13410 (1977/02)	0.0903092351601163
760	13720 (2001/11)	13410 (1966/11)	0.0913340994567488
761	13720 (2001/11)	13410 (1973/12)	0.0731752257113527
762	13720 (2001/11)	13221 (1987/09)	0.0781339588219963
763	13720 (2001/11)	13410 (2001/11)	0.0810754043268221
764	13720 (2001/11)	13410 (2005/02)	0.0767894279621976
765	13720 (2001/11)	13330 (1975/01)	0.0701077175869174
766	13720 (2001/11)	13330 (1979/10)	0.0763816475495308
767	13720 (2001/11)	13952 (1984/01)	0.0509047681944261
768	13720 (2001/11)	13952 (1973/12)	0.0756852619774144
769	13720 (2001/11)	13952 (1975/01)	0.0720801006500315
770	13720 (2001/11)	13952 (1977/02)	0.0702891326021934
771	13720 (2001/11)	13952 (1979/10)	0.0740595406267985
772	13720 (2001/11)	13410 (1975/01)	0.07534461973898
773	13720 (2001/11)	13410 (1990/12)	0.0734399580492921
774	13720 (2001/11)	13420 (1984/01)	0.0655104454079622
775	13720 (2001/11)	13420 (1979/10)	0.0716748703640336
776	13720 (2001/11)	13420 (1981/12)	0.0758975435649801
777	13720 (2001/11)	13320 (1979/10)	0.0835762876579203
778	13720 (2001/11)	13320 (1981/12)	0.100155359917141
779	13720 (2001/11)	13420 (1960/11)	0.0871688502638696
780	13720 (2001/11)	13420 (1971/09)	0.0830639274168318
781	13720 (2001/11)	13952 (1960/11)	0.0737928144967005
782	13720 (2001/11)	13620 (1979/10)	0.0737325985321388
783	13720 (2001/11)	13620 (1981/12)	0.0777387000130259
784	13720 (2001/11)	13420 (1975/01)	0.0810046355708038
785	13720 (2001/11)	13420 (1973/12)	0.0789981737542395
786	13720 (2001/11)	13420 (1977/02)	0.108577520085281
787	13720 (2001/11)	13422 (1968/01)	0.074258059560085
788	13720 (2001/11)	13229 (1994/09)	0.099108615004122
789	13720 (2001/11)	13320 (1987/09)	0.112200802173632
790	13720 (2001/11)	13620 (1987/09)	0.165768495293913
791	13720 (2001/11)	13951 (1994/09)	0.1867707172055
792	13720 (2001/11)	13420 (1987/09)	0.168123222020042
793	13720 (2001/11)	13420 (1994/09)	0.17259382566586
794	13720 (2001/11)	13620 (2007/11)	0.116396008106929
795	13720 (2001/11)	13420 (2005/02)	0.165914587021017
796	13720 (2001/11)	13620 (2005/02)	0.119569958689349
797	13720 (2001/11)	13420 (2007/11)	0.12534424626155
798	13720 (2001/11)	13420 (2011/09)	0.153124127958599
799	13720 (2001/11)	13229 (1998/03)	0.112308842870774
800	13720 (2001/11)	13229 (2001/11)	0.177422567473359
801	13720 (2001/11)	13410 (1998/03)	0.137227844219565
802	13720 (2001/11)	13620 (1990/12)	0.144088955239247
803	13720 (2001/11)	13620 (1994/09)	0.132760316885
804	13720 (2001/11)	13410 (2011/09)	0.13028341542667
805	13720 (2001/11)	13320 (2007/11)	0.126368236266006
806	13720 (2001/11)	13320 (2011/09)	0.132642061495816
807	13720 (2001/11)	13330 (1987/09)	0.134756588211627
808	13720 (2001/11)	13330 (1988/05)	0.142809967739477
809	13720 (2001/11)	13330 (1977/02)	0.112050038294613
810	13720 (2001/11)	13330 (1981/12)	0.115164666836865
811	13720 (2001/11)	13330 (1984/01)	0.148057455885694
812	13720 (2001/11)	13230 (1966/11)	0.123759977558463
813	13720 (2001/11)	13230 (1968/01)	0.164350884096107
814	13720 (2001/11)	13620 (1975/01)	0.11811472225819
815	13720 (2001/11)	13320 (1973/12)	0.119006429290712
816	13720 (2001/11)	13320 (1975/01)	0.133146587171053
817	13720 (2001/11)	13320 (1984/01)	0.144254215970636
818	13720 (2001/11)	13410 (1964/09)	0.11164671124242
819	13720 (2001/11)	13620 (1964/09)	0.110001556258754
820	13720 (2001/11)	13952 (1966/11)	0.150115705805413
821	13720 (2001/11)	13952 (1968/01)	0.161283064153208
822	13720 (2001/11)	13320 (1960/11)	0.142140251946507
823	13720 (2001/11)	13230 (1960/11)	0.17728024870882
824	13720 (2001/11)	13230 (1964/09)	0.166948404188217
825	13720 (2001/11)	13952 (1964/09)	0.133441174960201
826	13720 (2001/11)	13421 (1964/09)	0.170275934334614
827	13720 (2001/11)	13421 (1966/11)	0.138623181031851
828	13720 (2001/11)	13951 (1990/12)	0.114925147436867
829	13720 (2001/11)	13951 (1987/09)	0.162621239722318
830	13720 (2001/11)	13951 (1977/02)	0.167149379019194
831	13720 (2001/11)	13951 (1979/10)	0.146896448821247
832	13720 (2001/11)	13410 (1960/11)	0.150616916163948
833	13720 (2001/11)	13520 (1979/10)	0.159142434696895
834	13720 (2001/11)	13220 (1968/01)	0.159360571910838
835	13720 (2001/11)	13220 (1971/09)	0.173556413986856
836	13720 (2001/11)	13220 (1975/01)	0.186510786912045
837	13720 (2001/11)	13210 (1979/10)	0.184554272067066
838	13720 (2001/11)	13210 (1981/12)	0.18147401543832
839	13720 (2001/11)	13210 (1984/01)	0.194222330570453
840	13720 (2001/11)	13210 (1971/09)	0.167678947896798
841	13720 (2001/11)	13210 (1973/12)	0.194906395514587
842	13720 (2001/11)	13210 (1975/01)	0.205748360166965
843	13720 (2001/11)	13952 (1971/09)	0.115250410509031
844	13720 (2001/11)	13230 (1987/09)	0.125919282511211
845	13720 (2001/11)	13420 (1990/12)	0.161631304789734
846	13720 (2001/11)	13410 (1981/12)	0.14176755138082
847	13720 (2001/11)	13410 (1971/09)	0.148308318494022
848	13720 (2001/11)	13410 (1984/01)	0.16911179629998
849	13720 (2001/11)	13320 (1988/05)	0.164297200030629
850	13720 (2001/11)	13420 (1968/01)	0.155469070053257
851	13720 (2001/11)	13620 (1968/01)	0.185229781256271
852	13720 (2001/11)	13220 (1964/09)	0.100159719717657
853	13720 (2001/11)	13210 (1977/02)	0.130505832662912
854	13720 (2001/11)	13220 (1979/10)	0.116142386221348
855	13720 (2001/11)	13230 (1979/10)	0.13048528000808
856	13720 (2001/11)	13220 (1977/02)	0.0565017501697926
857	13720 (2001/11)	13220 (1981/12)	0.0564744059457762
858	13720 (2001/11)	13220 (1984/01)	0.0691752283843586
859	13720 (2001/11)	13320 (1971/09)	0.0583166964379531
860	13720 (2001/11)	13320 (1977/02)	0.0527788778877888
861	13720 (2001/11)	13230 (1975/01)	0.0574265186152841
862	13720 (2001/11)	13220 (1966/11)	0.0659839831954838
863	13720 (2001/11)	13210 (1968/01)	0.0887935046801469
864	13720 (2001/11)	13230 (1973/12)	0.0865139949109415
865	13720 (2001/11)	13320 (1968/01)	0.0725592628566928
866	13720 (2001/11)	13720 (1998/03)	0.0618094560029534
867	13720 (2001/11)	13951 (1998/03)	0.0357463672391017
868	13720 (2001/11)	13410 (1979/10)	0.0445037945897348
869	13720 (2001/11)	13620 (1966/11)	0.0431728763433762
870	13720 (2001/11)	13220 (1973/12)	0.0261173295229023
871	13720 (2001/11)	13230 (1984/01)	0.0374095037514808
872	13720 (2001/11)	13620 (1984/01)	0.0269727630570893
873	13720 (2001/11)	13951 (1984/01)	0.0444188361007805
874	13720 (2001/11)	13420 (1988/05)	0.0579817094062146
875	13720 (2001/11)	13620 (1988/05)	0.0312367528613819
876	13951 (1981/12)	13220 (1960/11)	0.0159646264835932
877	13951 (1981/12)	13421 (1960/11)	0.022175483516986
878	13951 (1981/12)	13320 (2001/11)	0.252044711014177
879	13951 (1981/12)	13520 (2001/11)	0.262778864970646
880	13951 (1981/12)	13720 (2001/11)	0.256975601418622
881	13951 (1981/12)	13951 (1981/12)	1
882	13951 (1981/12)	13951 (1973/12)	0.259849331362866
883	13951 (1981/12)	13951 (1975/01)	0.28786984189464
884	13951 (1981/12)	13229 (2005/02)	0.161641009363593
885	13951 (1981/12)	13320 (1994/09)	0.174812997190011
886	13951 (1981/12)	13320 (2005/02)	0.182322784566164
887	13951 (1981/12)	13320 (1998/03)	0.211517124047637
888	13951 (1981/12)	13620 (1998/03)	0.197603132539651
889	13951 (1981/12)	13520 (1987/09)	0.194245156339919
890	13951 (1981/12)	13330 (1994/09)	0.196120689655172
891	13951 (1981/12)	13330 (1998/03)	0.194166118611939
892	13951 (1981/12)	13229 (2007/11)	0.198241758241758
893	13951 (1981/12)	13229 (2011/09)	0.246277349283803
894	13951 (1981/12)	13230 (2001/11)	0.230998509687034
895	13951 (1981/12)	13230 (2005/02)	0.214386809143019
896	13951 (1981/12)	13230 (1990/12)	0.184775032912569
897	13951 (1981/12)	13230 (1998/03)	0.190712051243855
898	13951 (1981/12)	13230 (2011/09)	0.209470432761201
899	13951 (1981/12)	13520 (2005/02)	0.17451397326853
900	13951 (1981/12)	13720 (2011/09)	0.209420668058455
901	13951 (1981/12)	13520 (1988/05)	0.203809034530843
902	13951 (1981/12)	13620 (1977/02)	0.224663204909401
903	13951 (1981/12)	13420 (1964/09)	0.228265650197918
904	13951 (1981/12)	13422 (1966/11)	0.257243865243311
905	13951 (1981/12)	13320 (1966/11)	0.272467238741436
906	13951 (1981/12)	13410 (1968/01)	0.259463958714833
907	13951 (1981/12)	13520 (1981/12)	0.265310552265187
908	13951 (1981/12)	13520 (1984/01)	0.221439336850038
909	13951 (1981/12)	13410 (1988/05)	0.220436661864125
910	13951 (1981/12)	13230 (1981/12)	0.249005155887747
911	13951 (1981/12)	13230 (1988/05)	0.24428207306712
912	13951 (1981/12)	13230 (1994/09)	0.259963713335349
913	13951 (1981/12)	13230 (1971/09)	0.24744624616044
914	13951 (1981/12)	13230 (1977/02)	0.239085164440615
915	13951 (1981/12)	13330 (2005/02)	0.0701082055906222
916	13951 (1981/12)	13001 (2011/09)	0.0919870956491412
917	13951 (1981/12)	13720 (2005/02)	0.0773005582567981
918	13951 (1981/12)	13720 (2007/11)	0.082817026966793
919	13951 (1981/12)	13001 (2007/11)	0.0801331853496115
920	13951 (1981/12)	13410 (2007/11)	0.0676308912318645
921	13951 (1981/12)	13420 (1998/03)	0.0939871311293543
922	13951 (1981/12)	13420 (2001/11)	0.114098276305634
923	13951 (1981/12)	13230 (2007/11)	0.088639255781298
924	13951 (1981/12)	13620 (2001/11)	0.114107974072302
925	13951 (1981/12)	13620 (2011/09)	0.117586117586118
926	13951 (1981/12)	13320 (1990/12)	0.107553798858147
927	13951 (1981/12)	13330 (1990/12)	0.11371746888328
928	13951 (1981/12)	13520 (1975/01)	0.0743270753223253
929	13951 (1981/12)	13520 (1998/03)	0.101260321599305
930	13951 (1981/12)	13520 (1990/12)	0.0900659889423934
931	13951 (1981/12)	13520 (1994/09)	0.109298602397127
932	13951 (1981/12)	13410 (1987/09)	0.0809359760189701
933	13951 (1981/12)	13410 (1994/09)	0.0802877051022702
934	13951 (1981/12)	13410 (1977/02)	0.106212424849699
935	13951 (1981/12)	13410 (1966/11)	0.116371584699454
936	13951 (1981/12)	13410 (1973/12)	0.0983070584020064
937	13951 (1981/12)	13221 (1987/09)	0.102818509087716
938	13951 (1981/12)	13410 (2001/11)	0.099845576880653
939	13951 (1981/12)	13410 (2005/02)	0.0974317888458628
940	13951 (1981/12)	13330 (1975/01)	0.0965529448205673
941	13951 (1981/12)	13330 (1979/10)	0.102103688055629
942	13951 (1981/12)	13952 (1984/01)	0.0705545194013556
943	13951 (1981/12)	13952 (1973/12)	0.0969369843777427
944	13951 (1981/12)	13952 (1975/01)	0.0982715609408411
945	13951 (1981/12)	13952 (1977/02)	0.0956611016873493
946	13951 (1981/12)	13952 (1979/10)	0.0985210768685795
947	13951 (1981/12)	13410 (1975/01)	0.104944050644198
948	13951 (1981/12)	13410 (1990/12)	0.0990786486847376
949	13951 (1981/12)	13420 (1984/01)	0.0908601185131981
950	13951 (1981/12)	13420 (1979/10)	0.0968349323052094
951	13951 (1981/12)	13420 (1981/12)	0.104229876851687
952	13951 (1981/12)	13320 (1979/10)	0.111422222222222
953	13951 (1981/12)	13320 (1981/12)	0.129817007534984
954	13951 (1981/12)	13420 (1960/11)	0.118028707283473
955	13951 (1981/12)	13420 (1971/09)	0.112459867176848
956	13951 (1981/12)	13952 (1960/11)	0.0992318962837988
957	13951 (1981/12)	13620 (1979/10)	0.106206896551724
958	13951 (1981/12)	13620 (1981/12)	0.110173236697896
959	13951 (1981/12)	13420 (1975/01)	0.112503889407477
960	13951 (1981/12)	13420 (1973/12)	0.113081253601667
961	13951 (1981/12)	13420 (1977/02)	0.144114459137221
962	13951 (1981/12)	13422 (1968/01)	0.100385273972603
963	13951 (1981/12)	13229 (1994/09)	0.118805590851334
964	13951 (1981/12)	13320 (1987/09)	0.138931492842536
965	13951 (1981/12)	13620 (1987/09)	0.187296920934551
966	13951 (1981/12)	13951 (1994/09)	0.20589691821264
967	13951 (1981/12)	13420 (1987/09)	0.189705524458506
968	13951 (1981/12)	13420 (1994/09)	0.196652554109128
969	13951 (1981/12)	13620 (2007/11)	0.129764666887637
970	13951 (1981/12)	13420 (2005/02)	0.177800933966269
971	13951 (1981/12)	13620 (2005/02)	0.142898877342348
972	13951 (1981/12)	13420 (2007/11)	0.146081007800442
973	13951 (1981/12)	13420 (2011/09)	0.170292903794527
974	13951 (1981/12)	13229 (1998/03)	0.131814928640593
975	13951 (1981/12)	13229 (2001/11)	0.190169465531784
976	13951 (1981/12)	13410 (1998/03)	0.153130356705575
977	13951 (1981/12)	13620 (1990/12)	0.156584505598163
978	13951 (1981/12)	13620 (1994/09)	0.15634590322445
979	13951 (1981/12)	13410 (2011/09)	0.153196471129322
980	13951 (1981/12)	13320 (2007/11)	0.145876051387203
981	13951 (1981/12)	13320 (2011/09)	0.155538977993286
982	13951 (1981/12)	13330 (1987/09)	0.164851565020975
983	13951 (1981/12)	13330 (1988/05)	0.163603238866397
984	13951 (1981/12)	13330 (1977/02)	0.145980194696207
985	13951 (1981/12)	13330 (1981/12)	0.148641292969895
986	13951 (1981/12)	13330 (1984/01)	0.174320035354144
987	13951 (1981/12)	13230 (1966/11)	0.153651557251275
988	13951 (1981/12)	13230 (1968/01)	0.191083534413421
989	13951 (1981/12)	13620 (1975/01)	0.15234508729887
990	13951 (1981/12)	13320 (1973/12)	0.157642835776249
991	13951 (1981/12)	13320 (1975/01)	0.169270177206685
992	13951 (1981/12)	13320 (1984/01)	0.176487687388397
993	13951 (1981/12)	13410 (1964/09)	0.138426044603948
994	13951 (1981/12)	13620 (1964/09)	0.140384037114996
995	13951 (1981/12)	13952 (1966/11)	0.180882176194864
996	13951 (1981/12)	13952 (1968/01)	0.192113365437752
997	13951 (1981/12)	13320 (1960/11)	0.169131509489296
998	13951 (1981/12)	13230 (1960/11)	0.201353571708004
999	13951 (1981/12)	13230 (1964/09)	0.189596384109111
1000	13951 (1981/12)	13952 (1964/09)	0.157324814338464
1001	13951 (1981/12)	13421 (1964/09)	0.202832594452509
1002	13951 (1981/12)	13421 (1966/11)	0.168832766184248
1003	13951 (1981/12)	13951 (1990/12)	0.150053414413674
1004	13951 (1981/12)	13951 (1987/09)	0.191584291703527
1005	13951 (1981/12)	13951 (1977/02)	0.21928799563761
1006	13951 (1981/12)	13951 (1979/10)	0.197954682173652
1007	13951 (1981/12)	13410 (1960/11)	0.183222610951688
1008	13951 (1981/12)	13520 (1979/10)	0.189078551015679
1009	13951 (1981/12)	13220 (1968/01)	0.191347883908316
1010	13951 (1981/12)	13220 (1971/09)	0.197482451668562
1011	13951 (1981/12)	13220 (1975/01)	0.210979342004591
1012	13951 (1981/12)	13210 (1979/10)	0.20665995450647
1013	13951 (1981/12)	13210 (1981/12)	0.202222138241185
1014	13951 (1981/12)	13210 (1984/01)	0.211299393221844
1015	13951 (1981/12)	13210 (1971/09)	0.191257475605918
1016	13951 (1981/12)	13210 (1973/12)	0.218001001645561
1017	13951 (1981/12)	13210 (1975/01)	0.226815922177318
1018	13951 (1981/12)	13952 (1971/09)	0.143985878792973
1019	13951 (1981/12)	13230 (1987/09)	0.146387911405506
1020	13951 (1981/12)	13420 (1990/12)	0.171084528871756
1021	13951 (1981/12)	13410 (1981/12)	0.173535253227408
1022	13951 (1981/12)	13410 (1971/09)	0.178015167577265
1023	13951 (1981/12)	13410 (1984/01)	0.198309771390739
1024	13951 (1981/12)	13320 (1988/05)	0.190868172417988
1025	13951 (1981/12)	13420 (1968/01)	0.188624109972425
1026	13951 (1981/12)	13620 (1968/01)	0.20707110038159
1027	13951 (1981/12)	13220 (1964/09)	0.125010630155625
1028	13951 (1981/12)	13210 (1977/02)	0.163042157696513
1029	13951 (1981/12)	13220 (1979/10)	0.149237472766885
1030	13951 (1981/12)	13230 (1979/10)	0.158698566148097
1031	13951 (1981/12)	13220 (1977/02)	0.0780094448899581
1032	13951 (1981/12)	13220 (1981/12)	0.077019243648703
1033	13951 (1981/12)	13220 (1984/01)	0.0942506657353647
1034	13951 (1981/12)	13320 (1971/09)	0.0776886179226252
1035	13951 (1981/12)	13320 (1977/02)	0.074202055105938
1036	13951 (1981/12)	13230 (1975/01)	0.0817146684527796
1037	13951 (1981/12)	13220 (1966/11)	0.0897292459163124
1038	13951 (1981/12)	13210 (1968/01)	0.115761315096863
1039	13951 (1981/12)	13230 (1973/12)	0.116354121238552
1040	13951 (1981/12)	13320 (1968/01)	0.0948525159051475
1041	13951 (1981/12)	13720 (1998/03)	0.0772301206440328
1042	13951 (1981/12)	13951 (1998/03)	0.049227534509553
1043	13951 (1981/12)	13410 (1979/10)	0.0608148181942607
1044	13951 (1981/12)	13620 (1966/11)	0.0606530463334549
1045	13951 (1981/12)	13220 (1973/12)	0.0381053310602221
1046	13951 (1981/12)	13230 (1984/01)	0.0548899922561837
1047	13951 (1981/12)	13620 (1984/01)	0.042480648728345
1048	13951 (1981/12)	13951 (1984/01)	0.0699569843785375
1049	13951 (1981/12)	13420 (1988/05)	0.0773704855944813
1050	13951 (1981/12)	13620 (1988/05)	0.0442571612784379
1051	13951 (1973/12)	13220 (1960/11)	0.0232859923581573
1052	13951 (1973/12)	13421 (1960/11)	0.0285035629453682
1053	13951 (1973/12)	13320 (2001/11)	0.240917782026769
1054	13951 (1973/12)	13520 (2001/11)	0.245630118567412
1055	13951 (1973/12)	13720 (2001/11)	0.227170317817938
1056	13951 (1973/12)	13951 (1981/12)	0.259849331362866
1057	13951 (1973/12)	13951 (1973/12)	1
1058	13951 (1973/12)	13951 (1975/01)	0.566207784490443
1059	13951 (1973/12)	13229 (2005/02)	0.18454465849387
1060	13951 (1973/12)	13320 (1994/09)	0.206830496415084
1061	13951 (1973/12)	13320 (2005/02)	0.21200483981272
1062	13951 (1973/12)	13320 (1998/03)	0.232970160973695
1063	13951 (1973/12)	13620 (1998/03)	0.225378787878788
1064	13951 (1973/12)	13520 (1987/09)	0.226584525425499
1065	13951 (1973/12)	13330 (1994/09)	0.226575987444415
1066	13951 (1973/12)	13330 (1998/03)	0.221427820418463
1067	13951 (1973/12)	13229 (2007/11)	0.219154107924161
1068	13951 (1973/12)	13229 (2011/09)	0.248056868335742
1069	13951 (1973/12)	13230 (2001/11)	0.247989567485329
1070	13951 (1973/12)	13230 (2005/02)	0.232485105989932
1071	13951 (1973/12)	13230 (1990/12)	0.21092596498629
1072	13951 (1973/12)	13230 (1998/03)	0.215855729843141
1073	13951 (1973/12)	13230 (2011/09)	0.21290967226219
1074	13951 (1973/12)	13520 (2005/02)	0.196979038224414
1075	13951 (1973/12)	13720 (2011/09)	0.217064197428796
1076	13951 (1973/12)	13520 (1988/05)	0.227254997562165
1077	13951 (1973/12)	13620 (1977/02)	0.238583499477832
1078	13951 (1973/12)	13420 (1964/09)	0.250326134222351
1079	13951 (1973/12)	13422 (1966/11)	0.271532587462262
1080	13951 (1973/12)	13320 (1966/11)	0.270231034053673
1081	13951 (1973/12)	13410 (1968/01)	0.267483838468642
1082	13951 (1973/12)	13520 (1981/12)	0.255573640183202
1083	13951 (1973/12)	13520 (1984/01)	0.245189167462192
1084	13951 (1973/12)	13410 (1988/05)	0.246356901035278
1085	13951 (1973/12)	13230 (1981/12)	0.254230565838181
1086	13951 (1973/12)	13230 (1988/05)	0.250658150274049
1087	13951 (1973/12)	13230 (1994/09)	0.258337646971826
1088	13951 (1973/12)	13230 (1971/09)	0.26480674761331
1089	13951 (1973/12)	13230 (1977/02)	0.255523894053347
1090	13951 (1973/12)	13330 (2005/02)	0.0922596838749067
1091	13951 (1973/12)	13001 (2011/09)	0.11821742759905
1092	13951 (1973/12)	13720 (2005/02)	0.102652591690351
1093	13951 (1973/12)	13720 (2007/11)	0.112231272533048
1094	13951 (1973/12)	13001 (2007/11)	0.10679482930063
1095	13951 (1973/12)	13410 (2007/11)	0.0881436314363144
1096	13951 (1973/12)	13420 (1998/03)	0.124553984405973
1097	13951 (1973/12)	13420 (2001/11)	0.147457945094115
1098	13951 (1973/12)	13230 (2007/11)	0.116056923776724
1099	13951 (1973/12)	13620 (2001/11)	0.148112665261544
1100	13951 (1973/12)	13620 (2011/09)	0.148609538190512
1101	13951 (1973/12)	13320 (1990/12)	0.138482455004532
1102	13951 (1973/12)	13330 (1990/12)	0.145582137161085
1103	13951 (1973/12)	13520 (1975/01)	0.0973101804562479
1104	13951 (1973/12)	13520 (1998/03)	0.125476735316552
1105	13951 (1973/12)	13520 (1990/12)	0.117209302325581
1106	13951 (1973/12)	13520 (1994/09)	0.138205728014162
1107	13951 (1973/12)	13410 (1987/09)	0.100266311584554
1108	13951 (1973/12)	13410 (1994/09)	0.106484918010662
1109	13951 (1973/12)	13410 (1977/02)	0.13877132230345
1110	13951 (1973/12)	13410 (1966/11)	0.149765589878621
1111	13951 (1973/12)	13410 (1973/12)	0.129547886570358
1112	13951 (1973/12)	13221 (1987/09)	0.133614262560778
1113	13951 (1973/12)	13410 (2001/11)	0.12627808531423
1114	13951 (1973/12)	13410 (2005/02)	0.126911618669315
1115	13951 (1973/12)	13330 (1975/01)	0.12115862429711
1116	13951 (1973/12)	13330 (1979/10)	0.12396694214876
1117	13951 (1973/12)	13952 (1984/01)	0.0915082034736047
1118	13951 (1973/12)	13952 (1973/12)	0.129962254327737
1119	13951 (1973/12)	13952 (1975/01)	0.123951660833388
1120	13951 (1973/12)	13952 (1977/02)	0.120675944333996
1121	13951 (1973/12)	13952 (1979/10)	0.12807881773399
1122	13951 (1973/12)	13410 (1975/01)	0.131855078202336
1123	13951 (1973/12)	13410 (1990/12)	0.127867768595041
1124	13951 (1973/12)	13420 (1984/01)	0.113739641807003
1125	13951 (1973/12)	13420 (1979/10)	0.126112263330434
1126	13951 (1973/12)	13420 (1981/12)	0.13503117124287
1127	13951 (1973/12)	13320 (1979/10)	0.141008800735584
1128	13951 (1973/12)	13320 (1981/12)	0.157089552238806
1129	13951 (1973/12)	13420 (1960/11)	0.148276765823614
1130	13951 (1973/12)	13420 (1971/09)	0.140384863747901
1131	13951 (1973/12)	13952 (1960/11)	0.129402453502176
1132	13951 (1973/12)	13620 (1979/10)	0.133271937902908
1133	13951 (1973/12)	13620 (1981/12)	0.136331145623497
1134	13951 (1973/12)	13420 (1975/01)	0.139170869081145
1135	13951 (1973/12)	13420 (1973/12)	0.148527865404837
1136	13951 (1973/12)	13420 (1977/02)	0.181045340050378
1137	13951 (1973/12)	13422 (1968/01)	0.122631546250854
1138	13951 (1973/12)	13229 (1994/09)	0.143718409353876
1139	13951 (1973/12)	13320 (1987/09)	0.168491893545427
1140	13951 (1973/12)	13620 (1987/09)	0.210816487266999
1141	13951 (1973/12)	13951 (1994/09)	0.225612244897959
1142	13951 (1973/12)	13420 (1987/09)	0.218111385582753
1143	13951 (1973/12)	13420 (1994/09)	0.218288608686281
1144	13951 (1973/12)	13620 (2007/11)	0.157665094339623
1145	13951 (1973/12)	13420 (2005/02)	0.206135033995678
1146	13951 (1973/12)	13620 (2005/02)	0.172235740993531
1147	13951 (1973/12)	13420 (2007/11)	0.176320626074584
1148	13951 (1973/12)	13420 (2011/09)	0.199299533022015
1149	13951 (1973/12)	13229 (1998/03)	0.163071717720984
1150	13951 (1973/12)	13229 (2001/11)	0.210466439135381
1151	13951 (1973/12)	13410 (1998/03)	0.178824605533958
1152	13951 (1973/12)	13620 (1990/12)	0.190288789860524
1153	13951 (1973/12)	13620 (1994/09)	0.188161434977578
1154	13951 (1973/12)	13410 (2011/09)	0.185134573109144
1155	13951 (1973/12)	13320 (2007/11)	0.184774131621573
1156	13951 (1973/12)	13320 (2011/09)	0.185688352755168
1157	13951 (1973/12)	13330 (1987/09)	0.19723865877712
1158	13951 (1973/12)	13330 (1988/05)	0.199874936046842
1159	13951 (1973/12)	13330 (1977/02)	0.179817723947716
1160	13951 (1973/12)	13330 (1981/12)	0.178161261529307
1161	13951 (1973/12)	13330 (1984/01)	0.20144645340751
1162	13951 (1973/12)	13230 (1966/11)	0.18562030075188
1163	13951 (1973/12)	13230 (1968/01)	0.217896813038513
1164	13951 (1973/12)	13620 (1975/01)	0.182447753876325
1165	13951 (1973/12)	13320 (1973/12)	0.190624808763234
1166	13951 (1973/12)	13320 (1975/01)	0.195775647852325
1167	13951 (1973/12)	13320 (1984/01)	0.208160644445742
1168	13951 (1973/12)	13410 (1964/09)	0.175466798565599
1169	13951 (1973/12)	13620 (1964/09)	0.174647537420036
1170	13951 (1973/12)	13952 (1966/11)	0.212164937010933
1171	13951 (1973/12)	13952 (1968/01)	0.222017653110955
1172	13951 (1973/12)	13320 (1960/11)	0.204229535463942
1173	13951 (1973/12)	13230 (1960/11)	0.231060606060606
1174	13951 (1973/12)	13230 (1964/09)	0.22220401027154
1175	13951 (1973/12)	13952 (1964/09)	0.196256716065419
1176	13951 (1973/12)	13421 (1964/09)	0.232403789541294
1177	13951 (1973/12)	13421 (1966/11)	0.205880653919473
1178	13951 (1973/12)	13951 (1990/12)	0.172715750662519
1179	13951 (1973/12)	13951 (1987/09)	0.226670870113493
1180	13951 (1973/12)	13951 (1977/02)	0.236677115987461
1181	13951 (1973/12)	13951 (1979/10)	0.218265490604284
1182	13951 (1973/12)	13410 (1960/11)	0.206228187919463
1183	13951 (1973/12)	13520 (1979/10)	0.209127460707013
1184	13951 (1973/12)	13220 (1968/01)	0.216566281115079
1185	13951 (1973/12)	13220 (1971/09)	0.222797650827549
1186	13951 (1973/12)	13220 (1975/01)	0.235966040648315
1187	13951 (1973/12)	13210 (1979/10)	0.223828144335
1188	13951 (1973/12)	13210 (1981/12)	0.222840380335828
1189	13951 (1973/12)	13210 (1984/01)	0.222070778367327
1190	13951 (1973/12)	13210 (1971/09)	0.224806620868719
1191	13951 (1973/12)	13210 (1973/12)	0.232456140350877
1192	13951 (1973/12)	13210 (1975/01)	0.235362238280526
1193	13951 (1973/12)	13952 (1971/09)	0.173798393863119
1194	13951 (1973/12)	13230 (1987/09)	0.179268579492004
1195	13951 (1973/12)	13420 (1990/12)	0.197367699479024
1196	13951 (1973/12)	13410 (1981/12)	0.201414246797658
1197	13951 (1973/12)	13410 (1971/09)	0.213494691174792
1198	13951 (1973/12)	13410 (1984/01)	0.222844759236746
1199	13951 (1973/12)	13320 (1988/05)	0.218546759363086
1200	13951 (1973/12)	13420 (1968/01)	0.223284200829111
1201	13951 (1973/12)	13620 (1968/01)	0.24234368353892
1202	13951 (1973/12)	13220 (1964/09)	0.153784860557769
1203	13951 (1973/12)	13210 (1977/02)	0.187151624345476
1204	13951 (1973/12)	13220 (1979/10)	0.173513545556939
1205	13951 (1973/12)	13230 (1979/10)	0.182342954159593
1206	13951 (1973/12)	13220 (1977/02)	0.0966695358538039
1207	13951 (1973/12)	13220 (1981/12)	0.097663271420012
1208	13951 (1973/12)	13220 (1984/01)	0.114079376238257
1209	13951 (1973/12)	13320 (1971/09)	0.103814842225661
1210	13951 (1973/12)	13320 (1977/02)	0.0960932145305003
1211	13951 (1973/12)	13230 (1975/01)	0.0979418966315929
1212	13951 (1973/12)	13220 (1966/11)	0.119624916275954
1213	13951 (1973/12)	13210 (1968/01)	0.14672203347175
1214	13951 (1973/12)	13230 (1973/12)	0.148079504058286
1215	13951 (1973/12)	13320 (1968/01)	0.127232883989641
1216	13951 (1973/12)	13720 (1998/03)	0.10329270756178
1217	13951 (1973/12)	13951 (1998/03)	0.0672936259143156
1218	13951 (1973/12)	13410 (1979/10)	0.0814291649356045
1219	13951 (1973/12)	13620 (1966/11)	0.0818446198587453
1220	13951 (1973/12)	13220 (1973/12)	0.0533908493034439
1221	13951 (1973/12)	13230 (1984/01)	0.0697353914002205
1222	13951 (1973/12)	13620 (1984/01)	0.0516273849607183
1223	13951 (1973/12)	13951 (1984/01)	0.0884594447468699
1224	13951 (1973/12)	13420 (1988/05)	0.101619131495156
1225	13951 (1973/12)	13620 (1988/05)	0.0580332020258863
1226	13951 (1975/01)	13220 (1960/11)	0.0188305252725471
1227	13951 (1975/01)	13421 (1960/11)	0.0244375067283884
1228	13951 (1975/01)	13320 (2001/11)	0.266529908431442
1229	13951 (1975/01)	13520 (2001/11)	0.272429563548077
1230	13951 (1975/01)	13720 (2001/11)	0.264349489795918
1231	13951 (1975/01)	13951 (1981/12)	0.28786984189464
1232	13951 (1975/01)	13951 (1973/12)	0.566207784490443
1233	13951 (1975/01)	13951 (1975/01)	1
1234	13951 (1975/01)	13229 (2005/02)	0.175452898550725
1235	13951 (1975/01)	13320 (1994/09)	0.196224360137956
1236	13951 (1975/01)	13320 (2005/02)	0.204695621531143
1237	13951 (1975/01)	13320 (1998/03)	0.232589304409732
1238	13951 (1975/01)	13620 (1998/03)	0.215448437570456
1239	13951 (1975/01)	13520 (1987/09)	0.218084640322439
1240	13951 (1975/01)	13330 (1994/09)	0.217688865490919
1241	13951 (1975/01)	13330 (1998/03)	0.216822760204983
1242	13951 (1975/01)	13229 (2007/11)	0.218963872412792
1243	13951 (1975/01)	13229 (2011/09)	0.260917941585535
1244	13951 (1975/01)	13230 (2001/11)	0.252750588056757
1245	13951 (1975/01)	13230 (2005/02)	0.237257015127929
1246	13951 (1975/01)	13230 (1990/12)	0.206440483036228
1247	13951 (1975/01)	13230 (1998/03)	0.213426514188903
1248	13951 (1975/01)	13230 (2011/09)	0.218729120512009
1249	13951 (1975/01)	13520 (2005/02)	0.18841203564203
1250	13951 (1975/01)	13720 (2011/09)	0.224140432322646
1251	13951 (1975/01)	13520 (1988/05)	0.221706518586051
1252	13951 (1975/01)	13620 (1977/02)	0.239734127145945
1253	13951 (1975/01)	13420 (1964/09)	0.242815973651709
1254	13951 (1975/01)	13422 (1966/11)	0.279711045518099
1255	13951 (1975/01)	13320 (1966/11)	0.285188727834596
1256	13951 (1975/01)	13410 (1968/01)	0.276602042326476
1257	13951 (1975/01)	13520 (1981/12)	0.271145628433833
1258	13951 (1975/01)	13520 (1984/01)	0.239371219221266
1259	13951 (1975/01)	13410 (1988/05)	0.244064815977892
1260	13951 (1975/01)	13230 (1981/12)	0.266658936301793
1261	13951 (1975/01)	13230 (1988/05)	0.260183222289522
1262	13951 (1975/01)	13230 (1994/09)	0.277887018830195
1263	13951 (1975/01)	13230 (1971/09)	0.265700096123037
1264	13951 (1975/01)	13230 (1977/02)	0.260131722493838
1265	13951 (1975/01)	13330 (2005/02)	0.0793759915388683
1266	13951 (1975/01)	13001 (2011/09)	0.104198434482058
1267	13951 (1975/01)	13720 (2005/02)	0.0894622746259187
1268	13951 (1975/01)	13720 (2007/11)	0.095215710853442
1269	13951 (1975/01)	13001 (2007/11)	0.0944615224300526
1270	13951 (1975/01)	13410 (2007/11)	0.0782871056531865
1271	13951 (1975/01)	13420 (1998/03)	0.107884895075836
1272	13951 (1975/01)	13420 (2001/11)	0.130688622754491
1273	13951 (1975/01)	13230 (2007/11)	0.102699650995689
1274	13951 (1975/01)	13620 (2001/11)	0.130924591494976
1275	13951 (1975/01)	13620 (2011/09)	0.134368873473081
1276	13951 (1975/01)	13320 (1990/12)	0.123223721335864
1277	13951 (1975/01)	13330 (1990/12)	0.129043707534733
1278	13951 (1975/01)	13520 (1975/01)	0.0849402390438247
1279	13951 (1975/01)	13520 (1998/03)	0.11135790005048
1280	13951 (1975/01)	13520 (1990/12)	0.102793004437484
1281	13951 (1975/01)	13520 (1994/09)	0.123571176796415
1282	13951 (1975/01)	13410 (1987/09)	0.0916902441580216
1283	13951 (1975/01)	13410 (1994/09)	0.0926023638666104
1284	13951 (1975/01)	13410 (1977/02)	0.124426780800978
1285	13951 (1975/01)	13410 (1966/11)	0.134126416828347
1286	13951 (1975/01)	13410 (1973/12)	0.112341274005667
1287	13951 (1975/01)	13221 (1987/09)	0.114542851298834
1288	13951 (1975/01)	13410 (2001/11)	0.109661513174791
1289	13951 (1975/01)	13410 (2005/02)	0.111099536434189
1290	13951 (1975/01)	13330 (1975/01)	0.104664332784185
1291	13951 (1975/01)	13330 (1979/10)	0.113458087669828
1292	13951 (1975/01)	13952 (1984/01)	0.0798824472348384
1293	13951 (1975/01)	13952 (1973/12)	0.115095698703437
1294	13951 (1975/01)	13952 (1975/01)	0.109492847854356
1295	13951 (1975/01)	13952 (1977/02)	0.105605918516203
1296	13951 (1975/01)	13952 (1979/10)	0.11373179202737
1297	13951 (1975/01)	13410 (1975/01)	0.115958608496698
1298	13951 (1975/01)	13410 (1990/12)	0.110424028268551
1299	13951 (1975/01)	13420 (1984/01)	0.0984499371596146
1300	13951 (1975/01)	13420 (1979/10)	0.110924281435553
1301	13951 (1975/01)	13420 (1981/12)	0.11997490720895
1302	13951 (1975/01)	13320 (1979/10)	0.125103777501038
1303	13951 (1975/01)	13320 (1981/12)	0.142600717989629
1304	13951 (1975/01)	13420 (1960/11)	0.130351503856707
1305	13951 (1975/01)	13420 (1971/09)	0.126724447407559
1306	13951 (1975/01)	13952 (1960/11)	0.111549032826842
1307	13951 (1975/01)	13620 (1979/10)	0.115900730532097
1308	13951 (1975/01)	13620 (1981/12)	0.121937409923821
1309	13951 (1975/01)	13420 (1975/01)	0.124210090127422
1310	13951 (1975/01)	13420 (1973/12)	0.129452019285603
1311	13951 (1975/01)	13420 (1977/02)	0.160678341384863
1312	13951 (1975/01)	13422 (1968/01)	0.109508229228634
1313	13951 (1975/01)	13229 (1994/09)	0.130470968373641
1314	13951 (1975/01)	13320 (1987/09)	0.154005422726152
1315	13951 (1975/01)	13620 (1987/09)	0.203923638602974
1316	13951 (1975/01)	13951 (1994/09)	0.219787316485125
1317	13951 (1975/01)	13420 (1987/09)	0.208616042383121
1318	13951 (1975/01)	13420 (1994/09)	0.212622190188747
1319	13951 (1975/01)	13620 (2007/11)	0.147017964071856
1320	13951 (1975/01)	13420 (2005/02)	0.198924257120183
1321	13951 (1975/01)	13620 (2005/02)	0.158170878459687
1322	13951 (1975/01)	13420 (2007/11)	0.162335162190779
1323	13951 (1975/01)	13420 (2011/09)	0.187184661957619
1324	13951 (1975/01)	13229 (1998/03)	0.153149625568988
1325	13951 (1975/01)	13229 (2001/11)	0.207966530114181
1326	13951 (1975/01)	13410 (1998/03)	0.168995592234831
1327	13951 (1975/01)	13620 (1990/12)	0.17967564491654
1328	13951 (1975/01)	13620 (1994/09)	0.173541686887314
1329	13951 (1975/01)	13410 (2011/09)	0.171100275189495
1330	13951 (1975/01)	13320 (2007/11)	0.16921805899791
1331	13951 (1975/01)	13320 (2011/09)	0.175248851454824
1332	13951 (1975/01)	13330 (1987/09)	0.183704664412432
1333	13951 (1975/01)	13330 (1988/05)	0.188321099630651
1334	13951 (1975/01)	13330 (1977/02)	0.163006060606061
1335	13951 (1975/01)	13330 (1981/12)	0.161543650028907
1336	13951 (1975/01)	13330 (1984/01)	0.193824884792627
1337	13951 (1975/01)	13230 (1966/11)	0.175166722640695
1338	13951 (1975/01)	13230 (1968/01)	0.212520736924823
1339	13951 (1975/01)	13620 (1975/01)	0.168457007078857
1340	13951 (1975/01)	13320 (1973/12)	0.1740934690248
1341	13951 (1975/01)	13320 (1975/01)	0.182190724134606
1342	13951 (1975/01)	13320 (1984/01)	0.191944709246902
1343	13951 (1975/01)	13410 (1964/09)	0.159317989759905
1344	13951 (1975/01)	13620 (1964/09)	0.161033896610339
1345	13951 (1975/01)	13952 (1966/11)	0.203552855630724
1346	13951 (1975/01)	13952 (1968/01)	0.214889481535054
1347	13951 (1975/01)	13320 (1960/11)	0.189893024831792
1348	13951 (1975/01)	13230 (1960/11)	0.223965316885671
1349	13951 (1975/01)	13230 (1964/09)	0.214880925276627
1350	13951 (1975/01)	13952 (1964/09)	0.179483486943164
1351	13951 (1975/01)	13421 (1964/09)	0.222222222222222
1352	13951 (1975/01)	13421 (1966/11)	0.192076489799782
1353	13951 (1975/01)	13951 (1990/12)	0.159988713318284
1354	13951 (1975/01)	13951 (1987/09)	0.211919368974584
1355	13951 (1975/01)	13951 (1977/02)	0.227139160563133
1356	13951 (1975/01)	13951 (1979/10)	0.209650961450834
1357	13951 (1975/01)	13410 (1960/11)	0.194983710447628
1358	13951 (1975/01)	13520 (1979/10)	0.201329659274811
1359	13951 (1975/01)	13220 (1968/01)	0.206062761134323
1360	13951 (1975/01)	13220 (1971/09)	0.219111190753517
1361	13951 (1975/01)	13220 (1975/01)	0.232532846080223
1362	13951 (1975/01)	13210 (1979/10)	0.218626710316461
1363	13951 (1975/01)	13210 (1981/12)	0.215150998123187
1364	13951 (1975/01)	13210 (1984/01)	0.221502429301109
1365	13951 (1975/01)	13210 (1971/09)	0.207463488934683
1366	13951 (1975/01)	13210 (1973/12)	0.230732254446403
1367	13951 (1975/01)	13210 (1975/01)	0.237279335410177
1368	13951 (1975/01)	13952 (1971/09)	0.157920240345011
1369	13951 (1975/01)	13230 (1987/09)	0.166778394943497
1370	13951 (1975/01)	13420 (1990/12)	0.188309622289896
1371	13951 (1975/01)	13410 (1981/12)	0.18894534403343
1372	13951 (1975/01)	13410 (1971/09)	0.19941830463949
1373	13951 (1975/01)	13410 (1984/01)	0.214219351413529
1374	13951 (1975/01)	13320 (1988/05)	0.209998141609366
1375	13951 (1975/01)	13420 (1968/01)	0.208835911262476
1376	13951 (1975/01)	13620 (1968/01)	0.231467473524962
1377	13951 (1975/01)	13220 (1964/09)	0.144397724462033
1378	13951 (1975/01)	13210 (1977/02)	0.176347971095053
1379	13951 (1975/01)	13220 (1979/10)	0.162911862607941
1380	13951 (1975/01)	13230 (1979/10)	0.174206774449052
1381	13951 (1975/01)	13220 (1977/02)	0.0836361748520403
1382	13951 (1975/01)	13220 (1981/12)	0.0891286133221617
1383	13951 (1975/01)	13220 (1984/01)	0.102759180361128
1384	13951 (1975/01)	13320 (1971/09)	0.0929619077767226
1385	13951 (1975/01)	13320 (1977/02)	0.0832933141241129
1386	13951 (1975/01)	13230 (1975/01)	0.0899561952440551
1387	13951 (1975/01)	13220 (1966/11)	0.106224022728468
1388	13951 (1975/01)	13210 (1968/01)	0.132689987937274
1389	13951 (1975/01)	13230 (1973/12)	0.132384341637011
1390	13951 (1975/01)	13320 (1968/01)	0.110328638497653
1391	13951 (1975/01)	13720 (1998/03)	0.0912782113478169
1392	13951 (1975/01)	13951 (1998/03)	0.0578757342242819
1393	13951 (1975/01)	13410 (1979/10)	0.0688120139447573
1394	13951 (1975/01)	13620 (1966/11)	0.0706842840262112
1395	13951 (1975/01)	13220 (1973/12)	0.0440313111545988
1396	13951 (1975/01)	13230 (1984/01)	0.0603015075376884
1397	13951 (1975/01)	13620 (1984/01)	0.0459520971063184
1398	13951 (1975/01)	13951 (1984/01)	0.0764418999151824
1399	13951 (1975/01)	13420 (1988/05)	0.0877795991750833
1400	13951 (1975/01)	13620 (1988/05)	0.048209739450734
1401	13229 (2005/02)	13220 (1960/11)	0.0294828419526341
1402	13229 (2005/02)	13421 (1960/11)	0.0282986703034436
1403	13229 (2005/02)	13320 (2001/11)	0.182889678682817
1404	13229 (2005/02)	13520 (2001/11)	0.169132347061176
1405	13229 (2005/02)	13720 (2001/11)	0.141174111395197
1406	13229 (2005/02)	13951 (1981/12)	0.161641009363593
1407	13229 (2005/02)	13951 (1973/12)	0.18454465849387
1408	13229 (2005/02)	13951 (1975/01)	0.175452898550725
1409	13229 (2005/02)	13229 (2005/02)	1
1410	13229 (2005/02)	13320 (1994/09)	0.212677725118483
1411	13229 (2005/02)	13320 (2005/02)	0.219966277926092
1412	13229 (2005/02)	13320 (1998/03)	0.22776339877533
1413	13229 (2005/02)	13620 (1998/03)	0.210657725781139
1414	13229 (2005/02)	13520 (1987/09)	0.207726194510335
1415	13229 (2005/02)	13330 (1994/09)	0.213023001842878
1416	13229 (2005/02)	13330 (1998/03)	0.206872852233677
1417	13229 (2005/02)	13229 (2007/11)	0.231530845392232
1418	13229 (2005/02)	13229 (2011/09)	0.208275862068966
1419	13229 (2005/02)	13230 (2001/11)	0.209365812683746
1420	13229 (2005/02)	13230 (2005/02)	0.223108265424913
1421	13229 (2005/02)	13230 (1990/12)	0.222512903910062
1422	13229 (2005/02)	13230 (1998/03)	0.218183004829657
1423	13229 (2005/02)	13230 (2011/09)	0.181487334195278
1424	13229 (2005/02)	13520 (2005/02)	0.190730356057023
1425	13229 (2005/02)	13720 (2011/09)	0.186916354556804
1426	13229 (2005/02)	13520 (1988/05)	0.190801930006718
1427	13229 (2005/02)	13620 (1977/02)	0.186196479405101
1428	13229 (2005/02)	13420 (1964/09)	0.191976401179941
1429	13229 (2005/02)	13422 (1966/11)	0.184913837581261
1430	13229 (2005/02)	13320 (1966/11)	0.191784093623119
1431	13229 (2005/02)	13410 (1968/01)	0.186949365863104
1432	13229 (2005/02)	13520 (1981/12)	0.183328312604897
1433	13229 (2005/02)	13520 (1984/01)	0.194013996500875
1434	13229 (2005/02)	13410 (1988/05)	0.201754385964912
1435	13229 (2005/02)	13230 (1981/12)	0.207642164396629
1436	13229 (2005/02)	13230 (1988/05)	0.212539021852237
1437	13229 (2005/02)	13230 (1994/09)	0.198757238872215
1438	13229 (2005/02)	13230 (1971/09)	0.206226983595581
1439	13229 (2005/02)	13230 (1977/02)	0.201643525077926
1440	13229 (2005/02)	13330 (2005/02)	0.122389666307858
1441	13229 (2005/02)	13001 (2011/09)	0.143024048291306
1442	13229 (2005/02)	13720 (2005/02)	0.125702172760996
1443	13229 (2005/02)	13720 (2007/11)	0.130725681935152
1444	13229 (2005/02)	13001 (2007/11)	0.148962785364328
1445	13229 (2005/02)	13410 (2007/11)	0.126084128360798
1446	13229 (2005/02)	13420 (1998/03)	0.146306961705567
1447	13229 (2005/02)	13420 (2001/11)	0.155634573304158
1448	13229 (2005/02)	13230 (2007/11)	0.147689851312244
1449	13229 (2005/02)	13620 (2001/11)	0.173742963457685
1450	13229 (2005/02)	13620 (2011/09)	0.170309738628965
1451	13229 (2005/02)	13320 (1990/12)	0.163410822426255
1452	13229 (2005/02)	13330 (1990/12)	0.162172390954679
1453	13229 (2005/02)	13520 (1975/01)	0.105580853542306
1454	13229 (2005/02)	13520 (1998/03)	0.144487777037953
1455	13229 (2005/02)	13520 (1990/12)	0.141276508554451
1456	13229 (2005/02)	13520 (1994/09)	0.164871504157218
1457	13229 (2005/02)	13410 (1987/09)	0.126661129568106
1458	13229 (2005/02)	13410 (1994/09)	0.140744680851064
1459	13229 (2005/02)	13410 (1977/02)	0.14812351543943
1460	13229 (2005/02)	13410 (1966/11)	0.148802254579615
1461	13229 (2005/02)	13410 (1973/12)	0.137654696693041
1462	13229 (2005/02)	13221 (1987/09)	0.149474503697937
1463	13229 (2005/02)	13410 (2001/11)	0.153807963459438
1464	13229 (2005/02)	13410 (2005/02)	0.157841036628915
1465	13229 (2005/02)	13330 (1975/01)	0.126349892008639
1466	13229 (2005/02)	13330 (1979/10)	0.136685072168943
1467	13229 (2005/02)	13952 (1984/01)	0.11188431010112
1468	13229 (2005/02)	13952 (1973/12)	0.129590258987244
1469	13229 (2005/02)	13952 (1975/01)	0.130304841601913
1470	13229 (2005/02)	13952 (1977/02)	0.13573883161512
1471	13229 (2005/02)	13952 (1979/10)	0.134668508287293
1472	13229 (2005/02)	13410 (1975/01)	0.137801130167542
1473	13229 (2005/02)	13410 (1990/12)	0.132610425785913
1474	13229 (2005/02)	13420 (1984/01)	0.121289401203713
1475	13229 (2005/02)	13420 (1979/10)	0.135096642929807
1476	13229 (2005/02)	13420 (1981/12)	0.140805743917032
1477	13229 (2005/02)	13320 (1979/10)	0.152724406345453
1478	13229 (2005/02)	13320 (1981/12)	0.165885322755139
1479	13229 (2005/02)	13420 (1960/11)	0.144139795327283
1480	13229 (2005/02)	13420 (1971/09)	0.138163517234831
1481	13229 (2005/02)	13952 (1960/11)	0.132878203225487
1482	13229 (2005/02)	13620 (1979/10)	0.143394359228105
1483	13229 (2005/02)	13620 (1981/12)	0.13717751251444
1484	13229 (2005/02)	13420 (1975/01)	0.143749390065385
1485	13229 (2005/02)	13420 (1973/12)	0.141171920324889
1486	13229 (2005/02)	13420 (1977/02)	0.171292979942693
1487	13229 (2005/02)	13422 (1968/01)	0.131009944348143
1488	13229 (2005/02)	13229 (1994/09)	0.169119614664169
1489	13229 (2005/02)	13320 (1987/09)	0.169832694318578
1490	13229 (2005/02)	13620 (1987/09)	0.177594147927391
1491	13229 (2005/02)	13951 (1994/09)	0.185271317829457
1492	13229 (2005/02)	13420 (1987/09)	0.205734065768681
1493	13229 (2005/02)	13420 (1994/09)	0.190677072347606
1494	13229 (2005/02)	13620 (2007/11)	0.181748920680606
1495	13229 (2005/02)	13420 (2005/02)	0.200809377616522
1496	13229 (2005/02)	13620 (2005/02)	0.185032410135533
1497	13229 (2005/02)	13420 (2007/11)	0.18970440040309
1498	13229 (2005/02)	13420 (2011/09)	0.20538286580743
1499	13229 (2005/02)	13229 (1998/03)	0.195701955258059
1500	13229 (2005/02)	13229 (2001/11)	0.213576952029015
1501	13229 (2005/02)	13410 (1998/03)	0.183654074602043
1502	13229 (2005/02)	13620 (1990/12)	0.183675091400413
1503	13229 (2005/02)	13620 (1994/09)	0.191607217792698
1504	13229 (2005/02)	13410 (2011/09)	0.203051247471342
1505	13229 (2005/02)	13320 (2007/11)	0.200324066177725
1506	13229 (2005/02)	13320 (2011/09)	0.209962640099626
1507	13229 (2005/02)	13330 (1987/09)	0.180963215775502
1508	13229 (2005/02)	13330 (1988/05)	0.178451435552841
1509	13229 (2005/02)	13330 (1977/02)	0.164296998420221
1510	13229 (2005/02)	13330 (1981/12)	0.166873192895498
1511	13229 (2005/02)	13330 (1984/01)	0.187588573133438
1512	13229 (2005/02)	13230 (1966/11)	0.187300548236642
1513	13229 (2005/02)	13230 (1968/01)	0.188853247794707
1514	13229 (2005/02)	13620 (1975/01)	0.182599635321698
1515	13229 (2005/02)	13320 (1973/12)	0.172237815769329
1516	13229 (2005/02)	13320 (1975/01)	0.18273533479782
1517	13229 (2005/02)	13320 (1984/01)	0.194481990935835
1518	13229 (2005/02)	13410 (1964/09)	0.157712004166305
1519	13229 (2005/02)	13620 (1964/09)	0.163868131868132
1520	13229 (2005/02)	13952 (1966/11)	0.181957745449229
1521	13229 (2005/02)	13952 (1968/01)	0.178444366934077
1522	13229 (2005/02)	13320 (1960/11)	0.188181670193716
1523	13229 (2005/02)	13230 (1960/11)	0.185515737838943
1524	13229 (2005/02)	13230 (1964/09)	0.189512681675691
1525	13229 (2005/02)	13952 (1964/09)	0.161847869374751
1526	13229 (2005/02)	13421 (1964/09)	0.177776269345642
1527	13229 (2005/02)	13421 (1966/11)	0.164916851866043
1528	13229 (2005/02)	13951 (1990/12)	0.163391442155309
1529	13229 (2005/02)	13951 (1987/09)	0.186279116600658
1530	13229 (2005/02)	13951 (1977/02)	0.194398354018716
1531	13229 (2005/02)	13951 (1979/10)	0.190469345216704
1532	13229 (2005/02)	13410 (1960/11)	0.178055282727655
1533	13229 (2005/02)	13520 (1979/10)	0.18860484090291
1534	13229 (2005/02)	13220 (1968/01)	0.189980571745767
1535	13229 (2005/02)	13220 (1971/09)	0.201799665178571
1536	13229 (2005/02)	13220 (1975/01)	0.201978511530398
1537	13229 (2005/02)	13210 (1979/10)	0.193223099085557
1538	13229 (2005/02)	13210 (1981/12)	0.203042715038034
1539	13229 (2005/02)	13210 (1984/01)	0.200037055335968
1540	13229 (2005/02)	13210 (1971/09)	0.19089058881325
1541	13229 (2005/02)	13210 (1973/12)	0.185481566161761
1542	13229 (2005/02)	13210 (1975/01)	0.196023698302381
1543	13229 (2005/02)	13952 (1971/09)	0.176391002875021
1544	13229 (2005/02)	13230 (1987/09)	0.174026610072647
1545	13229 (2005/02)	13420 (1990/12)	0.184924475729579
1546	13229 (2005/02)	13410 (1981/12)	0.182189414166798
1547	13229 (2005/02)	13410 (1971/09)	0.203583565029348
1548	13229 (2005/02)	13410 (1984/01)	0.199656475437994
1549	13229 (2005/02)	13320 (1988/05)	0.192987668994206
1550	13229 (2005/02)	13420 (1968/01)	0.186709343087944
1551	13229 (2005/02)	13620 (1968/01)	0.186188400938652
1552	13229 (2005/02)	13220 (1964/09)	0.163716814159292
1553	13229 (2005/02)	13210 (1977/02)	0.182097108230421
1554	13229 (2005/02)	13220 (1979/10)	0.177323884952063
1555	13229 (2005/02)	13230 (1979/10)	0.184556705845723
1556	13229 (2005/02)	13220 (1977/02)	0.119691516709512
1557	13229 (2005/02)	13220 (1981/12)	0.116917992150382
1558	13229 (2005/02)	13220 (1984/01)	0.141885986209576
1559	13229 (2005/02)	13320 (1971/09)	0.124593943204443
1560	13229 (2005/02)	13320 (1977/02)	0.104592656032545
1561	13229 (2005/02)	13230 (1975/01)	0.117972350230415
1562	13229 (2005/02)	13220 (1966/11)	0.126045278400979
1563	13229 (2005/02)	13210 (1968/01)	0.138400145111555
1564	13229 (2005/02)	13230 (1973/12)	0.146883165360209
1565	13229 (2005/02)	13320 (1968/01)	0.123136553369112
1566	13229 (2005/02)	13720 (1998/03)	0.112368885657908
1567	13229 (2005/02)	13951 (1998/03)	0.0882120699379583
1568	13229 (2005/02)	13410 (1979/10)	0.0870135548753826
1569	13229 (2005/02)	13620 (1966/11)	0.0926861410059302
1570	13229 (2005/02)	13220 (1973/12)	0.0623200092155282
1571	13229 (2005/02)	13230 (1984/01)	0.0944444444444444
1572	13229 (2005/02)	13620 (1984/01)	0.0695592286501377
1573	13229 (2005/02)	13951 (1984/01)	0.0895081275068609
1574	13229 (2005/02)	13420 (1988/05)	0.125917260448793
1575	13229 (2005/02)	13620 (1988/05)	0.0756775378961874
1576	13320 (1994/09)	13220 (1960/11)	0.0275123748129389
1577	13320 (1994/09)	13421 (1960/11)	0.0271621034332899
1578	13320 (1994/09)	13320 (2001/11)	0.217348029638368
1579	13320 (1994/09)	13520 (2001/11)	0.193276180870735
1580	13320 (1994/09)	13720 (2001/11)	0.161306634304207
1581	13320 (1994/09)	13951 (1981/12)	0.174812997190011
1582	13320 (1994/09)	13951 (1973/12)	0.206830496415084
1583	13320 (1994/09)	13951 (1975/01)	0.196224360137956
1584	13320 (1994/09)	13229 (2005/02)	0.212677725118483
1585	13320 (1994/09)	13320 (1994/09)	1
1586	13320 (1994/09)	13320 (2005/02)	0.245514437903
1587	13320 (1994/09)	13320 (1998/03)	0.262880040707289
1588	13320 (1994/09)	13620 (1998/03)	0.252486665705636
1589	13320 (1994/09)	13520 (1987/09)	0.240961394430449
1590	13320 (1994/09)	13330 (1994/09)	0.24703299718735
1591	13320 (1994/09)	13330 (1998/03)	0.230632235084595
1592	13320 (1994/09)	13229 (2007/11)	0.224653808110781
1593	13320 (1994/09)	13229 (2011/09)	0.221774562768977
1594	13320 (1994/09)	13230 (2001/11)	0.247312972225178
1595	13320 (1994/09)	13230 (2005/02)	0.250598470251649
1596	13320 (1994/09)	13230 (1990/12)	0.232397799289644
1597	13320 (1994/09)	13230 (1998/03)	0.239664586583463
1598	13320 (1994/09)	13230 (2011/09)	0.203118253777884
1599	13320 (1994/09)	13520 (2005/02)	0.221296484454379
1600	13320 (1994/09)	13720 (2011/09)	0.199642697632872
1601	13320 (1994/09)	13520 (1988/05)	0.221492573953603
1602	13320 (1994/09)	13620 (1977/02)	0.207678478223047
1603	13320 (1994/09)	13420 (1964/09)	0.210928319623972
1604	13320 (1994/09)	13422 (1966/11)	0.215455821935618
1605	13320 (1994/09)	13320 (1966/11)	0.223213854985769
1606	13320 (1994/09)	13410 (1968/01)	0.214125669751583
1607	13320 (1994/09)	13520 (1981/12)	0.209178367134685
1608	13320 (1994/09)	13520 (1984/01)	0.229833627426267
1609	13320 (1994/09)	13410 (1988/05)	0.238405707959159
1610	13320 (1994/09)	13230 (1981/12)	0.234458164786034
1611	13320 (1994/09)	13230 (1988/05)	0.236687007771345
1612	13320 (1994/09)	13230 (1994/09)	0.224407270250713
1613	13320 (1994/09)	13230 (1971/09)	0.228195404862815
1614	13320 (1994/09)	13230 (1977/02)	0.223404857611957
1615	13320 (1994/09)	13330 (2005/02)	0.13768115942029
1616	13320 (1994/09)	13001 (2011/09)	0.151934749620637
1617	13320 (1994/09)	13720 (2005/02)	0.141747773866225
1618	13320 (1994/09)	13720 (2007/11)	0.149329028352336
1619	13320 (1994/09)	13001 (2007/11)	0.146583726296779
1620	13320 (1994/09)	13410 (2007/11)	0.129329287433295
1621	13320 (1994/09)	13420 (1998/03)	0.157733990147783
1622	13320 (1994/09)	13420 (2001/11)	0.164618945868946
1623	13320 (1994/09)	13230 (2007/11)	0.155907193476362
1624	13320 (1994/09)	13620 (2001/11)	0.184895104895105
1625	13320 (1994/09)	13620 (2011/09)	0.194408681258047
1626	13320 (1994/09)	13320 (1990/12)	0.181940312829863
1627	13320 (1994/09)	13330 (1990/12)	0.179055937558075
1628	13320 (1994/09)	13520 (1975/01)	0.118259614393236
1629	13320 (1994/09)	13520 (1998/03)	0.161019322318678
1630	13320 (1994/09)	13520 (1990/12)	0.155871458604465
1631	13320 (1994/09)	13520 (1994/09)	0.178730099962977
1632	13320 (1994/09)	13410 (1987/09)	0.139819783335021
1633	13320 (1994/09)	13410 (1994/09)	0.162419051598078
1634	13320 (1994/09)	13410 (1977/02)	0.157660580220595
1635	13320 (1994/09)	13410 (1966/11)	0.159599853157122
1636	13320 (1994/09)	13410 (1973/12)	0.152648284070621
1637	13320 (1994/09)	13221 (1987/09)	0.155257186081694
1638	13320 (1994/09)	13410 (2001/11)	0.159803259716463
1639	13320 (1994/09)	13410 (2005/02)	0.163416806889043
1640	13320 (1994/09)	13330 (1975/01)	0.142321377055486
1641	13320 (1994/09)	13330 (1979/10)	0.13958509340092
1642	13320 (1994/09)	13952 (1984/01)	0.124603342500529
1643	13320 (1994/09)	13952 (1973/12)	0.142115203021719
1644	13320 (1994/09)	13952 (1975/01)	0.137767450866492
1645	13320 (1994/09)	13952 (1977/02)	0.143825523135868
1646	13320 (1994/09)	13952 (1979/10)	0.142267843438219
1647	13320 (1994/09)	13410 (1975/01)	0.143585795399865
1648	13320 (1994/09)	13410 (1990/12)	0.15146484375
1649	13320 (1994/09)	13420 (1984/01)	0.150731953558809
1650	13320 (1994/09)	13420 (1979/10)	0.158137205808713
1651	13320 (1994/09)	13420 (1981/12)	0.154130943102104
1652	13320 (1994/09)	13320 (1979/10)	0.171943072901539
1653	13320 (1994/09)	13320 (1981/12)	0.181294836595519
1654	13320 (1994/09)	13420 (1960/11)	0.157740625295173
1655	13320 (1994/09)	13420 (1971/09)	0.159756668226486
1656	13320 (1994/09)	13952 (1960/11)	0.135632183908046
1657	13320 (1994/09)	13620 (1979/10)	0.14757244290923
1658	13320 (1994/09)	13620 (1981/12)	0.141749205755933
1659	13320 (1994/09)	13420 (1975/01)	0.152990396500903
1660	13320 (1994/09)	13420 (1973/12)	0.147907851433945
1661	13320 (1994/09)	13420 (1977/02)	0.181308574932119
1662	13320 (1994/09)	13422 (1968/01)	0.132607926397735
1663	13320 (1994/09)	13229 (1994/09)	0.183482221054475
1664	13320 (1994/09)	13320 (1987/09)	0.180421609627038
1665	13320 (1994/09)	13620 (1987/09)	0.198598760441929
1666	13320 (1994/09)	13951 (1994/09)	0.213929704187973
1667	13320 (1994/09)	13420 (1987/09)	0.238522427440633
1668	13320 (1994/09)	13420 (1994/09)	0.215121575222479
1669	13320 (1994/09)	13620 (2007/11)	0.188254755996691
1670	13320 (1994/09)	13420 (2005/02)	0.216070688941047
1671	13320 (1994/09)	13620 (2005/02)	0.210244839976602
1672	13320 (1994/09)	13420 (2007/11)	0.208775713337757
1673	13320 (1994/09)	13420 (2011/09)	0.231495468277946
1674	13320 (1994/09)	13229 (1998/03)	0.196474413828513
1675	13320 (1994/09)	13229 (2001/11)	0.221960255978444
1676	13320 (1994/09)	13410 (1998/03)	0.208248071777113
1677	13320 (1994/09)	13620 (1990/12)	0.224507763726589
1678	13320 (1994/09)	13620 (1994/09)	0.224551400301861
1679	13320 (1994/09)	13410 (2011/09)	0.212940009915716
1680	13320 (1994/09)	13320 (2007/11)	0.223987828585918
1681	13320 (1994/09)	13320 (2011/09)	0.226561860312781
1682	13320 (1994/09)	13330 (1987/09)	0.202182091798345
1683	13320 (1994/09)	13330 (1988/05)	0.198290210319262
1684	13320 (1994/09)	13330 (1977/02)	0.176629103380696
1685	13320 (1994/09)	13330 (1981/12)	0.181670326095796
1686	13320 (1994/09)	13330 (1984/01)	0.201825408508759
1687	13320 (1994/09)	13230 (1966/11)	0.196630565583634
1688	13320 (1994/09)	13230 (1968/01)	0.203439153439153
1689	13320 (1994/09)	13620 (1975/01)	0.193194385367929
1690	13320 (1994/09)	13320 (1973/12)	0.183813099707968
1691	13320 (1994/09)	13320 (1975/01)	0.200916177770634
1692	13320 (1994/09)	13320 (1984/01)	0.219105562579014
1693	13320 (1994/09)	13410 (1964/09)	0.166525207944322
1694	13320 (1994/09)	13620 (1964/09)	0.1786300423253
1695	13320 (1994/09)	13952 (1966/11)	0.196678700361011
1696	13320 (1994/09)	13952 (1968/01)	0.20600948131623
1697	13320 (1994/09)	13320 (1960/11)	0.209122411153195
1698	13320 (1994/09)	13230 (1960/11)	0.193898759637948
1699	13320 (1994/09)	13230 (1964/09)	0.203518648838846
1700	13320 (1994/09)	13952 (1964/09)	0.179807994963802
1701	13320 (1994/09)	13421 (1964/09)	0.201014541765303
1702	13320 (1994/09)	13421 (1966/11)	0.182706880872992
1703	13320 (1994/09)	13951 (1990/12)	0.184487360653164
1704	13320 (1994/09)	13951 (1987/09)	0.21004016064257
1705	13320 (1994/09)	13951 (1977/02)	0.207163474153765
1706	13320 (1994/09)	13951 (1979/10)	0.208704323669777
1707	13320 (1994/09)	13410 (1960/11)	0.189021017699115
1708	13320 (1994/09)	13520 (1979/10)	0.205309615255037
1709	13320 (1994/09)	13220 (1968/01)	0.205272552519566
1710	13320 (1994/09)	13220 (1971/09)	0.22117581884911
1711	13320 (1994/09)	13220 (1975/01)	0.216937053861129
1712	13320 (1994/09)	13210 (1979/10)	0.209636307118433
1713	13320 (1994/09)	13210 (1981/12)	0.218113888173151
1714	13320 (1994/09)	13210 (1984/01)	0.219312803491302
1715	13320 (1994/09)	13210 (1971/09)	0.206681019515244
1716	13320 (1994/09)	13210 (1973/12)	0.200045400374553
1717	13320 (1994/09)	13210 (1975/01)	0.218250128081061
1718	13320 (1994/09)	13952 (1971/09)	0.184970619879169
1719	13320 (1994/09)	13230 (1987/09)	0.199918864097363
1720	13320 (1994/09)	13420 (1990/12)	0.224299756115586
1721	13320 (1994/09)	13410 (1981/12)	0.199007290212502
1722	13320 (1994/09)	13410 (1971/09)	0.215137928414013
1723	13320 (1994/09)	13410 (1984/01)	0.213461016028253
1724	13320 (1994/09)	13320 (1988/05)	0.233223487118035
1725	13320 (1994/09)	13420 (1968/01)	0.209904588823262
1726	13320 (1994/09)	13620 (1968/01)	0.206211676886164
1727	13320 (1994/09)	13220 (1964/09)	0.180322159338267
1728	13320 (1994/09)	13210 (1977/02)	0.193916062801932
1729	13320 (1994/09)	13220 (1979/10)	0.191307913079131
1730	13320 (1994/09)	13230 (1979/10)	0.198619102416571
1731	13320 (1994/09)	13220 (1977/02)	0.122875037280048
1732	13320 (1994/09)	13220 (1981/12)	0.124023241835304
1733	13320 (1994/09)	13220 (1984/01)	0.152003030590018
1734	13320 (1994/09)	13320 (1971/09)	0.127784528149048
1735	13320 (1994/09)	13320 (1977/02)	0.122344322344322
1736	13320 (1994/09)	13230 (1975/01)	0.109010773751224
1737	13320 (1994/09)	13220 (1966/11)	0.13044336921102
1738	13320 (1994/09)	13210 (1968/01)	0.138164251207729
1739	13320 (1994/09)	13230 (1973/12)	0.159134483703095
1740	13320 (1994/09)	13320 (1968/01)	0.135719829258828
1741	13320 (1994/09)	13720 (1998/03)	0.123951066626226
1742	13320 (1994/09)	13951 (1998/03)	0.0960532054077628
1743	13320 (1994/09)	13410 (1979/10)	0.0921177587844254
1744	13320 (1994/09)	13620 (1966/11)	0.105701473414478
1745	13320 (1994/09)	13220 (1973/12)	0.0632799558255108
1746	13320 (1994/09)	13230 (1984/01)	0.0964293350438315
1747	13320 (1994/09)	13620 (1984/01)	0.0747126436781609
1748	13320 (1994/09)	13951 (1984/01)	0.101098224366212
1749	13320 (1994/09)	13420 (1988/05)	0.130037006578947
1750	13320 (1994/09)	13620 (1988/05)	0.0832409665262691
1751	13320 (2005/02)	13220 (1960/11)	0.0257603972687772
1752	13320 (2005/02)	13421 (1960/11)	0.0253313696612666
1753	13320 (2005/02)	13320 (2001/11)	0.224157788655341
1754	13320 (2005/02)	13520 (2001/11)	0.200967805648825
1755	13320 (2005/02)	13720 (2001/11)	0.168380686770089
1756	13320 (2005/02)	13951 (1981/12)	0.182322784566164
1757	13320 (2005/02)	13951 (1973/12)	0.21200483981272
1758	13320 (2005/02)	13951 (1975/01)	0.204695621531143
1759	13320 (2005/02)	13229 (2005/02)	0.219966277926092
1760	13320 (2005/02)	13320 (1994/09)	0.245514437903
1761	13320 (2005/02)	13320 (2005/02)	1
1762	13320 (2005/02)	13320 (1998/03)	0.263655653228251
1763	13320 (2005/02)	13620 (1998/03)	0.253823047515019
1764	13320 (2005/02)	13520 (1987/09)	0.232046678635548
1765	13320 (2005/02)	13330 (1994/09)	0.228968966401641
1766	13320 (2005/02)	13330 (1998/03)	0.242624885275993
1767	13320 (2005/02)	13229 (2007/11)	0.242918608820366
1768	13320 (2005/02)	13229 (2011/09)	0.23936408419167
1769	13320 (2005/02)	13230 (2001/11)	0.24558988477618
1770	13320 (2005/02)	13230 (2005/02)	0.266489572147177
1771	13320 (2005/02)	13230 (1990/12)	0.225406610703043
1772	13320 (2005/02)	13230 (1998/03)	0.229920294297977
1773	13320 (2005/02)	13230 (2011/09)	0.217220769518117
1774	13320 (2005/02)	13520 (2005/02)	0.220105209135232
1775	13320 (2005/02)	13720 (2011/09)	0.204259392199091
1776	13320 (2005/02)	13520 (1988/05)	0.211692379074353
1777	13320 (2005/02)	13620 (1977/02)	0.199241299686624
1778	13320 (2005/02)	13420 (1964/09)	0.20752501816962
1779	13320 (2005/02)	13422 (1966/11)	0.21744127936032
1780	13320 (2005/02)	13320 (1966/11)	0.220919455000463
1781	13320 (2005/02)	13410 (1968/01)	0.209455360059738
1782	13320 (2005/02)	13520 (1981/12)	0.212675760755509
1783	13320 (2005/02)	13520 (1984/01)	0.229404005276412
1784	13320 (2005/02)	13410 (1988/05)	0.225445263096827
1785	13320 (2005/02)	13230 (1981/12)	0.228697728773944
1786	13320 (2005/02)	13230 (1988/05)	0.234012789768185
1787	13320 (2005/02)	13230 (1994/09)	0.221127801034228
1788	13320 (2005/02)	13230 (1971/09)	0.224095744680851
1789	13320 (2005/02)	13230 (1977/02)	0.221975882766452
1790	13320 (2005/02)	13330 (2005/02)	0.127085518161884
1791	13320 (2005/02)	13001 (2011/09)	0.151889853547312
1792	13320 (2005/02)	13720 (2005/02)	0.127310254245239
1793	13320 (2005/02)	13720 (2007/11)	0.138704930095659
1794	13320 (2005/02)	13001 (2007/11)	0.144529449718868
1795	13320 (2005/02)	13410 (2007/11)	0.123593362578676
1796	13320 (2005/02)	13420 (1998/03)	0.156184771757873
1797	13320 (2005/02)	13420 (2001/11)	0.166860175816885
1798	13320 (2005/02)	13230 (2007/11)	0.156591928251121
1799	13320 (2005/02)	13620 (2001/11)	0.182610948022794
1800	13320 (2005/02)	13620 (2011/09)	0.19594421151707
1801	13320 (2005/02)	13320 (1990/12)	0.170890531502992
1802	13320 (2005/02)	13330 (1990/12)	0.166169323898031
1803	13320 (2005/02)	13520 (1975/01)	0.106798840362854
1804	13320 (2005/02)	13520 (1998/03)	0.156104701222662
1805	13320 (2005/02)	13520 (1990/12)	0.137787056367432
1806	13320 (2005/02)	13520 (1994/09)	0.168497232865049
1807	13320 (2005/02)	13410 (1987/09)	0.130944685566534
1808	13320 (2005/02)	13410 (1994/09)	0.136666354000563
1809	13320 (2005/02)	13410 (1977/02)	0.149104859335038
1810	13320 (2005/02)	13410 (1966/11)	0.150189953566906
1811	13320 (2005/02)	13410 (1973/12)	0.144906482658435
1812	13320 (2005/02)	13221 (1987/09)	0.14793568013907
1813	13320 (2005/02)	13410 (2001/11)	0.159465478841871
1814	13320 (2005/02)	13410 (2005/02)	0.16512754868794
1815	13320 (2005/02)	13330 (1975/01)	0.12887095359242
1816	13320 (2005/02)	13330 (1979/10)	0.134745030250648
1817	13320 (2005/02)	13952 (1984/01)	0.111312996079181
1818	13320 (2005/02)	13952 (1973/12)	0.137640205199548
1819	13320 (2005/02)	13952 (1975/01)	0.134045393858478
1820	13320 (2005/02)	13952 (1977/02)	0.134746676248653
1821	13320 (2005/02)	13952 (1979/10)	0.133614627285513
1822	13320 (2005/02)	13410 (1975/01)	0.14194464158978
1823	13320 (2005/02)	13410 (1990/12)	0.142091152815013
1824	13320 (2005/02)	13420 (1984/01)	0.13413294268449
1825	13320 (2005/02)	13420 (1979/10)	0.143260473588342
1826	13320 (2005/02)	13420 (1981/12)	0.155577563698568
1827	13320 (2005/02)	13320 (1979/10)	0.160095685301675
1828	13320 (2005/02)	13320 (1981/12)	0.18160824742268
1829	13320 (2005/02)	13420 (1960/11)	0.157058001397624
1830	13320 (2005/02)	13420 (1971/09)	0.144849418206708
1831	13320 (2005/02)	13952 (1960/11)	0.130622304374615
1832	13320 (2005/02)	13620 (1979/10)	0.14714741318214
1833	13320 (2005/02)	13620 (1981/12)	0.149021313614615
1834	13320 (2005/02)	13420 (1975/01)	0.151954325867369
1835	13320 (2005/02)	13420 (1973/12)	0.151972765363128
1836	13320 (2005/02)	13420 (1977/02)	0.180365296803653
1837	13320 (2005/02)	13422 (1968/01)	0.128641571194763
1838	13320 (2005/02)	13229 (1994/09)	0.170176712660373
1839	13320 (2005/02)	13320 (1987/09)	0.191126828484167
1840	13320 (2005/02)	13620 (1987/09)	0.20708271739829
1841	13320 (2005/02)	13951 (1994/09)	0.216076378195257
1842	13320 (2005/02)	13420 (1987/09)	0.234093807566955
1843	13320 (2005/02)	13420 (1994/09)	0.223549829784394
1844	13320 (2005/02)	13620 (2007/11)	0.2089599244154
1845	13320 (2005/02)	13420 (2005/02)	0.246315648445874
1846	13320 (2005/02)	13620 (2005/02)	0.217309205350118
1847	13320 (2005/02)	13420 (2007/11)	0.217207665232695
1848	13320 (2005/02)	13420 (2011/09)	0.240335652298644
1849	13320 (2005/02)	13229 (1998/03)	0.188740670160394
1850	13320 (2005/02)	13229 (2001/11)	0.221675820666752
1851	13320 (2005/02)	13410 (1998/03)	0.208743250240402
1852	13320 (2005/02)	13620 (1990/12)	0.207144445267917
1853	13320 (2005/02)	13620 (1994/09)	0.221926181333751
1854	13320 (2005/02)	13410 (2011/09)	0.220249221183801
1855	13320 (2005/02)	13320 (2007/11)	0.216577540106952
1856	13320 (2005/02)	13320 (2011/09)	0.222741194486983
1857	13320 (2005/02)	13330 (1987/09)	0.195041205888568
1858	13320 (2005/02)	13330 (1988/05)	0.190267364549441
1859	13320 (2005/02)	13330 (1977/02)	0.168639951426837
1860	13320 (2005/02)	13330 (1981/12)	0.172116909598973
1861	13320 (2005/02)	13330 (1984/01)	0.195182552281041
1862	13320 (2005/02)	13230 (1966/11)	0.185613119642192
1863	13320 (2005/02)	13230 (1968/01)	0.193393879074397
1864	13320 (2005/02)	13620 (1975/01)	0.1895896054508
1865	13320 (2005/02)	13320 (1973/12)	0.186259183992496
1866	13320 (2005/02)	13320 (1975/01)	0.193408239700375
1867	13320 (2005/02)	13320 (1984/01)	0.216508595139301
1868	13320 (2005/02)	13410 (1964/09)	0.164387892199478
1869	13320 (2005/02)	13620 (1964/09)	0.175516105711302
1870	13320 (2005/02)	13952 (1966/11)	0.193625118934348
1871	13320 (2005/02)	13952 (1968/01)	0.19944907194858
1872	13320 (2005/02)	13320 (1960/11)	0.207201086956522
1873	13320 (2005/02)	13230 (1960/11)	0.203868571062576
1874	13320 (2005/02)	13230 (1964/09)	0.196099173553719
1875	13320 (2005/02)	13952 (1964/09)	0.178352871783529
1876	13320 (2005/02)	13421 (1964/09)	0.192645374729609
1877	13320 (2005/02)	13421 (1966/11)	0.181125898512561
1878	13320 (2005/02)	13951 (1990/12)	0.17418930762489
1879	13320 (2005/02)	13951 (1987/09)	0.195873055694932
1880	13320 (2005/02)	13951 (1977/02)	0.20748489943334
1881	13320 (2005/02)	13951 (1979/10)	0.205963333557182
1882	13320 (2005/02)	13410 (1960/11)	0.191886755357494
1883	13320 (2005/02)	13520 (1979/10)	0.201132603715958
1884	13320 (2005/02)	13220 (1968/01)	0.200712204596957
1885	13320 (2005/02)	13220 (1971/09)	0.2095077282764
1886	13320 (2005/02)	13220 (1975/01)	0.202900316841336
1887	13320 (2005/02)	13210 (1979/10)	0.204761062989806
1888	13320 (2005/02)	13210 (1981/12)	0.212614259597806
1889	13320 (2005/02)	13210 (1984/01)	0.210532434317601
1890	13320 (2005/02)	13210 (1971/09)	0.201675173406622
1891	13320 (2005/02)	13210 (1973/12)	0.202139792537881
1892	13320 (2005/02)	13210 (1975/01)	0.210401124445886
1893	13320 (2005/02)	13952 (1971/09)	0.17818657635468
1894	13320 (2005/02)	13230 (1987/09)	0.189445910290237
1895	13320 (2005/02)	13420 (1990/12)	0.2041292269703
1896	13320 (2005/02)	13410 (1981/12)	0.196900240122244
1897	13320 (2005/02)	13410 (1971/09)	0.209072135583565
1898	13320 (2005/02)	13410 (1984/01)	0.215731785944552
1899	13320 (2005/02)	13320 (1988/05)	0.227928244811819
1900	13320 (2005/02)	13420 (1968/01)	0.212188326069872
1901	13320 (2005/02)	13620 (1968/01)	0.211027219085083
1902	13320 (2005/02)	13220 (1964/09)	0.156384162823978
1903	13320 (2005/02)	13210 (1977/02)	0.188963565617262
1904	13320 (2005/02)	13220 (1979/10)	0.186405688508296
1905	13320 (2005/02)	13230 (1979/10)	0.186727623401672
1906	13320 (2005/02)	13220 (1977/02)	0.113185319438151
1907	13320 (2005/02)	13220 (1981/12)	0.111020111020111
1908	13320 (2005/02)	13220 (1984/01)	0.132317493112948
1909	13320 (2005/02)	13320 (1971/09)	0.124432081594808
1910	13320 (2005/02)	13320 (1977/02)	0.113085621970921
1911	13320 (2005/02)	13230 (1975/01)	0.11400651465798
1912	13320 (2005/02)	13220 (1966/11)	0.126131836291199
1913	13320 (2005/02)	13210 (1968/01)	0.140578999018646
1914	13320 (2005/02)	13230 (1973/12)	0.150773629330642
1915	13320 (2005/02)	13320 (1968/01)	0.130744567153545
1916	13320 (2005/02)	13720 (1998/03)	0.124674842066146
1917	13320 (2005/02)	13951 (1998/03)	0.0892769063825589
1918	13320 (2005/02)	13410 (1979/10)	0.0903933070487547
1919	13320 (2005/02)	13620 (1966/11)	0.0923358367032544
1920	13320 (2005/02)	13220 (1973/12)	0.0620186055816745
1921	13320 (2005/02)	13230 (1984/01)	0.0886823506631813
1922	13320 (2005/02)	13620 (1984/01)	0.065758058097891
1923	13320 (2005/02)	13951 (1984/01)	0.0913748137108793
1924	13320 (2005/02)	13420 (1988/05)	0.126233668577874
1925	13320 (2005/02)	13620 (1988/05)	0.0738375573737777
1926	13320 (1998/03)	13220 (1960/11)	0.0221483942414175
1927	13320 (1998/03)	13421 (1960/11)	0.0261304062909568
1928	13320 (1998/03)	13320 (2001/11)	0.268752196836555
1929	13320 (1998/03)	13520 (2001/11)	0.23802645095018
1930	13320 (1998/03)	13720 (2001/11)	0.204379562043796
1931	13320 (1998/03)	13951 (1981/12)	0.211517124047637
1932	13320 (1998/03)	13951 (1973/12)	0.232970160973695
1933	13320 (1998/03)	13951 (1975/01)	0.232589304409732
1934	13320 (1998/03)	13229 (2005/02)	0.22776339877533
1935	13320 (1998/03)	13320 (1994/09)	0.262880040707289
1936	13320 (1998/03)	13320 (2005/02)	0.263655653228251
1937	13320 (1998/03)	13320 (1998/03)	1
1938	13320 (1998/03)	13620 (1998/03)	0.275653421495852
1939	13320 (1998/03)	13520 (1987/09)	0.257171526384134
1940	13320 (1998/03)	13330 (1994/09)	0.249911775085284
1941	13320 (1998/03)	13330 (1998/03)	0.256509794553273
1942	13320 (1998/03)	13229 (2007/11)	0.247233880198398
1943	13320 (1998/03)	13229 (2011/09)	0.263705465200221
1944	13320 (1998/03)	13230 (2001/11)	0.272801459293395
1945	13320 (1998/03)	13230 (2005/02)	0.275226491721337
1946	13320 (1998/03)	13230 (1990/12)	0.242090784044017
1947	13320 (1998/03)	13230 (1998/03)	0.249873003330135
1948	13320 (1998/03)	13230 (2011/09)	0.232250722227086
1949	13320 (1998/03)	13520 (2005/02)	0.231644683086261
1950	13320 (1998/03)	13720 (2011/09)	0.230390607360578
1951	13320 (1998/03)	13520 (1988/05)	0.231230909383206
1952	13320 (1998/03)	13620 (1977/02)	0.230662272118653
1953	13320 (1998/03)	13420 (1964/09)	0.233810888252149
1954	13320 (1998/03)	13422 (1966/11)	0.244646303007483
1955	13320 (1998/03)	13320 (1966/11)	0.253427979365989
1956	13320 (1998/03)	13410 (1968/01)	0.237306111626674
1957	13320 (1998/03)	13520 (1981/12)	0.25039357364873
1958	13320 (1998/03)	13520 (1984/01)	0.248162678897055
1959	13320 (1998/03)	13410 (1988/05)	0.245144328790643
1960	13320 (1998/03)	13230 (1981/12)	0.255244922341697
1961	13320 (1998/03)	13230 (1988/05)	0.261610927932171
1962	13320 (1998/03)	13230 (1994/09)	0.259813232035454
1963	13320 (1998/03)	13230 (1971/09)	0.247675863783246
1964	13320 (1998/03)	13230 (1977/02)	0.242174131857071
1965	13320 (1998/03)	13330 (2005/02)	0.119015047879617
1966	13320 (1998/03)	13001 (2011/09)	0.138550160843869
1967	13320 (1998/03)	13720 (2005/02)	0.12763915547025
1968	13320 (1998/03)	13720 (2007/11)	0.133364676383012
1969	13320 (1998/03)	13001 (2007/11)	0.133687749198655
1970	13320 (1998/03)	13410 (2007/11)	0.117594906101394
1971	13320 (1998/03)	13420 (1998/03)	0.16048222952873
1972	13320 (1998/03)	13420 (2001/11)	0.176290686667152
1973	13320 (1998/03)	13230 (2007/11)	0.146574818216609
1974	13320 (1998/03)	13620 (2001/11)	0.187255492025278
1975	13320 (1998/03)	13620 (2011/09)	0.191645644754415
1976	13320 (1998/03)	13320 (1990/12)	0.170965532983337
1977	13320 (1998/03)	13330 (1990/12)	0.168334445185679
1978	13320 (1998/03)	13520 (1975/01)	0.106438791732909
1979	13320 (1998/03)	13520 (1998/03)	0.160568649457538
1980	13320 (1998/03)	13520 (1990/12)	0.141039650327818
1981	13320 (1998/03)	13520 (1994/09)	0.170616113744076
1982	13320 (1998/03)	13410 (1987/09)	0.126562377171606
1983	13320 (1998/03)	13410 (1994/09)	0.132626206236542
1984	13320 (1998/03)	13410 (1977/02)	0.146276791632909
1985	13320 (1998/03)	13410 (1966/11)	0.152373266818282
1986	13320 (1998/03)	13410 (1973/12)	0.137130475158644
1987	13320 (1998/03)	13221 (1987/09)	0.143252336448598
1988	13320 (1998/03)	13410 (2001/11)	0.154975904536067
1989	13320 (1998/03)	13410 (2005/02)	0.15502064345252
1990	13320 (1998/03)	13330 (1975/01)	0.12624284423019
1991	13320 (1998/03)	13330 (1979/10)	0.134113612643507
1992	13320 (1998/03)	13952 (1984/01)	0.107206333818064
1993	13320 (1998/03)	13952 (1973/12)	0.135414327419717
1994	13320 (1998/03)	13952 (1975/01)	0.135319344463164
1995	13320 (1998/03)	13952 (1977/02)	0.126281953160876
1996	13320 (1998/03)	13952 (1979/10)	0.140724946695096
1997	13320 (1998/03)	13410 (1975/01)	0.143425076452599
1998	13320 (1998/03)	13410 (1990/12)	0.143296669486963
1999	13320 (1998/03)	13420 (1984/01)	0.138283646660898
[truncated: 28,626 more rows]
