# Supplementary material for: Dataset of Jaccard similarity indices from 1,597 European political manifestos across 27 countries (1945–2017)
Source: Data Brief. 2019 Apr 9;24:103907. doi: 10.1016/j.dib.2019.103907 (PMC6479077; doi:10.1016/j.dib.2019.103907)
Supplement: Multimedia component 3 [file mmc3.zip › Sweden.csv]

	referenceParty	comparedParty	Jaccard Similarity
1	11951 (1991/09)	11951 (1991/09)	1
2	11951 (1991/09)	11420 (2002/09)	0.236524666372781
3	11951 (1991/09)	11420 (2006/09)	0.240714656386685
4	11951 (1991/09)	11420 (2010/09)	0.230774564870675
5	11951 (1991/09)	11620 (2006/09)	0.239047684960897
6	11951 (1991/09)	11620 (2010/09)	0.226949925961742
7	11951 (1991/09)	11620 (2014/09)	0.210218160527455
8	11951 (1991/09)	11520 (2014/09)	0.23402236250361
9	11951 (1991/09)	11420 (2014/09)	0.23553518706209
10	11951 (1991/09)	11810 (2010/09)	0.228938984554583
11	11951 (1991/09)	11110 (2014/09)	0.225814392385329
12	11951 (1991/09)	11320 (2014/09)	0.221388367729831
13	11951 (1991/09)	11620 (1968/09)	0.203098806197612
14	11951 (1991/09)	11810 (1964/09)	0.213926135027052
15	11951 (1991/09)	11810 (1968/09)	0.236756838218672
16	11951 (1991/09)	11420 (1979/09)	0.223614775725594
17	11951 (1991/09)	11520 (2002/09)	0.236304425410421
18	11951 (1991/09)	11620 (1998/09)	0.239028137904542
19	11951 (1991/09)	11620 (2002/09)	0.256497075766237
20	11951 (1991/09)	11520 (1998/09)	0.198296774193548
21	11951 (1991/09)	11810 (1985/09)	0.191998211890925
22	11951 (1991/09)	11810 (1979/09)	0.195485161018733
23	11951 (1991/09)	11810 (1982/09)	0.212611802328486
24	11951 (1991/09)	11220 (2010/09)	0.199275558198627
25	11951 (1991/09)	11810 (2002/09)	0.195448095186115
26	11951 (1991/09)	11220 (2014/09)	0.224361619217898
27	11951 (1991/09)	11220 (2006/09)	0.220611186628405
28	11951 (1991/09)	11220 (1998/09)	0.24171847452909
29	11951 (1991/09)	11220 (2002/09)	0.243969914411688
30	11951 (1991/09)	11810 (2014/09)	0.215774797503652
31	11951 (1991/09)	11520 (2010/09)	0.234890965732087
32	11951 (1991/09)	11810 (2006/09)	0.227197737449918
33	11951 (1991/09)	11320 (2010/09)	0.190153445751776
34	11951 (1991/09)	11320 (2002/09)	0.210534429599178
35	11951 (1991/09)	11320 (2006/09)	0.2174584036653
36	11951 (1991/09)	11420 (1994/09)	0.223382927086631
37	11951 (1991/09)	11320 (1994/09)	0.204738925337526
38	11951 (1991/09)	11320 (1998/09)	0.2093713558783
39	11951 (1991/09)	11620 (1994/09)	0.206168921552252
40	11951 (1991/09)	11810 (1994/09)	0.190905570614593
41	11951 (1991/09)	11810 (1998/09)	0.215506937587694
42	11951 (1991/09)	11220 (1994/09)	0.195552359351662
43	11951 (1991/09)	11220 (1985/09)	0.206414899120538
44	11951 (1991/09)	11220 (1988/09)	0.207073588134626
45	11951 (1991/09)	11520 (1991/09)	0.0918495297805643
46	11951 (1991/09)	11110 (1998/09)	0.107008191392537
47	11951 (1991/09)	11110 (1988/09)	0.105116690911391
48	11951 (1991/09)	11110 (1991/09)	0.147026527191816
49	11951 (1991/09)	11420 (1968/09)	0.120817369093231
50	11951 (1991/09)	11620 (1960/09)	0.120295956116852
51	11951 (1991/09)	11420 (1998/09)	0.124598119502578
52	11951 (1991/09)	11710 (2010/09)	0.158745741179188
53	11951 (1991/09)	11710 (2014/09)	0.226042690006252
54	11951 (1991/09)	11620 (1988/09)	0.175218372187193
55	11951 (1991/09)	11620 (1991/09)	0.196920955882353
56	11951 (1991/09)	11420 (1985/09)	0.200495049504951
57	11951 (1991/09)	11420 (1988/09)	0.229022902290229
58	11951 (1991/09)	11420 (1991/09)	0.222012677458222
59	11951 (1991/09)	11110 (2002/09)	0.159828815977175
60	11951 (1991/09)	11110 (2006/09)	0.169913910285455
61	11951 (1991/09)	11110 (2010/09)	0.183124174372523
62	11951 (1991/09)	11520 (1994/09)	0.148032936870997
63	11951 (1991/09)	11520 (2006/09)	0.145016018859941
64	11951 (1991/09)	11810 (1988/09)	0.141373801916933
65	11951 (1991/09)	11810 (1991/09)	0.172573887441966
66	11951 (1991/09)	11420 (1973/09)	0.167956251090814
67	11951 (1991/09)	11420 (1976/09)	0.15128729547642
68	11951 (1991/09)	11420 (1970/09)	0.137774227247588
69	11951 (1991/09)	11810 (1960/09)	0.16522832485569
70	11951 (1991/09)	11810 (1970/09)	0.124695749859577
71	11951 (1991/09)	11810 (1973/09)	0.165132302703955
72	11951 (1991/09)	11810 (1976/09)	0.207743153918791
73	11951 (1991/09)	11110 (1994/09)	0.157973345588235
74	11951 (1991/09)	11220 (1991/09)	0.14218990185645
75	11951 (1991/09)	11220 (1976/09)	0.15776798825257
76	11951 (1991/09)	11220 (1979/09)	0.172052202655725
77	11951 (1991/09)	11220 (1982/09)	0.155621477306437
78	11951 (1991/09)	11620 (1964/09)	0.0751588097626212
79	11951 (1991/09)	11220 (1968/09)	0.095968534906588
80	11951 (1991/09)	11220 (1970/09)	0.0751176866173504
81	11951 (1991/09)	11320 (1976/09)	0.0760128359406338
82	11951 (1991/09)	11320 (1968/09)	0.0908668833322279
83	11951 (1991/09)	11320 (1973/09)	0.0612903225806452
84	11951 (1991/09)	11620 (1982/09)	0.142929388709779
85	11951 (1991/09)	11620 (1985/09)	0.146979823849085
86	11951 (1991/09)	11620 (1973/09)	0.0949388246306077
87	11951 (1991/09)	11620 (1976/09)	0.130060956047482
88	11951 (1991/09)	11620 (1979/09)	0.139480205884222
89	11951 (1991/09)	11320 (1964/09)	0.120192902188698
90	11951 (1991/09)	11320 (1988/09)	0.125746980292435
91	11951 (1991/09)	11420 (1982/09)	0.143847058095651
92	11951 (1991/09)	11320 (1982/09)	0.149143658194673
93	11951 (1991/09)	11320 (1985/09)	0.138634677219886
94	11951 (1991/09)	11320 (1991/09)	0.172567409144197
95	11951 (1991/09)	11320 (1970/09)	0.165839536807279
96	11951 (1991/09)	11320 (1979/09)	0.146698517701825
97	11951 (1991/09)	11220 (1973/09)	0.105752800455667
98	11951 (1991/09)	11220 (1960/09)	0.117119362073262
99	11951 (1991/09)	11220 (1964/09)	0.11343129672596
100	11951 (1991/09)	11420 (1960/09)	0.0725399070519297
101	11951 (1991/09)	11620 (1970/09)	0.0746198039878337
102	11951 (1991/09)	11320 (1960/09)	0.048487331830909
103	11951 (1991/09)	11420 (1964/09)	0.0425694976659932
104	11420 (2002/09)	11951 (1991/09)	0.236524666372781
105	11420 (2002/09)	11420 (2002/09)	1
106	11420 (2002/09)	11420 (2006/09)	0.297026193598696
107	11420 (2002/09)	11420 (2010/09)	0.288502602428934
108	11420 (2002/09)	11620 (2006/09)	0.29964610042735
109	11420 (2002/09)	11620 (2010/09)	0.293435493891075
110	11420 (2002/09)	11620 (2014/09)	0.274099036792999
111	11420 (2002/09)	11520 (2014/09)	0.272783322415321
112	11420 (2002/09)	11420 (2014/09)	0.286073964008585
113	11420 (2002/09)	11810 (2010/09)	0.281322704908654
114	11420 (2002/09)	11110 (2014/09)	0.268655568797816
115	11420 (2002/09)	11320 (2014/09)	0.267809217084579
116	11420 (2002/09)	11620 (1968/09)	0.212631197973218
117	11420 (2002/09)	11810 (1964/09)	0.229980863278758
118	11420 (2002/09)	11810 (1968/09)	0.263204132550866
119	11420 (2002/09)	11420 (1979/09)	0.256305061323199
120	11420 (2002/09)	11520 (2002/09)	0.263377857903794
121	11420 (2002/09)	11620 (1998/09)	0.268250975577674
122	11420 (2002/09)	11620 (2002/09)	0.296000981354269
123	11420 (2002/09)	11520 (1998/09)	0.213453121400599
124	11420 (2002/09)	11810 (1985/09)	0.197267920094007
125	11420 (2002/09)	11810 (1979/09)	0.203483768804434
126	11420 (2002/09)	11810 (1982/09)	0.235241058945564
127	11420 (2002/09)	11220 (2010/09)	0.218823756081114
128	11420 (2002/09)	11810 (2002/09)	0.217120622568093
129	11420 (2002/09)	11220 (2014/09)	0.260586594539768
130	11420 (2002/09)	11220 (2006/09)	0.243569935472144
131	11420 (2002/09)	11220 (1998/09)	0.263796676111135
132	11420 (2002/09)	11220 (2002/09)	0.283352108142903
133	11420 (2002/09)	11810 (2014/09)	0.254727429344928
134	11420 (2002/09)	11520 (2010/09)	0.272476194402078
135	11420 (2002/09)	11810 (2006/09)	0.259329647546648
136	11420 (2002/09)	11320 (2010/09)	0.213386893814732
137	11420 (2002/09)	11320 (2002/09)	0.24291837495341
138	11420 (2002/09)	11320 (2006/09)	0.254921913020396
139	11420 (2002/09)	11420 (1994/09)	0.237022757193906
140	11420 (2002/09)	11320 (1994/09)	0.219617846657362
141	11420 (2002/09)	11320 (1998/09)	0.238575044171721
142	11420 (2002/09)	11620 (1994/09)	0.222984308694365
143	11420 (2002/09)	11810 (1994/09)	0.204917632106369
144	11420 (2002/09)	11810 (1998/09)	0.238426682860746
145	11420 (2002/09)	11220 (1994/09)	0.206605522489999
146	11420 (2002/09)	11220 (1985/09)	0.217581506723153
147	11420 (2002/09)	11220 (1988/09)	0.222819289387131
148	11420 (2002/09)	11520 (1991/09)	0.0851254953764861
149	11420 (2002/09)	11110 (1998/09)	0.108671728843403
150	11420 (2002/09)	11110 (1988/09)	0.102521548262755
151	11420 (2002/09)	11110 (1991/09)	0.147023571713943
152	11420 (2002/09)	11420 (1968/09)	0.117278279197968
153	11420 (2002/09)	11620 (1960/09)	0.110604026845638
154	11420 (2002/09)	11420 (1998/09)	0.137366099558916
155	11420 (2002/09)	11710 (2010/09)	0.166935078007046
156	11420 (2002/09)	11710 (2014/09)	0.26106322431641
157	11420 (2002/09)	11620 (1988/09)	0.181598185026468
158	11420 (2002/09)	11620 (1991/09)	0.195638069571293
159	11420 (2002/09)	11420 (1985/09)	0.209502520688671
160	11420 (2002/09)	11420 (1988/09)	0.241217063989962
161	11420 (2002/09)	11420 (1991/09)	0.239304624900426
162	11420 (2002/09)	11110 (2002/09)	0.172467246724672
163	11420 (2002/09)	11110 (2006/09)	0.175333662876915
164	11420 (2002/09)	11110 (2010/09)	0.195357645801972
165	11420 (2002/09)	11520 (1994/09)	0.14993187296929
166	11420 (2002/09)	11520 (2006/09)	0.15362091503268
167	11420 (2002/09)	11810 (1988/09)	0.141579418109118
168	11420 (2002/09)	11810 (1991/09)	0.174230105937423
169	11420 (2002/09)	11420 (1973/09)	0.166968507898179
170	11420 (2002/09)	11420 (1976/09)	0.143356104576506
171	11420 (2002/09)	11420 (1970/09)	0.136643026004728
172	11420 (2002/09)	11810 (1960/09)	0.170067688632291
173	11420 (2002/09)	11810 (1970/09)	0.119750013240824
174	11420 (2002/09)	11810 (1973/09)	0.16517118652564
175	11420 (2002/09)	11810 (1976/09)	0.214371980676329
176	11420 (2002/09)	11110 (1994/09)	0.158101586985722
177	11420 (2002/09)	11220 (1991/09)	0.154142879185311
178	11420 (2002/09)	11220 (1976/09)	0.158396752917301
179	11420 (2002/09)	11220 (1979/09)	0.171290115215349
180	11420 (2002/09)	11220 (1982/09)	0.159517701385326
181	11420 (2002/09)	11620 (1964/09)	0.0703534396253763
182	11420 (2002/09)	11220 (1968/09)	0.0933539071971784
183	11420 (2002/09)	11220 (1970/09)	0.069218286609591
184	11420 (2002/09)	11320 (1976/09)	0.0788232652144622
185	11420 (2002/09)	11320 (1968/09)	0.0891684292552599
186	11420 (2002/09)	11320 (1973/09)	0.0616395315624107
187	11420 (2002/09)	11620 (1982/09)	0.12885362866727
188	11420 (2002/09)	11620 (1985/09)	0.137328603949389
189	11420 (2002/09)	11620 (1973/09)	0.0873905526741398
190	11420 (2002/09)	11620 (1976/09)	0.123252790118106
191	11420 (2002/09)	11620 (1979/09)	0.129877099769227
192	11420 (2002/09)	11320 (1964/09)	0.12649835578657
193	11420 (2002/09)	11320 (1988/09)	0.128514926586119
194	11420 (2002/09)	11420 (1982/09)	0.148315442661282
195	11420 (2002/09)	11320 (1982/09)	0.152454373820013
196	11420 (2002/09)	11320 (1985/09)	0.142682797410591
197	11420 (2002/09)	11320 (1991/09)	0.183530375147142
198	11420 (2002/09)	11320 (1970/09)	0.172120217458201
199	11420 (2002/09)	11320 (1979/09)	0.157069449594745
200	11420 (2002/09)	11220 (1973/09)	0.103945534469819
201	11420 (2002/09)	11220 (1960/09)	0.125467764353683
202	11420 (2002/09)	11220 (1964/09)	0.109316364822973
203	11420 (2002/09)	11420 (1960/09)	0.0688629475810978
204	11420 (2002/09)	11620 (1970/09)	0.0704035117339186
205	11420 (2002/09)	11320 (1960/09)	0.0456783834267278
206	11420 (2002/09)	11420 (1964/09)	0.0385322154588262
207	11420 (2006/09)	11951 (1991/09)	0.240714656386685
208	11420 (2006/09)	11420 (2002/09)	0.297026193598696
209	11420 (2006/09)	11420 (2006/09)	1
210	11420 (2006/09)	11420 (2010/09)	0.330322289253799
211	11420 (2006/09)	11620 (2006/09)	0.3407777957076
212	11420 (2006/09)	11620 (2010/09)	0.332844363908304
213	11420 (2006/09)	11620 (2014/09)	0.316115804555111
214	11420 (2006/09)	11520 (2014/09)	0.299704670580085
215	11420 (2006/09)	11420 (2014/09)	0.29947676208064
216	11420 (2006/09)	11810 (2010/09)	0.30334005182839
217	11420 (2006/09)	11110 (2014/09)	0.284061001550276
218	11420 (2006/09)	11320 (2014/09)	0.286698157429777
219	11420 (2006/09)	11620 (1968/09)	0.204988532110092
220	11420 (2006/09)	11810 (1964/09)	0.236474831425435
221	11420 (2006/09)	11810 (1968/09)	0.28375499334221
222	11420 (2006/09)	11420 (1979/09)	0.253875355900032
223	11420 (2006/09)	11520 (2002/09)	0.279490514075887
224	11420 (2006/09)	11620 (1998/09)	0.26781623055589
225	11420 (2006/09)	11620 (2002/09)	0.289973307267191
226	11420 (2006/09)	11520 (1998/09)	0.216852279890733
227	11420 (2006/09)	11810 (1985/09)	0.187749550261068
228	11420 (2006/09)	11810 (1979/09)	0.205805084745763
229	11420 (2006/09)	11810 (1982/09)	0.232178055190539
230	11420 (2006/09)	11220 (2010/09)	0.214907318771212
231	11420 (2006/09)	11810 (2002/09)	0.208931070678796
232	11420 (2006/09)	11220 (2014/09)	0.271056961529421
233	11420 (2006/09)	11220 (2006/09)	0.253941700472586
234	11420 (2006/09)	11220 (1998/09)	0.267529833866313
235	11420 (2006/09)	11220 (2002/09)	0.291669785195719
236	11420 (2006/09)	11810 (2014/09)	0.263113849899197
237	11420 (2006/09)	11520 (2010/09)	0.287923076923077
238	11420 (2006/09)	11810 (2006/09)	0.267775915728992
239	11420 (2006/09)	11320 (2010/09)	0.213162160977961
240	11420 (2006/09)	11320 (2002/09)	0.236858771374288
241	11420 (2006/09)	11320 (2006/09)	0.26928591912819
242	11420 (2006/09)	11420 (1994/09)	0.231417624521073
243	11420 (2006/09)	11320 (1994/09)	0.215521739130435
244	11420 (2006/09)	11320 (1998/09)	0.22601975096608
245	11420 (2006/09)	11620 (1994/09)	0.20916070955785
246	11420 (2006/09)	11810 (1994/09)	0.196191980345705
247	11420 (2006/09)	11810 (1998/09)	0.232148900169205
248	11420 (2006/09)	11220 (1994/09)	0.201194606702095
249	11420 (2006/09)	11220 (1985/09)	0.209641162267921
250	11420 (2006/09)	11220 (1988/09)	0.216621938946662
251	11420 (2006/09)	11520 (1991/09)	0.0808552355165492
252	11420 (2006/09)	11110 (1998/09)	0.0957308562352601
253	11420 (2006/09)	11110 (1988/09)	0.0918199350863164
254	11420 (2006/09)	11110 (1991/09)	0.131979470843288
255	11420 (2006/09)	11420 (1968/09)	0.106676170111665
256	11420 (2006/09)	11620 (1960/09)	0.104412531399592
257	11420 (2006/09)	11420 (1998/09)	0.121805831523497
258	11420 (2006/09)	11710 (2010/09)	0.168236146323796
259	11420 (2006/09)	11710 (2014/09)	0.272629682168462
260	11420 (2006/09)	11620 (1988/09)	0.170124854037546
261	11420 (2006/09)	11620 (1991/09)	0.184805385884346
262	11420 (2006/09)	11420 (1985/09)	0.201147702453856
263	11420 (2006/09)	11420 (1988/09)	0.237337251540753
264	11420 (2006/09)	11420 (1991/09)	0.229431919123557
265	11420 (2006/09)	11110 (2002/09)	0.156703501531088
266	11420 (2006/09)	11110 (2006/09)	0.183269075585044
267	11420 (2006/09)	11110 (2010/09)	0.202711654816058
268	11420 (2006/09)	11520 (1994/09)	0.144934968066757
269	11420 (2006/09)	11520 (2006/09)	0.15246322671025
270	11420 (2006/09)	11810 (1988/09)	0.130246827499651
271	11420 (2006/09)	11810 (1991/09)	0.172548324170952
272	11420 (2006/09)	11420 (1973/09)	0.158617594254937
273	11420 (2006/09)	11420 (1976/09)	0.134589072334215
274	11420 (2006/09)	11420 (1970/09)	0.126527010079428
275	11420 (2006/09)	11810 (1960/09)	0.164208368611024
276	11420 (2006/09)	11810 (1970/09)	0.112833723653396
277	11420 (2006/09)	11810 (1973/09)	0.158543141295583
278	11420 (2006/09)	11810 (1976/09)	0.21043771043771
279	11420 (2006/09)	11110 (1994/09)	0.148483235763704
280	11420 (2006/09)	11220 (1991/09)	0.137506809515163
281	11420 (2006/09)	11220 (1976/09)	0.151590569709037
282	11420 (2006/09)	11220 (1979/09)	0.166371053565094
283	11420 (2006/09)	11220 (1982/09)	0.146233919723624
284	11420 (2006/09)	11620 (1964/09)	0.0635175977381301
285	11420 (2006/09)	11220 (1968/09)	0.0863486842105263
286	11420 (2006/09)	11220 (1970/09)	0.0645856813838389
287	11420 (2006/09)	11320 (1976/09)	0.0697731393012886
288	11420 (2006/09)	11320 (1968/09)	0.083357749780252
289	11420 (2006/09)	11320 (1973/09)	0.0541467780429594
290	11420 (2006/09)	11620 (1982/09)	0.12364957305279
291	11420 (2006/09)	11620 (1985/09)	0.130340978378125
292	11420 (2006/09)	11620 (1973/09)	0.080942372549978
293	11420 (2006/09)	11620 (1976/09)	0.116156787762906
294	11420 (2006/09)	11620 (1979/09)	0.119043116490166
295	11420 (2006/09)	11320 (1964/09)	0.110976575234015
296	11420 (2006/09)	11320 (1988/09)	0.119140811455847
297	11420 (2006/09)	11420 (1982/09)	0.137103966205116
298	11420 (2006/09)	11320 (1982/09)	0.141160092807425
299	11420 (2006/09)	11320 (1985/09)	0.129918128654971
300	11420 (2006/09)	11320 (1991/09)	0.173718767098304
301	11420 (2006/09)	11320 (1970/09)	0.16215722954784
302	11420 (2006/09)	11320 (1979/09)	0.142090026148674
303	11420 (2006/09)	11220 (1973/09)	0.0954830792467079
304	11420 (2006/09)	11220 (1960/09)	0.11503674392312
305	11420 (2006/09)	11220 (1964/09)	0.0967403736179947
306	11420 (2006/09)	11420 (1960/09)	0.0638966651932616
307	11420 (2006/09)	11620 (1970/09)	0.0610533542565712
308	11420 (2006/09)	11320 (1960/09)	0.0432825484764543
309	11420 (2006/09)	11420 (1964/09)	0.0345827086456772
310	11420 (2010/09)	11951 (1991/09)	0.230774564870675
311	11420 (2010/09)	11420 (2002/09)	0.288502602428934
312	11420 (2010/09)	11420 (2006/09)	0.330322289253799
313	11420 (2010/09)	11420 (2010/09)	1
314	11420 (2010/09)	11620 (2006/09)	0.353063569454365
315	11420 (2010/09)	11620 (2010/09)	0.364546890870105
316	11420 (2010/09)	11620 (2014/09)	0.347160987016783
317	11420 (2010/09)	11520 (2014/09)	0.308181123689145
318	11420 (2010/09)	11420 (2014/09)	0.323842626830351
319	11420 (2010/09)	11810 (2010/09)	0.311181977162843
320	11420 (2010/09)	11110 (2014/09)	0.298940612167432
321	11420 (2010/09)	11320 (2014/09)	0.294363973364454
322	11420 (2010/09)	11620 (1968/09)	0.195976268350194
323	11420 (2010/09)	11810 (1964/09)	0.233228010875156
324	11420 (2010/09)	11810 (1968/09)	0.285510688836105
325	11420 (2010/09)	11420 (1979/09)	0.251539660161757
326	11420 (2010/09)	11520 (2002/09)	0.275508736607464
327	11420 (2010/09)	11620 (1998/09)	0.261622881196678
328	11420 (2010/09)	11620 (2002/09)	0.291007922691583
329	11420 (2010/09)	11520 (1998/09)	0.210242587601078
330	11420 (2010/09)	11810 (1985/09)	0.183341467382463
331	11420 (2010/09)	11810 (1979/09)	0.200874566656161
332	11420 (2010/09)	11810 (1982/09)	0.233280714588226
333	11420 (2010/09)	11220 (2010/09)	0.214395782643958
334	11420 (2010/09)	11810 (2002/09)	0.206760494630654
335	11420 (2010/09)	11220 (2014/09)	0.272838047411565
336	11420 (2010/09)	11220 (2006/09)	0.246990533328139
337	11420 (2010/09)	11220 (1998/09)	0.263419810457755
338	11420 (2010/09)	11220 (2002/09)	0.285694180564352
339	11420 (2010/09)	11810 (2014/09)	0.270858132236771
340	11420 (2010/09)	11520 (2010/09)	0.288113460771156
341	11420 (2010/09)	11810 (2006/09)	0.275915439788599
342	11420 (2010/09)	11320 (2010/09)	0.208721474189481
343	11420 (2010/09)	11320 (2002/09)	0.233304457394865
344	11420 (2010/09)	11320 (2006/09)	0.263947922649818
345	11420 (2010/09)	11420 (1994/09)	0.220889870621647
346	11420 (2010/09)	11320 (1994/09)	0.212316027818211
347	11420 (2010/09)	11320 (1998/09)	0.218958026069279
348	11420 (2010/09)	11620 (1994/09)	0.205719670586307
349	11420 (2010/09)	11810 (1994/09)	0.189522842639594
350	11420 (2010/09)	11810 (1998/09)	0.232260106004272
351	11420 (2010/09)	11220 (1994/09)	0.188974784474036
352	11420 (2010/09)	11220 (1985/09)	0.206958142424478
353	11420 (2010/09)	11220 (1988/09)	0.209711991893683
354	11420 (2010/09)	11520 (1991/09)	0.0772686433063792
355	11420 (2010/09)	11110 (1998/09)	0.0892315803347832
356	11420 (2010/09)	11110 (1988/09)	0.0898687165313526
357	11420 (2010/09)	11110 (1991/09)	0.134760808811442
358	11420 (2010/09)	11420 (1968/09)	0.100599947830623
359	11420 (2010/09)	11620 (1960/09)	0.0961654981390115
360	11420 (2010/09)	11420 (1998/09)	0.117089951584133
361	11420 (2010/09)	11710 (2010/09)	0.168885715485741
362	11420 (2010/09)	11710 (2014/09)	0.280308262750373
363	11420 (2010/09)	11620 (1988/09)	0.169561414469574
364	11420 (2010/09)	11620 (1991/09)	0.183431952662722
365	11420 (2010/09)	11420 (1985/09)	0.19687985036017
366	11420 (2010/09)	11420 (1988/09)	0.236125974621617
367	11420 (2010/09)	11420 (1991/09)	0.221890351739045
368	11420 (2010/09)	11110 (2002/09)	0.154589173414444
369	11420 (2010/09)	11110 (2006/09)	0.180428642631666
370	11420 (2010/09)	11110 (2010/09)	0.202342305321553
371	11420 (2010/09)	11520 (1994/09)	0.138196763421526
372	11420 (2010/09)	11520 (2006/09)	0.149139414802065
373	11420 (2010/09)	11810 (1988/09)	0.127563032404435
374	11420 (2010/09)	11810 (1991/09)	0.16267864434463
375	11420 (2010/09)	11420 (1973/09)	0.155474391964805
376	11420 (2010/09)	11420 (1976/09)	0.134238374299085
377	11420 (2010/09)	11420 (1970/09)	0.123610398494955
378	11420 (2010/09)	11810 (1960/09)	0.158947758429048
379	11420 (2010/09)	11810 (1970/09)	0.109318533815178
380	11420 (2010/09)	11810 (1973/09)	0.154549971019293
381	11420 (2010/09)	11810 (1976/09)	0.210474580269728
382	11420 (2010/09)	11110 (1994/09)	0.14612921763402
383	11420 (2010/09)	11220 (1991/09)	0.135507945159532
384	11420 (2010/09)	11220 (1976/09)	0.143410046194182
385	11420 (2010/09)	11220 (1979/09)	0.158833394690555
386	11420 (2010/09)	11220 (1982/09)	0.138974830671461
387	11420 (2010/09)	11620 (1964/09)	0.0614343587232338
388	11420 (2010/09)	11220 (1968/09)	0.0771227452705675
389	11420 (2010/09)	11220 (1970/09)	0.0594138900040145
390	11420 (2010/09)	11320 (1976/09)	0.0663240223463687
391	11420 (2010/09)	11320 (1968/09)	0.0773372491434165
392	11420 (2010/09)	11320 (1973/09)	0.0499028160737694
393	11420 (2010/09)	11620 (1982/09)	0.117675042165809
394	11420 (2010/09)	11620 (1985/09)	0.125296119222983
395	11420 (2010/09)	11620 (1973/09)	0.0749398877905424
396	11420 (2010/09)	11620 (1976/09)	0.108412684546169
397	11420 (2010/09)	11620 (1979/09)	0.11590741303687
398	11420 (2010/09)	11320 (1964/09)	0.10815208083576
399	11420 (2010/09)	11320 (1988/09)	0.112168711522508
400	11420 (2010/09)	11420 (1982/09)	0.129458331540679
401	11420 (2010/09)	11320 (1982/09)	0.132439906402893
402	11420 (2010/09)	11320 (1985/09)	0.122315112540193
403	11420 (2010/09)	11320 (1991/09)	0.167360322865431
404	11420 (2010/09)	11320 (1970/09)	0.156356448967576
405	11420 (2010/09)	11320 (1979/09)	0.134066969255802
406	11420 (2010/09)	11220 (1973/09)	0.0913808761838862
407	11420 (2010/09)	11220 (1960/09)	0.104919160646715
408	11420 (2010/09)	11220 (1964/09)	0.0915907406600113
409	11420 (2010/09)	11420 (1960/09)	0.0601029313045424
410	11420 (2010/09)	11620 (1970/09)	0.0587945769385655
411	11420 (2010/09)	11320 (1960/09)	0.0387328690181982
412	11420 (2010/09)	11420 (1964/09)	0.0307950473944397
413	11620 (2006/09)	11951 (1991/09)	0.239047684960897
414	11620 (2006/09)	11420 (2002/09)	0.29964610042735
415	11620 (2006/09)	11420 (2006/09)	0.3407777957076
416	11620 (2006/09)	11420 (2010/09)	0.353063569454365
417	11620 (2006/09)	11620 (2006/09)	1
418	11620 (2006/09)	11620 (2010/09)	0.383070015912707
419	11620 (2006/09)	11620 (2014/09)	0.365272254136594
420	11620 (2006/09)	11520 (2014/09)	0.319563631310148
421	11620 (2006/09)	11420 (2014/09)	0.314237880331926
422	11620 (2006/09)	11810 (2010/09)	0.336175818080976
423	11620 (2006/09)	11110 (2014/09)	0.304392658280058
424	11620 (2006/09)	11320 (2014/09)	0.311734465031225
425	11620 (2006/09)	11620 (1968/09)	0.198573261870612
426	11620 (2006/09)	11810 (1964/09)	0.247569239835003
427	11620 (2006/09)	11810 (1968/09)	0.306728864464183
428	11620 (2006/09)	11420 (1979/09)	0.263294615356069
429	11620 (2006/09)	11520 (2002/09)	0.297968806673921
430	11620 (2006/09)	11620 (1998/09)	0.278484356719629
431	11620 (2006/09)	11620 (2002/09)	0.307571540712196
432	11620 (2006/09)	11520 (1998/09)	0.224378790843279
433	11620 (2006/09)	11810 (1985/09)	0.19728001954477
434	11620 (2006/09)	11810 (1979/09)	0.215690145293746
435	11620 (2006/09)	11810 (1982/09)	0.251499554970783
436	11620 (2006/09)	11220 (2010/09)	0.214279980735271
437	11620 (2006/09)	11810 (2002/09)	0.22406893172166
438	11620 (2006/09)	11220 (2014/09)	0.281608136492612
439	11620 (2006/09)	11220 (2006/09)	0.257813412213443
440	11620 (2006/09)	11220 (1998/09)	0.272547945205479
441	11620 (2006/09)	11220 (2002/09)	0.30382478859286
442	11620 (2006/09)	11810 (2014/09)	0.274428945386739
443	11620 (2006/09)	11520 (2010/09)	0.300889776647903
444	11620 (2006/09)	11810 (2006/09)	0.301694527135333
445	11620 (2006/09)	11320 (2010/09)	0.218920016240357
446	11620 (2006/09)	11320 (2002/09)	0.243571597074782
447	11620 (2006/09)	11320 (2006/09)	0.277551959506097
448	11620 (2006/09)	11420 (1994/09)	0.22602659136369
449	11620 (2006/09)	11320 (1994/09)	0.22417555771096
450	11620 (2006/09)	11320 (1998/09)	0.229862631893291
451	11620 (2006/09)	11620 (1994/09)	0.210502747811928
452	11620 (2006/09)	11810 (1994/09)	0.204427083333333
453	11620 (2006/09)	11810 (1998/09)	0.243065981825365
454	11620 (2006/09)	11220 (1994/09)	0.197659874924349
455	11620 (2006/09)	11220 (1985/09)	0.218870122306348
456	11620 (2006/09)	11220 (1988/09)	0.221334787859898
457	11620 (2006/09)	11520 (1991/09)	0.0803238385893523
458	11620 (2006/09)	11110 (1998/09)	0.0914467104404922
459	11620 (2006/09)	11110 (1988/09)	0.091107124551512
460	11620 (2006/09)	11110 (1991/09)	0.135749735578879
461	11620 (2006/09)	11420 (1968/09)	0.0997896905446586
462	11620 (2006/09)	11620 (1960/09)	0.100351961541763
463	11620 (2006/09)	11420 (1998/09)	0.116280045303914
464	11620 (2006/09)	11710 (2010/09)	0.169249948057345
465	11620 (2006/09)	11710 (2014/09)	0.290988372093023
466	11620 (2006/09)	11620 (1988/09)	0.171267071007138
467	11620 (2006/09)	11620 (1991/09)	0.184317260027039
468	11620 (2006/09)	11420 (1985/09)	0.204822143791886
469	11620 (2006/09)	11420 (1988/09)	0.23669557971289
470	11620 (2006/09)	11420 (1991/09)	0.228154580301964
471	11620 (2006/09)	11110 (2002/09)	0.158818248592181
472	11620 (2006/09)	11110 (2006/09)	0.183293516764149
473	11620 (2006/09)	11110 (2010/09)	0.206176314608575
474	11620 (2006/09)	11520 (1994/09)	0.140591204037491
475	11620 (2006/09)	11520 (2006/09)	0.161492819674951
476	11620 (2006/09)	11810 (1988/09)	0.135594664848511
477	11620 (2006/09)	11810 (1991/09)	0.174535809018568
478	11620 (2006/09)	11420 (1973/09)	0.159212585454246
479	11620 (2006/09)	11420 (1976/09)	0.132470451140336
480	11620 (2006/09)	11420 (1970/09)	0.1251375370292
481	11620 (2006/09)	11810 (1960/09)	0.16567683800942
482	11620 (2006/09)	11810 (1970/09)	0.116947048499636
483	11620 (2006/09)	11810 (1973/09)	0.163448048196748
484	11620 (2006/09)	11810 (1976/09)	0.221864193649796
485	11620 (2006/09)	11110 (1994/09)	0.14537266198726
486	11620 (2006/09)	11220 (1991/09)	0.13986683312526
487	11620 (2006/09)	11220 (1976/09)	0.145312886470443
488	11620 (2006/09)	11220 (1979/09)	0.166612351311716
489	11620 (2006/09)	11220 (1982/09)	0.14514922271178
490	11620 (2006/09)	11620 (1964/09)	0.0615357566700365
491	11620 (2006/09)	11220 (1968/09)	0.0767927724449464
492	11620 (2006/09)	11220 (1970/09)	0.0594477960280065
493	11620 (2006/09)	11320 (1976/09)	0.0662695786454886
494	11620 (2006/09)	11320 (1968/09)	0.0779951637722576
495	11620 (2006/09)	11320 (1973/09)	0.0511389012952211
496	11620 (2006/09)	11620 (1982/09)	0.123174712248755
497	11620 (2006/09)	11620 (1985/09)	0.13227105285702
498	11620 (2006/09)	11620 (1973/09)	0.0801413739783521
499	11620 (2006/09)	11620 (1976/09)	0.115870878046661
500	11620 (2006/09)	11620 (1979/09)	0.119559133766737
501	11620 (2006/09)	11320 (1964/09)	0.111394016549968
502	11620 (2006/09)	11320 (1988/09)	0.116936007971925
503	11620 (2006/09)	11420 (1982/09)	0.134897235397171
504	11620 (2006/09)	11320 (1982/09)	0.137029686246358
505	11620 (2006/09)	11320 (1985/09)	0.125818243645329
506	11620 (2006/09)	11320 (1991/09)	0.169053964023984
507	11620 (2006/09)	11320 (1970/09)	0.163097130427508
508	11620 (2006/09)	11320 (1979/09)	0.139982129940859
509	11620 (2006/09)	11220 (1973/09)	0.0923241394056019
510	11620 (2006/09)	11220 (1960/09)	0.10938566552901
511	11620 (2006/09)	11220 (1964/09)	0.0954665283720126
512	11620 (2006/09)	11420 (1960/09)	0.0618168945528563
513	11620 (2006/09)	11620 (1970/09)	0.06202649417394
514	11620 (2006/09)	11320 (1960/09)	0.0388487294336778
515	11620 (2006/09)	11420 (1964/09)	0.0307396304085194
516	11620 (2010/09)	11951 (1991/09)	0.226949925961742
517	11620 (2010/09)	11420 (2002/09)	0.293435493891075
518	11620 (2010/09)	11420 (2006/09)	0.332844363908304
519	11620 (2010/09)	11420 (2010/09)	0.364546890870105
520	11620 (2010/09)	11620 (2006/09)	0.383070015912707
521	11620 (2010/09)	11620 (2010/09)	1
522	11620 (2010/09)	11620 (2014/09)	0.422502708048792
523	11620 (2010/09)	11520 (2014/09)	0.320287663199481
524	11620 (2010/09)	11420 (2014/09)	0.307746411330286
525	11620 (2010/09)	11810 (2010/09)	0.349808464916379
526	11620 (2010/09)	11110 (2014/09)	0.3045136875515
527	11620 (2010/09)	11320 (2014/09)	0.303446386165743
528	11620 (2010/09)	11620 (1968/09)	0.190204825946791
529	11620 (2010/09)	11810 (1964/09)	0.238359059757894
530	11620 (2010/09)	11810 (1968/09)	0.306074031727883
531	11620 (2010/09)	11420 (1979/09)	0.247775100401606
532	11620 (2010/09)	11520 (2002/09)	0.279520731515056
533	11620 (2010/09)	11620 (1998/09)	0.260339601733859
534	11620 (2010/09)	11620 (2002/09)	0.294828932979222
535	11620 (2010/09)	11520 (1998/09)	0.205532540424963
536	11620 (2010/09)	11810 (1985/09)	0.179560583589142
537	11620 (2010/09)	11810 (1979/09)	0.198545013640497
538	11620 (2010/09)	11810 (1982/09)	0.235897094551869
539	11620 (2010/09)	11220 (2010/09)	0.202236399807917
540	11620 (2010/09)	11810 (2002/09)	0.201326745672529
541	11620 (2010/09)	11220 (2014/09)	0.274524959742351
542	11620 (2010/09)	11220 (2006/09)	0.242284260561023
543	11620 (2010/09)	11220 (1998/09)	0.26362274017154
544	11620 (2010/09)	11220 (2002/09)	0.291478012776779
545	11620 (2010/09)	11810 (2014/09)	0.276747277791846
546	11620 (2010/09)	11520 (2010/09)	0.300012803277639
547	11620 (2010/09)	11810 (2006/09)	0.271099493546806
548	11620 (2010/09)	11320 (2010/09)	0.200255102040816
549	11620 (2010/09)	11320 (2002/09)	0.226149599407527
550	11620 (2010/09)	11320 (2006/09)	0.265599574934414
551	11620 (2010/09)	11420 (1994/09)	0.212870454469001
552	11620 (2010/09)	11320 (1994/09)	0.203471221787748
553	11620 (2010/09)	11320 (1998/09)	0.213088560258372
554	11620 (2010/09)	11620 (1994/09)	0.195051046893926
555	11620 (2010/09)	11810 (1994/09)	0.186320836063877
556	11620 (2010/09)	11810 (1998/09)	0.225975519036992
557	11620 (2010/09)	11220 (1994/09)	0.183868974042027
558	11620 (2010/09)	11220 (1985/09)	0.201866551529443
559	11620 (2010/09)	11220 (1988/09)	0.203082351374742
560	11620 (2010/09)	11520 (1991/09)	0.0704892533936652
561	11620 (2010/09)	11110 (1998/09)	0.0826422337304893
562	11620 (2010/09)	11110 (1988/09)	0.0817556244874675
563	11620 (2010/09)	11110 (1991/09)	0.123343176979603
564	11620 (2010/09)	11420 (1968/09)	0.0913428766189502
565	11620 (2010/09)	11620 (1960/09)	0.0887267002969482
566	11620 (2010/09)	11420 (1998/09)	0.101964912280702
567	11620 (2010/09)	11710 (2010/09)	0.15639594086871
568	11620 (2010/09)	11710 (2014/09)	0.287082256056689
569	11620 (2010/09)	11620 (1988/09)	0.155879894106173
570	11620 (2010/09)	11620 (1991/09)	0.168660494469295
571	11620 (2010/09)	11420 (1985/09)	0.186728290938533
572	11620 (2010/09)	11420 (1988/09)	0.226699426699427
573	11620 (2010/09)	11420 (1991/09)	0.21220443432246
574	11620 (2010/09)	11110 (2002/09)	0.144586206896552
575	11620 (2010/09)	11110 (2006/09)	0.169556571189338
576	11620 (2010/09)	11110 (2010/09)	0.191098478283476
577	11620 (2010/09)	11520 (1994/09)	0.128164049983979
578	11620 (2010/09)	11520 (2006/09)	0.138434558534054
579	11620 (2010/09)	11810 (1988/09)	0.118207681365576
580	11620 (2010/09)	11810 (1991/09)	0.160629104735569
581	11620 (2010/09)	11420 (1973/09)	0.143893885204347
582	11620 (2010/09)	11420 (1976/09)	0.119443181420727
583	11620 (2010/09)	11420 (1970/09)	0.114180217283249
584	11620 (2010/09)	11810 (1960/09)	0.154406914985941
585	11620 (2010/09)	11810 (1970/09)	0.102552204176334
586	11620 (2010/09)	11810 (1973/09)	0.151242322724735
587	11620 (2010/09)	11810 (1976/09)	0.206677425862417
588	11620 (2010/09)	11110 (1994/09)	0.138204377046355
589	11620 (2010/09)	11220 (1991/09)	0.128145811426569
590	11620 (2010/09)	11220 (1976/09)	0.13346322454944
591	11620 (2010/09)	11220 (1979/09)	0.14878191251761
592	11620 (2010/09)	11220 (1982/09)	0.130272215815774
593	11620 (2010/09)	11620 (1964/09)	0.0536546301688992
594	11620 (2010/09)	11220 (1968/09)	0.0702503255679352
595	11620 (2010/09)	11220 (1970/09)	0.0537579431743481
596	11620 (2010/09)	11320 (1976/09)	0.0583205437404078
597	11620 (2010/09)	11320 (1968/09)	0.0688397870633705
598	11620 (2010/09)	11320 (1973/09)	0.0446165191740413
599	11620 (2010/09)	11620 (1982/09)	0.109370519070835
600	11620 (2010/09)	11620 (1985/09)	0.114963047591845
601	11620 (2010/09)	11620 (1973/09)	0.0694459681843116
602	11620 (2010/09)	11620 (1976/09)	0.0988175066695508
603	11620 (2010/09)	11620 (1979/09)	0.105491744436468
604	11620 (2010/09)	11320 (1964/09)	0.10149306789904
605	11620 (2010/09)	11320 (1988/09)	0.105266963091494
606	11620 (2010/09)	11420 (1982/09)	0.118982191927483
607	11620 (2010/09)	11320 (1982/09)	0.124898046030001
608	11620 (2010/09)	11320 (1985/09)	0.115704247958055
609	11620 (2010/09)	11320 (1991/09)	0.158857747223691
610	11620 (2010/09)	11320 (1970/09)	0.148372551782443
611	11620 (2010/09)	11320 (1979/09)	0.125971340985243
612	11620 (2010/09)	11220 (1973/09)	0.0831875468599379
613	11620 (2010/09)	11220 (1960/09)	0.0984735002496612
614	11620 (2010/09)	11220 (1964/09)	0.0854128407331389
615	11620 (2010/09)	11420 (1960/09)	0.0544222669840689
616	11620 (2010/09)	11620 (1970/09)	0.0546654445462878
617	11620 (2010/09)	11320 (1960/09)	0.0353303738489195
618	11620 (2010/09)	11420 (1964/09)	0.0274291199054932
619	11620 (2014/09)	11951 (1991/09)	0.210218160527455
620	11620 (2014/09)	11420 (2002/09)	0.274099036792999
621	11620 (2014/09)	11420 (2006/09)	0.316115804555111
622	11620 (2014/09)	11420 (2010/09)	0.347160987016783
623	11620 (2014/09)	11620 (2006/09)	0.365272254136594
624	11620 (2014/09)	11620 (2010/09)	0.422502708048792
625	11620 (2014/09)	11620 (2014/09)	1
626	11620 (2014/09)	11520 (2014/09)	0.307077505521085
627	11620 (2014/09)	11420 (2014/09)	0.291119086812208
628	11620 (2014/09)	11810 (2010/09)	0.309537451817898
629	11620 (2014/09)	11110 (2014/09)	0.28398284060368
630	11620 (2014/09)	11320 (2014/09)	0.284909997159164
631	11620 (2014/09)	11620 (1968/09)	0.169935167998278
632	11620 (2014/09)	11810 (1964/09)	0.212940801021222
633	11620 (2014/09)	11810 (1968/09)	0.289108231893997
634	11620 (2014/09)	11420 (1979/09)	0.22215399401965
635	11620 (2014/09)	11520 (2002/09)	0.248883048620237
636	11620 (2014/09)	11620 (1998/09)	0.230634325337938
637	11620 (2014/09)	11620 (2002/09)	0.270175899186138
638	11620 (2014/09)	11520 (1998/09)	0.179385964912281
639	11620 (2014/09)	11810 (1985/09)	0.154714121312488
640	11620 (2014/09)	11810 (1979/09)	0.173843436016341
641	11620 (2014/09)	11810 (1982/09)	0.208825868736458
642	11620 (2014/09)	11220 (2010/09)	0.175630652070443
643	11620 (2014/09)	11810 (2002/09)	0.174598704590256
644	11620 (2014/09)	11220 (2014/09)	0.250880731477746
645	11620 (2014/09)	11220 (2006/09)	0.21442355406076
646	11620 (2014/09)	11220 (1998/09)	0.239876467612683
647	11620 (2014/09)	11220 (2002/09)	0.270860580695789
648	11620 (2014/09)	11810 (2014/09)	0.25905507616917
649	11620 (2014/09)	11520 (2010/09)	0.264390736752546
650	11620 (2014/09)	11810 (2006/09)	0.244691827314689
651	11620 (2014/09)	11320 (2010/09)	0.175988509631632
652	11620 (2014/09)	11320 (2002/09)	0.197635881573133
653	11620 (2014/09)	11320 (2006/09)	0.233091556042151
654	11620 (2014/09)	11420 (1994/09)	0.187051352843733
655	11620 (2014/09)	11320 (1994/09)	0.174730957372467
656	11620 (2014/09)	11320 (1998/09)	0.186873468478503
657	11620 (2014/09)	11620 (1994/09)	0.167342228227214
658	11620 (2014/09)	11810 (1994/09)	0.159174401974256
659	11620 (2014/09)	11810 (1998/09)	0.19715655571876
660	11620 (2014/09)	11220 (1994/09)	0.160488638592362
661	11620 (2014/09)	11220 (1985/09)	0.176308539944904
662	11620 (2014/09)	11220 (1988/09)	0.176970359240541
663	11620 (2014/09)	11520 (1991/09)	0.0596708990491374
664	11620 (2014/09)	11110 (1998/09)	0.0683314481278459
665	11620 (2014/09)	11110 (1988/09)	0.0687460581388682
666	11620 (2014/09)	11110 (1991/09)	0.107839302676426
667	11620 (2014/09)	11420 (1968/09)	0.0780262588371086
668	11620 (2014/09)	11620 (1960/09)	0.076787875295338
669	11620 (2014/09)	11420 (1998/09)	0.0877372138541401
670	11620 (2014/09)	11710 (2010/09)	0.133464096878731
671	11620 (2014/09)	11710 (2014/09)	0.260313058318445
672	11620 (2014/09)	11620 (1988/09)	0.131755613223513
673	11620 (2014/09)	11620 (1991/09)	0.145809252628908
674	11620 (2014/09)	11420 (1985/09)	0.163517321398972
675	11620 (2014/09)	11420 (1988/09)	0.198849363908921
676	11620 (2014/09)	11420 (1991/09)	0.187773647253201
677	11620 (2014/09)	11110 (2002/09)	0.126034623046491
678	11620 (2014/09)	11110 (2006/09)	0.145287291253892
679	11620 (2014/09)	11110 (2010/09)	0.169498244421792
680	11620 (2014/09)	11520 (1994/09)	0.107514550302474
681	11620 (2014/09)	11520 (2006/09)	0.116589343860761
682	11620 (2014/09)	11810 (1988/09)	0.100584929464388
683	11620 (2014/09)	11810 (1991/09)	0.135693463392757
684	11620 (2014/09)	11420 (1973/09)	0.12321167060944
685	11620 (2014/09)	11420 (1976/09)	0.102598946832003
686	11620 (2014/09)	11420 (1970/09)	0.0957282552753474
687	11620 (2014/09)	11810 (1960/09)	0.132987569411168
688	11620 (2014/09)	11810 (1970/09)	0.0880745556002991
689	11620 (2014/09)	11810 (1973/09)	0.129401781926177
690	11620 (2014/09)	11810 (1976/09)	0.180545218997216
691	11620 (2014/09)	11110 (1994/09)	0.117714509452959
692	11620 (2014/09)	11220 (1991/09)	0.10810275000708
693	11620 (2014/09)	11220 (1976/09)	0.11538244425628
694	11620 (2014/09)	11220 (1979/09)	0.129662273706595
695	11620 (2014/09)	11220 (1982/09)	0.113078710262368
696	11620 (2014/09)	11620 (1964/09)	0.047093837535014
697	11620 (2014/09)	11220 (1968/09)	0.0595231188721935
698	11620 (2014/09)	11220 (1970/09)	0.0459048008649154
699	11620 (2014/09)	11320 (1976/09)	0.0502881549308136
700	11620 (2014/09)	11320 (1968/09)	0.0587891708770188
701	11620 (2014/09)	11320 (1973/09)	0.0376276073078168
702	11620 (2014/09)	11620 (1982/09)	0.0925370551934944
703	11620 (2014/09)	11620 (1985/09)	0.0994325546562203
704	11620 (2014/09)	11620 (1973/09)	0.057455140569291
705	11620 (2014/09)	11620 (1976/09)	0.0838861049155635
706	11620 (2014/09)	11620 (1979/09)	0.0896517872610729
707	11620 (2014/09)	11320 (1964/09)	0.0861471489532319
708	11620 (2014/09)	11320 (1988/09)	0.0878327437220901
709	11620 (2014/09)	11420 (1982/09)	0.100083307000661
710	11620 (2014/09)	11320 (1982/09)	0.106053670538422
711	11620 (2014/09)	11320 (1985/09)	0.0959740781097666
712	11620 (2014/09)	11320 (1991/09)	0.135413398739412
713	11620 (2014/09)	11320 (1970/09)	0.127941805733847
714	11620 (2014/09)	11320 (1979/09)	0.105918824272346
715	11620 (2014/09)	11220 (1973/09)	0.072190744628836
716	11620 (2014/09)	11220 (1960/09)	0.0823391074911093
717	11620 (2014/09)	11220 (1964/09)	0.0725689824723781
718	11620 (2014/09)	11420 (1960/09)	0.0451633661918273
719	11620 (2014/09)	11620 (1970/09)	0.0447376890891535
720	11620 (2014/09)	11320 (1960/09)	0.030510859052141
721	11620 (2014/09)	11420 (1964/09)	0.0227065501926527
722	11520 (2014/09)	11951 (1991/09)	0.23402236250361
723	11520 (2014/09)	11420 (2002/09)	0.272783322415321
724	11520 (2014/09)	11420 (2006/09)	0.299704670580085
725	11520 (2014/09)	11420 (2010/09)	0.308181123689145
726	11520 (2014/09)	11620 (2006/09)	0.319563631310148
727	11520 (2014/09)	11620 (2010/09)	0.320287663199481
728	11520 (2014/09)	11620 (2014/09)	0.307077505521085
729	11520 (2014/09)	11520 (2014/09)	1
730	11520 (2014/09)	11420 (2014/09)	0.305886929460581
731	11520 (2014/09)	11810 (2010/09)	0.304186306622993
732	11520 (2014/09)	11110 (2014/09)	0.294338555968341
733	11520 (2014/09)	11320 (2014/09)	0.29713685740823
734	11520 (2014/09)	11620 (1968/09)	0.210580524344569
735	11520 (2014/09)	11810 (1964/09)	0.24497152011392
736	11520 (2014/09)	11810 (1968/09)	0.277268912162902
737	11520 (2014/09)	11420 (1979/09)	0.261937855893826
738	11520 (2014/09)	11520 (2002/09)	0.281701616707406
739	11520 (2014/09)	11620 (1998/09)	0.275774018512608
740	11520 (2014/09)	11620 (2002/09)	0.289644759468188
741	11520 (2014/09)	11520 (1998/09)	0.231127272727273
742	11520 (2014/09)	11810 (1985/09)	0.208834721793685
743	11520 (2014/09)	11810 (1979/09)	0.224556052929313
744	11520 (2014/09)	11810 (1982/09)	0.249196900982615
745	11520 (2014/09)	11220 (2010/09)	0.225744766505636
746	11520 (2014/09)	11810 (2002/09)	0.226904458598726
747	11520 (2014/09)	11220 (2014/09)	0.285472672244971
748	11520 (2014/09)	11220 (2006/09)	0.264719961704165
749	11520 (2014/09)	11220 (1998/09)	0.27249142555624
750	11520 (2014/09)	11220 (2002/09)	0.291160889333834
751	11520 (2014/09)	11810 (2014/09)	0.273871938117748
752	11520 (2014/09)	11520 (2010/09)	0.295872850894288
753	11520 (2014/09)	11810 (2006/09)	0.28093356945012
754	11520 (2014/09)	11320 (2010/09)	0.230804550788225
755	11520 (2014/09)	11320 (2002/09)	0.251921767052642
756	11520 (2014/09)	11320 (2006/09)	0.273880319643189
757	11520 (2014/09)	11420 (1994/09)	0.238790661326561
758	11520 (2014/09)	11320 (1994/09)	0.234701624740598
759	11520 (2014/09)	11320 (1998/09)	0.242035684111128
760	11520 (2014/09)	11620 (1994/09)	0.219947802057213
761	11520 (2014/09)	11810 (1994/09)	0.209213345576982
762	11520 (2014/09)	11810 (1998/09)	0.245372174590803
763	11520 (2014/09)	11220 (1994/09)	0.208259257377965
764	11520 (2014/09)	11220 (1985/09)	0.221844148375347
765	11520 (2014/09)	11220 (1988/09)	0.22378227628985
766	11520 (2014/09)	11520 (1991/09)	0.0914257061674745
767	11520 (2014/09)	11110 (1998/09)	0.105717740542408
768	11520 (2014/09)	11110 (1988/09)	0.104006293195482
769	11520 (2014/09)	11110 (1991/09)	0.145904880840878
770	11520 (2014/09)	11420 (1968/09)	0.115402012891553
771	11520 (2014/09)	11620 (1960/09)	0.116017413919828
772	11520 (2014/09)	11420 (1998/09)	0.124904963614641
773	11520 (2014/09)	11710 (2010/09)	0.18593366748427
774	11520 (2014/09)	11710 (2014/09)	0.295854106533718
775	11520 (2014/09)	11620 (1988/09)	0.182243481917578
776	11520 (2014/09)	11620 (1991/09)	0.195997920997921
777	11520 (2014/09)	11420 (1985/09)	0.214051963506545
778	11520 (2014/09)	11420 (1988/09)	0.243053619552086
779	11520 (2014/09)	11420 (1991/09)	0.236041101202016
780	11520 (2014/09)	11110 (2002/09)	0.176892096866991
781	11520 (2014/09)	11110 (2006/09)	0.19646787548475
782	11520 (2014/09)	11110 (2010/09)	0.218972087753631
783	11520 (2014/09)	11520 (1994/09)	0.161981184283343
784	11520 (2014/09)	11520 (2006/09)	0.173492636843568
785	11520 (2014/09)	11810 (1988/09)	0.145443506099244
786	11520 (2014/09)	11810 (1991/09)	0.188028863624565
787	11520 (2014/09)	11420 (1973/09)	0.170797158642463
788	11520 (2014/09)	11420 (1976/09)	0.152419572857529
789	11520 (2014/09)	11420 (1970/09)	0.141076549746305
790	11520 (2014/09)	11810 (1960/09)	0.179888092872457
791	11520 (2014/09)	11810 (1970/09)	0.12751228226887
792	11520 (2014/09)	11810 (1973/09)	0.178541226215645
793	11520 (2014/09)	11810 (1976/09)	0.229481799551088
794	11520 (2014/09)	11110 (1994/09)	0.15679063503574
795	11520 (2014/09)	11220 (1991/09)	0.151258703802892
796	11520 (2014/09)	11220 (1976/09)	0.163468183509649
797	11520 (2014/09)	11220 (1979/09)	0.175670785297007
798	11520 (2014/09)	11220 (1982/09)	0.159402441636325
799	11520 (2014/09)	11620 (1964/09)	0.0707414359455655
800	11520 (2014/09)	11220 (1968/09)	0.0894308943089431
801	11520 (2014/09)	11220 (1970/09)	0.0728335991493886
802	11520 (2014/09)	11320 (1976/09)	0.0787671232876712
803	11520 (2014/09)	11320 (1968/09)	0.0939317394113846
804	11520 (2014/09)	11320 (1973/09)	0.061379227343844
805	11520 (2014/09)	11620 (1982/09)	0.139009166057471
806	11520 (2014/09)	11620 (1985/09)	0.143167269691066
807	11520 (2014/09)	11620 (1973/09)	0.0918079096045198
808	11520 (2014/09)	11620 (1976/09)	0.132368089733318
809	11520 (2014/09)	11620 (1979/09)	0.136309692003391
810	11520 (2014/09)	11320 (1964/09)	0.126387655417407
811	11520 (2014/09)	11320 (1988/09)	0.133580387685291
812	11520 (2014/09)	11420 (1982/09)	0.150565176234757
813	11520 (2014/09)	11320 (1982/09)	0.152652926989695
814	11520 (2014/09)	11320 (1985/09)	0.144214738246082
815	11520 (2014/09)	11320 (1991/09)	0.191970763691084
816	11520 (2014/09)	11320 (1970/09)	0.182171379235916
817	11520 (2014/09)	11320 (1979/09)	0.158635985583587
818	11520 (2014/09)	11220 (1973/09)	0.104819209357251
819	11520 (2014/09)	11220 (1960/09)	0.122480879807961
820	11520 (2014/09)	11220 (1964/09)	0.108761329305136
821	11520 (2014/09)	11420 (1960/09)	0.0734238775873317
822	11520 (2014/09)	11620 (1970/09)	0.0714963244012331
823	11520 (2014/09)	11320 (1960/09)	0.0462603712767862
824	11520 (2014/09)	11420 (1964/09)	0.0380352492277875
825	11420 (2014/09)	11951 (1991/09)	0.23553518706209
826	11420 (2014/09)	11420 (2002/09)	0.286073964008585
827	11420 (2014/09)	11420 (2006/09)	0.29947676208064
828	11420 (2014/09)	11420 (2010/09)	0.323842626830351
829	11420 (2014/09)	11620 (2006/09)	0.314237880331926
830	11420 (2014/09)	11620 (2010/09)	0.307746411330286
831	11420 (2014/09)	11620 (2014/09)	0.291119086812208
832	11420 (2014/09)	11520 (2014/09)	0.305886929460581
833	11420 (2014/09)	11420 (2014/09)	1
834	11420 (2014/09)	11810 (2010/09)	0.311152764761012
835	11420 (2014/09)	11110 (2014/09)	0.299044503744512
836	11420 (2014/09)	11320 (2014/09)	0.296947350368719
837	11420 (2014/09)	11620 (1968/09)	0.21189309351791
838	11420 (2014/09)	11810 (1964/09)	0.234968541558257
839	11420 (2014/09)	11810 (1968/09)	0.26012703967137
840	11420 (2014/09)	11420 (1979/09)	0.263416041546451
841	11420 (2014/09)	11520 (2002/09)	0.277623238633773
842	11420 (2014/09)	11620 (1998/09)	0.272009744214373
843	11420 (2014/09)	11620 (2002/09)	0.291098493316046
844	11420 (2014/09)	11520 (1998/09)	0.227737759682639
845	11420 (2014/09)	11810 (1985/09)	0.208107655368809
846	11420 (2014/09)	11810 (1979/09)	0.218212603841473
847	11420 (2014/09)	11810 (1982/09)	0.243774043328609
848	11420 (2014/09)	11220 (2010/09)	0.23908970685475
849	11420 (2014/09)	11810 (2002/09)	0.238055416178848
850	11420 (2014/09)	11220 (2014/09)	0.291959630745683
851	11420 (2014/09)	11220 (2006/09)	0.270126241721854
852	11420 (2014/09)	11220 (1998/09)	0.272770019278695
853	11420 (2014/09)	11220 (2002/09)	0.28903860644475
854	11420 (2014/09)	11810 (2014/09)	0.283245541077534
855	11420 (2014/09)	11520 (2010/09)	0.299245055810291
856	11420 (2014/09)	11810 (2006/09)	0.285519059007272
857	11420 (2014/09)	11320 (2010/09)	0.242754230189311
858	11420 (2014/09)	11320 (2002/09)	0.263288860652266
859	11420 (2014/09)	11320 (2006/09)	0.284141744156823
860	11420 (2014/09)	11420 (1994/09)	0.242174280879865
861	11420 (2014/09)	11320 (1994/09)	0.238139739431587
862	11420 (2014/09)	11320 (1998/09)	0.243411853286006
863	11420 (2014/09)	11620 (1994/09)	0.231390134529148
864	11420 (2014/09)	11810 (1994/09)	0.215116602660433
865	11420 (2014/09)	11810 (1998/09)	0.259716093359562
866	11420 (2014/09)	11220 (1994/09)	0.216474245115453
867	11420 (2014/09)	11220 (1985/09)	0.223787815996685
868	11420 (2014/09)	11220 (1988/09)	0.230496268851432
869	11420 (2014/09)	11520 (1991/09)	0.0934954332263639
870	11420 (2014/09)	11110 (1998/09)	0.114311431143114
871	11420 (2014/09)	11110 (1988/09)	0.110923634545682
872	11420 (2014/09)	11110 (1991/09)	0.157571231617647
873	11420 (2014/09)	11420 (1968/09)	0.126277280181658
874	11420 (2014/09)	11620 (1960/09)	0.11793780892198
875	11420 (2014/09)	11420 (1998/09)	0.140893678856866
876	11420 (2014/09)	11710 (2010/09)	0.19346144832435
877	11420 (2014/09)	11710 (2014/09)	0.288406200686902
878	11420 (2014/09)	11620 (1988/09)	0.196263851018159
879	11420 (2014/09)	11620 (1991/09)	0.216130702410401
880	11420 (2014/09)	11420 (1985/09)	0.219412240496091
881	11420 (2014/09)	11420 (1988/09)	0.249912091224193
882	11420 (2014/09)	11420 (1991/09)	0.249986775985189
883	11420 (2014/09)	11110 (2002/09)	0.187474817245151
884	11420 (2014/09)	11110 (2006/09)	0.208487084870849
885	11420 (2014/09)	11110 (2010/09)	0.229567375486491
886	11420 (2014/09)	11520 (1994/09)	0.164657167214712
887	11420 (2014/09)	11520 (2006/09)	0.182041518241002
888	11420 (2014/09)	11810 (1988/09)	0.156569678407351
889	11420 (2014/09)	11810 (1991/09)	0.190594900849858
890	11420 (2014/09)	11420 (1973/09)	0.179739507959479
891	11420 (2014/09)	11420 (1976/09)	0.157941754511345
892	11420 (2014/09)	11420 (1970/09)	0.150446264824551
893	11420 (2014/09)	11810 (1960/09)	0.172816414441988
894	11420 (2014/09)	11810 (1970/09)	0.127831117676022
895	11420 (2014/09)	11810 (1973/09)	0.175316455696203
896	11420 (2014/09)	11810 (1976/09)	0.22272894060911
897	11420 (2014/09)	11110 (1994/09)	0.165062916358253
898	11420 (2014/09)	11220 (1991/09)	0.161467889908257
899	11420 (2014/09)	11220 (1976/09)	0.170947171356696
900	11420 (2014/09)	11220 (1979/09)	0.183911958248241
901	11420 (2014/09)	11220 (1982/09)	0.16405790278922
902	11420 (2014/09)	11620 (1964/09)	0.0781836130306022
903	11420 (2014/09)	11220 (1968/09)	0.0966308059009212
904	11420 (2014/09)	11220 (1970/09)	0.0770909090909091
905	11420 (2014/09)	11320 (1976/09)	0.0832287469449765
906	11420 (2014/09)	11320 (1968/09)	0.0974187631027254
907	11420 (2014/09)	11320 (1973/09)	0.0659140075716604
908	11420 (2014/09)	11620 (1982/09)	0.146277590722035
909	11420 (2014/09)	11620 (1985/09)	0.152293351441447
910	11420 (2014/09)	11620 (1973/09)	0.0989525001647012
911	11420 (2014/09)	11620 (1976/09)	0.140783190066858
912	11420 (2014/09)	11620 (1979/09)	0.142177126393586
913	11420 (2014/09)	11320 (1964/09)	0.127210426482286
914	11420 (2014/09)	11320 (1988/09)	0.14572864321608
915	11420 (2014/09)	11420 (1982/09)	0.156359608639468
916	11420 (2014/09)	11320 (1982/09)	0.156255658156799
917	11420 (2014/09)	11320 (1985/09)	0.151522608428176
918	11420 (2014/09)	11320 (1991/09)	0.197052755673445
919	11420 (2014/09)	11320 (1970/09)	0.184219858156028
920	11420 (2014/09)	11320 (1979/09)	0.165176384125429
921	11420 (2014/09)	11220 (1973/09)	0.112947658402204
922	11420 (2014/09)	11220 (1960/09)	0.131827209533267
923	11420 (2014/09)	11220 (1964/09)	0.11181381229446
924	11420 (2014/09)	11420 (1960/09)	0.0766985138004246
925	11420 (2014/09)	11620 (1970/09)	0.0789053136236516
926	11420 (2014/09)	11320 (1960/09)	0.0484832250719882
927	11420 (2014/09)	11420 (1964/09)	0.0418998225740412
928	11810 (2010/09)	11951 (1991/09)	0.228938984554583
929	11810 (2010/09)	11420 (2002/09)	0.281322704908654
930	11810 (2010/09)	11420 (2006/09)	0.30334005182839
931	11810 (2010/09)	11420 (2010/09)	0.311181977162843
932	11810 (2010/09)	11620 (2006/09)	0.336175818080976
933	11810 (2010/09)	11620 (2010/09)	0.349808464916379
934	11810 (2010/09)	11620 (2014/09)	0.309537451817898
935	11810 (2010/09)	11520 (2014/09)	0.304186306622993
936	11810 (2010/09)	11420 (2014/09)	0.311152764761012
937	11810 (2010/09)	11810 (2010/09)	1
938	11810 (2010/09)	11110 (2014/09)	0.30154423207374
939	11810 (2010/09)	11320 (2014/09)	0.299228873519358
940	11810 (2010/09)	11620 (1968/09)	0.204714357361054
941	11810 (2010/09)	11810 (1964/09)	0.242956059748291
942	11810 (2010/09)	11810 (1968/09)	0.276047646383467
943	11810 (2010/09)	11420 (1979/09)	0.260814193491722
944	11810 (2010/09)	11520 (2002/09)	0.278463476070529
945	11810 (2010/09)	11620 (1998/09)	0.274570216566198
946	11810 (2010/09)	11620 (2002/09)	0.293485893675906
947	11810 (2010/09)	11520 (1998/09)	0.224733415117486
948	11810 (2010/09)	11810 (1985/09)	0.214898556576158
949	11810 (2010/09)	11810 (1979/09)	0.226821511179645
950	11810 (2010/09)	11810 (1982/09)	0.262292017199477
951	11810 (2010/09)	11220 (2010/09)	0.232591493570722
952	11810 (2010/09)	11810 (2002/09)	0.233321655572794
953	11810 (2010/09)	11220 (2014/09)	0.288088885000656
954	11810 (2010/09)	11220 (2006/09)	0.265119549929677
955	11810 (2010/09)	11220 (1998/09)	0.281779476931097
956	11810 (2010/09)	11220 (2002/09)	0.29172131147541
957	11810 (2010/09)	11810 (2014/09)	0.30567081604426
958	11810 (2010/09)	11520 (2010/09)	0.292850479179035
959	11810 (2010/09)	11810 (2006/09)	0.305047847974965
960	11810 (2010/09)	11320 (2010/09)	0.23499399759904
961	11810 (2010/09)	11320 (2002/09)	0.24914497434923
962	11810 (2010/09)	11320 (2006/09)	0.27885933644091
963	11810 (2010/09)	11420 (1994/09)	0.234901886073538
964	11810 (2010/09)	11320 (1994/09)	0.234799386533419
965	11810 (2010/09)	11320 (1998/09)	0.24142621198873
966	11810 (2010/09)	11620 (1994/09)	0.229111055149836
967	11810 (2010/09)	11810 (1994/09)	0.22232295759041
968	11810 (2010/09)	11810 (1998/09)	0.265620459168846
969	11810 (2010/09)	11220 (1994/09)	0.217417387391891
970	11810 (2010/09)	11220 (1985/09)	0.227219213562515
971	11810 (2010/09)	11220 (1988/09)	0.227169811320755
972	11810 (2010/09)	11520 (1991/09)	0.0862301266504985
973	11810 (2010/09)	11110 (1998/09)	0.106521130702491
974	11810 (2010/09)	11110 (1988/09)	0.103209256631372
975	11810 (2010/09)	11110 (1991/09)	0.154813640779181
976	11810 (2010/09)	11420 (1968/09)	0.115312740463889
977	11810 (2010/09)	11620 (1960/09)	0.112608910077265
978	11810 (2010/09)	11420 (1998/09)	0.129878404927521
979	11810 (2010/09)	11710 (2010/09)	0.184665731650304
980	11810 (2010/09)	11710 (2014/09)	0.280196718531394
981	11810 (2010/09)	11620 (1988/09)	0.183208457353998
982	11810 (2010/09)	11620 (1991/09)	0.197480698902885
983	11810 (2010/09)	11420 (1985/09)	0.21184267814813
984	11810 (2010/09)	11420 (1988/09)	0.238349954669084
985	11810 (2010/09)	11420 (1991/09)	0.23289031830866
986	11810 (2010/09)	11110 (2002/09)	0.180631622050468
987	11810 (2010/09)	11110 (2006/09)	0.201705275052648
988	11810 (2010/09)	11110 (2010/09)	0.233521657250471
989	11810 (2010/09)	11520 (1994/09)	0.157318447748376
990	11810 (2010/09)	11520 (2006/09)	0.169156106767323
991	11810 (2010/09)	11810 (1988/09)	0.155392953929539
992	11810 (2010/09)	11810 (1991/09)	0.193748727346773
993	11810 (2010/09)	11420 (1973/09)	0.171252566735113
994	11810 (2010/09)	11420 (1976/09)	0.149107142857143
995	11810 (2010/09)	11420 (1970/09)	0.140718080824344
996	11810 (2010/09)	11810 (1960/09)	0.177596741344196
997	11810 (2010/09)	11810 (1970/09)	0.131698010357046
998	11810 (2010/09)	11810 (1973/09)	0.182344727724052
999	11810 (2010/09)	11810 (1976/09)	0.233694090604348
1000	11810 (2010/09)	11110 (1994/09)	0.162394030153815
1001	11810 (2010/09)	11220 (1991/09)	0.158256760304542
1002	11810 (2010/09)	11220 (1976/09)	0.158701486374897
1003	11810 (2010/09)	11220 (1979/09)	0.176239022913092
1004	11810 (2010/09)	11220 (1982/09)	0.156043498621156
1005	11810 (2010/09)	11620 (1964/09)	0.072980215519699
1006	11810 (2010/09)	11220 (1968/09)	0.0875810418063939
1007	11810 (2010/09)	11220 (1970/09)	0.0700531398205817
1008	11810 (2010/09)	11320 (1976/09)	0.0790604411343455
1009	11810 (2010/09)	11320 (1968/09)	0.0909142597225381
1010	11810 (2010/09)	11320 (1973/09)	0.0615232097037555
1011	11810 (2010/09)	11620 (1982/09)	0.135780917571327
1012	11810 (2010/09)	11620 (1985/09)	0.144918886658347
1013	11810 (2010/09)	11620 (1973/09)	0.0912775430985272
1014	11810 (2010/09)	11620 (1976/09)	0.127159946832078
1015	11810 (2010/09)	11620 (1979/09)	0.134328358208955
1016	11810 (2010/09)	11320 (1964/09)	0.121578749260633
1017	11810 (2010/09)	11320 (1988/09)	0.136694646728556
1018	11810 (2010/09)	11420 (1982/09)	0.150444396271407
1019	11810 (2010/09)	11320 (1982/09)	0.149044857127654
1020	11810 (2010/09)	11320 (1985/09)	0.144449253408353
1021	11810 (2010/09)	11320 (1991/09)	0.195039932744851
1022	11810 (2010/09)	11320 (1970/09)	0.179808903821924
1023	11810 (2010/09)	11320 (1979/09)	0.156802501078051
1024	11810 (2010/09)	11220 (1973/09)	0.104963918652963
1025	11810 (2010/09)	11220 (1960/09)	0.122502172024327
1026	11810 (2010/09)	11220 (1964/09)	0.1061619231832
1027	11810 (2010/09)	11420 (1960/09)	0.0735691688236986
1028	11810 (2010/09)	11620 (1970/09)	0.0735514341665707
1029	11810 (2010/09)	11320 (1960/09)	0.0423435879709644
1030	11810 (2010/09)	11420 (1964/09)	0.0376882949416799
1031	11110 (2014/09)	11951 (1991/09)	0.225814392385329
1032	11110 (2014/09)	11420 (2002/09)	0.268655568797816
1033	11110 (2014/09)	11420 (2006/09)	0.284061001550276
1034	11110 (2014/09)	11420 (2010/09)	0.298940612167432
1035	11110 (2014/09)	11620 (2006/09)	0.304392658280058
1036	11110 (2014/09)	11620 (2010/09)	0.3045136875515
1037	11110 (2014/09)	11620 (2014/09)	0.28398284060368
1038	11110 (2014/09)	11520 (2014/09)	0.294338555968341
1039	11110 (2014/09)	11420 (2014/09)	0.299044503744512
1040	11110 (2014/09)	11810 (2010/09)	0.30154423207374
1041	11110 (2014/09)	11110 (2014/09)	1
1042	11110 (2014/09)	11320 (2014/09)	0.298506858738316
1043	11110 (2014/09)	11620 (1968/09)	0.19730193315099
1044	11110 (2014/09)	11810 (1964/09)	0.226131976131976
1045	11110 (2014/09)	11810 (1968/09)	0.262090371011982
1046	11110 (2014/09)	11420 (1979/09)	0.248678658671996
1047	11110 (2014/09)	11520 (2002/09)	0.275231708879682
1048	11110 (2014/09)	11620 (1998/09)	0.257389661222837
1049	11110 (2014/09)	11620 (2002/09)	0.28109100008341
1050	11110 (2014/09)	11520 (1998/09)	0.216996976822304
1051	11110 (2014/09)	11810 (1985/09)	0.203157031570316
1052	11110 (2014/09)	11810 (1979/09)	0.210349527796709
1053	11110 (2014/09)	11810 (1982/09)	0.241223741717186
1054	11110 (2014/09)	11220 (2010/09)	0.235061176828959
1055	11110 (2014/09)	11810 (2002/09)	0.220907798537774
1056	11110 (2014/09)	11220 (2014/09)	0.293708802295861
1057	11110 (2014/09)	11220 (2006/09)	0.269800789144452
1058	11110 (2014/09)	11220 (1998/09)	0.274153737658674
1059	11110 (2014/09)	11220 (2002/09)	0.290136849132176
1060	11110 (2014/09)	11810 (2014/09)	0.281405513003592
1061	11110 (2014/09)	11520 (2010/09)	0.286396694926195
1062	11110 (2014/09)	11810 (2006/09)	0.275471868917757
1063	11110 (2014/09)	11320 (2010/09)	0.227219477410482
1064	11110 (2014/09)	11320 (2002/09)	0.250778664590228
1065	11110 (2014/09)	11320 (2006/09)	0.279693486590038
1066	11110 (2014/09)	11420 (1994/09)	0.223118149775482
1067	11110 (2014/09)	11320 (1994/09)	0.224332881049299
1068	11110 (2014/09)	11320 (1998/09)	0.231984205330701
1069	11110 (2014/09)	11620 (1994/09)	0.214879828545185
1070	11110 (2014/09)	11810 (1994/09)	0.206954570947841
1071	11110 (2014/09)	11810 (1998/09)	0.236633087950407
1072	11110 (2014/09)	11220 (1994/09)	0.211422743498215
1073	11110 (2014/09)	11220 (1985/09)	0.221353542136314
1074	11110 (2014/09)	11220 (1988/09)	0.226301316995514
1075	11110 (2014/09)	11520 (1991/09)	0.0901237320254152
1076	11110 (2014/09)	11110 (1998/09)	0.112968768141182
1077	11110 (2014/09)	11110 (1988/09)	0.110500990659496
1078	11110 (2014/09)	11110 (1991/09)	0.152930690992975
1079	11110 (2014/09)	11420 (1968/09)	0.114720697266399
1080	11110 (2014/09)	11620 (1960/09)	0.109684684684685
1081	11110 (2014/09)	11420 (1998/09)	0.129971590909091
1082	11110 (2014/09)	11710 (2010/09)	0.17693815908007
1083	11110 (2014/09)	11710 (2014/09)	0.278065630397237
1084	11110 (2014/09)	11620 (1988/09)	0.173642681716047
1085	11110 (2014/09)	11620 (1991/09)	0.19104384782834
1086	11110 (2014/09)	11420 (1985/09)	0.207724219676017
1087	11110 (2014/09)	11420 (1988/09)	0.235585148194387
1088	11110 (2014/09)	11420 (1991/09)	0.233581944982565
1089	11110 (2014/09)	11110 (2002/09)	0.188071696716544
1090	11110 (2014/09)	11110 (2006/09)	0.214639603643919
1091	11110 (2014/09)	11110 (2010/09)	0.240241343126967
1092	11110 (2014/09)	11520 (1994/09)	0.157064017660044
1093	11110 (2014/09)	11520 (2006/09)	0.167746580273578
1094	11110 (2014/09)	11810 (1988/09)	0.151422538341854
1095	11110 (2014/09)	11810 (1991/09)	0.18488179178764
1096	11110 (2014/09)	11420 (1973/09)	0.170212765957447
1097	11110 (2014/09)	11420 (1976/09)	0.150930131948951
1098	11110 (2014/09)	11420 (1970/09)	0.136858903808056
1099	11110 (2014/09)	11810 (1960/09)	0.167945262284885
1100	11110 (2014/09)	11810 (1970/09)	0.123773963441819
1101	11110 (2014/09)	11810 (1973/09)	0.172935103244838
1102	11110 (2014/09)	11810 (1976/09)	0.219992243552453
1103	11110 (2014/09)	11110 (1994/09)	0.158364930140757
1104	11110 (2014/09)	11220 (1991/09)	0.15772155995469
1105	11110 (2014/09)	11220 (1976/09)	0.15917046780524
1106	11110 (2014/09)	11220 (1979/09)	0.173704067393664
1107	11110 (2014/09)	11220 (1982/09)	0.161411613041843
1108	11110 (2014/09)	11620 (1964/09)	0.068296400515887
1109	11110 (2014/09)	11220 (1968/09)	0.0871419514725376
1110	11110 (2014/09)	11220 (1970/09)	0.0703069657615112
1111	11110 (2014/09)	11320 (1976/09)	0.0779550827423168
1112	11110 (2014/09)	11320 (1968/09)	0.0873201544040239
1113	11110 (2014/09)	11320 (1973/09)	0.0591950911387836
1114	11110 (2014/09)	11620 (1982/09)	0.132870266636791
1115	11110 (2014/09)	11620 (1985/09)	0.140806675938804
1116	11110 (2014/09)	11620 (1973/09)	0.0906895942523997
1117	11110 (2014/09)	11620 (1976/09)	0.127239529841379
1118	11110 (2014/09)	11620 (1979/09)	0.12849915682968
1119	11110 (2014/09)	11320 (1964/09)	0.12043795620438
1120	11110 (2014/09)	11320 (1988/09)	0.136608267491126
1121	11110 (2014/09)	11420 (1982/09)	0.145267832361921
1122	11110 (2014/09)	11320 (1982/09)	0.149378728994472
1123	11110 (2014/09)	11320 (1985/09)	0.144145146927872
1124	11110 (2014/09)	11320 (1991/09)	0.184701791922974
1125	11110 (2014/09)	11320 (1970/09)	0.176688898450947
1126	11110 (2014/09)	11320 (1979/09)	0.155379589124536
1127	11110 (2014/09)	11220 (1973/09)	0.106623039602843
1128	11110 (2014/09)	11220 (1960/09)	0.11644978311645
1129	11110 (2014/09)	11220 (1964/09)	0.10825771842721
1130	11110 (2014/09)	11420 (1960/09)	0.0706328513865845
1131	11110 (2014/09)	11620 (1970/09)	0.0715643188027082
1132	11110 (2014/09)	11320 (1960/09)	0.0445346546474837
1133	11110 (2014/09)	11420 (1964/09)	0.0378548895899054
1134	11320 (2014/09)	11951 (1991/09)	0.221388367729831
1135	11320 (2014/09)	11420 (2002/09)	0.267809217084579
1136	11320 (2014/09)	11420 (2006/09)	0.286698157429777
1137	11320 (2014/09)	11420 (2010/09)	0.294363973364454
1138	11320 (2014/09)	11620 (2006/09)	0.311734465031225
1139	11320 (2014/09)	11620 (2010/09)	0.303446386165743
1140	11320 (2014/09)	11620 (2014/09)	0.284909997159164
1141	11320 (2014/09)	11520 (2014/09)	0.29713685740823
1142	11320 (2014/09)	11420 (2014/09)	0.296947350368719
1143	11320 (2014/09)	11810 (2010/09)	0.299228873519358
1144	11320 (2014/09)	11110 (2014/09)	0.298506858738316
1145	11320 (2014/09)	11320 (2014/09)	1
1146	11320 (2014/09)	11620 (1968/09)	0.198066068289072
1147	11320 (2014/09)	11810 (1964/09)	0.22981693665218
1148	11320 (2014/09)	11810 (1968/09)	0.25588730778881
1149	11320 (2014/09)	11420 (1979/09)	0.248206218442732
1150	11320 (2014/09)	11520 (2002/09)	0.272429628369759
1151	11320 (2014/09)	11620 (1998/09)	0.268725658907708
1152	11320 (2014/09)	11620 (2002/09)	0.280562372613452
1153	11320 (2014/09)	11520 (1998/09)	0.216523943931493
1154	11320 (2014/09)	11810 (1985/09)	0.199388690779419
1155	11320 (2014/09)	11810 (1979/09)	0.209890323206833
1156	11320 (2014/09)	11810 (1982/09)	0.240281030444965
1157	11320 (2014/09)	11220 (2010/09)	0.230517023959647
1158	11320 (2014/09)	11810 (2002/09)	0.220209482366038
1159	11320 (2014/09)	11220 (2014/09)	0.289702537573028
1160	11320 (2014/09)	11220 (2006/09)	0.263165433277632
1161	11320 (2014/09)	11220 (1998/09)	0.266544278346009
1162	11320 (2014/09)	11220 (2002/09)	0.292165283742651
1163	11320 (2014/09)	11810 (2014/09)	0.27120095939695
1164	11320 (2014/09)	11520 (2010/09)	0.279467031089853
1165	11320 (2014/09)	11810 (2006/09)	0.272215466378417
1166	11320 (2014/09)	11320 (2010/09)	0.248682170542636
1167	11320 (2014/09)	11320 (2002/09)	0.260344321627702
1168	11320 (2014/09)	11320 (2006/09)	0.288409197559831
1169	11320 (2014/09)	11420 (1994/09)	0.224745648295482
1170	11320 (2014/09)	11320 (1994/09)	0.234200555695883
1171	11320 (2014/09)	11320 (1998/09)	0.238887238887239
1172	11320 (2014/09)	11620 (1994/09)	0.218411920800163
1173	11320 (2014/09)	11810 (1994/09)	0.205994411988824
1174	11320 (2014/09)	11810 (1998/09)	0.241670304088462
1175	11320 (2014/09)	11220 (1994/09)	0.207256511604338
1176	11320 (2014/09)	11220 (1985/09)	0.217374719877938
1177	11320 (2014/09)	11220 (1988/09)	0.227272727272727
1178	11320 (2014/09)	11520 (1991/09)	0.0863452703824653
1179	11320 (2014/09)	11110 (1998/09)	0.103274270313665
1180	11320 (2014/09)	11110 (1988/09)	0.102554049512714
1181	11320 (2014/09)	11110 (1991/09)	0.140707415451443
1182	11320 (2014/09)	11420 (1968/09)	0.113715766933393
1183	11320 (2014/09)	11620 (1960/09)	0.109266322638546
1184	11320 (2014/09)	11420 (1998/09)	0.126547231270358
1185	11320 (2014/09)	11710 (2010/09)	0.174752161991141
1186	11320 (2014/09)	11710 (2014/09)	0.273359371646852
1187	11320 (2014/09)	11620 (1988/09)	0.182013746786295
1188	11320 (2014/09)	11620 (1991/09)	0.190495867768595
1189	11320 (2014/09)	11420 (1985/09)	0.204716285924834
1190	11320 (2014/09)	11420 (1988/09)	0.229971075708186
1191	11320 (2014/09)	11420 (1991/09)	0.230676561295297
1192	11320 (2014/09)	11110 (2002/09)	0.168498548320199
1193	11320 (2014/09)	11110 (2006/09)	0.19079358466986
1194	11320 (2014/09)	11110 (2010/09)	0.220123520329388
1195	11320 (2014/09)	11520 (1994/09)	0.152484795353679
1196	11320 (2014/09)	11520 (2006/09)	0.164803700236771
1197	11320 (2014/09)	11810 (1988/09)	0.146346843121037
1198	11320 (2014/09)	11810 (1991/09)	0.181241947951559
1199	11320 (2014/09)	11420 (1973/09)	0.162225582729311
1200	11320 (2014/09)	11420 (1976/09)	0.142497859589041
1201	11320 (2014/09)	11420 (1970/09)	0.133676092544987
1202	11320 (2014/09)	11810 (1960/09)	0.168320926385443
1203	11320 (2014/09)	11810 (1970/09)	0.124430365677448
1204	11320 (2014/09)	11810 (1973/09)	0.170229487582521
1205	11320 (2014/09)	11810 (1976/09)	0.219092709792744
1206	11320 (2014/09)	11110 (1994/09)	0.153568481848185
1207	11320 (2014/09)	11220 (1991/09)	0.152561426047856
1208	11320 (2014/09)	11220 (1976/09)	0.158598456822746
1209	11320 (2014/09)	11220 (1979/09)	0.17515348501264
1210	11320 (2014/09)	11220 (1982/09)	0.159521009301828
1211	11320 (2014/09)	11620 (1964/09)	0.0671528588098016
1212	11320 (2014/09)	11220 (1968/09)	0.0889272361230946
1213	11320 (2014/09)	11220 (1970/09)	0.0700258701787394
1214	11320 (2014/09)	11320 (1976/09)	0.0810156480661352
1215	11320 (2014/09)	11320 (1968/09)	0.094562093036898
1216	11320 (2014/09)	11320 (1973/09)	0.0615615615615616
1217	11320 (2014/09)	11620 (1982/09)	0.133694619811163
1218	11320 (2014/09)	11620 (1985/09)	0.142809531744709
1219	11320 (2014/09)	11620 (1973/09)	0.0882852292020374
1220	11320 (2014/09)	11620 (1976/09)	0.127068053897322
1221	11320 (2014/09)	11620 (1979/09)	0.130098176718093
1222	11320 (2014/09)	11320 (1964/09)	0.122398277480263
1223	11320 (2014/09)	11320 (1988/09)	0.133428165007112
1224	11320 (2014/09)	11420 (1982/09)	0.142131979695431
1225	11320 (2014/09)	11320 (1982/09)	0.153479713081093
1226	11320 (2014/09)	11320 (1985/09)	0.143791937004381
1227	11320 (2014/09)	11320 (1991/09)	0.185295843781678
1228	11320 (2014/09)	11320 (1970/09)	0.174345801894365
1229	11320 (2014/09)	11320 (1979/09)	0.159722991689751
1230	11320 (2014/09)	11220 (1973/09)	0.105842696629213
1231	11320 (2014/09)	11220 (1960/09)	0.122353465567194
1232	11320 (2014/09)	11220 (1964/09)	0.106078665077473
1233	11320 (2014/09)	11420 (1960/09)	0.071297773052159
1234	11320 (2014/09)	11620 (1970/09)	0.0689370241397627
1235	11320 (2014/09)	11320 (1960/09)	0.0446030330062444
1236	11320 (2014/09)	11420 (1964/09)	0.0369475971987443
1237	11620 (1968/09)	11951 (1991/09)	0.203098806197612
1238	11620 (1968/09)	11420 (2002/09)	0.212631197973218
1239	11620 (1968/09)	11420 (2006/09)	0.204988532110092
1240	11620 (1968/09)	11420 (2010/09)	0.195976268350194
1241	11620 (1968/09)	11620 (2006/09)	0.198573261870612
1242	11620 (1968/09)	11620 (2010/09)	0.190204825946791
1243	11620 (1968/09)	11620 (2014/09)	0.169935167998278
1244	11620 (1968/09)	11520 (2014/09)	0.210580524344569
1245	11620 (1968/09)	11420 (2014/09)	0.21189309351791
1246	11620 (1968/09)	11810 (2010/09)	0.204714357361054
1247	11620 (1968/09)	11110 (2014/09)	0.19730193315099
1248	11620 (1968/09)	11320 (2014/09)	0.198066068289072
1249	11620 (1968/09)	11620 (1968/09)	1
1250	11620 (1968/09)	11810 (1964/09)	0.207650880017767
1251	11620 (1968/09)	11810 (1968/09)	0.206903783239661
1252	11620 (1968/09)	11420 (1979/09)	0.221114206128134
1253	11620 (1968/09)	11520 (2002/09)	0.200933867938893
1254	11620 (1968/09)	11620 (1998/09)	0.229955897319914
1255	11620 (1968/09)	11620 (2002/09)	0.235415617128463
1256	11620 (1968/09)	11520 (1998/09)	0.186235068391409
1257	11620 (1968/09)	11810 (1985/09)	0.186637368674037
1258	11620 (1968/09)	11810 (1979/09)	0.189271835382557
1259	11620 (1968/09)	11810 (1982/09)	0.199252580377269
1260	11620 (1968/09)	11220 (2010/09)	0.205665270297227
1261	11620 (1968/09)	11810 (2002/09)	0.204507118278119
1262	11620 (1968/09)	11220 (2014/09)	0.209804026272227
1263	11620 (1968/09)	11220 (2006/09)	0.209656163891218
1264	11620 (1968/09)	11220 (1998/09)	0.223760775862069
1265	11620 (1968/09)	11220 (2002/09)	0.225868821575529
1266	11620 (1968/09)	11810 (2014/09)	0.198842983668663
1267	11620 (1968/09)	11520 (2010/09)	0.219985584843493
1268	11620 (1968/09)	11810 (2006/09)	0.212977267711322
1269	11620 (1968/09)	11320 (2010/09)	0.193664554851617
1270	11620 (1968/09)	11320 (2002/09)	0.197127777095864
1271	11620 (1968/09)	11320 (2006/09)	0.209025044212448
1272	11620 (1968/09)	11420 (1994/09)	0.215433470943157
1273	11620 (1968/09)	11320 (1994/09)	0.2103124375458
1274	11620 (1968/09)	11320 (1998/09)	0.212600969305331
1275	11620 (1968/09)	11620 (1994/09)	0.207444985260849
1276	11620 (1968/09)	11810 (1994/09)	0.191911614267203
1277	11620 (1968/09)	11810 (1998/09)	0.203647227235949
1278	11620 (1968/09)	11220 (1994/09)	0.20520211378766
1279	11620 (1968/09)	11220 (1985/09)	0.207406479102701
1280	11620 (1968/09)	11220 (1988/09)	0.203819661865999
1281	11620 (1968/09)	11520 (1991/09)	0.0876536176446651
1282	11620 (1968/09)	11110 (1998/09)	0.112663980108034
1283	11620 (1968/09)	11110 (1988/09)	0.113212241851207
1284	11620 (1968/09)	11110 (1991/09)	0.148215453950716
1285	11620 (1968/09)	11420 (1968/09)	0.149216887980933
1286	11620 (1968/09)	11620 (1960/09)	0.14838106569219
1287	11620 (1968/09)	11420 (1998/09)	0.140787401574803
1288	11620 (1968/09)	11710 (2010/09)	0.149511915015791
1289	11620 (1968/09)	11710 (2014/09)	0.202476366625565
1290	11620 (1968/09)	11620 (1988/09)	0.175131854634781
1291	11620 (1968/09)	11620 (1991/09)	0.190003544842255
1292	11620 (1968/09)	11420 (1985/09)	0.194882533865585
1293	11620 (1968/09)	11420 (1988/09)	0.206335213916314
1294	11620 (1968/09)	11420 (1991/09)	0.221159328476402
1295	11620 (1968/09)	11110 (2002/09)	0.15441906653426
1296	11620 (1968/09)	11110 (2006/09)	0.15819209039548
1297	11620 (1968/09)	11110 (2010/09)	0.171760596493585
1298	11620 (1968/09)	11520 (1994/09)	0.156152160300564
1299	11620 (1968/09)	11520 (2006/09)	0.15050606505447
1300	11620 (1968/09)	11810 (1988/09)	0.142430200550531
1301	11620 (1968/09)	11810 (1991/09)	0.171107205623902
1302	11620 (1968/09)	11420 (1973/09)	0.180131084763237
1303	11620 (1968/09)	11420 (1976/09)	0.164556962025316
1304	11620 (1968/09)	11420 (1970/09)	0.150035779597678
1305	11620 (1968/09)	11810 (1960/09)	0.183926371476194
1306	11620 (1968/09)	11810 (1970/09)	0.136326663413047
1307	11620 (1968/09)	11810 (1973/09)	0.169468092847268
1308	11620 (1968/09)	11810 (1976/09)	0.199557382232058
1309	11620 (1968/09)	11110 (1994/09)	0.160195923071382
1310	11620 (1968/09)	11220 (1991/09)	0.142557808875253
1311	11620 (1968/09)	11220 (1976/09)	0.17092866756393
1312	11620 (1968/09)	11220 (1979/09)	0.179305912596401
1313	11620 (1968/09)	11220 (1982/09)	0.174138062257402
1314	11620 (1968/09)	11620 (1964/09)	0.10257585479879
1315	11620 (1968/09)	11220 (1968/09)	0.123348408264609
1316	11620 (1968/09)	11220 (1970/09)	0.095045871559633
1317	11620 (1968/09)	11320 (1976/09)	0.0983038482582528
1318	11620 (1968/09)	11320 (1968/09)	0.11988436173096
1319	11620 (1968/09)	11320 (1973/09)	0.0854099296176526
1320	11620 (1968/09)	11620 (1982/09)	0.152184625492773
1321	11620 (1968/09)	11620 (1985/09)	0.151327433628319
1322	11620 (1968/09)	11620 (1973/09)	0.112555284772994
1323	11620 (1968/09)	11620 (1976/09)	0.145451473942056
1324	11620 (1968/09)	11620 (1979/09)	0.149279682066567
1325	11620 (1968/09)	11320 (1964/09)	0.148607822323834
1326	11620 (1968/09)	11320 (1988/09)	0.130265662501035
1327	11620 (1968/09)	11420 (1982/09)	0.166155088852989
1328	11620 (1968/09)	11320 (1982/09)	0.179615905649853
1329	11620 (1968/09)	11320 (1985/09)	0.151158130960968
1330	11620 (1968/09)	11320 (1991/09)	0.191945606694561
1331	11620 (1968/09)	11320 (1970/09)	0.192275526495856
1332	11620 (1968/09)	11320 (1979/09)	0.179544906327893
1333	11620 (1968/09)	11220 (1973/09)	0.124601977543154
1334	11620 (1968/09)	11220 (1960/09)	0.147569444444444
1335	11620 (1968/09)	11220 (1964/09)	0.128990950998805
1336	11620 (1968/09)	11420 (1960/09)	0.0920713760117734
1337	11620 (1968/09)	11620 (1970/09)	0.0914785812989406
1338	11620 (1968/09)	11320 (1960/09)	0.0685449560366834
1339	11620 (1968/09)	11420 (1964/09)	0.0524640756099913
1340	11810 (1964/09)	11951 (1991/09)	0.213926135027052
1341	11810 (1964/09)	11420 (2002/09)	0.229980863278758
1342	11810 (1964/09)	11420 (2006/09)	0.236474831425435
1343	11810 (1964/09)	11420 (2010/09)	0.233228010875156
1344	11810 (1964/09)	11620 (2006/09)	0.247569239835003
1345	11810 (1964/09)	11620 (2010/09)	0.238359059757894
1346	11810 (1964/09)	11620 (2014/09)	0.212940801021222
1347	11810 (1964/09)	11520 (2014/09)	0.24497152011392
1348	11810 (1964/09)	11420 (2014/09)	0.234968541558257
1349	11810 (1964/09)	11810 (2010/09)	0.242956059748291
1350	11810 (1964/09)	11110 (2014/09)	0.226131976131976
1351	11810 (1964/09)	11320 (2014/09)	0.22981693665218
1352	11810 (1964/09)	11620 (1968/09)	0.207650880017767
1353	11810 (1964/09)	11810 (1964/09)	1
1354	11810 (1964/09)	11810 (1968/09)	0.373493975903614
1355	11810 (1964/09)	11420 (1979/09)	0.254723875143543
1356	11810 (1964/09)	11520 (2002/09)	0.248958434260246
1357	11810 (1964/09)	11620 (1998/09)	0.246319306672236
1358	11810 (1964/09)	11620 (2002/09)	0.252797893350889
1359	11810 (1964/09)	11520 (1998/09)	0.226165101676364
1360	11810 (1964/09)	11810 (1985/09)	0.238508682328907
1361	11810 (1964/09)	11810 (1979/09)	0.268273337400854
1362	11810 (1964/09)	11810 (1982/09)	0.277803203661327
1363	11810 (1964/09)	11220 (2010/09)	0.198284023668639
1364	11810 (1964/09)	11810 (2002/09)	0.21190606226106
1365	11810 (1964/09)	11220 (2014/09)	0.23578411811652
1366	11810 (1964/09)	11220 (2006/09)	0.230654679830125
1367	11810 (1964/09)	11220 (1998/09)	0.243216181035346
1368	11810 (1964/09)	11220 (2002/09)	0.24929033458979
1369	11810 (1964/09)	11810 (2014/09)	0.211212825499217
1370	11810 (1964/09)	11520 (2010/09)	0.227346201388229
1371	11810 (1964/09)	11810 (2006/09)	0.230184249476854
1372	11810 (1964/09)	11320 (2010/09)	0.195604133070537
1373	11810 (1964/09)	11320 (2002/09)	0.217007147278969
1374	11810 (1964/09)	11320 (2006/09)	0.225013137151865
1375	11810 (1964/09)	11420 (1994/09)	0.224776721405935
1376	11810 (1964/09)	11320 (1994/09)	0.226393422802563
1377	11810 (1964/09)	11320 (1998/09)	0.223504598980608
1378	11810 (1964/09)	11620 (1994/09)	0.218927600691871
1379	11810 (1964/09)	11810 (1994/09)	0.226820259187379
1380	11810 (1964/09)	11810 (1998/09)	0.238485513101697
1381	11810 (1964/09)	11220 (1994/09)	0.202860460852026
1382	11810 (1964/09)	11220 (1985/09)	0.229619408991606
1383	11810 (1964/09)	11220 (1988/09)	0.219169475067116
1384	11810 (1964/09)	11520 (1991/09)	0.100974187584441
1385	11810 (1964/09)	11110 (1998/09)	0.109510510069087
1386	11810 (1964/09)	11110 (1988/09)	0.102042263508722
1387	11810 (1964/09)	11110 (1991/09)	0.149797830691226
1388	11810 (1964/09)	11420 (1968/09)	0.12422628472722
1389	11810 (1964/09)	11620 (1960/09)	0.127524523946913
1390	11810 (1964/09)	11420 (1998/09)	0.130958866793789
1391	11810 (1964/09)	11710 (2010/09)	0.177073867324419
1392	11810 (1964/09)	11710 (2014/09)	0.237887385421213
1393	11810 (1964/09)	11620 (1988/09)	0.195240881607178
1394	11810 (1964/09)	11620 (1991/09)	0.197896204296306
1395	11810 (1964/09)	11420 (1985/09)	0.213481807896147
1396	11810 (1964/09)	11420 (1988/09)	0.232033077634514
1397	11810 (1964/09)	11420 (1991/09)	0.217769935682167
1398	11810 (1964/09)	11110 (2002/09)	0.16454574232352
1399	11810 (1964/09)	11110 (2006/09)	0.182219977269857
1400	11810 (1964/09)	11110 (2010/09)	0.195417048579285
1401	11810 (1964/09)	11520 (1994/09)	0.164426059979317
1402	11810 (1964/09)	11520 (2006/09)	0.159746369400695
1403	11810 (1964/09)	11810 (1988/09)	0.172761220319876
1404	11810 (1964/09)	11810 (1991/09)	0.209143593045718
1405	11810 (1964/09)	11420 (1973/09)	0.197465681098205
1406	11810 (1964/09)	11420 (1976/09)	0.163263926446728
1407	11810 (1964/09)	11420 (1970/09)	0.167816901408451
1408	11810 (1964/09)	11810 (1960/09)	0.311727078891258
1409	11810 (1964/09)	11810 (1970/09)	0.18895950339935
1410	11810 (1964/09)	11810 (1973/09)	0.236053543521098
1411	11810 (1964/09)	11810 (1976/09)	0.280510018214936
1412	11810 (1964/09)	11110 (1994/09)	0.167435306174737
1413	11810 (1964/09)	11220 (1991/09)	0.156896666444873
1414	11810 (1964/09)	11220 (1976/09)	0.179526305314138
1415	11810 (1964/09)	11220 (1979/09)	0.186954583094465
1416	11810 (1964/09)	11220 (1982/09)	0.174509672668853
1417	11810 (1964/09)	11620 (1964/09)	0.0828166858017604
1418	11810 (1964/09)	11220 (1968/09)	0.108553864607542
1419	11810 (1964/09)	11220 (1970/09)	0.0880167208546215
1420	11810 (1964/09)	11320 (1976/09)	0.0953596287703016
1421	11810 (1964/09)	11320 (1968/09)	0.114823348694316
1422	11810 (1964/09)	11320 (1973/09)	0.0735480799746112
1423	11810 (1964/09)	11620 (1982/09)	0.159724217178972
1424	11810 (1964/09)	11620 (1985/09)	0.167317939609236
1425	11810 (1964/09)	11620 (1973/09)	0.122813835989118
1426	11810 (1964/09)	11620 (1976/09)	0.158563617555785
1427	11810 (1964/09)	11620 (1979/09)	0.162875208954139
1428	11810 (1964/09)	11320 (1964/09)	0.155730096394145
1429	11810 (1964/09)	11320 (1988/09)	0.145096900631487
1430	11810 (1964/09)	11420 (1982/09)	0.156710682596241
1431	11810 (1964/09)	11320 (1982/09)	0.165186256283137
1432	11810 (1964/09)	11320 (1985/09)	0.159071729957806
1433	11810 (1964/09)	11320 (1991/09)	0.195791702507775
1434	11810 (1964/09)	11320 (1970/09)	0.209224916785544
1435	11810 (1964/09)	11320 (1979/09)	0.179665542439573
1436	11810 (1964/09)	11220 (1973/09)	0.124294602807119
1437	11810 (1964/09)	11220 (1960/09)	0.148682604637806
1438	11810 (1964/09)	11220 (1964/09)	0.143964810258704
1439	11810 (1964/09)	11420 (1960/09)	0.0940652122918133
1440	11810 (1964/09)	11620 (1970/09)	0.0955369048552828
1441	11810 (1964/09)	11320 (1960/09)	0.0594411114619514
1442	11810 (1964/09)	11420 (1964/09)	0.0513068731848984
1443	11810 (1968/09)	11951 (1991/09)	0.236756838218672
1444	11810 (1968/09)	11420 (2002/09)	0.263204132550866
1445	11810 (1968/09)	11420 (2006/09)	0.28375499334221
1446	11810 (1968/09)	11420 (2010/09)	0.285510688836105
1447	11810 (1968/09)	11620 (2006/09)	0.306728864464183
1448	11810 (1968/09)	11620 (2010/09)	0.306074031727883
1449	11810 (1968/09)	11620 (2014/09)	0.289108231893997
1450	11810 (1968/09)	11520 (2014/09)	0.277268912162902
1451	11810 (1968/09)	11420 (2014/09)	0.26012703967137
1452	11810 (1968/09)	11810 (2010/09)	0.276047646383467
1453	11810 (1968/09)	11110 (2014/09)	0.262090371011982
1454	11810 (1968/09)	11320 (2014/09)	0.25588730778881
1455	11810 (1968/09)	11620 (1968/09)	0.206903783239661
1456	11810 (1968/09)	11810 (1964/09)	0.373493975903614
1457	11810 (1968/09)	11810 (1968/09)	1
1458	11810 (1968/09)	11420 (1979/09)	0.266441064948832
1459	11810 (1968/09)	11520 (2002/09)	0.269592476489028
1460	11810 (1968/09)	11620 (1998/09)	0.263536725012269
1461	11810 (1968/09)	11620 (2002/09)	0.281196483616851
1462	11810 (1968/09)	11520 (1998/09)	0.220478551411942
1463	11810 (1968/09)	11810 (1985/09)	0.222937011153793
1464	11810 (1968/09)	11810 (1979/09)	0.255235602094241
1465	11810 (1968/09)	11810 (1982/09)	0.280139524743841
1466	11810 (1968/09)	11220 (2010/09)	0.195275866602393
1467	11810 (1968/09)	11810 (2002/09)	0.209182530795073
1468	11810 (1968/09)	11220 (2014/09)	0.255042033389904
1469	11810 (1968/09)	11220 (2006/09)	0.235346134411319
1470	11810 (1968/09)	11220 (1998/09)	0.263575423426282
1471	11810 (1968/09)	11220 (2002/09)	0.280142112026608
1472	11810 (1968/09)	11810 (2014/09)	0.232259773682019
1473	11810 (1968/09)	11520 (2010/09)	0.250618835446894
1474	11810 (1968/09)	11810 (2006/09)	0.243836163836164
1475	11810 (1968/09)	11320 (2010/09)	0.192170347837588
1476	11810 (1968/09)	11320 (2002/09)	0.215743687672395
1477	11810 (1968/09)	11320 (2006/09)	0.240583977426083
1478	11810 (1968/09)	11420 (1994/09)	0.220649171270718
1479	11810 (1968/09)	11320 (1994/09)	0.218642630850921
1480	11810 (1968/09)	11320 (1998/09)	0.219861876038115
1481	11810 (1968/09)	11620 (1994/09)	0.204303011207634
1482	11810 (1968/09)	11810 (1994/09)	0.211541962497724
1483	11810 (1968/09)	11810 (1998/09)	0.236305234829412
1484	11810 (1968/09)	11220 (1994/09)	0.196522985930639
1485	11810 (1968/09)	11220 (1985/09)	0.230063208935839
1486	11810 (1968/09)	11220 (1988/09)	0.223655264633568
1487	11810 (1968/09)	11520 (1991/09)	0.0843611485835421
1488	11810 (1968/09)	11110 (1998/09)	0.0904071773636991
1489	11810 (1968/09)	11110 (1988/09)	0.0900439592290228
1490	11810 (1968/09)	11110 (1991/09)	0.138559167275384
1491	11810 (1968/09)	11420 (1968/09)	0.110326566637246
1492	11810 (1968/09)	11620 (1960/09)	0.105656141720755
1493	11810 (1968/09)	11420 (1998/09)	0.117093693864045
1494	11810 (1968/09)	11710 (2010/09)	0.161817678027154
1495	11810 (1968/09)	11710 (2014/09)	0.261648189782154
1496	11810 (1968/09)	11620 (1988/09)	0.177222814251958
1497	11810 (1968/09)	11620 (1991/09)	0.186147582231575
1498	11810 (1968/09)	11420 (1985/09)	0.205808580858086
1499	11810 (1968/09)	11420 (1988/09)	0.23903783512904
1500	11810 (1968/09)	11420 (1991/09)	0.217557088385245
1501	11810 (1968/09)	11110 (2002/09)	0.151855712149363
1502	11810 (1968/09)	11110 (2006/09)	0.169885047026217
1503	11810 (1968/09)	11110 (2010/09)	0.185437845550205
1504	11810 (1968/09)	11520 (1994/09)	0.146129882578481
1505	11810 (1968/09)	11520 (2006/09)	0.142897902896001
1506	11810 (1968/09)	11810 (1988/09)	0.147699170828686
1507	11810 (1968/09)	11810 (1991/09)	0.191448097524935
1508	11810 (1968/09)	11420 (1973/09)	0.182151244715829
1509	11810 (1968/09)	11420 (1976/09)	0.143780977106443
1510	11810 (1968/09)	11420 (1970/09)	0.148479688640234
1511	11810 (1968/09)	11810 (1960/09)	0.233181686187204
1512	11810 (1968/09)	11810 (1970/09)	0.153170683031482
1513	11810 (1968/09)	11810 (1973/09)	0.20231737554835
1514	11810 (1968/09)	11810 (1976/09)	0.268968630106071
1515	11810 (1968/09)	11110 (1994/09)	0.154180189239841
1516	11810 (1968/09)	11220 (1991/09)	0.147564874012787
1517	11810 (1968/09)	11220 (1976/09)	0.16075439910146
1518	11810 (1968/09)	11220 (1979/09)	0.176918489977524
1519	11810 (1968/09)	11220 (1982/09)	0.162306637021619
1520	11810 (1968/09)	11620 (1964/09)	0.0668178382464097
1521	11810 (1968/09)	11220 (1968/09)	0.0892429085097882
1522	11810 (1968/09)	11220 (1970/09)	0.0732141947965989
1523	11810 (1968/09)	11320 (1976/09)	0.0757006498781478
1524	11810 (1968/09)	11320 (1968/09)	0.0950734658599827
1525	11810 (1968/09)	11320 (1973/09)	0.056432132394511
1526	11810 (1968/09)	11620 (1982/09)	0.134380966368042
1527	11810 (1968/09)	11620 (1985/09)	0.141702769799932
1528	11810 (1968/09)	11620 (1973/09)	0.0953012601397888
1529	11810 (1968/09)	11620 (1976/09)	0.129327497015519
1530	11810 (1968/09)	11620 (1979/09)	0.135417694052668
1531	11810 (1968/09)	11320 (1964/09)	0.128891050583658
1532	11810 (1968/09)	11320 (1988/09)	0.124094068924715
1533	11810 (1968/09)	11420 (1982/09)	0.140563026023024
1534	11810 (1968/09)	11320 (1982/09)	0.14915059026778
1535	11810 (1968/09)	11320 (1985/09)	0.141234160314609
1536	11810 (1968/09)	11320 (1991/09)	0.177884164085234
1537	11810 (1968/09)	11320 (1970/09)	0.187685388957994
1538	11810 (1968/09)	11320 (1979/09)	0.154010176883935
1539	11810 (1968/09)	11220 (1973/09)	0.10836034973966
1540	11810 (1968/09)	11220 (1960/09)	0.124822902926376
1541	11810 (1968/09)	11220 (1964/09)	0.117952818872451
1542	11810 (1968/09)	11420 (1960/09)	0.0715341865089481
1543	11810 (1968/09)	11620 (1970/09)	0.0729949394264683
1544	11810 (1968/09)	11320 (1960/09)	0.0456195980156498
1545	11810 (1968/09)	11420 (1964/09)	0.0384714958836017
1546	11420 (1979/09)	11951 (1991/09)	0.223614775725594
1547	11420 (1979/09)	11420 (2002/09)	0.256305061323199
1548	11420 (1979/09)	11420 (2006/09)	0.253875355900032
1549	11420 (1979/09)	11420 (2010/09)	0.251539660161757
1550	11420 (1979/09)	11620 (2006/09)	0.263294615356069
1551	11420 (1979/09)	11620 (2010/09)	0.247775100401606
1552	11420 (1979/09)	11620 (2014/09)	0.22215399401965
1553	11420 (1979/09)	11520 (2014/09)	0.261937855893826
1554	11420 (1979/09)	11420 (2014/09)	0.263416041546451
1555	11420 (1979/09)	11810 (2010/09)	0.260814193491722
1556	11420 (1979/09)	11110 (2014/09)	0.248678658671996
1557	11420 (1979/09)	11320 (2014/09)	0.248206218442732
1558	11420 (1979/09)	11620 (1968/09)	0.221114206128134
1559	11420 (1979/09)	11810 (1964/09)	0.254723875143543
1560	11420 (1979/09)	11810 (1968/09)	0.266441064948832
1561	11420 (1979/09)	11420 (1979/09)	1
1562	11420 (1979/09)	11520 (2002/09)	0.261619992220926
1563	11420 (1979/09)	11620 (1998/09)	0.268802448936507
1564	11420 (1979/09)	11620 (2002/09)	0.270796795752951
1565	11420 (1979/09)	11520 (1998/09)	0.22897571035747
1566	11420 (1979/09)	11810 (1985/09)	0.235353535353535
1567	11420 (1979/09)	11810 (1979/09)	0.253889420775491
1568	11420 (1979/09)	11810 (1982/09)	0.280382339553937
1569	11420 (1979/09)	11220 (2010/09)	0.219918747759589
1570	11420 (1979/09)	11810 (2002/09)	0.234688247195144
1571	11420 (1979/09)	11220 (2014/09)	0.254930569531093
1572	11420 (1979/09)	11220 (2006/09)	0.250681502086231
1573	11420 (1979/09)	11220 (1998/09)	0.261479463114341
1574	11420 (1979/09)	11220 (2002/09)	0.26784624771202
1575	11420 (1979/09)	11810 (2014/09)	0.239105283455457
1576	11420 (1979/09)	11520 (2010/09)	0.253267737423431
1577	11420 (1979/09)	11810 (2006/09)	0.249922752085694
1578	11420 (1979/09)	11320 (2010/09)	0.219992747491841
1579	11420 (1979/09)	11320 (2002/09)	0.239647326507395
1580	11420 (1979/09)	11320 (2006/09)	0.253737718923537
1581	11420 (1979/09)	11420 (1994/09)	0.246813711226212
1582	11420 (1979/09)	11320 (1994/09)	0.250917318982387
1583	11420 (1979/09)	11320 (1998/09)	0.244943820224719
1584	11420 (1979/09)	11620 (1994/09)	0.235027617451747
1585	11420 (1979/09)	11810 (1994/09)	0.238656304838305
1586	11420 (1979/09)	11810 (1998/09)	0.249335644136337
1587	11420 (1979/09)	11220 (1994/09)	0.228065833436456
1588	11420 (1979/09)	11220 (1985/09)	0.244932139763211
1589	11420 (1979/09)	11220 (1988/09)	0.243324471159404
1590	11420 (1979/09)	11520 (1991/09)	0.0987784330244313
1591	11420 (1979/09)	11110 (1998/09)	0.113023187983083
1592	11420 (1979/09)	11110 (1988/09)	0.119831765041346
1593	11420 (1979/09)	11110 (1991/09)	0.1676998579362
1594	11420 (1979/09)	11420 (1968/09)	0.137054375225063
1595	11420 (1979/09)	11620 (1960/09)	0.128007424858999
1596	11420 (1979/09)	11420 (1998/09)	0.147793362983236
1597	11420 (1979/09)	11710 (2010/09)	0.174108288426995
1598	11420 (1979/09)	11710 (2014/09)	0.252046783625731
1599	11420 (1979/09)	11620 (1988/09)	0.200621278798861
1600	11420 (1979/09)	11620 (1991/09)	0.208618504435995
1601	11420 (1979/09)	11420 (1985/09)	0.234068112198931
1602	11420 (1979/09)	11420 (1988/09)	0.252965729349736
1603	11420 (1979/09)	11420 (1991/09)	0.252715970487422
1604	11420 (1979/09)	11110 (2002/09)	0.184480888264948
1605	11420 (1979/09)	11110 (2006/09)	0.191322991550006
1606	11420 (1979/09)	11110 (2010/09)	0.207084301969901
1607	11420 (1979/09)	11520 (1994/09)	0.176981991306148
1608	11420 (1979/09)	11520 (2006/09)	0.17128051275058
1609	11420 (1979/09)	11810 (1988/09)	0.174748462828396
1610	11420 (1979/09)	11810 (1991/09)	0.207136030582988
1611	11420 (1979/09)	11420 (1973/09)	0.203549129148866
1612	11420 (1979/09)	11420 (1976/09)	0.198110605433733
1613	11420 (1979/09)	11420 (1970/09)	0.169435911756493
1614	11420 (1979/09)	11810 (1960/09)	0.202401704435406
1615	11420 (1979/09)	11810 (1970/09)	0.158070950277817
1616	11420 (1979/09)	11810 (1973/09)	0.216149973502915
1617	11420 (1979/09)	11810 (1976/09)	0.265206523032972
1618	11420 (1979/09)	11110 (1994/09)	0.174135069577429
1619	11420 (1979/09)	11220 (1991/09)	0.178820843405855
1620	11420 (1979/09)	11220 (1976/09)	0.181734378086521
1621	11420 (1979/09)	11220 (1979/09)	0.203250991936516
1622	11420 (1979/09)	11220 (1982/09)	0.183299933199733
1623	11420 (1979/09)	11620 (1964/09)	0.0816018133736305
1624	11420 (1979/09)	11220 (1968/09)	0.106139053254438
1625	11420 (1979/09)	11220 (1970/09)	0.0834095063985375
1626	11420 (1979/09)	11320 (1976/09)	0.098581832119586
1627	11420 (1979/09)	11320 (1968/09)	0.114882308276386
1628	11420 (1979/09)	11320 (1973/09)	0.0788313120176406
1629	11420 (1979/09)	11620 (1982/09)	0.1643473917077
1630	11420 (1979/09)	11620 (1985/09)	0.165671746611419
1631	11420 (1979/09)	11620 (1973/09)	0.113710845209969
1632	11420 (1979/09)	11620 (1976/09)	0.16000585565803
1633	11420 (1979/09)	11620 (1979/09)	0.166522366522367
1634	11420 (1979/09)	11320 (1964/09)	0.153314527503526
1635	11420 (1979/09)	11320 (1988/09)	0.15611630773693
1636	11420 (1979/09)	11420 (1982/09)	0.18383237771643
1637	11420 (1979/09)	11320 (1982/09)	0.180982654965103
1638	11420 (1979/09)	11320 (1985/09)	0.179094964945825
1639	11420 (1979/09)	11320 (1991/09)	0.219822109275731
1640	11420 (1979/09)	11320 (1970/09)	0.213793569305593
1641	11420 (1979/09)	11320 (1979/09)	0.199052467826333
1642	11420 (1979/09)	11220 (1973/09)	0.126829268292683
1643	11420 (1979/09)	11220 (1960/09)	0.143099547511312
1644	11420 (1979/09)	11220 (1964/09)	0.130529844763501
1645	11420 (1979/09)	11420 (1960/09)	0.0902371419772097
1646	11420 (1979/09)	11620 (1970/09)	0.0915900841763843
1647	11420 (1979/09)	11320 (1960/09)	0.0531659304037821
1648	11420 (1979/09)	11420 (1964/09)	0.0477021985871895
1649	11520 (2002/09)	11951 (1991/09)	0.236304425410421
1650	11520 (2002/09)	11420 (2002/09)	0.263377857903794
1651	11520 (2002/09)	11420 (2006/09)	0.279490514075887
1652	11520 (2002/09)	11420 (2010/09)	0.275508736607464
1653	11520 (2002/09)	11620 (2006/09)	0.297968806673921
1654	11520 (2002/09)	11620 (2010/09)	0.279520731515056
1655	11520 (2002/09)	11620 (2014/09)	0.248883048620237
1656	11520 (2002/09)	11520 (2014/09)	0.281701616707406
1657	11520 (2002/09)	11420 (2014/09)	0.277623238633773
1658	11520 (2002/09)	11810 (2010/09)	0.278463476070529
1659	11520 (2002/09)	11110 (2014/09)	0.275231708879682
1660	11520 (2002/09)	11320 (2014/09)	0.272429628369759
1661	11520 (2002/09)	11620 (1968/09)	0.200933867938893
1662	11520 (2002/09)	11810 (1964/09)	0.248958434260246
1663	11520 (2002/09)	11810 (1968/09)	0.269592476489028
1664	11520 (2002/09)	11420 (1979/09)	0.261619992220926
1665	11520 (2002/09)	11520 (2002/09)	1
1666	11520 (2002/09)	11620 (1998/09)	0.279426359666534
1667	11520 (2002/09)	11620 (2002/09)	0.289365545269813
1668	11520 (2002/09)	11520 (1998/09)	0.260378178656814
1669	11520 (2002/09)	11810 (1985/09)	0.225897376898297
1670	11520 (2002/09)	11810 (1979/09)	0.228446176327326
1671	11520 (2002/09)	11810 (1982/09)	0.258407722648952
1672	11520 (2002/09)	11220 (2010/09)	0.219434356773413
1673	11520 (2002/09)	11810 (2002/09)	0.233831406822667
1674	11520 (2002/09)	11220 (2014/09)	0.269975729310427
1675	11520 (2002/09)	11220 (2006/09)	0.260419376658515
1676	11520 (2002/09)	11220 (1998/09)	0.268041725936463
1677	11520 (2002/09)	11220 (2002/09)	0.276273744008521
1678	11520 (2002/09)	11810 (2014/09)	0.247931253978358
1679	11520 (2002/09)	11520 (2010/09)	0.281462309932061
1680	11520 (2002/09)	11810 (2006/09)	0.275071071463582
1681	11520 (2002/09)	11320 (2010/09)	0.227621340200414
1682	11520 (2002/09)	11320 (2002/09)	0.249190594979035
1683	11520 (2002/09)	11320 (2006/09)	0.265262101830951
1684	11520 (2002/09)	11420 (1994/09)	0.240601906393917
1685	11520 (2002/09)	11320 (1994/09)	0.241498881431767
1686	11520 (2002/09)	11320 (1998/09)	0.235233553701095
1687	11520 (2002/09)	11620 (1994/09)	0.23251708428246
1688	11520 (2002/09)	11810 (1994/09)	0.227148236905169
1689	11520 (2002/09)	11810 (1998/09)	0.261416387779337
1690	11520 (2002/09)	11220 (1994/09)	0.218247475032444
1691	11520 (2002/09)	11220 (1985/09)	0.229498680738786
1692	11520 (2002/09)	11220 (1988/09)	0.231857188261468
1693	11520 (2002/09)	11520 (1991/09)	0.099216380182002
1694	11520 (2002/09)	11110 (1998/09)	0.116237857705435
1695	11520 (2002/09)	11110 (1988/09)	0.119579163459071
1696	11520 (2002/09)	11110 (1991/09)	0.167884071630537
1697	11520 (2002/09)	11420 (1968/09)	0.124502886465683
1698	11520 (2002/09)	11620 (1960/09)	0.119813609089749
1699	11520 (2002/09)	11420 (1998/09)	0.138728323699422
1700	11520 (2002/09)	11710 (2010/09)	0.188556181440854
1701	11520 (2002/09)	11710 (2014/09)	0.270727188513201
1702	11520 (2002/09)	11620 (1988/09)	0.198547215496368
1703	11520 (2002/09)	11620 (1991/09)	0.207506671307576
1704	11520 (2002/09)	11420 (1985/09)	0.225950167757549
1705	11520 (2002/09)	11420 (1988/09)	0.253739725328024
1706	11520 (2002/09)	11420 (1991/09)	0.239548984150622
1707	11520 (2002/09)	11110 (2002/09)	0.192657856093979
1708	11520 (2002/09)	11110 (2006/09)	0.207007487131493
1709	11520 (2002/09)	11110 (2010/09)	0.22296258329062
1710	11520 (2002/09)	11520 (1994/09)	0.174915635545557
1711	11520 (2002/09)	11520 (2006/09)	0.194507575757576
1712	11520 (2002/09)	11810 (1988/09)	0.170356354462315
1713	11520 (2002/09)	11810 (1991/09)	0.209812291678849
1714	11520 (2002/09)	11420 (1973/09)	0.189078619708289
1715	11520 (2002/09)	11420 (1976/09)	0.165660630449363
1716	11520 (2002/09)	11420 (1970/09)	0.149695387293299
1717	11520 (2002/09)	11810 (1960/09)	0.187787951245116
1718	11520 (2002/09)	11810 (1970/09)	0.150600869342879
1719	11520 (2002/09)	11810 (1973/09)	0.202992220227409
1720	11520 (2002/09)	11810 (1976/09)	0.252846015578191
1721	11520 (2002/09)	11110 (1994/09)	0.171505032288091
1722	11520 (2002/09)	11220 (1991/09)	0.160014426544843
1723	11520 (2002/09)	11220 (1976/09)	0.168268660258692
1724	11520 (2002/09)	11220 (1979/09)	0.190738379506201
1725	11520 (2002/09)	11220 (1982/09)	0.169712636768065
1726	11520 (2002/09)	11620 (1964/09)	0.0769953051643193
1727	11520 (2002/09)	11220 (1968/09)	0.0969649191959007
1728	11520 (2002/09)	11220 (1970/09)	0.0786380218889339
1729	11520 (2002/09)	11320 (1976/09)	0.0852011882257629
1730	11520 (2002/09)	11320 (1968/09)	0.0924447991487098
1731	11520 (2002/09)	11320 (1973/09)	0.0649655172413793
1732	11520 (2002/09)	11620 (1982/09)	0.149010625437424
1733	11520 (2002/09)	11620 (1985/09)	0.157599091138601
1734	11520 (2002/09)	11620 (1973/09)	0.106031917771166
1735	11520 (2002/09)	11620 (1976/09)	0.143832498862085
1736	11520 (2002/09)	11620 (1979/09)	0.15042713083692
1737	11520 (2002/09)	11320 (1964/09)	0.138605763181075
1738	11520 (2002/09)	11320 (1988/09)	0.148059197715176
1739	11520 (2002/09)	11420 (1982/09)	0.158677374827456
1740	11520 (2002/09)	11320 (1982/09)	0.157671502335874
1741	11520 (2002/09)	11320 (1985/09)	0.165220145707951
1742	11520 (2002/09)	11320 (1991/09)	0.204448194804412
1743	11520 (2002/09)	11320 (1970/09)	0.182058047493404
1744	11520 (2002/09)	11320 (1979/09)	0.169115348546421
1745	11520 (2002/09)	11220 (1973/09)	0.111528662420382
1746	11520 (2002/09)	11220 (1960/09)	0.126053061737709
1747	11520 (2002/09)	11220 (1964/09)	0.123226142429371
1748	11520 (2002/09)	11420 (1960/09)	0.08
1749	11520 (2002/09)	11620 (1970/09)	0.0822711471610661
1750	11520 (2002/09)	11320 (1960/09)	0.0502808603918345
1751	11520 (2002/09)	11420 (1964/09)	0.0424136728287408
1752	11620 (1998/09)	11951 (1991/09)	0.239028137904542
1753	11620 (1998/09)	11420 (2002/09)	0.268250975577674
1754	11620 (1998/09)	11420 (2006/09)	0.26781623055589
1755	11620 (1998/09)	11420 (2010/09)	0.261622881196678
1756	11620 (1998/09)	11620 (2006/09)	0.278484356719629
1757	11620 (1998/09)	11620 (2010/09)	0.260339601733859
1758	11620 (1998/09)	11620 (2014/09)	0.230634325337938
1759	11620 (1998/09)	11520 (2014/09)	0.275774018512608
1760	11620 (1998/09)	11420 (2014/09)	0.272009744214373
1761	11620 (1998/09)	11810 (2010/09)	0.274570216566198
1762	11620 (1998/09)	11110 (2014/09)	0.257389661222837
1763	11620 (1998/09)	11320 (2014/09)	0.268725658907708
1764	11620 (1998/09)	11620 (1968/09)	0.229955897319914
1765	11620 (1998/09)	11810 (1964/09)	0.246319306672236
1766	11620 (1998/09)	11810 (1968/09)	0.263536725012269
1767	11620 (1998/09)	11420 (1979/09)	0.268802448936507
1768	11620 (1998/09)	11520 (2002/09)	0.279426359666534
1769	11620 (1998/09)	11620 (1998/09)	1
1770	11620 (1998/09)	11620 (2002/09)	0.315753086419753
1771	11620 (1998/09)	11520 (1998/09)	0.246238510625842
1772	11620 (1998/09)	11810 (1985/09)	0.233282481566234
1773	11620 (1998/09)	11810 (1979/09)	0.226489675516224
1774	11620 (1998/09)	11810 (1982/09)	0.254943820224719
1775	11620 (1998/09)	11220 (2010/09)	0.236371405897076
1776	11620 (1998/09)	11810 (2002/09)	0.248624656164041
1777	11620 (1998/09)	11220 (2014/09)	0.258865968905599
1778	11620 (1998/09)	11220 (2006/09)	0.266386697690256
1779	11620 (1998/09)	11220 (1998/09)	0.274388053574178
1780	11620 (1998/09)	11220 (2002/09)	0.277746049876261
1781	11620 (1998/09)	11810 (2014/09)	0.255185294406763
1782	11620 (1998/09)	11520 (2010/09)	0.271071287908625
1783	11620 (1998/09)	11810 (2006/09)	0.265885936351224
1784	11620 (1998/09)	11320 (2010/09)	0.243169398907104
1785	11620 (1998/09)	11320 (2002/09)	0.260535058576674
1786	11620 (1998/09)	11320 (2006/09)	0.269825708061002
1787	11620 (1998/09)	11420 (1994/09)	0.260779313207995
1788	11620 (1998/09)	11320 (1994/09)	0.25979509469109
1789	11620 (1998/09)	11320 (1998/09)	0.270592529504806
1790	11620 (1998/09)	11620 (1994/09)	0.278522837706511
1791	11620 (1998/09)	11810 (1994/09)	0.242818187583233
1792	11620 (1998/09)	11810 (1998/09)	0.272156025846227
1793	11620 (1998/09)	11220 (1994/09)	0.234910277324633
1794	11620 (1998/09)	11220 (1985/09)	0.242088148191162
1795	11620 (1998/09)	11220 (1988/09)	0.239605110336818
1796	11620 (1998/09)	11520 (1991/09)	0.105281941470378
1797	11620 (1998/09)	11110 (1998/09)	0.124115851388579
1798	11620 (1998/09)	11110 (1988/09)	0.125162878239467
1799	11620 (1998/09)	11110 (1991/09)	0.173884557426456
1800	11620 (1998/09)	11420 (1968/09)	0.139709637411542
1801	11620 (1998/09)	11620 (1960/09)	0.144760928461595
1802	11620 (1998/09)	11420 (1998/09)	0.151004851004851
1803	11620 (1998/09)	11710 (2010/09)	0.1911986863711
1804	11620 (1998/09)	11710 (2014/09)	0.273307726841922
1805	11620 (1998/09)	11620 (1988/09)	0.227124073950477
1806	11620 (1998/09)	11620 (1991/09)	0.248003168525975
1807	11620 (1998/09)	11420 (1985/09)	0.239885623897305
1808	11620 (1998/09)	11420 (1988/09)	0.259341637010676
1809	11620 (1998/09)	11420 (1991/09)	0.268722205751556
1810	11620 (1998/09)	11110 (2002/09)	0.188909713694823
1811	11620 (1998/09)	11110 (2006/09)	0.196014562176662
1812	11620 (1998/09)	11110 (2010/09)	0.223194748358862
1813	11620 (1998/09)	11520 (1994/09)	0.181754582342242
1814	11620 (1998/09)	11520 (2006/09)	0.180487127888419
1815	11620 (1998/09)	11810 (1988/09)	0.177548277569498
1816	11620 (1998/09)	11810 (1991/09)	0.214354995150339
1817	11620 (1998/09)	11420 (1973/09)	0.197360607060376
1818	11620 (1998/09)	11420 (1976/09)	0.172514819104722
1819	11620 (1998/09)	11420 (1970/09)	0.160358217309172
1820	11620 (1998/09)	11810 (1960/09)	0.20130165961601
1821	11620 (1998/09)	11810 (1970/09)	0.155962643678161
1822	11620 (1998/09)	11810 (1973/09)	0.198879736408567
1823	11620 (1998/09)	11810 (1976/09)	0.251230942635107
1824	11620 (1998/09)	11110 (1994/09)	0.181105423443271
1825	11620 (1998/09)	11220 (1991/09)	0.16979482004709
1826	11620 (1998/09)	11220 (1976/09)	0.182090147586757
1827	11620 (1998/09)	11220 (1979/09)	0.197224720544777
1828	11620 (1998/09)	11220 (1982/09)	0.183995681802847
1829	11620 (1998/09)	11620 (1964/09)	0.0899776596564209
1830	11620 (1998/09)	11220 (1968/09)	0.112707847415544
1831	11620 (1998/09)	11220 (1970/09)	0.0887615211834869
1832	11620 (1998/09)	11320 (1976/09)	0.0948369145153811
1833	11620 (1998/09)	11320 (1968/09)	0.114634520884521
1834	11620 (1998/09)	11320 (1973/09)	0.0770393951452447
1835	11620 (1998/09)	11620 (1982/09)	0.177113702623907
1836	11620 (1998/09)	11620 (1985/09)	0.18335013682846
1837	11620 (1998/09)	11620 (1973/09)	0.116719486743449
1838	11620 (1998/09)	11620 (1976/09)	0.16068388720302
1839	11620 (1998/09)	11620 (1979/09)	0.165731769505354
1840	11620 (1998/09)	11320 (1964/09)	0.156368312022287
1841	11620 (1998/09)	11320 (1988/09)	0.157678479712378
1842	11620 (1998/09)	11420 (1982/09)	0.179008829393335
1843	11620 (1998/09)	11320 (1982/09)	0.181513543702876
1844	11620 (1998/09)	11320 (1985/09)	0.179619292972664
1845	11620 (1998/09)	11320 (1991/09)	0.218417149791021
1846	11620 (1998/09)	11320 (1970/09)	0.208950156186337
1847	11620 (1998/09)	11320 (1979/09)	0.191104490317089
1848	11620 (1998/09)	11220 (1973/09)	0.121599191744245
1849	11620 (1998/09)	11220 (1960/09)	0.150560828300259
1850	11620 (1998/09)	11220 (1964/09)	0.132211893168068
1851	11620 (1998/09)	11420 (1960/09)	0.0937939659215257
1852	11620 (1998/09)	11620 (1970/09)	0.0907316311392207
1853	11620 (1998/09)	11320 (1960/09)	0.0566795245217665
1854	11620 (1998/09)	11420 (1964/09)	0.0477491961414791
1855	11620 (2002/09)	11951 (1991/09)	0.256497075766237
1856	11620 (2002/09)	11420 (2002/09)	0.296000981354269
1857	11620 (2002/09)	11420 (2006/09)	0.289973307267191
1858	11620 (2002/09)	11420 (2010/09)	0.291007922691583
1859	11620 (2002/09)	11620 (2006/09)	0.307571540712196
1860	11620 (2002/09)	11620 (2010/09)	0.294828932979222
1861	11620 (2002/09)	11620 (2014/09)	0.270175899186138
1862	11620 (2002/09)	11520 (2014/09)	0.289644759468188
1863	11620 (2002/09)	11420 (2014/09)	0.291098493316046
1864	11620 (2002/09)	11810 (2010/09)	0.293485893675906
1865	11620 (2002/09)	11110 (2014/09)	0.28109100008341
1866	11620 (2002/09)	11320 (2014/09)	0.280562372613452
1867	11620 (2002/09)	11620 (1968/09)	0.235415617128463
1868	11620 (2002/09)	11810 (1964/09)	0.252797893350889
1869	11620 (2002/09)	11810 (1968/09)	0.281196483616851
1870	11620 (2002/09)	11420 (1979/09)	0.270796795752951
1871	11620 (2002/09)	11520 (2002/09)	0.289365545269813
1872	11620 (2002/09)	11620 (1998/09)	0.315753086419753
1873	11620 (2002/09)	11620 (2002/09)	1
1874	11620 (2002/09)	11520 (1998/09)	0.238774459320288
1875	11620 (2002/09)	11810 (1985/09)	0.220656243118256
1876	11620 (2002/09)	11810 (1979/09)	0.226967345450758
1877	11620 (2002/09)	11810 (1982/09)	0.253519720419371
1878	11620 (2002/09)	11220 (2010/09)	0.232890650101746
1879	11620 (2002/09)	11810 (2002/09)	0.243398392652124
1880	11620 (2002/09)	11220 (2014/09)	0.274615954099574
1881	11620 (2002/09)	11220 (2006/09)	0.266215738731008
1882	11620 (2002/09)	11220 (1998/09)	0.285581222056632
1883	11620 (2002/09)	11220 (2002/09)	0.296533006478725
1884	11620 (2002/09)	11810 (2014/09)	0.267541306586665
1885	11620 (2002/09)	11520 (2010/09)	0.292697264300249
1886	11620 (2002/09)	11810 (2006/09)	0.283183728036669
1887	11620 (2002/09)	11320 (2010/09)	0.237645269903334
1888	11620 (2002/09)	11320 (2002/09)	0.254667009514014
1889	11620 (2002/09)	11320 (2006/09)	0.273259787171727
1890	11620 (2002/09)	11420 (1994/09)	0.259197149145792
1891	11620 (2002/09)	11320 (1994/09)	0.253887982599239
1892	11620 (2002/09)	11320 (1998/09)	0.260040481516992
1893	11620 (2002/09)	11620 (1994/09)	0.25454342736091
1894	11620 (2002/09)	11810 (1994/09)	0.233416046319272
1895	11620 (2002/09)	11810 (1998/09)	0.26925091671032
1896	11620 (2002/09)	11220 (1994/09)	0.229303547963206
1897	11620 (2002/09)	11220 (1985/09)	0.23586884239603
1898	11620 (2002/09)	11220 (1988/09)	0.240407365497377
1899	11620 (2002/09)	11520 (1991/09)	0.0932446999640675
1900	11620 (2002/09)	11110 (1998/09)	0.115216577206341
1901	11620 (2002/09)	11110 (1988/09)	0.113252279635258
1902	11620 (2002/09)	11110 (1991/09)	0.157249944059074
1903	11620 (2002/09)	11420 (1968/09)	0.133838850872326
1904	11620 (2002/09)	11620 (1960/09)	0.128525876870248
1905	11620 (2002/09)	11420 (1998/09)	0.15015727936376
1906	11620 (2002/09)	11710 (2010/09)	0.184073402809243
1907	11620 (2002/09)	11710 (2014/09)	0.281115588355141
1908	11620 (2002/09)	11620 (1988/09)	0.210089801521478
1909	11620 (2002/09)	11620 (1991/09)	0.229774197208669
1910	11620 (2002/09)	11420 (1985/09)	0.231186512790512
1911	11620 (2002/09)	11420 (1988/09)	0.266972385604626
1912	11620 (2002/09)	11420 (1991/09)	0.265685555671939
1913	11620 (2002/09)	11110 (2002/09)	0.187766554433221
1914	11620 (2002/09)	11110 (2006/09)	0.198683990408744
1915	11620 (2002/09)	11110 (2010/09)	0.218228428057162
1916	11620 (2002/09)	11520 (1994/09)	0.169452209599714
1917	11620 (2002/09)	11520 (2006/09)	0.169148936170213
1918	11620 (2002/09)	11810 (1988/09)	0.162068346400144
1919	11620 (2002/09)	11810 (1991/09)	0.19988864142539
1920	11620 (2002/09)	11420 (1973/09)	0.181694915254237
1921	11620 (2002/09)	11420 (1976/09)	0.162718966420299
1922	11620 (2002/09)	11420 (1970/09)	0.1550396849078
1923	11620 (2002/09)	11810 (1960/09)	0.193455894754596
1924	11620 (2002/09)	11810 (1970/09)	0.137163873146027
1925	11620 (2002/09)	11810 (1973/09)	0.187436275065141
1926	11620 (2002/09)	11810 (1976/09)	0.24048658764816
1927	11620 (2002/09)	11110 (1994/09)	0.169153674832962
1928	11620 (2002/09)	11220 (1991/09)	0.165327475576623
1929	11620 (2002/09)	11220 (1976/09)	0.170530272825654
1930	11620 (2002/09)	11220 (1979/09)	0.192003563871255
1931	11620 (2002/09)	11220 (1982/09)	0.17499421697895
1932	11620 (2002/09)	11620 (1964/09)	0.0806719468574349
1933	11620 (2002/09)	11220 (1968/09)	0.10385364933677
1934	11620 (2002/09)	11220 (1970/09)	0.0789996793844181
1935	11620 (2002/09)	11320 (1976/09)	0.0852290932393464
1936	11620 (2002/09)	11320 (1968/09)	0.102346639459253
1937	11620 (2002/09)	11320 (1973/09)	0.0730599618245245
1938	11620 (2002/09)	11620 (1982/09)	0.155843362453418
1939	11620 (2002/09)	11620 (1985/09)	0.163757575757576
1940	11620 (2002/09)	11620 (1973/09)	0.1020996031238
1941	11620 (2002/09)	11620 (1976/09)	0.148583877995643
1942	11620 (2002/09)	11620 (1979/09)	0.149470332496479
1943	11620 (2002/09)	11320 (1964/09)	0.139919427575011
1944	11620 (2002/09)	11320 (1988/09)	0.14550395256917
1945	11620 (2002/09)	11420 (1982/09)	0.166867906302825
1946	11620 (2002/09)	11320 (1982/09)	0.166084433655042
1947	11620 (2002/09)	11320 (1985/09)	0.158483754512635
1948	11620 (2002/09)	11320 (1991/09)	0.207717712497827
1949	11620 (2002/09)	11320 (1970/09)	0.195340189413747
1950	11620 (2002/09)	11320 (1979/09)	0.176813861147876
1951	11620 (2002/09)	11220 (1973/09)	0.116653454478932
1952	11620 (2002/09)	11220 (1960/09)	0.137076746017324
1953	11620 (2002/09)	11220 (1964/09)	0.120484908461158
1954	11620 (2002/09)	11420 (1960/09)	0.0818973862536302
1955	11620 (2002/09)	11620 (1970/09)	0.0861017389047496
1956	11620 (2002/09)	11320 (1960/09)	0.0524502794748473
1957	11620 (2002/09)	11420 (1964/09)	0.0419303797468354
1958	11520 (1998/09)	11951 (1991/09)	0.198296774193548
1959	11520 (1998/09)	11420 (2002/09)	0.213453121400599
1960	11520 (1998/09)	11420 (2006/09)	0.216852279890733
1961	11520 (1998/09)	11420 (2010/09)	0.210242587601078
1962	11520 (1998/09)	11620 (2006/09)	0.224378790843279
1963	11520 (1998/09)	11620 (2010/09)	0.205532540424963
1964	11520 (1998/09)	11620 (2014/09)	0.179385964912281
1965	11520 (1998/09)	11520 (2014/09)	0.231127272727273
1966	11520 (1998/09)	11420 (2014/09)	0.227737759682639
1967	11520 (1998/09)	11810 (2010/09)	0.224733415117486
1968	11520 (1998/09)	11110 (2014/09)	0.216996976822304
1969	11520 (1998/09)	11320 (2014/09)	0.216523943931493
1970	11520 (1998/09)	11620 (1968/09)	0.186235068391409
1971	11520 (1998/09)	11810 (1964/09)	0.226165101676364
1972	11520 (1998/09)	11810 (1968/09)	0.220478551411942
1973	11520 (1998/09)	11420 (1979/09)	0.22897571035747
1974	11520 (1998/09)	11520 (2002/09)	0.260378178656814
1975	11520 (1998/09)	11620 (1998/09)	0.246238510625842
1976	11520 (1998/09)	11620 (2002/09)	0.238774459320288
1977	11520 (1998/09)	11520 (1998/09)	1
1978	11520 (1998/09)	11810 (1985/09)	0.221132897603486
1979	11520 (1998/09)	11810 (1979/09)	0.223006114358664
1980	11520 (1998/09)	11810 (1982/09)	0.239317311915668
1981	11520 (1998/09)	11220 (2010/09)	0.206611570247934
1982	11520 (1998/09)	11810 (2002/09)	0.212497384754864
1983	11520 (1998/09)	11220 (2014/09)	0.230931380706718
1984	11520 (1998/09)	11220 (2006/09)	0.235470941883768
1985	11520 (1998/09)	11220 (1998/09)	0.232862288722638
1986	11520 (1998/09)	11220 (2002/09)	0.228716130665991
1987	11520 (1998/09)	11810 (2014/09)	0.20731194108364
1988	11520 (1998/09)	11520 (2010/09)	0.223134839151266
1989	11520 (1998/09)	11810 (2006/09)	0.219150141643059
1990	11520 (1998/09)	11320 (2010/09)	0.210204790003471
1991	11520 (1998/09)	11320 (2002/09)	0.230769230769231
1992	11520 (1998/09)	11320 (2006/09)	0.234190782422294
1993	11520 (1998/09)	11420 (1994/09)	0.225533311453889
1994	11520 (1998/09)	11320 (1994/09)	0.228622987229317
1995	11520 (1998/09)	11320 (1998/09)	0.221806770381251
1996	11520 (1998/09)	11620 (1994/09)	0.227415891195419
1997	11520 (1998/09)	11810 (1994/09)	0.220914375942008
1998	11520 (1998/09)	11810 (1998/09)	0.251027442662071
1999	11520 (1998/09)	11220 (1994/09)	0.205486213948241
[truncated: 8,610 more rows]
