# Supplementary material for: Dataset of Jaccard similarity indices from 1,597 European political manifestos across 27 countries (1945–2017)
Source: Data Brief. 2019 Apr 9;24:103907. doi: 10.1016/j.dib.2019.103907 (PMC6479077; doi:10.1016/j.dib.2019.103907)
Supplement: Multimedia component 4 [file mmc4.zip]

Archive with 27 entries (27 files):
- slovenia.png
- slovakia.png
- romania.png
- poland.png
- lithuania.png
- latvia.png
- hungary.png
- estonia.png
- czechrepublic.png
- croatia.png
- bulgaria.png
- cyprus.png
- ireland.png
- unitedkingdom.png
- austria.png
- germany.png
- portugal.png
- greece.png
- spain.png
- italy.png
- france.png
- luxembourg.png
- netherlands.png
- belgium.png
- finland.png
- denmark.png
- sweden.png
